# Supplementary material for: Comparative transcriptomes reveal geographic differences in the ability of the liver of plateau zokors (Eospalax baileyi) to respond and adapt to toxic plants
Source: BMC Genomics. 2023 Sep 6;24:529. doi: 10.1186/s12864-023-09642-5 (PMC10483729; doi:10.1186/s12864-023-09642-5)
Supplement: Supplementary file 2 — Additional file 2: S1 TZHvsLQH Differentially expressed genes (DEGs). S2 TZNCvsLQNC Differentially expressed genes (DEGs). S3 TZHvsLQH Differentially expressed downregulated genes (DEGs). S4 TZHvsLQH Differentially expressed upregulated genes (DEGs). S5 TZNCvsLQNC Differentially expressed downregulated genes (DEGs). S6 TZNCvsLQNC Differentially expressed upregulated genes (DEGs). [file 12864_2023_9642_MOESM2_ESM.xlsx]

## Sheet: Overview
Additional file 2
S1	TZHvsLQH Differentially expressed genes (DEGs)
S2	TZNCvsLQNC Differentially expressed genes (DEGs)
S3	TZHvsLQH Differentially expressed downregulated genes (DEGs)
S4	TZHvsLQH Differentially expressed upregulated genes (DEGs)
S5	TZNCvsLQNC Differentially expressed downregulated genes (DEGs)
S6	TZNCvsLQNC Differentially expressed upregulated genes (DEGs)

## Sheet: S1
TZHvsLQH Differentially expressed genes (DEGs)
gene_id	TZH_1	TZH_2	TZH_5	LQH_2	LQH_3	LQH_1	TZH	LQH	log2FoldChange	pvalue	padj	gene_name	gene_description
EOBAG004630009095	13.2261	6.96347	6.59184	13941.1	5762.07	17382.7	8.92714	12362	-10.4247	9.69e-86	1.54e-81	EOBAG004630009095	P51538.2 RecName: Full=Cytochrome P450 3A9; AltName: Full=3AH15; AltName: Full=CYPIIIA9; AltName: Full=Cytochrome P450 olfactive 3; AltName: Full=Cytochrome P450-OLF3 && PF00067:Cytochrome P450
EOBAG001240028894	9.15653	8.12404	12.085	1274.12	1550.96	1282.43	9.78854	1369.17	-7.12661	1.65e-72	1.31e-68	Spire1	Q08AE8.3 RecName: Full=Protein spire homolog 1; Short=Spir-1 && PF16474:Kinase non-catalytic C-lobe domain
novel.884	3.05218	3.48173	5.4932	3623.17	4010.21	2459.54	4.00904	3364.31	-9.71713	2.51e-71	1.33e-67	-	sp|P31532|SAA4_MOUSE Serum amyloid A-4 protein OS=Mus musculus OX=10090 GN=Saa4 PE=1 SV=2 && PF00277:Serum amyloid A protein
EOBAG000110021095	30.5218	18.5692	16.4796	2146.09	1467.18	2822.7	21.8569	2145.32	-6.61063	9.67e-60	3.84e-56	EOBAG000110021095	Q91WG0.1 RecName: Full=Acylcarnitine hydrolase; Short=ACH M1; AltName: Full=Carboxylesterase 2; Short=CES 2; AltName: Full=Peroxisome proliferator-inducible acylcarnitine hydrolase; Flags: Precursor && PF00135:Carboxylesterase family
EOBAG000110223991	4.06957	2.32116	13.1837	1368.08	2233.61	1366.69	6.5248	1656.13	-7.98591	2.1e-51	6.67e-48	Gins2	Q9D600.1 RecName: Full=DNA replication complex GINS protein PSF2; AltName: Full=GINS complex subunit 2
novel.234	18.3131	35.9779	32.9592	869.147	1030.16	956.346	29.0834	951.886	-5.03968	6.01e-48	1.59e-44	-	-
novel.2247	204.496	307.553	229.616	14323.5	12958.9	6244.48	247.222	11175.6	-5.49893	1.34e-47	3.05e-44	-	sp|O35403|ST3A1_MOUSE Amine sulfotransferase OS=Mus musculus OX=10090 GN=Sult3a1 PE=2 SV=1 && PF00685:Sulfotransferase domain
novel.585	8.13914	0	4.39456	917.067	1177.74	1411.35	4.1779	1168.72	-8.08441	2.13e-47	4.24e-44	-	-
EOBAG006050010395	37.6435	42.9414	31.8606	920.826	722.638	840.911	37.4818	828.125	-4.46691	1.1e-46	1.94e-43	EOBAG006050010395	P14209.1 RecName: Full=CD99 antigen; AltName: Full=12E7; AltName: Full=E2 antigen; AltName: Full=Protein MIC2; AltName: Full=T-cell surface glycoprotein E2; AltName: CD_antigen=CD99; Flags: Precursor && PF12301:CD99 antigen like protein 2
EOBAG000630009294	1552.54	4101.48	1874.28	36.6451	43.7963	43.815	2509.43	41.4188	5.92042	1.54e-43	2.44e-40	Ifitm2	Q99J93.1 RecName: Full=Interferon-induced transmembrane protein 2; AltName: Full=Dispanin subfamily A member 2c; Short=DSPA2c; AltName: Full=Fragilis protein 3 && PF04505:Interferon-induced transmembrane protein
EOBAG000340001994	15.2609	15.0875	25.2687	646.457	550.31	714.521	18.539	637.096	-5.10376	2.38e-43	3.44e-40	Dcdc2a	Q5DU00.2 RecName: Full=Doublecortin domain-containing protein 2
novel.586	41.7131	18.5692	14.2823	1283.52	1511.92	2165.47	24.8549	1653.64	-6.04757	8.02e-43	1.06e-39	-	-
EOBAG015770001884	5.08696	0	0	3597.8	1957.5	1892.47	1.69565	2482.59	-10.4344	1.51e-41	1.84e-38	mt-Nd6	Q9G0W6.1 RecName: Full=Cytochrome b; AltName: Full=Complex III subunit 3; AltName: Full=Complex III subunit III; AltName: Full=Cytochrome b-c1 complex subunit 3; AltName: Full=Ubiquinol-cytochrome-c reductase complex cytochrome b subunit
EOBAG001770032991	30.5218	24.3721	34.0579	1919.64	858.788	980.781	29.6506	1253.07	-5.39972	5.6e-38	6.36e-35	Slc26a8	Q8R0C3.2 RecName: Full=Testis anion transporter 1; AltName: Full=Anion exchange transporter; AltName: Full=Solute carrier family 26 member 8 && PF00916:Sulfate permease family|PF01740:STAS domain
EOBAG000170062991	4.06957	0	1.09864	864.449	2153.63	2002.85	1.72274	1673.64	-9.86307	5.3e-36	5.61e-33	Cyp1a2	P04799.2 RecName: Full=Cytochrome P450 1A2; AltName: Full=CYPIA2; AltName: Full=Cholesterol 25-hydroxylase; AltName: Full=Cytochrome P-448; AltName: Full=Cytochrome P-450d; AltName: Full=Cytochrome P450-D && PF00067:Cytochrome P450
EOBAG000320120594	10.1739	5.80289	10.9864	18400.5	2544.94	1650.64	8.98774	7532.04	-9.70741	2.71e-35	2.69e-32	Myo15b	Q96JP2.2 RecName: Full=Unconventional myosin-XVB; AltName: Full=Myosin XVBP; AltName: Full=Unconventional myosin-15B
EOBAG002960011991	372.366	295.947	476.81	13.1547	11.4251	5.89817	381.708	10.1593	5.24286	3.07e-32	2.87e-29	Sncaip	Q9Y6H5.2 RecName: Full=Synphilin-1; Short=Sph1; AltName: Full=Alpha-synuclein-interacting protein
EOBAG000070193991	371.348	327.283	277.956	4.69809	9.52093	11.7963	325.529	8.67179	5.22055	3.36e-32	2.96e-29	Trpv4	Q9EPK8.1 RecName: Full=Transient receptor potential cation channel subfamily V member 4; Short=TrpV4; AltName: Full=Osm-9-like TRP channel 4; Short=OTRPC4; AltName: Full=Transient receptor potential protein 12; Short=TRP12; AltName: Full=Vanilloid receptor-like channel 2; AltName: Full=Vanilloid receptor-like protein 2; AltName: Full=Vanilloid receptor-related osmotically-activated channel; Short…
EOBAG000630112994	43.7479	19.7298	8.78912	1958.16	1190.12	3234.72	24.0889	2127.67	-6.45838	8.22e-32	6.88e-29	1810055G02Rik	Q4V7A5.1 RecName: Full=Uncharacterized protein C11orf24 homolog; Flags: Precursor
EOBAG000390128005	20.3478	23.2116	12.085	362.693	367.508	424.668	18.5481	384.956	-4.37691	5.29e-31	4.2e-28	EOBAG000390128005	-
EOBAG002320037994	450.705	290.144	296.633	7.51694	12.3772	5.05557	345.827	8.31657	5.39069	1.9e-30	1.44e-27	Tcfl5	Q9UL49.2 RecName: Full=Transcription factor-like 5 protein; AltName: Full=Cha transcription factor; AltName: Full=HPV-16 E2-binding protein 1; Short=E2BP-1 && PF00010:Helix-loop-helix DNA-binding domain
EOBAG001690003992	948.21	1346.27	1722.67	95.841	115.203	86.7874	1339.05	99.2772	3.75432	1e-29	7.24e-27	Cmtm7	Q9ESD6.1 RecName: Full=CKLF-like MARVEL transmembrane domain-containing protein 7; AltName: Full=Chemokine-like factor superfamily member 7; AltName: Full=LNV && PF01284:Membrane-associating domain
EOBAG004210053085	288.939	398.078	323	4.69809	3.80837	0	336.673	2.83549	6.93388	1.08e-29	7.46e-27	EOBAG004210053085	Q9D2L9.1 RecName: Full=Protein FAM111A
EOBAG001350007005	4.06957	32.4962	6.59184	1448.89	1112.04	1531.84	14.3859	1364.26	-6.58369	1.24e-29	8.21e-27	EOBAG001350007005	-
EOBAG000320088994	3.05218	1.16058	3.29592	644.578	1402.43	379.168	2.50289	808.726	-8.32032	7.79e-29	4.95e-26	Cd300a	Q6SJQ0.2 RecName: Full=CMRF35-like molecule 8; Short=CLM-8; AltName: Full=CD300 antigen-like family member A; AltName: Full=Leukocyte mono-Ig-like receptor 1; AltName: Full=Mast cell-derived paired immunoglobulin-like receptor 1; AltName: Full=Myeloid-associated immunoglobulin-like receptor 1; Short=MAIR-1; Short=MAIR-I; AltName: CD_antigen=CD300a; Flags: Precursor
EOBAG006300006894	2.03478	6.96347	6.59184	268.731	269.442	366.529	5.1967	301.567	-5.88106	1.92e-28	1.17e-25	Ttyh1	P0C5X8.1 RecName: Full=Protein tweety homolog 1 && PF04906:Tweety
EOBAG000050301794	422.218	369.064	408.694	41.3432	31.4191	37.0742	399.992	36.6122	3.44929	2.24e-28	1.32e-25	Tshz2	Q9NRE2.3 RecName: Full=Teashirt homolog 2; AltName: Full=Ovarian cancer-related protein 10-2; Short=OVC10-2; AltName: Full=Zinc finger protein 218
novel.1078	173.974	136.948	137.33	1207.41	1039.69	1267.26	149.417	1171.45	-2.96988	3.2e-28	1.82e-25	-	-
EOBAG004630005095	2372.56	2663.53	1427.13	18.7924	47.6046	5.05557	2154.41	23.8175	6.50579	4.37e-28	2.39e-25	EOBAG004630005095	O09158.1 RecName: Full=Cytochrome P450 3A25; AltName: Full=CYPIIIA25 && PF00067:Cytochrome P450
EOBAG000770057991	789.496	380.669	368.045	0	7.61674	6.74077	512.737	4.78584	6.73472	4.03e-27	2.14e-24	Mmp13	P23097.1 RecName: Full=Collagenase 3; AltName: Full=Matrix metalloproteinase-13; Short=MMP-13; AltName: Full=UMRCASE; Flags: Precursor && PF00045:Hemopexin|PF00413:Matrixin|PF01471:Putative peptidoglycan binding domain
EOBAG003560002095	596.192	688.223	684.453	40.4036	74.2632	58.1391	656.289	57.602	3.51029	7.68e-27	3.94e-24	EOBAG003560002095	Q15397.3 RecName: Full=Pumilio homolog 3; AltName: Full=HBV X-transactivated gene 5 protein; AltName: Full=HBV XAg-transactivated protein 5; AltName: Full=Minor histocompatibility antigen HA-8; Short=HLA-HA8
EOBAG010090001994	4.06957	16.2481	5.4932	404.036	319.903	300.807	8.60362	341.582	-5.33357	4.37e-26	2.17e-23	Tdrd12	Q587J7.2 RecName: Full=Putative ATP-dependent RNA helicase TDRD12; AltName: Full=ES cell-associated transcript 8 protein; AltName: Full=Tudor domain-containing protein 12 && PF00567:Tudor domain
EOBAG000660083894	121.07	203.101	107.667	5346.43	1804.22	4571.92	143.946	3907.52	-4.76352	5.65e-26	2.72e-23	Cyp8b1	O88962.1 RecName: Full=7-alpha-hydroxycholest-4-en-3-one 12-alpha-hydroxylase; AltName: Full=7-alpha-hydroxy-4-cholesten-3-one 12-alpha-hydroxylase; AltName: Full=CYPVIIIB1; AltName: Full=Cytochrome P450 8B1; AltName: Full=Sterol 12-alpha-hydroxylase && PF00067:Cytochrome P450
EOBAG001940023991	14.2435	1.16058	2.19728	492.36	429.394	404.446	5.86712	442.067	-6.19709	2.08e-25	9.74e-23	Gpnmb	Q99P91.2 RecName: Full=Transmembrane glycoprotein NMB; AltName: Full=DC-HIL; AltName: Full=Dendritic cell-associated transmembrane protein; AltName: Full=Osteoactivin; Flags: Precursor && PF00801:PKD domain
EOBAG007370003994	4.06957	5.80289	4.39456	251.818	248.496	176.945	4.75567	225.753	-5.57638	7.39e-25	3.35e-22	Cd55	P08174.4 RecName: Full=Complement decay-accelerating factor; AltName: CD_antigen=CD55; Flags: Precursor && PF00084:Sushi repeat (SCR repeat)
novel.105	178.044	193.816	247.194	4.69809	7.61674	2.52779	206.351	4.94754	5.40084	1.58e-24	6.97e-22	-	-
novel.1971	0	3.48173	3.29592	742.298	635.046	226.658	2.25922	534.667	-7.9241	2.99e-24	1.29e-21	-	-
EOBAG000520092095	37628.3	23997.3	33291	4575.94	4908.99	4815.43	31638.8	4766.79	2.73061	4.49e-24	1.86e-21	EOBAG000520092095	Q9QYG5.1 RecName: Full=Cytochrome P450 2D20; AltName: Full=CYPIID20 && PF00067:Cytochrome P450
EOBAG003510018994	127.174	60.35	80.2008	967.807	1179.64	1589.14	89.2416	1245.53	-3.80027	4.56e-24	1.86e-21	Tmem254a	Q5U220.1 RecName: Full=Transmembrane protein 254 && PF14934:Domain of unknown function (DUF4499)
EOBAG009630001684	37.6435	44.1019	67.0171	579.744	519.843	484.493	49.5875	528.027	-3.41384	6.35e-24	2.52e-21	Mt-nd3	Q8HQB1.2 RecName: Full=NADH-ubiquinone oxidoreductase chain 3; AltName: Full=NADH dehydrogenase subunit 3 (mitochondrion) [Lemur catta]
EOBAG000240023991	1.01739	1.16058	0	1838.83	892.111	1809.9	0.72599	1513.61	-11.0259	7.69e-24	2.98e-21	Dnah5	Q8VHE6.2 RecName: Full=Dynein heavy chain 5, axonemal; AltName: Full=Axonemal beta dynein heavy chain 5; Short=mDNAH5; AltName: Full=Ciliary dynein heavy chain 5 && PF08385:Dynein heavy chain, N-terminal region 1|PF12781:ATP-binding dynein motor region D5|PF08393:Dynein heavy chain, N-terminal region 2|PF12774:Hydrolytic ATP binding site of dynein motor region D1|PF03028:Dynein heavy chain and re…
EOBAG000170080991	8.13914	1.16058	1.09864	292.221	265.634	230.029	3.46612	262.628	-6.19574	1.15e-23	4.35e-21	Cd276	Q7TPB4.1 RecName: Full=CD276 antigen; AltName: Full=B7 homolog 3; Short=B7-H3; AltName: Full=Costimulatory molecule; AltName: CD_antigen=CD276; Flags: Precursor
EOBAG000060141095	7.12175	22.051	5.4932	296.919	433.202	396.863	11.5553	375.661	-5.03872	2.18e-23	8.07e-21	EOBAG000060141095	Q62789.1 RecName: Full=UDP-glucuronosyltransferase 2B7; Short=UDPGT 2B7; AltName: Full=UGT2B-RH4; Flags: Precursor && PF00201:UDP-glucoronosyl and UDP-glucosyl transferase
EOBAG000640082991	85.461	63.8318	46.1429	650.216	1040.64	1436.63	65.1452	1042.49	-3.99881	3.89e-23	1.4e-20	Tspear	J3S6Y1.1 RecName: Full=Thrombospondin-type laminin G domain and EAR repeat-containing protein; Short=TSP-EAR; Flags: Precursor
novel.2179	13.2261	10.4452	14.2823	596.657	934.003	222.445	12.6512	584.369	-5.52719	3.97e-23	1.4e-20	-	sp|O35403|ST3A1_MOUSE Amine sulfotransferase OS=Mus musculus OX=10090 GN=Sult3a1 PE=2 SV=1
novel.426	27.4696	41.7808	19.7755	401.217	405.592	335.353	29.6753	380.721	-3.68544	1.05e-22	3.64e-20	-	-
EOBAG002810047991	850.54	653.405	923.957	125.909	118.06	112.908	809.301	118.959	2.76671	1.3e-22	4.41e-20	Slc22a17	Q3SZQ2.1 RecName: Full=Solute carrier family 22 member 17; AltName: Full=24p3 receptor; Short=24p3R; AltName: Full=Lipocalin-2 receptor && PF12026:Domain of unknown function (DUF3513)|PF14604:Variant SH3 domain|PF00083:Sugar (and other) transporter
EOBAG000060145095	389.661	337.728	329.592	3361.95	2082.23	2326.41	352.327	2590.2	-2.87781	1.88e-22	6.22e-20	EOBAG000060145095	Q9Y4X1.2 RecName: Full=UDP-glucuronosyltransferase 2A1; Short=UDPGT 2A1; Flags: Precursor && PF00201:UDP-glucoronosyl and UDP-glucosyl transferase
EOBAG000560111894	27.4696	11.6058	16.4796	259.335	338.945	324.399	18.5183	307.56	-4.04332	2.25e-22	7.3e-20	Smyd3	Q9CWR2.1 RecName: Full=Histone-lysine N-methyltransferase SMYD3; AltName: Full=SET and MYND domain-containing protein 3; AltName: Full=Zinc finger MYND domain-containing protein 1 && PF00856:SET domain|PF01753:MYND finger
EOBAG000830046991	658.253	656.887	508.671	5455.42	6709.4	3598.73	607.937	5254.52	-3.1115	2.73e-22	8.69e-20	Plin5	Q8BVZ1.1 RecName: Full=Perilipin-5; AltName: Full=Lipid droplet-associated protein PAT-1; AltName: Full=Lipid storage droplet protein 5; AltName: Full=Myocardial LD protein && PF03036:Perilipin family|PF13855:Leucine rich repeat
EOBAG000510056991	342.861	481.64	420.779	5109.64	2772.49	3409.14	415.093	3763.76	-3.18101	3.19e-22	9.95e-20	Dsg2	O55111.3 RecName: Full=Desmoglein-2; Flags: Precursor && PF00028:Cadherin domain
EOBAG009590001295	298.096	153.196	197.755	0.939618	2.85628	5.05557	216.349	2.95049	6.17128	3.77e-22	1.15e-19	EOBAG009590001295	A2AAJ9.2 RecName: Full=Obscurin; AltName: Full=Obscurin-RhoGEF; AltName: Full=Obscurin-myosin light chain kinase; Short=Obscurin-MLCK && PF00041:Fibronectin type III domain|PF07679:Immunoglobulin I-set domain|PF00621:RhoGEF domain
EOBAG000250108195	12.2087	10.4452	6.59184	209.535	208.508	175.26	9.74858	197.768	-4.33796	4.17e-22	1.25e-19	EOBAG000250108195	Q9NUV9.1 RecName: Full=GTPase IMAP family member 4; AltName: Full=Immunity-associated nucleotide 1 protein; Short=IAN-1; Short=hIAN1; AltName: Full=Immunity-associated protein 4 && PF04548:AIG1 family
EOBAG005500004994	1385.69	1819.79	1427.13	282.825	246.592	289.01	1544.2	272.809	2.50053	1.33e-21	3.91e-19	Plin2	Q99541.2 RecName: Full=Perilipin-2; AltName: Full=Adipophilin; AltName: Full=Adipose differentiation-related protein; Short=ADRP && PF03036:Perilipin family
EOBAG000120177991	4.06957	4.64231	2.19728	154.097	194.227	184.528	3.63639	177.618	-5.61223	1.55e-21	4.48e-19	Nudt14	Q9D142.1 RecName: Full=Uridine diphosphate glucose pyrophosphatase; Short=UDPG pyrophosphatase; Short=UGPPase; AltName: Full=Nucleoside diphosphate-linked moiety X motif 14; Short=Nudix motif 14 && PF00293:NUDIX domain
EOBAG000180031992	1.01739	1.16058	1.09864	539.341	310.382	812.262	1.0922	553.995	-8.99047	1.58e-21	4.48e-19	Mcoln2	Q8K595.1 RecName: Full=Mucolipin-2 && PF08016:Polycystin cation channel|PF00001:7 transmembrane receptor (rhodopsin family)
novel.807	0	0	0	622.967	563.639	1911.01	0	1032.54	-12.3297	2.01e-21	5.61e-19	-	sp|P12894|POL_IPMAI Intracisternal A-particle Pol-related polyprotein (Fragment) OS=Mouse intracisternal a-particle IL3 OX=11754 PE=3 SV=1 && PF00075:RNase H|PF06817:Reverse transcriptase thumb domain
EOBAG001100030994	1675.65	1056.13	740.484	49.7998	99.0177	45.5002	1157.42	64.7725	4.16133	2.44e-21	6.54e-19	Eci2	Q5XIC0.1 RecName: Full=Enoyl-CoA delta isomerase 2, mitochondrial; AltName: Full=Delta(3),delta(2)-enoyl-CoA isomerase; Short=D3,D2-enoyl-CoA isomerase; AltName: Full=Dodecenoyl-CoA isomerase; AltName: Full=Peroxisomal 3,2-trans-enoyl-CoA isomerase; Short=pECI; Flags: Precursor && PF00378:Enoyl-CoA hydratase/isomerase|PF00887:Acyl CoA binding protein
EOBAG000870010991	465.966	424.771	450.443	56.3771	72.3591	47.1854	447.06	58.6405	2.93301	2.47e-21	6.54e-19	Pola1	P33609.2 RecName: Full=DNA polymerase alpha catalytic subunit; AltName: Full=DNA polymerase alpha catalytic subunit p180 && PF08996:DNA Polymerase alpha zinc finger|PF12254:DNA polymerase alpha subunit p180 N terminal|PF03104:DNA polymerase family B, exonuclease domain|PF00136:DNA polymerase family B
EOBAG000170003991	278.766	352.816	383.426	38.5243	19.9939	26.9631	338.336	28.4938	3.5697	2.47e-21	6.54e-19	Tmed3	Q6AY25.1 RecName: Full=Transmembrane emp24 domain-containing protein 3; AltName: Full=p24 family protein gamma-4; Short=p24gamma4; Flags: Precursor
EOBAG000270163175	527.009	524.581	403.201	0	0	0	484.93	0	11.5003	6.54e-21	1.7e-18	EOBAG000270163175	Q8NHY3.1 RecName: Full=GAS2-like protein 2; AltName: Full=GAS2-related protein on chromosome 17; AltName: Full=Growth arrest-specific protein 2-like 2
EOBAG000110095991	712.175	1167.54	429.568	23.4904	27.6107	53.0835	769.761	34.7282	4.46584	7.93e-21	2.03e-18	Nqo1	P05982.4 RecName: Full=NAD(P)H dehydrogenase [quinone] 1; AltName: Full=Azoreductase; AltName: Full=DT-diaphorase; Short=DTD; AltName: Full=Menadione reductase; AltName: Full=NAD(P)H:quinone oxidoreductase 1; AltName: Full=Phylloquinone reductase; AltName: Full=Quinone reductase 1; Short=QR1 && PF02525:Flavodoxin-like fold
EOBAG000290176394	1.01739	1.16058	2.19728	292.221	212.317	377.483	1.45842	294.007	-7.66114	1.13e-20	2.85e-18	Prss30	Q9QYZ9.2 RecName: Full=Serine protease 30; AltName: Full=Distal intestinal serine protease; AltName: Full=Transmembrane serine protease 8; Flags: Precursor && PF00089:Trypsin
EOBAG000140168991	2564.85	2078.59	1464.49	199.199	66.6465	112.908	2035.98	126.251	4.01151	1.55e-20	3.84e-18	Slc39a4	A0JPN2.1 RecName: Full=Zinc transporter ZIP4; AltName: Full=Solute carrier family 39 member 4; AltName: Full=Zrt- and Irt-like protein 4; Short=ZIP-4; Flags: Precursor && PF02535:ZIP Zinc transporter
EOBAG000740023095	129.209	148.554	151.612	1.87924	4.76046	4.21298	143.125	3.61756	5.30109	1.67e-20	4.1e-18	EOBAG000740023095	P54116.3 RecName: Full=Erythrocyte band 7 integral membrane protein; AltName: Full=Protein 7.2b; AltName: Full=Stomatin && PF01145:SPFH domain / Band 7 family
EOBAG000130016892	12.2087	9.28462	6.59184	280.006	159.952	199.695	9.36172	213.218	-4.50348	1.94e-20	4.68e-18	Rarres1	P49788.2 RecName: Full=Retinoic acid receptor responder protein 1; AltName: Full=Phorbol ester-induced gene 1 protein; Short=PERG-1; AltName: Full=RAR-responsive protein TIG1; AltName: Full=Tazarotene-induced gene 1 protein && PF06907:Latexin
EOBAG001280009991	13784.6	21199.1	15008.5	2760.6	1954.65	2687.88	16664.1	2467.71	2.75545	2.31e-20	5.49e-18	Acadsb	P70584.1 RecName: Full=Short/branched chain specific acyl-CoA dehydrogenase, mitochondrial; Short=SBCAD; AltName: Full=2-methyl branched chain acyl-CoA dehydrogenase; Short=2-MEBCAD; AltName: Full=2-methylbutyryl-coenzyme A dehydrogenase; Short=2-methylbutyryl-CoA dehydrogenase; Flags: Precursor
novel.141	11.1913	6.96347	19.7755	353.296	224.694	224.973	12.6434	267.654	-4.40049	2.83e-20	6.62e-18	-	-
EOBAG000990018993	12.2087	8.12404	0	272.489	282.772	468.483	6.77758	341.248	-5.64319	4.54e-20	1.04e-17	Cidec	P56198.2 RecName: Full=Cell death activator CIDE-3; AltName: Full=Cell death-inducing DFFA-like effector protein C; AltName: Full=Fat-specific protein FSP27 && PF02017:CIDE-N domain
EOBAG000070202893	0	1.16058	3.29592	482.024	456.052	179.473	1.4855	372.516	-7.99603	4.71e-20	1.07e-17	Crybb3	Q9JJU9.3 RecName: Full=Beta-crystallin B3; AltName: Full=Beta-B3 crystallin; Contains: RecName: Full=Beta-crystallin B3, N-terminally processed && PF00030:Beta/Gamma crystallin
EOBAG000230045894	11.1913	4.64231	26.3674	469.809	381.789	300.807	14.067	384.135	-4.76761	5.73e-20	1.28e-17	Rubcnl	Q9H714.3 RecName: Full=Uncharacterized protein KIAA0226-like && PF13901:Putative zinc-RING and/or ribbon
EOBAG000540058991	5.08696	2.32116	1.09864	324.168	154.239	187.899	2.83559	222.102	-6.26679	7.39e-20	1.63e-17	Cdh17	Q9R100.1 RecName: Full=Cadherin-17; AltName: Full=BILL-cadherin; AltName: Full=Liver-intestine cadherin; Short=LI-cadherin; AltName: Full=P130; Flags: Precursor && PF00028:Cadherin domain
novel.216	0	0	0	426.587	509.37	435.622	0	457.193	-11.1541	7.49e-20	1.63e-17	-	-
novel.1030	13.2261	18.5692	14.2823	261.214	218.029	543.474	15.3592	340.906	-4.47646	9.19e-20	1.97e-17	-	-
EOBAG001900085994	697.931	721.879	508.671	29.1282	68.5507	64.8799	642.827	54.1862	3.56723	1.05e-19	2.23e-17	Fam71e1	A1L3C1.2 RecName: Full=Protein FAM71E1 && PF12480:Protein of unknown function (DUF3699)
EOBAG000020222991	231.965	190.335	187.868	0.939618	0	2.52779	203.389	1.1558	7.39974	1.59e-19	3.32e-17	Lrrn1	Q61809.1 RecName: Full=Leucine-rich repeat neuronal protein 1; AltName: Full=Neuronal leucine-rich repeat protein 1; Short=NLRR-1; Flags: Precursor && PF13855:Leucine rich repeat|PF07679:Immunoglobulin I-set domain
EOBAG000270162894	416.113	457.268	286.745	0	0	0	386.709	0	11.1736	1.67e-19	3.45e-17	Gas2l2	Q5SSG4.1 RecName: Full=GAS2-like protein 2; AltName: Full=Growth arrest-specific protein 2-like 2 && PF00307:Calponin homology (CH) domain|PF02187:Growth-Arrest-Specific Protein 2 Domain
EOBAG000310153991	118.018	97.4885	106.568	706.593	536.98	673.234	107.358	638.936	-2.57236	1.91e-19	3.9e-17	Csad	Q64611.1 RecName: Full=Cysteine sulfinic acid decarboxylase; AltName: Full=Cysteine-sulfinate decarboxylase; AltName: Full=Sulfinoalanine decarboxylase && PF00282:Pyridoxal-dependent decarboxylase conserved domain
EOBAG000020211991	827.14	790.353	1397.47	100.539	79.9758	40.4446	1004.99	73.6532	3.77251	2.2e-19	4.39e-17	Pdzrn3	Q69ZS0.3 RecName: Full=E3 ubiquitin-protein ligase PDZRN3; AltName: Full=PDZ domain-containing RING finger protein 3; AltName: Full=Semaphorin cytoplasmic domain-associated protein 3; Short=Protein SEMACAP3
EOBAG019180002195	804.757	306.392	865.729	13818	7775.74	8415	658.96	10002.9	-3.92381	2.21e-19	4.39e-17	EOBAG019180002195	P14423.2 RecName: Full=Phospholipase A2, membrane associated; AltName: Full=GIIC sPLA2; AltName: Full=Group IIA phospholipase A2; AltName: Full=Phosphatidylcholine 2-acylhydrolase 2A; Flags: Precursor && PF00068:Phospholipase A2
novel.600	53.9218	34.8173	49.4388	342.961	414.16	343.779	46.0593	366.967	-2.9906	2.29e-19	4.49e-17	-	sp|Q8SPW1|FCERG_MACFA High affinity immunoglobulin epsilon receptor subunit gamma OS=Macaca fascicularis OX=9541 GN=FCER1G PE=3 SV=1
novel.1670	6.10435	5.80289	9.88777	177.588	278.011	141.556	7.265	199.052	-4.77576	2.45e-19	4.75e-17	-	-
novel.1632	5.08696	6.96347	5.4932	206.716	117.107	184.528	5.84788	169.451	-4.86315	4.11e-19	7.87e-17	-	sp|P04027|ENV_SRV1 Envelope glycoprotein OS=Simian retrovirus SRV-1 OX=11942 GN=env PE=3 SV=1
EOBAG003970026884	11.1913	6.96347	20.8742	228.327	1018.74	438.992	13.0097	562.02	-5.43086	5.66e-19	1.07e-16	Qprt	Q91X91.1 RecName: Full=Nicotinate-nucleotide pyrophosphorylase [carboxylating]; AltName: Full=Quinolinate phosphoribosyltransferase [decarboxylating]; Short=QAPRTase; Short=QPRTase && PF02749:Quinolinate phosphoribosyl transferase, N-terminal domain|PF01729:Quinolinate phosphoribosyl transferase, C-terminal domain
EOBAG001200026894	248.244	118.379	153.81	5.63771	1.90419	1.68519	173.477	3.07569	5.8327	6.64e-19	1.24e-16	Kcnk1	Q9Z2T2.1 RecName: Full=Potassium channel subfamily K member 1; AltName: Full=Inward rectifying potassium channel protein TWIK-1; Short=rTWIK; AltName: Full=Potassium channel K2P1 && PF07885:Ion channel
EOBAG013650004095	6.10435	5.80289	1.09864	168.192	133.293	210.649	4.33529	170.711	-5.29559	6.76e-19	1.25e-16	EOBAG013650004095	P30516.1 RecName: Full=Class I histocompatibility antigen, B alpha chain; Flags: Precursor && PF07654:Immunoglobulin C1-set domain|PF00129:Class I Histocompatibility antigen, domains alpha 1 and 2
novel.1496	5.08696	9.28462	8.78912	191.682	168.52	471.854	7.72024	277.352	-5.17571	9.29e-19	1.7e-16	-	-
EOBAG000090176494	26410.5	29069	15058	3218.19	2632.54	3532.16	23512.5	3127.63	2.91025	9.89e-19	1.79e-16	Cyp2c29	P33263.1 RecName: Full=Cytochrome P450 2C26; AltName: Full=CYPIIC26; AltName: Full=Cytochrome P450 HSM2 && PF00067:Cytochrome P450
EOBAG005410010991	255.365	156.678	312.014	1688.49	3895.01	3055.25	241.352	2879.59	-3.57621	1.03e-18	1.84e-16	Crym	O54983.1 RecName: Full=Ketimine reductase mu-crystallin; AltName: Full=NADP-regulated thyroid-hormone-binding protein
EOBAG002550007991	286.905	205.422	136.231	11.2754	7.61674	13.4815	209.519	10.7912	4.27373	1.27e-18	2.24e-16	Chic1	Q5VXU3.2 RecName: Full=Cysteine-rich hydrophobic domain-containing protein 1; AltName: Full=Brain X-linked protein && PF10256:Golgin subfamily A member 7/ERF4 family
EOBAG000240041095	888.184	1032.91	975.593	3884.38	4312.98	5277.18	965.563	4491.51	-2.21792	1.31e-18	2.29e-16	EOBAG000240041095	Q7TP52.1 RecName: Full=Carboxymethylenebutenolidase homolog; AltName: Full=Liver regeneration-related protein LRRG072 && PF01738:Dienelactone hydrolase family
EOBAG002000050494	154.644	214.707	134.034	1126.6	2060.33	1259.68	167.795	1482.2	-3.14362	1.34e-18	2.32e-16	Akr7a3	P38918.2 RecName: Full=Aflatoxin B1 aldehyde reductase member 3; Short=AFB1-AR; AltName: Full=Aflatoxin B1 aldehyde reductase member 1; Short=rAFAR1 && PF00248:Aldo/keto reductase family
EOBAG002530009994	4.06957	2.32116	4.39456	114.633	168.52	240.14	3.5951	174.431	-5.59154	1.59e-18	2.72e-16	Egf	P01133.2 RecName: Full=Pro-epidermal growth factor; Short=EGF; Contains: RecName: Full=Epidermal growth factor; AltName: Full=Urogastrone; Flags: Precursor
EOBAG013220001005	29.5044	37.1385	35.1565	353.296	240.879	283.112	33.9331	292.429	-3.10954	1.63e-18	2.76e-16	EOBAG013220001005	Q8NEF9.1 RecName: Full=Serum response factor-binding protein 1; AltName: Full=SRF-dependent transcription regulation-associated protein; AltName: Full=p49/STRAP && PF00069:Protein kinase domain
EOBAG001320145991	5.08696	6.96347	10.9864	146.58	334.185	799.623	7.67894	426.796	-5.80056	1.67e-18	2.79e-16	Lgi4	Q8K1S1.1 RecName: Full=Leucine-rich repeat LGI family member 4; AltName: Full=LGI1-like protein 3; AltName: Full=Leucine-rich glioma-inactivated protein 4; Flags: Precursor
EOBAG004670021694	534.131	437.538	413.089	82.6864	76.1674	62.3521	461.586	73.7353	2.64788	1.9e-18	3.15e-16	Obscn	Q5VST9.3 RecName: Full=Obscurin; AltName: Full=Obscurin-RhoGEF; AltName: Full=Obscurin-myosin light chain kinase; Short=Obscurin-MLCK && PF07679:Immunoglobulin I-set domain|PF00041:Fibronectin type III domain
EOBAG001200012991	1784.51	2352.49	2175.31	306.315	454.148	310.075	2104.1	356.846	2.5601	1.93e-18	3.16e-16	B3galnt2	Q8NCR0.1 RecName: Full=UDP-GalNAc:beta-1,3-N-acetylgalactosaminyltransferase 2; Short=Beta-1,3-GalNAc-T2; AltName: Full=Beta-1,3-N-acetylgalactosaminyltransferase II && PF01762:Galactosyltransferase
EOBAG002950020994	196.357	92.8462	165.895	1457.35	1814.69	1089.48	151.699	1453.84	-3.25901	1.97e-18	3.19e-16	1700066M21Rik	Q8N8R5.1 RecName: Full=UPF0565 protein C2orf69; Flags: Precursor
novel.634	76.3044	46.4231	112.061	2478.71	752.153	1386.91	78.263	1539.26	-4.29697	2e-18	3.21e-16	-	-
EOBAG000110191994	2007.32	1164.06	1206.31	8255.48	11318.5	11630.3	1459.23	10401.4	-2.83333	3.49e-18	5.55e-16	Hsd17b2	Q62730.1 RecName: Full=Estradiol 17-beta-dehydrogenase 2; AltName: Full=17-beta-hydroxysteroid dehydrogenase type 2; Short=17-beta-HSD 2; AltName: Full=Testosterone 17-beta-dehydrogenase
EOBAG002060007994	31.5392	62.6712	64.8198	672.766	409.4	566.224	53.01	549.464	-3.37711	6.04e-18	9.51e-16	1700040L02Rik	Q8CDT7.2 RecName: Full=Uncharacterized protein C10orf107 homolog && PF14769:Flagellar C1a complex subunit C1a-32
EOBAG000040089992	1.01739	0	1.09864	543.099	321.807	731.373	0.705344	532.093	-9.52089	6.91e-18	1.08e-15	Arnt2	Q61324.2 RecName: Full=Aryl hydrocarbon receptor nuclear translocator 2; Short=ARNT protein 2
EOBAG001860049894	344.896	230.955	335.085	1632.12	1952.74	2742.65	303.645	2109.17	-2.79578	7.97e-18	1.23e-15	Rapgef6	Q8TEU7.2 RecName: Full=Rap guanine nucleotide exchange factor 6; AltName: Full=PDZ domain-containing guanine nucleotide exchange factor 2; Short=PDZ-GEF2; AltName: Full=RA-GEF-2 && PF00618:RasGEF N-terminal motif|PF00027:Cyclic nucleotide-binding domain|PF00788:Ras association (RalGDS/AF-6) domain|PF00617:RasGEF domain|PF00595:PDZ domain (Also known as DHR or GLGF)
EOBAG000820043295	9963.32	17391.3	15164.5	1826.62	840.698	1721.42	14173	1462.91	3.27615	1.09e-17	1.67e-15	EOBAG000820043295	Q06575.1 RecName: Full=Hibernation-associated plasma protein HP-20; AltName: Full=Hibernator-specific blood complex 20 kDa subunit; Flags: Precursor && PF01391:Collagen triple helix repeat (20 copies)|PF00386:C1q domain
EOBAG002720005991	42.7305	54.5471	30.7619	328.866	550.31	842.596	42.6799	573.924	-3.7508	1.46e-17	2.21e-15	Habp4	Q9JKS5.2 RecName: Full=Intracellular hyaluronan-binding protein 4; Short=IHABP-4; Short=IHABP4 && PF04774:Hyaluronan / mRNA binding family|PF16174:Intracellular hyaluronan-binding protein 4 N-terminal
EOBAG002110046991	46.8	29.0144	34.0579	331.685	423.681	262.047	36.6241	339.138	-3.20658	1.66e-17	2.49e-15	Baiap2	Q8BKX1.2 RecName: Full=Brain-specific angiogenesis inhibitor 1-associated protein 2; Short=BAI-associated protein 2; Short=BAI1-associated protein 2; AltName: Full=Insulin receptor substrate protein of 53 kDa; Short=IRSp53; Short=Insulin receptor substrate p53; AltName: Full=Insulin receptor tyrosine kinase 53 kDa substrate
EOBAG000630007993	228.913	186.853	244.997	11.2754	22.8502	23.5927	220.254	19.2394	3.51384	1.74e-17	2.59e-15	Pgghg	Q8BP56.1 RecName: Full=Acid trehalase-like protein 1 && PF02758:PAAD/DAPIN/Pyrin domain|PF05729:NACHT domain|PF03632:Glycosyl hydrolase family 65 central catalytic domain
EOBAG004640009794	21.3652	10.4452	9.88777	175.709	286.58	203.066	13.8994	221.785	-3.98538	1.8e-17	2.65e-15	Fn3k	Q9H479.1 RecName: Full=Fructosamine-3-kinase && PF03881:Fructosamine kinase
EOBAG000660089994	4.06957	4.64231	2.19728	118.392	119.964	147.454	3.63639	128.603	-5.14673	2.42e-17	3.52e-15	Zfp651	Q9UFB7.3 RecName: Full=Zinc finger and BTB domain-containing protein 47; AltName: Full=Zinc finger protein 651 && PF00651:BTB/POZ domain
EOBAG000070180991	585.001	125.342	393.313	0	0	0	367.885	0	11.1022	3.14e-17	4.54e-15	Dao	P14920.3 RecName: Full=D-amino-acid oxidase; Short=DAAO; Short=DAMOX; Short=DAO
EOBAG000030179991	282.835	215.867	169.191	14.0943	19.0419	5.89817	222.631	13.0114	4.10808	3.4e-17	4.87e-15	Pfn4	Q9D6I3.1 RecName: Full=Profilin-4; AltName: Full=Profilin IV && PF00235:Profilin
EOBAG000780033991	425.27	552.435	693.242	86.4449	79.0237	94.3707	556.982	86.6131	2.68404	3.79e-17	5.37e-15	Stx7	O15400.4 RecName: Full=Syntaxin-7 && PF14523:Syntaxin-like protein|PF05739:SNARE domain
novel.739	6.10435	1.16058	1.09864	318.53	111.395	943.707	2.78786	457.878	-7.32947	3.88e-17	5.46e-15	-	-
EOBAG003640003991	119.035	77.7587	164.796	807.132	1027.31	899.892	120.53	911.444	-2.91784	5.1e-17	7.11e-15	Fam234b	Q8BYI8.1 RecName: Full=Protein FAM234B
EOBAG003580068095	156.678	306.392	214.235	13.1547	19.0419	6.74077	225.769	12.9791	4.12937	6.83e-17	9.43e-15	EOBAG003580068095	Q5RAT8.1 RecName: Full=Eukaryotic translation initiation factor 3 subunit C; Short=eIF3c; AltName: Full=Eukaryotic translation initiation factor 3 subunit 8; AltName: Full=eIF3 p110
EOBAG006740003095	3232.26	1858.08	1942.4	390.881	249.448	336.196	2344.25	325.508	2.84836	8.13e-17	1.11e-14	EOBAG006740003095	Q91VA0.1 RecName: Full=Acyl-coenzyme A synthetase ACSM1, mitochondrial; AltName: Full=Acyl-CoA synthetase medium-chain family member 1; AltName: Full=Butyrate--CoA ligase 1; AltName: Full=Butyryl-coenzyme A synthetase 1; AltName: Full=Lipoate-activating enzyme; AltName: Full=Middle-chain acyl-CoA synthetase 1; Flags: Precursor && PF00501:AMP-binding enzyme|PF13193:AMP-binding enzyme C-terminal do…
EOBAG000100039894	90.5479	67.3135	102.174	510.213	493.184	703.567	86.6783	568.988	-2.71378	9.77e-17	1.33e-14	Epm2a	Q91XQ2.2 RecName: Full=Laforin; AltName: Full=Glucan phosphatase; AltName: Full=Lafora PTPase; Short=LAFPTPase
EOBAG001490008991	91.5653	205.422	52.7347	1938.43	1528.11	1578.18	116.574	1681.57	-3.85215	1.05e-16	1.42e-14	Aqp1	P29975.4 RecName: Full=Aquaporin-1; Short=AQP-1; AltName: Full=Aquaporin-CHIP; AltName: Full=Water channel protein for red blood cells and kidney proximal tubule && PF00230:Major intrinsic protein
EOBAG000110022095	299.113	147.393	135.133	1.87924	0	6.74077	193.88	2.87333	6.03308	1.07e-16	1.43e-14	EOBAG000110022095	Q91WG0.1 RecName: Full=Acylcarnitine hydrolase; Short=ACH M1; AltName: Full=Carboxylesterase 2; Short=CES 2; AltName: Full=Peroxisome proliferator-inducible acylcarnitine hydrolase; Flags: Precursor && PF00135:Carboxylesterase family
EOBAG000520130991	10.1739	4.64231	4.39456	197.32	194.227	106.167	6.4036	165.905	-4.67896	1.12e-16	1.47e-14	Fbln1	Q08879.2 RecName: Full=Fibulin-1; Short=FIBL-1; AltName: Full=Basement-membrane protein 90; Short=BM-90; Flags: Precursor && PF12662:Complement Clr-like EGF-like|PF07645:Calcium-binding EGF domain
novel.1982	2.03478	1.16058	0	286.583	148.526	331.14	1.06512	255.417	-7.87839	1.12e-16	1.47e-14	-	sp|P21416|GAG_GALV Gag polyprotein OS=Gibbon ape leukemia virus OX=11840 GN=gag PE=3 SV=3 && PF02093:Gag P30 core shell protein
novel.2212	64.0957	55.7077	58.228	469.809	302.766	497.131	59.3438	423.235	-2.83369	1.18e-16	1.53e-14	-	sp|Q9DCG6|PBLD1_MOUSE Phenazine biosynthesis-like domain-containing protein 1 OS=Mus musculus OX=10090 GN=Pbld1 PE=1 SV=2 && PF02567:Phenazine biosynthesis-like protein
EOBAG000060137195	106.826	100.97	180.177	1318.28	1169.17	3448.74	129.325	1978.73	-3.93564	1.19e-16	1.54e-14	EOBAG000060137195	Q6K1J1.1 RecName: Full=UDP-glucuronosyltransferase 2B31; Short=UDPGT 2B31; Flags: Precursor && PF00201:UDP-glucoronosyl and UDP-glucosyl transferase
EOBAG002170010991	279.783	90.5251	152.711	4.69809	2.85628	0.842596	174.34	2.79899	5.98465	1.32e-16	1.69e-14	Trpc1	Q61056.5 RecName: Full=Short transient receptor potential channel 1; Short=TrpC1; AltName: Full=Transient receptor protein 1; Short=TRP-1; Short=mTrp1; AltName: Full=Trp-related protein 1 && PF00520:Ion transport protein|PF08344:Transient receptor ion channel II
novel.857	0	0	0	334.504	143.766	567.91	0	348.727	-10.7639	1.39e-16	1.77e-14	-	sp|P08548|LIN1_NYCCO LINE-1 reverse transcriptase homolog OS=Nycticebus coucang OX=9470 PE=4 SV=1
EOBAG003180020694	262.487	161.32	275.759	8.45656	17.1377	22.7501	233.189	16.1148	3.84907	1.8e-16	2.27e-14	Tro	Q12816.3 RecName: Full=Trophinin; AltName: Full=MAGE-D3 antigen && PF01454:MAGE family
EOBAG017800001005	0	0	0	223.629	203.748	267.103	0	231.493	-10.1727	1.95e-16	2.44e-14	EOBAG017800001005	-
EOBAG009430003994	2654.38	2665.85	1862.2	9808.67	13673	12954.1	2394.14	12145.2	-2.34281	2.08e-16	2.59e-14	Gsta1	P10648.3 RecName: Full=Glutathione S-transferase A2; AltName: Full=GST class-alpha member 2; AltName: Full=Glutathione S-transferase GT41A && PF00043:Glutathione S-transferase, C-terminal domain|PF02798:Glutathione S-transferase, N-terminal domain
EOBAG000030172991	43.7479	13.9269	19.7755	288.463	481.759	364.001	25.8168	378.074	-3.86344	2.15e-16	2.65e-14	Adcy3	Q8VHH7.2 RecName: Full=Adenylate cyclase type 3; AltName: Full=ATP pyrophosphate-lyase 3; AltName: Full=Adenylate cyclase type III; Short=AC-III; AltName: Full=Adenylate cyclase, olfactive type; AltName: Full=Adenylyl cyclase 3; Short=AC3 && PF16214:Adenylyl cyclase N-terminal extracellular and transmembrane region|PF00211:Adenylate and Guanylate cyclase catalytic domain
EOBAG000600124991	8.13914	12.7664	1.09864	195.441	173.281	392.65	7.33471	253.79	-5.11984	2.86e-16	3.5e-14	Prdm16	A2A935.1 RecName: Full=PR domain zinc finger protein 16; AltName: Full=PR domain-containing protein 16; AltName: Full=Transcription factor MEL1; Short=MDS1/EVI1-like gene 1 && PF14604:Variant SH3 domain|PF00621:RhoGEF domain|PF00096:Zinc finger, C2H2 type|PF00169:PH domain
EOBAG001350028991	608.401	861.149	648.198	63.894	121.868	106.167	705.916	97.3097	2.85833	3.09e-16	3.75e-14	Fbxo25	Q641X7.1 RecName: Full=F-box only protein 25
EOBAG000140176991	82.4088	96.3279	73.6089	488.601	727.399	447.418	84.1152	554.473	-2.72112	4.21e-16	5.07e-14	Mfsd3	Q5U419.1 RecName: Full=Major facilitator superfamily domain-containing protein 3
EOBAG004720003994	545.322	782.229	1805.07	36.6451	79.9758	24.4353	1044.21	47.0187	4.47547	4.43e-16	5.29e-14	Plscr1	P58195.1 RecName: Full=Phospholipid scramblase 1; Short=PL scramblase 1; AltName: Full=Ca(2+)-dependent phospholipid scramblase 1 && PF03803:Scramblase
novel.1282	44.7653	54.5471	78.0035	1328.62	371.316	1542.79	59.1053	1080.91	-4.19355	4.62e-16	5.48e-14	-	-
novel.627	225.861	136.948	217.531	0	0	0	193.447	0	10.175	4.89e-16	5.76e-14	-	-
EOBAG009430002005	5.08696	2.32116	1.09864	126.848	298.005	116.278	2.83559	180.377	-5.96831	5e-16	5.85e-14	EOBAG009430002005	-
novel.831	3.05218	1.16058	7.69048	110.875	139.958	139.028	3.96775	129.954	-5.02717	6.1e-16	7.08e-14	-	-
EOBAG003340045991	7.12175	2.32116	2.19728	473.567	338.945	75.8336	3.88006	296.115	-6.23337	6.48e-16	7.46e-14	Gdf15	Q9Z0J6.1 RecName: Full=Growth/differentiation factor 15; Short=GDF-15; Flags: Precursor && PF00019:Transforming growth factor beta like domain
EOBAG001100010992	353.035	617.427	338.381	2973.89	2713.46	2436.79	436.281	2708.05	-2.63448	7.31e-16	8.35e-14	Txndc5	Q91W90.2 RecName: Full=Thioredoxin domain-containing protein 5; AltName: Full=Endoplasmic reticulum resident protein 46; Short=ER protein 46; Short=ERp46; AltName: Full=Plasma cell-specific thioredoxin-related protein; Short=PC-TRP; AltName: Full=Thioredoxin-like protein p46; Flags: Precursor
novel.1474	24.4174	4.64231	3.29592	284.704	308.478	353.89	10.7852	315.691	-4.85181	7.42e-16	8.38e-14	-	-
EOBAG001690028894	50.8696	22.051	62.6225	404.975	1563.34	828.272	45.181	932.194	-4.3648	7.43e-16	8.38e-14	Dclk3	Q8BWQ5.2 RecName: Full=Serine/threonine-protein kinase DCLK3; AltName: Full=CLICK-I and II-related; Short=CLr; AltName: Full=Doublecortin-like and CAM kinase-like 3; AltName: Full=Doublecortin-like kinase 3 && PF00069:Protein kinase domain
EOBAG000190098991	76.3044	84.7222	109.864	467.93	468.43	462.585	90.2969	466.315	-2.36925	7.68e-16	8.6e-14	Enpp4	Q9Y6X5.3 RecName: Full=Bis(5'-adenosyl)-triphosphatase ENPP4; AltName: Full=AP3A hydrolase; Short=AP3Aase; AltName: Full=Ectonucleotide pyrophosphatase/phosphodiesterase family member 4; Short=E-NPP 4; Short=NPP-4; Flags: Precursor
novel.1082	5.08696	0	1.09864	233.965	221.838	96.8985	2.06187	184.234	-6.42408	8.06e-16	8.96e-14	-	sp|Q8WXF0|SRS12_HUMAN Serine/arginine-rich splicing factor 12 OS=Homo sapiens OX=9606 GN=SRSF12 PE=2 SV=1 && PF00076:RNA recognition motif. (a.k.a. RRM, RBD, or RNP domain)
EOBAG000260061005	0	0	0	207.656	172.329	203.908	0	194.631	-9.92226	1.15e-15	1.27e-13	EOBAG000260061005	-
novel.762	195.339	82.401	192.262	4.69809	3.80837	0	156.667	2.83549	5.82223	1.22e-15	1.34e-13	-	-
novel.173	145.487	147.393	173.585	17.8527	19.9939	14.3241	155.489	17.3903	3.16431	1.44e-15	1.57e-13	-	-
EOBAG000430061992	2539.41	677.777	809.698	78.9279	88.5446	43.815	1342.3	70.4292	4.25386	1.49e-15	1.61e-13	Cd36	P70110.3 RecName: Full=Platelet glycoprotein 4; AltName: Full=Glycoprotein IIIb; Short=GPIIIB; AltName: Full=PAS IV; AltName: Full=PAS-4; AltName: Full=Platelet glycoprotein IV; Short=GPIV; AltName: CD_antigen=CD36
EOBAG000920064991	2340	3636.09	2440.08	453.835	625.525	477.752	2805.39	519.037	2.43435	1.53e-15	1.64e-13	Tmem183a	Q8IXX5.2 RecName: Full=Transmembrane protein 183A
EOBAG002720018994	7.12175	3.48173	10.9864	305.376	240.879	96.8985	7.19663	214.385	-4.8903	1.54e-15	1.64e-13	Fbp2	Q9Z1N1.1 RecName: Full=Fructose-1,6-bisphosphatase isozyme 2; Short=FBPase 2; AltName: Full=D-fructose-1,6-bisphosphate 1-phosphohydrolase 2; AltName: Full=Muscle FBPase
EOBAG002450033991	144.47	237.918	82.398	0	1.90419	2.52779	154.929	1.47732	6.68535	1.93e-15	2.05e-13	Kif2c	Q99661.2 RecName: Full=Kinesin-like protein KIF2C; AltName: Full=Kinesin-like protein 6; AltName: Full=Mitotic centromere-associated kinesin; Short=MCAK && PF00225:Kinesin motor domain
EOBAG002810028991	435.444	405.042	337.283	41.3432	72.3591	35.389	392.589	49.6971	2.98487	1.94e-15	2.05e-13	Fitm1	A5D6W6.1 RecName: Full=Fat storage-inducing transmembrane protein 1; AltName: Full=Fat-inducing protein 1
EOBAG001870002991	50.8696	48.7443	54.932	359.874	331.328	251.936	51.5153	314.379	-2.60875	2.06e-15	2.16e-13	Timd4	Q6U7R4.2 RecName: Full=T-cell immunoglobulin and mucin domain-containing protein 4; Short=TIMD-4; AltName: Full=Spleen, mucin-containing, knockout of lymphotoxin protein; Short=SMUCKLER; AltName: Full=T-cell immunoglobulin mucin receptor 4; Short=TIM-4; AltName: Full=T-cell membrane protein 4; Flags: Precursor && PF07686:Immunoglobulin V-set domain
novel.1623	125.139	329.604	149.415	0	0	0	201.386	0	10.2316	2.32e-15	2.41e-13	-	sp|Q9CQT6|CJ082_MOUSE Uncharacterized protein C10orf82 homolog OS=Mus musculus OX=10090 PE=1 SV=2
novel.1927	0	1.16058	0	631.423	175.185	646.271	0.386859	484.293	-10.2757	2.37e-15	2.44e-13	-	sp|P07575|ENV_MPMV Envelope glycoprotein OS=Mason-Pfizer monkey virus OX=11855 GN=env PE=1 SV=1
novel.1655	135.313	138.109	170.289	1.87924	0.952093	0	147.904	0.943776	7.34046	2.41e-15	2.47e-13	-	-
EOBAG000040236884	217.722	264.612	241.701	15.9735	34.2753	32.0186	241.345	27.4225	3.13554	2.55e-15	2.59e-13	Lrrc51	B6CZ61.1 RecName: Full=Leucine-rich repeat-containing protein 51; AltName: Full=Protein LRTOMT1 && PF13855:Leucine rich repeat
EOBAG000220024994	319.461	157.839	90.0885	0.939618	0	2.52779	189.129	1.1558	7.30304	2.6e-15	2.63e-13	Kcnh1	O95259.1 RecName: Full=Potassium voltage-gated channel subfamily H member 1; AltName: Full=Ether-a-go-go potassium channel 1; Short=EAG channel 1; Short=h-eag; Short=hEAG1; AltName: Full=Voltage-gated potassium channel subunit Kv10.1 && PF13426:PAS domain|PF00027:Cyclic nucleotide-binding domain|PF00520:Ion transport protein
EOBAG000480051992	19.3305	22.051	46.1429	666.189	251.353	416.242	29.1748	444.595	-3.93077	2.65e-15	2.66e-13	Cmpk2	Q3U5Q7.2 RecName: Full=UMP-CMP kinase 2, mitochondrial; AltName: Full=Nucleoside-diphosphate kinase; AltName: Full=Thymidylate kinase LPS-inducible member; Short=TYKi; Flags: Precursor
EOBAG000110018894	438.496	500.209	402.102	1578.56	2146.02	1971.67	446.936	1898.75	-2.08711	2.81e-15	2.8e-13	Ces2c	Q91WG0.1 RecName: Full=Acylcarnitine hydrolase; Short=ACH M1; AltName: Full=Carboxylesterase 2; Short=CES 2; AltName: Full=Peroxisome proliferator-inducible acylcarnitine hydrolase; Flags: Precursor && PF00135:Carboxylesterase family
EOBAG002650010894	996.027	1304.49	1833.63	8853.08	10037	6454.28	1378.05	8448.11	-2.61607	3.78e-15	3.76e-13	Hsd3b6	Q60555.3 RecName: Full=3 beta-hydroxysteroid dehydrogenase/Delta 5-->4-isomerase type 1; AltName: Full=3 beta-hydroxysteroid dehydrogenase/Delta 5-->4-isomerase type I; Short=3-beta-HSD I; Includes: RecName: Full=3-beta-hydroxy-Delta(5)-steroid dehydrogenase; AltName: Full=3-beta-hydroxy-5-ene steroid dehydrogenase; AltName: Full=Progesterone reductase; Includes: RecName: Full=Steroid Delta-isome…
EOBAG004660007894	99.7045	41.7808	127.442	1046.73	689.315	1149.3	89.6425	961.783	-3.42196	3.88e-15	3.83e-13	Fam26f	Q5R3K3.1 RecName: Full=Protein FAM26F && PF14798:Calcium homeostasis modulator
EOBAG000630008794	80.374	128.824	98.8777	4.69809	3.80837	5.05557	102.692	4.52068	4.50017	4.06e-15	3.99e-13	Ifitm5	O88728.1 RecName: Full=Interferon-induced transmembrane protein 5; AltName: Full=Bone-restricted interferon-induced transmembrane protein-like protein; Short=Bril; AltName: Full=Dispanin subfamily A member 1; Short=DSPA1; AltName: Full=Fragilis family member 4 && PF04505:Interferon-induced transmembrane protein
novel.2148	23.4	8.12404	16.4796	159.735	294.197	493.761	16.0012	315.898	-4.29549	4.23e-15	4.12e-13	-	PF02337:Retroviral GAG p10 protein|PF00607:gag gene protein p24 (core nucleocapsid protein)
EOBAG006620006594	19.3305	12.7664	35.1565	393.7	216.125	796.253	22.4178	468.693	-4.38502	4.52e-15	4.38e-13	Gbp7	Q9H0R5.3 RecName: Full=Guanylate-binding protein 3; AltName: Full=GTP-binding protein 3; Short=GBP-3; AltName: Full=Guanine nucleotide-binding protein 3 && PF02841:Guanylate-binding protein, C-terminal domain|PF02263:Guanylate-binding protein, N-terminal domain
EOBAG006050022005	9.15653	3.48173	12.085	254.636	146.622	122.176	8.2411	174.478	-4.39487	5.11e-15	4.92e-13	EOBAG006050022005	Q9HC73.1 RecName: Full=Cytokine receptor-like factor 2; AltName: Full=Cytokine receptor-like 2; AltName: Full=IL-XR; AltName: Full=Thymic stromal lymphopoietin protein receptor; Short=TSLP receptor; Flags: Precursor
EOBAG002830018991	5.08696	15.0875	10.9864	187.924	178.041	117.963	10.387	161.309	-3.97021	6.42e-15	6.15e-13	Mtmr11	A4FU01.2 RecName: Full=Myotubularin-related protein 11; AltName: Full=Cisplatin resistance-associated protein; Short=hCRA && PF06602:Myotubularin-like phosphatase domain
EOBAG001500025882	128.191	24.3721	16.4796	1678.16	1372.92	1916.91	56.3477	1655.99	-4.87318	7.99e-15	7.6e-13	Ttc22	Q8C159.1 RecName: Full=Tetratricopeptide repeat protein 22; Short=TPR repeat protein 22
EOBAG002830046991	11.1913	5.80289	8.78912	106.177	123.772	155.88	8.59444	128.61	-3.89381	8.3e-15	7.85e-13	Tnfaip8l2	Q9D8Y7.1 RecName: Full=Tumor necrosis factor alpha-induced protein 8-like protein 2; Short=TIPE2; Short=TNF alpha-induced protein 8-like protein 2; Short=TNFAIP8-like protein 2
EOBAG005950001674	137.348	111.415	187.868	0	0	0	145.544	0	9.76412	1.04e-14	9.76e-13	Spata31d1a	Q6ZQQ2.1 RecName: Full=Spermatogenesis-associated protein 31D1; AltName: Full=Protein FAM75D1 && PF14650:FAM75 family|PF15371:Domain of unknown function (DUF4599)
EOBAG003090019991	989.923	1551.69	1244.76	219.871	229.454	298.279	1262.12	249.201	2.33971	1.17e-14	1.1e-12	Cog7	Q3UM29.1 RecName: Full=Conserved oligomeric Golgi complex subunit 7; Short=COG complex subunit 7; AltName: Full=Component of oligomeric Golgi complex 7 && PF10191:Golgi complex component 7 (COG7)
EOBAG001300012991	25.4348	110.255	30.7619	761.091	894.015	1174.58	55.4839	943.228	-4.09184	1.23e-14	1.14e-12	Cd82	O70352.1 RecName: Full=CD82 antigen; AltName: Full=Metastasis suppressor Kangai-1 homolog; AltName: CD_antigen=CD82
novel.788	122.087	427.093	159.303	4.69809	0.952093	10.1111	236.161	5.25378	5.4693	1.3e-14	1.2e-12	-	-
EOBAG000110198994	168.887	89.3645	219.728	0	0	0	159.327	0	9.89495	1.31e-14	1.2e-12	Cdh13	Q9WTR5.2 RecName: Full=Cadherin-13; AltName: Full=Heart cadherin; Short=H-cadherin; AltName: Full=Truncated cadherin; Short=T-cad; Short=T-cadherin; Flags: Precursor && PF00028:Cadherin domain
EOBAG000090068991	13.2261	13.9269	14.2823	406.855	123.772	1675.92	13.8118	735.516	-5.73534	1.34e-14	1.23e-12	Cyp17a1	Q91Z85.1 RecName: Full=Steroid 17-alpha-hydroxylase/17,20 lyase; AltName: Full=17-alpha-hydroxyprogesterone aldolase; AltName: Full=CYPXVII; AltName: Full=Cytochrome P450 17A1; AltName: Full=Cytochrome P450-C17; Short=Cytochrome P450c17 && PF00067:Cytochrome P450
EOBAG002000025794	2.03478	0	0	311.953	212.317	222.445	0.678262	248.905	-8.42776	1.39e-14	1.26e-12	Spata21	Q68A65.1 RecName: Full=Spermatogenesis-associated protein 21; AltName: Full=Spermatogenic cell-specific gene 3 protein; Short=Spergen-3
EOBAG000310105994	1054.02	1610.88	1272.23	9167.85	21289.7	7664.25	1312.38	12707.3	-3.27547	1.48e-14	1.34e-12	Mettl7a1	Q9H8H3.1 RecName: Full=Methyltransferase-like protein 7A; AltName: Full=Protein AAM-B; Flags: Precursor && PF00089:Trypsin|PF08241:Methyltransferase domain
novel.1039	11.1913	34.8173	12.085	561.892	875.925	177.788	19.3646	538.535	-4.80404	1.6e-14	1.44e-12	-	sp|O18993|CP3AL_CALJA Cytochrome P450 3A21 OS=Callithrix jacchus OX=9483 GN=CYP3A21 PE=2 SV=1
EOBAG001460066992	268.592	114.897	86.7926	5.63771	1.90419	5.89817	156.76	4.48002	5.1202	1.61e-14	1.44e-12	Tmem169	Q8BG50.1 RecName: Full=Transmembrane protein 169 && PF15052:TMEM169 protein family
novel.928	0	0	0	99.5995	336.089	181.158	0	205.615	-10.0011	1.64e-14	1.46e-12	-	-
EOBAG000450050994	984.836	1177.99	1321.66	318.53	255.161	254.464	1161.5	276.052	2.07308	2.23e-14	1.97e-12	Osbpl1a	Q9BXW6.2 RecName: Full=Oxysterol-binding protein-related protein 1; Short=ORP-1; Short=OSBP-related protein 1 && PF12796:Ankyrin repeats (3 copies)|PF13857:Ankyrin repeats (many copies)|PF01237:Oxysterol-binding protein
EOBAG031320002784	3.05218	3.48173	2.19728	105.237	111.395	82.5744	2.9104	99.7355	-5.10061	2.32e-14	2.04e-12	mt-Atp6	Q94UY0.1 RecName: Full=ATP synthase subunit a; AltName: Full=F-ATPase protein 6
EOBAG002520042095	4.06957	2.32116	0	1199.89	966.374	8353.49	2.13024	3506.59	-10.6754	2.34e-14	2.04e-12	EOBAG002520042095	P52842.2 RecName: Full=Bile salt sulfotransferase; AltName: Full=Hydroxysteroid sulfotransferase; Short=HST; AltName: Full=Sulfotransferase 2A1; Short=ST2A1 && PF00685:Sulfotransferase domain
EOBAG000630111005	34.5913	12.7664	4.39456	304.436	332.28	434.779	17.2508	357.165	-4.36177	2.48e-14	2.16e-12	EOBAG000630111005	-
EOBAG000520119994	183.131	67.3135	120.85	3.75847	5.71256	2.52779	123.765	3.99961	4.96512	2.55e-14	2.2e-12	1810041L15Rik	Q0VBP7.1 RecName: Full=Uncharacterized protein KIAA1644; Flags: Precursor
novel.10	103.774	107.934	319.704	0	0	0	177.137	0	10.0472	2.68e-14	2.3e-12	-	-
EOBAG000650056991	17.2957	8.12404	7.69048	166.312	116.155	172.732	11.0367	151.733	-3.76937	2.9e-14	2.48e-12	Ablim2	Q8BL65.1 RecName: Full=Actin-binding LIM protein 2; Short=abLIM-2; AltName: Full=Actin-binding LIM protein family member 2
EOBAG001070013794	89.5305	107.934	142.823	1244.99	537.932	1556.27	113.429	1113.07	-3.29526	3.06e-14	2.6e-12	Prss52	Q9D9M0.2 RecName: Full=Serine protease 52; AltName: Full=Testicular-specific serine protease 3; Flags: Precursor && PF00089:Trypsin
EOBAG001390039993	192.287	61.5106	131.837	1.87924	1.90419	0.842596	128.545	1.54201	6.40154	3.23e-14	2.73e-12	Grk1	Q63651.1 RecName: Full=Rhodopsin kinase; Short=RK; AltName: Full=G protein-coupled receptor kinase 1; Flags: Precursor && PF00069:Protein kinase domain|PF00615:Regulator of G protein signaling domain
novel.1525	7.12175	8.12404	6.59184	155.977	100.922	97.7411	7.27921	118.213	-4.02311	3.28e-14	2.76e-12	-	-
EOBAG005170002992	371.348	179.89	713.018	4948.97	4889	4127.88	421.418	4655.28	-3.46534	3.37e-14	2.82e-12	Cd5l	O43866.1 RecName: Full=CD5 antigen-like; AltName: Full=Apoptosis inhibitor expressed by macrophages; Short=hAIM; AltName: Full=CT-2; AltName: Full=IgM-associated peptide; AltName: Full=SP-alpha; Flags: Precursor && PF00530:Scavenger receptor cysteine-rich domain
EOBAG000050159005	15.2609	10.4452	26.3674	157.856	246.592	184.528	17.3578	196.325	-3.49728	3.4e-14	2.83e-12	EOBAG000050159005	-
EOBAG000300118994	27.4696	27.8539	19.7755	186.984	160.904	227.501	25.033	191.796	-2.93805	3.49e-14	2.89e-12	Rell2	Q5FVJ4.1 RecName: Full=RELT-like protein 2
EOBAG001900105991	336.757	116.058	276.857	0	0	1.68519	243.224	0.56173	8.66194	4.27e-14	3.52e-12	Klk6	Q92876.1 RecName: Full=Kallikrein-6; AltName: Full=Neurosin; AltName: Full=Protease M; AltName: Full=SP59; AltName: Full=Serine protease 18; AltName: Full=Serine protease 9; AltName: Full=Zyme; Flags: Precursor && PF00089:Trypsin
novel.1354	138.365	104.452	118.653	0	0	0	120.49	0	9.49193	4.64e-14	3.8e-12	-	-
EOBAG005130015095	0	0	0	368.33	54.2693	314.288	0	245.629	-10.2581	5.09e-14	4.15e-12	EOBAG005130015095	Q9CQW5.1 RecName: Full=Galectin-2; Short=Gal-2
EOBAG001710006992	6435.01	5257.42	6708.3	19639	21756.3	21275.5	6133.57	20890.3	-1.76801	5.33e-14	4.33e-12	Akr1d1	P51857.1 RecName: Full=3-oxo-5-beta-steroid 4-dehydrogenase; AltName: Full=Aldo-keto reductase family 1 member D1; AltName: Full=Delta(4)-3-ketosteroid 5-beta-reductase; AltName: Full=Delta(4)-3-oxosteroid 5-beta-reductase && PF00248:Aldo/keto reductase family
novel.915	436.461	106.773	110.963	0	0	3.37038	218.066	1.12346	7.52557	5.78e-14	4.67e-12	-	-
novel.606	0	0	0	181.346	79.9758	285.64	0	182.321	-9.82855	6.13e-14	4.92e-12	-	-
novel.610	8.13914	9.28462	2.19728	119.331	178.041	997.633	6.54035	431.669	-6.0455	6.22e-14	4.97e-12	-	-
EOBAG001100032674	182.113	89.3645	116.456	0	0	0	129.311	0	9.59436	6.57e-14	5.22e-12	Fam217a	Q8IXS0.2 RecName: Full=Protein FAM217A && PF15344:FAM217 family
EOBAG003660049095	0	0	0	214.233	76.1674	233.399	0	174.6	-9.76592	6.85e-14	5.41e-12	EOBAG003660049095	P10854.2 RecName: Full=Histone H2B type 1-M; AltName: Full=H2B 291B >P58876.2 RecName: Full=Histone H2B type 1-D; AltName: Full=HIRA-interacting protein 2; AltName: Full=Histone H2B.1 B; AltName: Full=Histone H2B.b; Short=H2B/b && PF00125:Core histone H2A/H2B/H3/H4
EOBAG004440004994	91.5653	114.897	163.697	0	0	0	123.387	0	9.52526	7.19e-14	5.66e-12	Ccnb1ip1	Q9NPC3.1 RecName: Full=E3 ubiquitin-protein ligase CCNB1IP1; AltName: Full=Cyclin-B1-interacting protein 1; AltName: Full=Human enhancer of invasion 10 && PF14634:zinc-RING finger domain
EOBAG000110197095	140.4	85.8827	136.231	0	0	0	120.838	0	9.49627	7.62e-14	5.97e-12	EOBAG000110197095	Q9WTR5.2 RecName: Full=Cadherin-13; AltName: Full=Heart cadherin; Short=H-cadherin; AltName: Full=Truncated cadherin; Short=T-cad; Short=T-cadherin; Flags: Precursor && PF00028:Cadherin domain|PF08758:Cadherin prodomain like
EOBAG000010204991	96.6523	152.036	98.8777	616.389	644.567	1103.8	115.855	788.252	-2.76791	8.99e-14	7.01e-12	Dtx3l	Q8TDB6.1 RecName: Full=E3 ubiquitin-protein ligase DTX3L; AltName: Full=B-lymphoma- and BAL-associated protein; AltName: Full=Protein deltex-3-like; AltName: Full=Rhysin-2; Short=Rhysin2
EOBAG005300004005	123.104	94.0068	99.9763	415.311	506.513	544.317	105.696	488.714	-2.20789	9.91e-14	7.68e-12	EOBAG005300004005	-
EOBAG003660039095	88.5131	140.43	332.888	2.81885	0	0	187.277	0.939618	7.67595	1.08e-13	8.36e-12	EOBAG003660039095	Q5RCP8.3 RecName: Full=Histone H2B type 2-E
EOBAG002220005991	115.983	120.7	343.875	8.45656	11.4251	10.1111	193.519	9.99761	4.27473	1.1e-13	8.48e-12	Pcdh18	Q9HCL0.3 RecName: Full=Protocadherin-18; Flags: Precursor && PF00028:Cadherin domain|PF08266:Cadherin-like
EOBAG000250034892	348.966	103.291	120.85	7.51694	0.952093	6.74077	191.036	5.06993	5.22766	1.23e-13	9.36e-12	Ephb6	O08644.4 RecName: Full=Ephrin type-B receptor 6; AltName: Full=MEP; AltName: Full=Tyrosine-protein kinase-defective receptor EPH-6; Flags: Precursor
novel.2170	0	1.16058	0	350.478	350.37	134.815	0.386859	278.554	-9.47704	1.23e-13	9.39e-12	-	-
novel.1600	112.931	74.277	243.898	0	0	0	143.702	0	9.7457	1.37e-13	1.03e-11	-	-
EOBAG001930039894	0	0	3.29592	108.996	307.526	141.556	1.09864	186.026	-7.41303	1.4e-13	1.06e-11	Vwa5a	Q99KC8.2 RecName: Full=von Willebrand factor A domain-containing protein 5A; AltName: Full=Loss of heterozygosity 11 chromosomal region 2 gene A protein homolog && PF13768:von Willebrand factor type A domain|PF08487:Vault protein inter-alpha-trypsin domain
EOBAG000300119892	37.6435	44.1019	12.085	354.236	285.628	342.094	31.2768	327.319	-3.38836	1.54e-13	1.15e-11	Fchsd1	Q6PFY1.1 RecName: Full=F-BAR and double SH3 domains protein 1 && PF14604:Variant SH3 domain|PF00611:Fes/CIP4, and EFC/F-BAR homology domain|PF00018:SH3 domain
EOBAG000200059991	138.365	190.335	172.487	10.3358	22.8502	7.58336	167.062	13.5898	3.62837	1.6e-13	1.19e-11	Sparcl1	P24054.1 RecName: Full=SPARC-like protein 1; AltName: Full=Matrix glycoprotein Sc1; Flags: Precursor && PF00050:Kazal-type serine protease inhibitor domain|PF10591:Secreted protein acidic and rich in cysteine Ca binding region|PF09289:Follistatin/Osteonectin-like EGF domain
EOBAG001740012994	5.08696	5.80289	9.88777	202.957	70.4549	258.677	6.92587	177.363	-4.68158	1.6e-13	1.19e-11	Car2	P00918.2 RecName: Full=Carbonic anhydrase 2; AltName: Full=Carbonate dehydratase II; AltName: Full=Carbonic anhydrase C; Short=CAC; AltName: Full=Carbonic anhydrase II; Short=CA-II && PF00194:Eukaryotic-type carbonic anhydrase
EOBAG003320004991	13577.1	14351.7	16440.1	3471.89	1993.68	3562.49	14789.6	3009.36	2.29701	1.66e-13	1.23e-11	St6gal1	P15907.1 RecName: Full=Beta-galactoside alpha-2,6-sialyltransferase 1; Short=Alpha 2,6-ST 1; AltName: Full=B-cell antigen CD75; AltName: Full=CMP-N-acetylneuraminate-beta-galactosamide-alpha-2,6-sialyltransferase 1; AltName: Full=ST6Gal I; Short=ST6GalI; AltName: Full=Sialyltransferase 1 && PF00777:Glycosyltransferase family 29 (sialyltransferase)
EOBAG000700152994	10510.7	5710.04	5708.54	612.631	1363.4	754.123	7309.75	910.05	3.00593	1.68e-13	1.24e-11	Gstt3	Q99L20.1 RecName: Full=Glutathione S-transferase theta-3 && PF00043:Glutathione S-transferase, C-terminal domain|PF02798:Glutathione S-transferase, N-terminal domain
EOBAG000760037991	280.8	98.6491	137.33	13.1547	4.76046	7.58336	172.26	8.49949	4.34314	1.77e-13	1.3e-11	Mlana	Q16655.1 RecName: Full=Melanoma antigen recognized by T-cells 1; Short=MART-1; AltName: Full=Antigen LB39-AA; AltName: Full=Antigen SK29-AA; AltName: Full=Protein Melan-A && PF14991:Protein melan-A
EOBAG000070027991	483.261	449.144	319.704	69.5317	49.5088	85.9448	417.37	68.3284	2.60879	1.89e-13	1.37e-11	Abhd6	Q9BV23.1 RecName: Full=Monoacylglycerol lipase ABHD6; AltName: Full=2-arachidonoylglycerol hydrolase; AltName: Full=Abhydrolase domain-containing protein 6 && PF00561:alpha/beta hydrolase fold
novel.464	38.6609	9.28462	16.4796	217.052	308.478	410.344	21.475	311.958	-3.85084	1.98e-13	1.44e-11	-	sp|P11369|LORF2_MOUSE LINE-1 retrotransposable element ORF2 protein OS=Mus musculus OX=10090 GN=Pol PE=1 SV=2
EOBAG000120066693	288.939	237.918	220.827	5.63771	19.0419	29.4908	249.228	18.0568	3.77944	2.06e-13	1.49e-11	Serpina9	Q9D7D2.1 RecName: Full=Serpin A9; Flags: Precursor && PF00079:Serpin (serine protease inhibitor)
EOBAG000530036794	11.1913	10.4452	10.9864	321.349	100.922	151.667	10.8743	191.313	-4.13597	2.18e-13	1.57e-11	Npas2	Q99743.3 RecName: Full=Neuronal PAS domain-containing protein 2; Short=Neuronal PAS2; AltName: Full=Basic-helix-loop-helix-PAS protein MOP4; AltName: Full=Class E basic helix-loop-helix protein 9; Short=bHLHe9; AltName: Full=Member of PAS protein 4; AltName: Full=PAS domain-containing protein 4
EOBAG001780011991	3.05218	1.16058	3.29592	245.24	49.5088	199.695	2.50289	164.815	-6.02781	2.3e-13	1.64e-11	Prkcq	Q04759.3 RecName: Full=Protein kinase C theta type; AltName: Full=nPKC-theta
EOBAG002820030095	5.08696	0	0	108.996	107.586	123.019	1.69565	113.2	-5.98456	2.57e-13	1.83e-11	EOBAG002820030095	P36639.3 RecName: Full=7,8-dihydro-8-oxoguanine triphosphatase; AltName: Full=2-hydroxy-dATP diphosphatase; AltName: Full=8-oxo-dGTPase; AltName: Full=Nucleoside diphosphate-linked moiety X motif 1; Short=Nudix motif 1; Flags: Precursor
novel.1578	2.03478	1.16058	1.09864	124.03	77.1195	140.713	1.43133	113.954	-6.29852	2.58e-13	1.83e-11	-	sp|Q9JME9|VTM2B_MOUSE V-set and transmembrane domain-containing protein 2B OS=Mus musculus OX=10090 GN=Vstm2b PE=2 SV=1
EOBAG000410008992	5.08696	3.48173	9.88777	84.5656	177.089	117.963	6.15215	126.539	-4.35949	2.62e-13	1.85e-11	Lrch2	Q5VUJ6.2 RecName: Full=Leucine-rich repeat and calponin homology domain-containing protein 2 && PF13855:Leucine rich repeat|PF09240:Interleukin-6 receptor alpha chain, binding|PF00307:Calponin homology (CH) domain
EOBAG001490010794	1519.98	215.867	649.297	0	0	0	795.049	0	12.2135	2.71e-13	1.9e-11	Inmt	P40936.1 RecName: Full=Indolethylamine N-methyltransferase; Short=Indolamine N-methyltransferase; AltName: Full=Aromatic alkylamine N-methyltransferase; Short=Amine N-methyltransferase; Short=Arylamine N-methyltransferase; AltName: Full=Thioether S-methyltransferase; Short=TEMT && PF01234:NNMT/PNMT/TEMT family
novel.2053	0	0	0	128.728	96.1614	122.176	0	115.688	-9.17184	3.43e-13	2.41e-11	-	-
EOBAG001110028994	160.748	103.291	70.313	5.63771	0.952093	0.842596	111.451	2.47747	5.51161	3.48e-13	2.42e-11	Rbm46	P86049.1 RecName: Full=Probable RNA-binding protein 46; AltName: Full=RNA-binding motif protein 46 && PF14709:double strand RNA binding domain from DEAD END PROTEIN 1|PF00076:RNA recognition motif. (a.k.a. RRM, RBD, or RNP domain)
novel.327	88.5131	83.5616	72.5103	349.538	764.531	524.937	81.5283	546.335	-2.74403	3.49e-13	2.42e-11	-	-
EOBAG002490012992	266.557	225.152	498.783	45.1017	33.3232	21.9075	330.164	33.4441	3.3064	3.99e-13	2.76e-11	Sele	Q00690.1 RecName: Full=E-selectin; AltName: Full=CD62 antigen-like family member E; AltName: Full=Endothelial leukocyte adhesion molecule 1; Short=ELAM-1; AltName: Full=Leukocyte-endothelial cell adhesion molecule 2; Short=LECAM2; AltName: CD_antigen=CD62E; Flags: Precursor && PF00059:Lectin C-type domain|PF00084:Sushi repeat (SCR repeat)
novel.1015	108.861	103.291	74.7076	0.939618	0	2.52779	95.62	1.1558	6.31457	4.03e-13	2.77e-11	-	-
novel.1772	89.5305	92.8462	105.469	0	0	0	95.9487	0	9.16269	4.74e-13	3.25e-11	-	-
novel.394	0	0	0	87.3845	106.634	165.991	0	120.003	-9.22531	5.38e-13	3.67e-11	-	-
EOBAG002430008994	5781.84	8654.43	5700.85	770.487	1131.09	1558.8	6712.37	1153.46	2.54067	5.41e-13	3.67e-11	Akr1e1	Q9DCT1.1 RecName: Full=1,5-anhydro-D-fructose reductase; Short=AF reductase; AltName: Full=Aldo-keto reductase family 1 member C-like protein 2; AltName: Full=Aldo-keto reductase family 1 member E1; AltName: Full=Aldo-keto reductase family 1 member E2
EOBAG001240019991	3.05218	2.32116	0	133.426	62.8381	253.621	1.79111	149.962	-6.37554	6.08e-13	4.11e-11	Gnal	Q8CGK7.1 RecName: Full=Guanine nucleotide-binding protein G(olf) subunit alpha; AltName: Full=Adenylate cyclase-stimulating G alpha protein, olfactory type && PF00503:G-protein alpha subunit
EOBAG003660001095	140.4	251.845	118.653	1127.54	1779.46	928.54	170.3	1278.51	-2.90925	6.13e-13	4.13e-11	EOBAG003660001095	P70387.2 RecName: Full=Hereditary hemochromatosis protein homolog; Flags: Precursor
EOBAG002460006893	81.3914	97.4885	104.371	0	0	0	94.4169	0	9.13917	6.16e-13	4.13e-11	Phyhipl	Q96FC7.3 RecName: Full=Phytanoyl-CoA hydroxylase-interacting protein-like && PF00041:Fibronectin type III domain
novel.1356	190.252	110.255	157.106	20.6716	14.2814	17.6945	152.538	17.5492	3.12019	6.56e-13	4.38e-11	-	sp|P11369|LORF2_MOUSE LINE-1 retrotransposable element ORF2 protein OS=Mus musculus OX=10090 GN=Pol PE=1 SV=2
EOBAG001090065991	0	0	0	79.8675	112.347	164.306	0	118.84	-9.21122	6.93e-13	4.61e-11	Alx3	O70137.1 RecName: Full=Homeobox protein aristaless-like 3; AltName: Full=Proline-rich transcription factor ALX3 && PF00046:Homeobox domain
EOBAG000030168991	114.965	71.9558	69.2144	4.69809	3.80837	2.52779	85.3785	3.67808	4.5483	7.74e-13	5.13e-11	Efr3b	Q6ZQ18.2 RecName: Full=Protein EFR3 homolog B
EOBAG000250089224	500.557	379.509	348.269	84.5656	96.1614	90.1577	409.445	90.2949	2.18144	8.65e-13	5.71e-11	ZBED6CL	Q96FA7.1 RecName: Full=ZBED6 C-terminal-like protein && PF05699:hAT family C-terminal dimerisation region
EOBAG001550011991	294.026	336.568	410.892	77.0487	62.8381	43.815	347.162	61.2339	2.50535	1.1e-12	7.2e-11	Mybpc1	Q00872.2 RecName: Full=Myosin-binding protein C, slow-type; Short=Slow MyBP-C; AltName: Full=C-protein, skeletal muscle slow isoform && PF07679:Immunoglobulin I-set domain|PF00041:Fibronectin type III domain
EOBAG002460005991	99.7045	77.7587	88.9899	4.69809	7.61674	7.58336	88.8177	6.63273	3.74043	1.11e-12	7.28e-11	Fam13c	Q9DBR2.2 RecName: Full=Protein FAM13C
EOBAG001960034991	4.06957	2.32116	2.19728	119.331	55.2214	503.872	2.86267	226.142	-6.29413	1.14e-12	7.4e-11	Tmprss4	Q8VCA5.1 RecName: Full=Transmembrane protease serine 4; AltName: Full=Channel-activating protease 2; Short=mCAP2 && PF15494:Scavenger receptor cysteine-rich domain|PF00089:Trypsin
novel.1283	0	0	0	113.694	80.9279	112.908	0	102.51	-8.9975	1.36e-12	8.82e-11	-	-
EOBAG000340055992	77.3218	92.8462	82.398	0	0	0	84.1887	0	8.97374	1.94e-12	1.25e-10	Rnf182	D3ZBM4.1 RecName: Full=E3 ubiquitin-protein ligase RNF182; AltName: Full=RING finger protein 182
EOBAG006050004394	14.2435	3.48173	7.69048	118.392	128.533	109.537	8.4719	118.821	-3.79062	1.94e-12	1.25e-10	MXRA5	Q9NR99.3 RecName: Full=Matrix-remodeling-associated protein 5; AltName: Full=Adhesion protein with leucine-rich repeats and immunoglobulin domains related to perlecan; Short=Adlican; Flags: Precursor
EOBAG000060054794	0	0	0	134.365	134.245	61.5095	0	110.04	-9.09849	2.26e-12	1.45e-10	Kctd8	Q50H33.1 RecName: Full=BTB/POZ domain-containing protein KCTD8 && PF02214:BTB/POZ domain
EOBAG000830020991	3.05218	2.32116	2.19728	48.8601	252.305	120.491	2.52354	140.552	-5.79318	2.32e-12	1.48e-10	Nrtn	P97463.1 RecName: Full=Neurturin; Flags: Precursor
EOBAG000820074991	9.15653	11.6058	10.9864	106.177	117.107	91.0003	10.5829	104.762	-3.31046	2.67e-12	1.7e-10	Ncf4	P97369.2 RecName: Full=Neutrophil cytosol factor 4; Short=NCF-4; AltName: Full=Neutrophil NADPH oxidase factor 4; AltName: Full=p40-phox; Short=p40phox
novel.1880	0	0	0	165.373	48.5567	162.621	0	125.517	-9.28977	2.72e-12	1.72e-10	-	sp|P07575|ENV_MPMV Envelope glycoprotein OS=Mason-Pfizer monkey virus OX=11855 GN=env PE=1 SV=1
EOBAG003930031991	14.2435	12.7664	31.8606	186.044	157.095	287.325	19.6235	210.155	-3.42158	2.82e-12	1.78e-10	C5ar2	Q8BW93.1 RecName: Full=C5a anaphylatoxin chemotactic receptor 2; AltName: Full=Complement component 5a receptor 2; AltName: Full=G-protein coupled receptor 77 && PF00001:7 transmembrane receptor (rhodopsin family)
EOBAG000630010195	5.08696	9.28462	10.9864	83.626	114.251	119.649	8.45266	105.842	-3.65547	2.93e-12	1.84e-10	EOBAG000630010195	P26376.1 RecName: Full=Interferon-induced transmembrane protein 3; AltName: Full=Dispanin subfamily A member 2b; Short=DSPA2b && PF04505:Interferon-induced transmembrane protein
EOBAG001710008991	389.661	175.247	254.885	24.4301	43.7963	23.5927	273.264	30.6063	3.16184	3.23e-12	2.02e-10	Atp6v0a4	Q920R6.1 RecName: Full=V-type proton ATPase 116 kDa subunit a isoform 4; Short=V-ATPase 116 kDa isoform a4; AltName: Full=Vacuolar proton translocating ATPase 116 kDa subunit a isoform 4; AltName: Full=Vacuolar proton translocating ATPase 116 kDa subunit a kidney isoform && PF07690:Major Facilitator Superfamily|PF01496:V-type ATPase 116kDa subunit family
novel.272	9.15653	3.48173	0	383.364	101.874	125.547	4.21275	203.595	-5.57396	3.34e-12	2.08e-10	-	-
EOBAG000700148882	3357.39	3920.43	4998.81	1000.69	1186.31	804.679	4092.21	997.227	2.03703	3.47e-12	2.16e-10	Mif	O55052.3 RecName: Full=Macrophage migration inhibitory factor; Short=MIF; AltName: Full=L-dopachrome isomerase; AltName: Full=L-dopachrome tautomerase; AltName: Full=Phenylpyruvate tautomerase && PF01187:Macrophage migration inhibitory factor (MIF)
EOBAG000110211883	90.5479	55.7077	117.555	737.6	628.381	406.131	87.9367	590.704	-2.7465	3.49e-12	2.16e-10	Wfdc1	Q9HC57.2 RecName: Full=WAP four-disulfide core domain protein 1; AltName: Full=Prostate stromal protein ps20; AltName: Full=ps20 growth inhibitor; Flags: Precursor && PF00095:WAP-type (Whey Acidic Protein) 'four-disulfide core'
EOBAG005310001794	238.07	99.8097	50.5375	1.87924	2.85628	0	129.472	1.5785	6.39734	3.64e-12	2.24e-10	Slitrk4	Q8IW52.1 RecName: Full=SLIT and NTRK-like protein 4; Flags: Precursor && PF13855:Leucine rich repeat
novel.190	0	1.16058	2.19728	77.0487	129.485	125.547	1.11929	110.693	-6.66183	3.79e-12	2.33e-10	-	-
EOBAG000230037892	448.67	442.18	430.667	75.1694	118.06	110.38	440.506	101.203	2.12147	3.99e-12	2.44e-10	Slc25a30	Q5PQM9.1 RecName: Full=Kidney mitochondrial carrier protein 1; AltName: Full=Solute carrier family 25 member 30 && PF00153:Mitochondrial carrier protein
EOBAG000120163991	150.574	162.481	113.16	14.0943	1.90419	2.52779	142.072	6.17541	4.53426	4.12e-12	2.51e-10	Adssl1	P28650.2 RecName: Full=Adenylosuccinate synthetase isozyme 1; Short=AMPSase 1; Short=AdSS 1; AltName: Full=Adenylosuccinate synthetase, basic isozyme; AltName: Full=Adenylosuccinate synthetase, muscle isozyme; Short=M-type adenylosuccinate synthetase; AltName: Full=IMP--aspartate ligase 1 && PF00709:Adenylosuccinate synthetase
EOBAG000100122991	182.113	106.773	138.429	5.63771	17.1377	14.3241	142.438	12.3665	3.52474	4.39e-12	2.66e-10	Pnldc1	Q8NA58.2 RecName: Full=Poly(A)-specific ribonuclease PARN-like domain-containing protein 1; Flags: Precursor && PF04857:CAF1 family ribonuclease
EOBAG000080048991	83.4262	61.5106	95.5817	0	0	0	80.1728	0	8.90417	4.64e-12	2.81e-10	Ckmt2	Q6P8J7.1 RecName: Full=Creatine kinase S-type, mitochondrial; AltName: Full=Basic-type mitochondrial creatine kinase; Short=Mib-CK; AltName: Full=Sarcomeric mitochondrial creatine kinase; Short=S-MtCK; Flags: Precursor && PF00217:ATP:guanido phosphotransferase, C-terminal catalytic domain|PF02807:ATP:guanido phosphotransferase, N-terminal domain
EOBAG004810003994	673.514	569.844	587.773	91.1429	135.197	164.306	610.377	130.215	2.22774	4.88e-12	2.94e-10	Thnsl2	Q5M7T9.1 RecName: Full=Threonine synthase-like 2; Short=TSH2 && PF14821:Threonine synthase N terminus|PF00291:Pyridoxal-phosphate dependent enzyme
EOBAG003360007991	4.06957	6.96347	10.9864	80.8071	112.347	111.223	7.33981	101.459	-3.79712	5.21e-12	3.12e-10	Cx3cl1	O55145.3 RecName: Full=Fractalkine; AltName: Full=C-X3-C motif chemokine 1; AltName: Full=CX3C membrane-anchored chemokine; AltName: Full=Neurotactin; AltName: Full=Small-inducible cytokine D1; Contains: RecName: Full=Processed fractalkine; Flags: Precursor && PF00048:Small cytokines (intecrine/chemokine), interleukin-8 like
novel.2155	161.765	196.138	335.085	1309.83	1673.78	1060.83	230.996	1348.14	-2.54526	5.35e-12	3.19e-10	-	sp|P00397|COX1_MOUSE Cytochrome c oxidase subunit 1 OS=Mus musculus OX=10090 GN=Mtco1 PE=1 SV=2 && PF00115:Cytochrome C and Quinol oxidase polypeptide I
EOBAG000050124694	79.3566	85.8827	90.0885	0.939618	0.952093	0.842596	85.1093	0.911435	6.54857	5.36e-12	3.19e-10	Fer1l4	A3KGK3.3 RecName: Full=Fer-1-like protein 4 && PF08150:FerB (NUC096) domain|PF00168:C2 domain|PF16165:Ferlin C-terminus
EOBAG002090008991	39.6783	250.685	169.191	0.939618	1.90419	0	153.185	0.947935	7.38055	5.42e-12	3.21e-10	Penk	P22005.2 RecName: Full=Proenkephalin-A; Contains: RecName: Full=Synenkephalin; Contains: RecName: Full=Met-enkephalin; AltName: Full=Opioid growth factor; Short=OGF; Contains: RecName: Full=PENK(114-133); Contains: RecName: Full=PENK(143-184); Contains: RecName: Full=Met-enkephalin-Arg-Ser-Leu; Contains: RecName: Full=Leu-enkephalin; Contains: RecName: Full=PENK(238-259); Contains: RecName: Full=…
EOBAG000590033991	72.2349	77.7587	83.4967	373.968	917.817	430.566	77.8301	574.117	-2.883	5.46e-12	3.23e-10	Aifm2	Q8BUE4.1 RecName: Full=Apoptosis-inducing factor 2; AltName: Full=Apoptosis-inducing factor homologous mitochondrion-associated inducer of death; AltName: Full=Apoptosis-inducing factor-like mitochondrion-associated inducer of death && PF07992:Pyridine nucleotide-disulphide oxidoreductase
EOBAG001100011992	23.4	13.9269	7.69048	466.99	235.167	114.593	15.0058	272.25	-4.17554	5.53e-12	3.26e-10	Bmp6	Q04906.2 RecName: Full=Bone morphogenetic protein 6; Short=BMP-6; AltName: Full=VG-1-related protein; Short=VGR-1; Flags: Precursor && PF00019:Transforming growth factor beta like domain|PF00688:TGF-beta propeptide
novel.1809	0	0	0	340.142	81.88	51.3983	0	157.807	-9.6191	5.78e-12	3.39e-10	-	-
EOBAG000630158991	697.931	553.596	471.317	84.5656	148.526	100.269	574.281	111.12	2.3705	5.84e-12	3.41e-10	Ctsf	Q9R013.1 RecName: Full=Cathepsin F; Flags: Precursor && PF08246:Cathepsin propeptide inhibitor domain (I29)|PF00112:Papain family cysteine protease
EOBAG001790046991	133.278	91.6856	65.9184	0.939618	0	1.68519	96.9608	0.874936	6.74687	6.34e-12	3.69e-10	Tekt5	G5E8A8.1 RecName: Full=Tektin-5 && PF03148:Tektin family
EOBAG006050009454	0	1.16058	0	396.519	54.2693	310.075	0.386859	253.621	-9.34244	6.43e-12	3.73e-10	XG	P55808.1 RecName: Full=Glycoprotein Xg; AltName: Full=Protein PBDX; Flags: Precursor
EOBAG000920088792	4.06957	15.0875	8.78912	106.177	112.347	207.279	9.3154	141.934	-3.94533	6.99e-12	4.04e-10	Phlda3	Q9WV95.1 RecName: Full=Pleckstrin homology-like domain family A member 3; AltName: Full=TDAG51/Ipl homolog 1
novel.694	0	0	0	244.301	59.9818	75.8336	0	126.705	-9.30249	7.04e-12	4.05e-10	-	-
novel.902	0	0	0	68.5921	79.9758	123.862	0	90.8098	-8.82326	7.87e-12	4.51e-10	-	-
novel.2111	0	18.5692	14.2823	497.998	309.43	192.112	10.9505	333.18	-4.94013	7.96e-12	4.55e-10	-	-
novel.155	205.513	140.43	153.81	697.197	596.962	667.336	166.584	653.832	-1.97138	8.11e-12	4.62e-10	-	-
novel.546	5.08696	2.32116	0	247.12	59.9818	110.38	2.46937	139.16	-5.79221	8.29e-12	4.71e-10	-	-
EOBAG001090098991	545.322	695.186	469.12	40.4036	116.155	47.1854	569.876	67.9148	3.07055	8.48e-12	4.8e-10	Fam102b	Q5T8I3.2 RecName: Full=Protein FAM102B && PF10358:N-terminal C2 in EEIG1 and EHBP1 proteins
EOBAG000120081991	83.4262	64.9923	165.895	1.87924	0	0.842596	104.771	0.907277	6.84965	8.89e-12	5.01e-10	Bdkrb2	P32299.4 RecName: Full=B2 bradykinin receptor; Short=B2R; Short=BK-2 receptor && PF00001:7 transmembrane receptor (rhodopsin family)
novel.1221	319.461	314.517	205.446	2637.51	1074.91	1704.57	279.808	1805.66	-2.68996	8.97e-12	5.04e-10	-	sp|Q8BWQ1|UD2A3_MOUSE UDP-glucuronosyltransferase 2A3 OS=Mus musculus OX=10090 GN=Ugt2a3 PE=1 SV=1 && PF00201:UDP-glucoronosyl and UDP-glucosyl transferase
EOBAG000520145005	0	0	0	87.3845	198.035	53.0835	0	112.834	-9.13472	9.2e-12	5.15e-10	EOBAG000520145005	-
EOBAG000150035991	92.5827	154.357	112.061	0.939618	0.952093	0	119.667	0.63057	7.61952	9.36e-12	5.22e-10	Esrrb	O95718.2 RecName: Full=Steroid hormone receptor ERR2; AltName: Full=ERR beta-2; AltName: Full=Estrogen receptor-like 2; AltName: Full=Estrogen-related receptor beta; Short=ERR-beta; AltName: Full=Nuclear receptor subfamily 3 group B member 2 && PF00105:Zinc finger, C4 type (two domains)|PF00104:Ligand-binding domain of nuclear hormone receptor
EOBAG000290140784	33.5739	29.0144	30.7619	131.547	486.519	429.724	31.1168	349.263	-3.48789	1.09e-11	6.04e-10	Npw	Q8K1M5.1 RecName: Full=Neuropeptide W; AltName: Full=Preproprotein L8; Short=PPL8; Contains: RecName: Full=Neuropeptide W-23; Short=NPW23; AltName: Full=L8; Contains: RecName: Full=Neuropeptide W-30; Short=NPW30; AltName: Full=L8C; Flags: Precursor && PF15180:Neuropeptides B and W
EOBAG000040232694	29.5044	17.4087	61.5239	342.021	337.993	279.742	36.1456	319.919	-3.14436	1.16e-11	6.4e-10	Folr2	P14207.4 RecName: Full=Folate receptor beta; Short=FR-beta; AltName: Full=Folate receptor 2; AltName: Full=Folate receptor, fetal/placental; AltName: Full=Placental folate-binding protein; Short=FBP; Flags: Precursor && PF03024:Folate receptor family
EOBAG003220019991	109.878	38.2991	157.106	1.87924	3.80837	1.68519	101.761	2.4576	5.38436	1.16e-11	6.4e-10	Il27ra	O70394.2 RecName: Full=Interleukin-27 receptor subunit alpha; Short=IL-27 receptor subunit alpha; Short=IL-27R subunit alpha; Short=IL-27R-alpha; Short=IL-27RA; AltName: Full=Type I T-cell cytokine receptor; Short=TCCR; AltName: Full=WSX-1; Flags: Precursor
EOBAG000070203095	0	0	0	126.848	174.233	39.602	0	113.561	-9.14391	1.2e-11	6.62e-10	EOBAG000070203095	P02524.5 RecName: Full=Beta-crystallin B3; AltName: Full=Beta-B3 crystallin; Contains: RecName: Full=Beta-crystallin B3, N-terminally processed && PF00030:Beta/Gamma crystallin
EOBAG001120024991	108.861	117.218	170.289	16.9131	18.0898	9.26855	132.123	14.7571	3.1692	1.21e-11	6.62e-10	Hspa4l	P48722.2 RecName: Full=Heat shock 70 kDa protein 4L; AltName: Full=Heat shock 70-related protein APG-1; AltName: Full=Osmotic stress protein 94 && PF00012:Hsp70 protein
EOBAG001370061991	465.966	385.312	301.028	67.6525	86.6404	91.8429	384.102	82.0453	2.2265	1.28e-11	7.02e-10	Pask	Q8CEE6.3 RecName: Full=PAS domain-containing serine/threonine-protein kinase; Short=PAS-kinase; Short=PASKIN && PF00069:Protein kinase domain|PF13426:PAS domain
EOBAG003970024992	16.2783	15.0875	10.9864	160.675	105.682	106.167	14.1174	124.175	-3.13489	1.51e-11	8.21e-10	Zg16	O60844.2 RecName: Full=Zymogen granule membrane protein 16; Short=Zymogen granule protein 16; Short=hZG16; AltName: Full=Secretory lectin ZG16; Flags: Precursor && PF01419:Jacalin-like lectin domain
EOBAG000110006991	0	2.32116	1.09864	93.0222	113.299	79.204	1.13993	95.1751	-6.4398	1.52e-11	8.23e-10	Cklf	Q9UBR5.1 RecName: Full=Chemokine-like factor; AltName: Full=C32
EOBAG000570059892	1690.91	1750.15	1438.12	506.454	511.274	567.91	1626.39	528.546	1.6214	1.59e-11	8.59e-10	Slc27a4	Q91VE0.1 RecName: Full=Long-chain fatty acid transport protein 4; Short=FATP-4; Short=Fatty acid transport protein 4; AltName: Full=Solute carrier family 27 member 4
EOBAG001020012884	41.7131	40.6202	60.4252	230.206	273.251	218.232	47.5862	240.563	-2.33766	1.95e-11	1.05e-09	Npl	Q29RY9.1 RecName: Full=N-acetylneuraminate lyase; Short=NALase; AltName: Full=N-acetylneuraminate pyruvate-lyase; AltName: Full=N-acetylneuraminic acid aldolase; AltName: Full=Sialate lyase; AltName: Full=Sialate-pyruvate lyase; AltName: Full=Sialic acid aldolase; AltName: Full=Sialic acid lyase && PF00701:Dihydrodipicolinate synthetase family
EOBAG002040015774	1036.72	835.616	851.446	135.305	220.886	246.881	907.928	201.024	2.17469	2.21e-11	1.19e-09	Urad	A6NGE7.2 PUTATIVE PSEUDOGENE: RecName: Full=Putative 2-oxo-4-hydroxy-4-carboxy-5-ureidoimidazoline decarboxylase; Short=OHCU decarboxylase; AltName: Full=Parahox neighbor; AltName: Full=Ureidoimidazoline (2-oxo-4-hydroxy-4-carboxy-5-) decarboxylase && PF09349:OHCU decarboxylase
EOBAG000260132994	985.853	821.689	1006.35	262.153	264.682	317.659	937.966	281.498	1.73608	2.23e-11	1.19e-09	Shpk	Q9D5J6.1 RecName: Full=Sedoheptulokinase; Short=SHK; AltName: Full=Carbohydrate kinase-like protein && PF00370:FGGY family of carbohydrate kinases, N-terminal domain
EOBAG002430012095	103.774	94.0068	26.3674	665.25	662.657	611.724	74.7161	646.544	-3.11261	2.54e-11	1.35e-09	EOBAG002430012095	Q91WR5.2 RecName: Full=Aldo-keto reductase family 1 member C21; AltName: Full=17-alpha-hydroxysteroid dehydrogenase; Short=17-alpha-HSD; AltName: Full=3(or 17)-alpha-hydroxysteroid dehydrogenase; AltName: Full=3-alpha-hydroxysteroid dehydrogenase; AltName: Full=Dihydrodiol dehydrogenase type 1; Short=DD1; AltName: Full=Dihydrodiol dehydrogenase type 3; Short=DD3 && PF00248:Aldo/keto reductase fam…
novel.998	0	0	0	82.6864	72.3591	69.9354	0	74.9936	-8.54602	2.56e-11	1.36e-09	-	-
EOBAG001200030992	14.2435	13.9269	13.1837	92.0826	120.916	111.223	13.7847	108.074	-2.97051	2.72e-11	1.44e-09	Ntpcr	Q9BSD7.1 RecName: Full=Cancer-related nucleoside-triphosphatase; Short=NTPase; AltName: Full=Nucleoside triphosphate phosphohydrolase && PF03266:NTPase
EOBAG000270161884	82.4088	62.6712	56.0307	0	0	0	67.0369	0	8.64622	2.76e-11	1.46e-09	1700020L24Rik	Q8C1R3.1 RecName: Full=Uncharacterized protein C17orf50 homolog
EOBAG007620007095	329.635	230.955	1342.54	27.2489	20.946	1.68519	634.376	16.6267	5.2593	2.8e-11	1.47e-09	EOBAG007620007095	O35293.1 RecName: Full=Cytochrome P450 2F2; AltName: Full=CYPIIF2; AltName: Full=Cytochrome P450-NAH-2; AltName: Full=Naphthalene dehydrogenase; AltName: Full=Naphthalene hydroxylase && PF00067:Cytochrome P450
novel.267	49.8522	67.3135	91.1872	0	0	0	69.451	0	8.69591	2.83e-11	1.48e-09	-	-
EOBAG002320027774	209.583	170.605	130.738	772.366	756.914	1529.31	170.309	1019.53	-2.58144	2.84e-11	1.48e-09	Ppdpf	Q3ZCB6.1 RecName: Full=Pancreatic progenitor cell differentiation and proliferation factor; AltName: Full=Exocrine differentiation and proliferation factor
EOBAG000390064892	213.652	266.933	544.926	2854.56	1854.68	2033.18	341.837	2247.47	-2.71711	2.86e-11	1.49e-09	Heyl	Q9DBX7.2 RecName: Full=Hairy/enhancer-of-split related with YRPW motif-like protein; AltName: Full=Hairy and enhancer of split-related protein 3; AltName: Full=Hairy-related transcription factor 3; Short=HRT-3; Short=mHRT3
EOBAG001770035991	0	2.32116	0	77.0487	137.101	283.112	0.773718	165.754	-7.82216	2.96e-11	1.54e-09	Clps	P17084.2 RecName: Full=Colipase; Flags: Precursor
EOBAG001610003894	2209.78	3753.31	3305.81	14242.7	20780.4	11065.8	3089.63	15363	-2.314	3.08e-11	1.59e-09	Mbl1	P19999.1 RecName: Full=Mannose-binding protein A; Short=MBP-A; AltName: Full=Mannan-binding protein; Flags: Precursor && PF00059:Lectin C-type domain|PF01391:Collagen triple helix repeat (20 copies)
novel.1788	0	0	0	63.894	66.6465	100.269	0	76.9365	-8.58405	3.15e-11	1.63e-09	-	-
novel.1076	4.06957	0	0	94.9014	64.7423	182.843	1.35652	114.162	-6.32319	3.2e-11	1.65e-09	-	-
EOBAG000070137991	0	1.16058	2.19728	119.331	44.7484	344.622	1.11929	169.567	-7.27223	3.49e-11	1.79e-09	Cit	O14578.2 RecName: Full=Citron Rho-interacting kinase; Short=CRIK; AltName: Full=Serine/threonine-protein kinase 21 && PF00169:PH domain|PF00780:CNH domain
novel.1874	0	0	0	54.4978	137.101	63.1947	0	84.9313	-8.72507	4.48e-11	2.29e-09	-	-
EOBAG000190140991	40.6957	51.0654	60.4252	357.055	195.179	361.474	50.7288	304.569	-2.58755	4.64e-11	2.37e-09	Tram2	Q15035.1 RecName: Full=Translocating chain-associated membrane protein 2
EOBAG002320048992	875.975	555.917	487.796	131.547	114.251	155.038	639.896	133.612	2.25942	4.87e-11	2.47e-09	Lama5	Q61001.4 RecName: Full=Laminin subunit alpha-5; AltName: Full=Laminin-10 subunit alpha; AltName: Full=Laminin-11 subunit alpha; AltName: Full=Laminin-15 subunit alpha; Flags: Precursor && PF00053:Laminin EGF domain|PF00052:Laminin B (Domain IV)|PF02210:Laminin G domain|PF06009:Laminin Domain II|PF00055:Laminin N-terminal (Domain VI)|PF06008:Laminin Domain I
EOBAG001470057991	76.3044	61.5106	39.5511	402.157	250.4	503.03	59.122	385.196	-2.70286	4.9e-11	2.48e-09	Tapbpl	Q8VD31.2 RecName: Full=Tapasin-related protein; Short=TAPASIN-R; AltName: Full=TAP-binding protein-like; AltName: Full=TAP-binding protein-related protein; Short=TAPBP-R; AltName: Full=Tapasin-like; Flags: Precursor && PF07686:Immunoglobulin V-set domain|PF07654:Immunoglobulin C1-set domain
EOBAG001320068892	10.1739	8.12404	10.9864	92.0826	81.88	98.5837	9.76146	90.8487	-3.21573	5.06e-11	2.56e-09	Rasgrp4	Q8BTM9.1 RecName: Full=RAS guanyl-releasing protein 4 && PF00130:Phorbol esters/diacylglycerol binding domain (C1 domain)|PF00617:RasGEF domain
novel.1509	1.01739	0	0	82.6864	140.91	163.464	0.339131	129.02	-8.36772	5.13e-11	2.58e-09	-	-
EOBAG002320026993	80.374	67.3135	60.4252	4.69809	0.952093	4.21298	69.3709	3.28772	4.38803	5.29e-11	2.65e-09	Srms	Q62270.2 RecName: Full=Tyrosine-protein kinase Srms; AltName: Full=PTK70 && PF14604:Variant SH3 domain|PF00017:SH2 domain|PF00018:SH3 domain|PF07714:Protein tyrosine kinase
EOBAG008380001095	983.818	486.282	1043.71	7589.29	5633.53	3334.99	837.936	5519.27	-2.71935	5.64e-11	2.82e-09	EOBAG008380001095	P10648.3 RecName: Full=Glutathione S-transferase A2; AltName: Full=GST class-alpha member 2; AltName: Full=Glutathione S-transferase GT41A && PF02798:Glutathione S-transferase, N-terminal domain
novel.967	12.2087	4.64231	8.78912	116.513	72.3591	186.214	8.54671	125.028	-3.86047	5.7e-11	2.84e-09	-	-
EOBAG000900125994	0	0	0	39.464	85.6884	143.241	0	89.4645	-8.80181	5.71e-11	2.84e-09	Cela3b	Q9CQ52.1 RecName: Full=Chymotrypsin-like elastase family member 3B; AltName: Full=Elastase IIIB; AltName: Full=Elastase-3B; AltName: Full=Protease E; Flags: Precursor && PF00089:Trypsin
EOBAG000400038991	0	2.32116	1.09864	85.5052	477.951	48.028	1.13993	203.828	-7.52644	5.78e-11	2.86e-09	Cbln2	P98087.1 RecName: Full=Cerebellin-2; AltName: Full=Cerebellin-like protein; Flags: Precursor
EOBAG000830241095	1.01739	0	0	199.199	48.5567	277.214	0.339131	174.99	-8.80744	6.4e-11	3.15e-09	EOBAG000830241095	Q5RJF7.1 RecName: Full=Voltage-dependent calcium channel subunit alpha-2/delta-4; AltName: Full=Voltage-gated calcium channel subunit alpha-2/delta-4; Contains: RecName: Full=Voltage-dependent calcium channel subunit alpha-2-4; Contains: RecName: Full=Voltage-dependent calcium channel subunit delta-4; Flags: Precursor
EOBAG005370002095	0	0	0	55.4375	66.6465	94.3707	0	72.1516	-8.49141	6.4e-11	3.15e-09	EOBAG005370002095	P01898.3 RecName: Full=H-2 class I histocompatibility antigen, Q10 alpha chain; Flags: Precursor
EOBAG001860029991	0	0	0	185.105	188.514	910.846	0	428.155	-11.0596	6.67e-11	3.27e-09	Shroom1	Q5SX79.2 RecName: Full=Protein Shroom1 && PF08687:Apx/Shroom domain ASD2|PF08688:Apx/Shroom domain ASD1
EOBAG000040020994	9.15653	10.4452	15.381	466.051	62.8381	222.445	11.6609	250.445	-4.42598	6.69e-11	3.27e-09	Isg20	Q96AZ6.2 RecName: Full=Interferon-stimulated gene 20 kDa protein; AltName: Full=Estrogen-regulated transcript 45 protein; AltName: Full=Promyelocytic leukemia nuclear body-associated protein ISG20
EOBAG000060143095	271.644	364.421	160.402	1091.84	2014.63	1592.51	265.489	1566.32	-2.56099	6.73e-11	3.28e-09	EOBAG000060143095	Q62789.1 RecName: Full=UDP-glucuronosyltransferase 2B7; Short=UDPGT 2B7; AltName: Full=UGT2B-RH4; Flags: Precursor && PF00201:UDP-glucoronosyl and UDP-glucosyl transferase
novel.1386	0	0	0	76.1091	48.5567	96.0559	0	73.5739	-8.51959	7.03e-11	3.42e-09	-	-
EOBAG000560011195	8.13914	10.4452	13.1837	76.1091	112.347	115.436	10.5893	101.297	-3.26205	7.26e-11	3.52e-09	EOBAG000560011195	P08508.1 RecName: Full=Low affinity immunoglobulin gamma Fc region receptor III; Short=IgG Fc receptor III; AltName: Full=Fc-gamma RIII; Short=FcRIII; AltName: CD_antigen=CD16; Flags: Precursor && PF00012:Hsp70 protein|PF13895:Immunoglobulin domain
EOBAG001910003991	73.2522	40.6202	204.347	1319.22	2437.36	786.142	106.073	1514.24	-3.83516	7.41e-11	3.58e-09	Marco	Q60754.1 RecName: Full=Macrophage receptor MARCO; AltName: Full=Macrophage receptor with collagenous structure && PF01391:Collagen triple helix repeat (20 copies)|PF00530:Scavenger receptor cysteine-rich domain
EOBAG004410014794	4.06957	5.80289	1.09864	55.4375	84.7363	114.593	3.65703	84.9222	-4.54507	8.01e-11	3.86e-09	Trim15	Q9TSW0.1 RecName: Full=Tripartite motif-containing protein 15; AltName: Full=Zinc finger protein B7 && PF00643:B-box zinc finger
EOBAG000090186095	425.27	753.215	454.837	29.1282	78.0716	11.7963	544.441	39.6654	3.78249	8.85e-11	4.25e-09	EOBAG000090186095	P08683.1 RecName: Full=Cytochrome P450 2C11; AltName: Full=CYPIIC11; AltName: Full=Cytochrome P-450(M-1); AltName: Full=Cytochrome P450-UT-2; AltName: Full=Cytochrome P450-UT-A; AltName: Full=Cytochrome P450H && PF00067:Cytochrome P450
EOBAG003660050394	100.722	33.6568	75.8062	0	0	0	70.0616	0	8.71066	8.89e-11	4.26e-09	Gm6970	D3ZBN0.1 RecName: Full=Histone H1.5 && PF00538:linker histone H1 and H5 family
EOBAG006880002095	80.374	40.6202	68.1157	0	0	0	63.0366	0	8.558	8.97e-11	4.28e-09	EOBAG006880002095	Q8CIP4.1 RecName: Full=MAP/microtubule affinity-regulating kinase 4 && PF00069:Protein kinase domain
EOBAG000990047883	8.13914	41.7808	16.4796	366.451	197.083	247.723	22.1332	270.419	-3.62025	9.59e-11	4.57e-09	Mkrn2os	H3BPM6.1 RecName: Full=MKRN2 opposite strand protein; AltName: Full=MKRN2 antisense RNA 1; AltName: Full=MKRN2 antisense gene protein 1 && PF16044:Domain of unknown function (DUF4796)
EOBAG000610021894	3966.81	1654.98	1382.09	205.776	49.5088	256.149	2334.63	170.478	3.77494	9.81e-11	4.65e-09	Ugt3a2	Q3SY77.1 RecName: Full=UDP-glucuronosyltransferase 3A2; Short=UDPGT 3A2; Flags: Precursor && PF00201:UDP-glucoronosyl and UDP-glucosyl transferase
EOBAG000030174892	16.2783	11.6058	10.9864	88.3241	114.251	108.695	12.9568	103.757	-2.99625	1e-10	4.73e-09	Ptrhd1	Q6GMV3.1 RecName: Full=Putative peptidyl-tRNA hydrolase PTRHD1; AltName: Full=Peptidyl-tRNA hydrolase domain-containing protein 1 && PF01981:Peptidyl-tRNA hydrolase PTH2
EOBAG001900078994	21.3652	9.28462	20.8742	149.399	123.772	124.704	17.1747	132.625	-2.94133	1.03e-10	4.86e-09	Siglecg	Q96RL6.2 RecName: Full=Sialic acid-binding Ig-like lectin 11; Short=Sialic acid-binding lectin 11; Short=Siglec-11; Flags: Precursor
novel.1633	101.739	234.437	246.095	24.4301	25.7065	23.5927	194.09	24.5764	2.98097	1.06e-10	5e-09	-	-
novel.2146	1.01739	16.2481	6.59184	311.953	218.029	84.2596	7.95244	204.747	-4.7044	1.11e-10	5.21e-09	-	-
EOBAG000780020005	0	0	0	67.6525	56.1735	70.778	0	64.868	-8.33733	1.16e-10	5.42e-09	EOBAG000780020005	-
novel.1027	7.12175	1.16058	2.19728	68.5921	70.4549	175.26	3.4932	104.769	-4.87759	1.24e-10	5.79e-09	-	-
EOBAG000310275994	837.314	1505.27	1103.04	4512.05	6768.43	4262.69	1148.54	5181.06	-2.17363	1.3e-10	6.03e-09	Pa2g4	P50580.3 RecName: Full=Proliferation-associated protein 2G4; AltName: Full=IRES-specific cellular trans-acting factor 45 kDa; Short=ITAF45; AltName: Full=Mpp1; AltName: Full=Proliferation-associated protein 1; AltName: Full=Protein p38-2G4 && PF00557:Metallopeptidase family M24
novel.1397	42.7305	49.9048	103.272	0	0	0	65.3025	0	8.60734	1.33e-10	6.17e-09	-	-
EOBAG000010143994	38.6609	51.0654	63.7212	356.115	356.083	195.482	51.1492	302.56	-2.5654	1.4e-10	6.48e-09	Cfap44	Q96MT7.1 RecName: Full=Cilia- and flagella-associated protein 44; AltName: Full=WD repeat-containing protein 52 && PF15678:Centriole duplication and mitotic chromosome congression
novel.2000	8.13914	10.4452	13.1837	109.935	107.586	74.991	10.5893	97.5043	-3.20569	1.46e-10	6.71e-09	-	-
EOBAG011340002884	784.41	1480.9	1703.99	312.893	177.089	174.417	1323.1	221.466	2.57897	1.48e-10	6.8e-09	Tmem5	Q9Y2B1.1 RecName: Full=Transmembrane protein 5
novel.1808	4.06957	0	0	622.967	1547.15	307.547	1.35652	825.888	-9.20884	1.5e-10	6.87e-09	-	sp|P03385|ENV_MLVMS Envelope glycoprotein OS=Moloney murine leukemia virus (isolate Shinnick) OX=928306 GN=env PE=1 SV=1
EOBAG000260065991	81.3914	67.3135	72.5103	2.81885	5.71256	0	73.7384	2.8438	4.73249	1.51e-10	6.9e-09	Slc16a13	Q66HE2.1 RecName: Full=Monocarboxylate transporter 13; Short=MCT 13; AltName: Full=Solute carrier family 16 member 13 && PF07690:Major Facilitator Superfamily
EOBAG001090071991	3672.79	2423.29	1597.42	347.659	305.622	598.243	2564.5	417.174	2.61958	1.52e-10	6.9e-09	Ampd2	Q02356.2 RecName: Full=AMP deaminase 2; AltName: Full=AMP deaminase isoform L && PF02798:Glutathione S-transferase, N-terminal domain|PF00043:Glutathione S-transferase, C-terminal domain|PF00962:Adenosine/AMP deaminase
EOBAG006620002095	25.4348	49.9048	46.1429	159.735	488.424	602.456	40.4942	416.872	-3.36658	1.65e-10	7.51e-09	EOBAG006620002095	Q6ZN66.1 RecName: Full=Guanylate-binding protein 6; AltName: Full=GTP-binding protein 6; Short=GBP-6; AltName: Full=Guanine nucleotide-binding protein 6
EOBAG006300008774	14.2435	13.9269	26.3674	208.595	184.706	97.7411	18.1793	163.681	-3.1702	1.69e-10	7.66e-09	Leng9	Q8BTN6.1 RecName: Full=Leukocyte receptor cluster member 9 && PF10469:AKAP7 2'5' RNA ligase-like domain|PF04457:Protein of unknown function (DUF504)
EOBAG006050007075	0	0	0	56.3771	67.5986	62.3521	0	62.1093	-8.27424	1.7e-10	7.69e-09	EOBAG006050007075	P51690.2 RecName: Full=Arylsulfatase E; Short=ASE; Flags: Precursor
EOBAG000080108992	954.314	1653.82	1171.15	10997.3	4503.4	6448.38	1259.76	7316.36	-2.5381	1.71e-10	7.69e-09	Glrx	P35754.2 RecName: Full=Glutaredoxin-1; AltName: Full=Thioltransferase-1; Short=TTase-1 && PF00462:Glutaredoxin
EOBAG000100126894	228.913	256.488	215.334	27.2489	40.94	9.26855	233.578	25.8192	3.18401	1.86e-10	8.36e-09	Slc22a2	O70577.1 RecName: Full=Solute carrier family 22 member 2; AltName: Full=Organic cation transporter 2 && PF00083:Sugar (and other) transporter
novel.287	130.226	94.0068	50.5375	0.939618	5.71256	0	91.5902	2.21739	5.40562	1.9e-10	8.51e-09	-	-
EOBAG001140009884	5.08696	1.16058	6.59184	77.0487	77.1195	68.2503	4.27979	74.1395	-4.0987	1.9e-10	8.51e-09	Amer2	Q8CCJ4.2 RecName: Full=APC membrane recruitment protein 2; Short=Amer2; AltName: Full=Protein FAM123A && PF09422:WTX protein
novel.603	15.2609	10.4452	5.4932	87.3845	107.586	232.556	10.3998	142.509	-3.77164	1.99e-10	8.86e-09	-	-
EOBAG000390180991	2468.19	2041.46	2085.22	566.59	809.279	562.011	2198.29	645.96	1.76713	2.03e-10	9.01e-09	Tinagl1	Q99JR5.1 RecName: Full=Tubulointerstitial nephritis antigen-like; AltName: Full=Adrenocortical zonation factor 1; Short=AZ-1; AltName: Full=Androgen-regulated gene 1 protein; AltName: Full=Tubulointerstitial nephritis antigen-related protein; Short=TARP; Flags: Precursor
EOBAG000260133994	198.392	67.3135	96.6804	0.939618	9.52093	5.89817	120.795	5.45291	4.47073	2.06e-10	9.11e-09	Trpv1	Q704Y3.1 RecName: Full=Transient receptor potential cation channel subfamily V member 1; Short=TrpV1; AltName: Full=Osm-9-like TRP channel 1; Short=OTRPC1; AltName: Full=Vanilloid receptor 1 && PF00520:Ion transport protein|PF12796:Ankyrin repeats (3 copies)
novel.1083	0	0	0	70.4713	54.2693	58.9817	0	61.2408	-8.25388	2.11e-10	9.33e-09	-	-
novel.522	1.01739	0	0	75.1694	86.6404	222.445	0.339131	128.085	-8.35781	2.25e-10	9.9e-09	-	-
EOBAG000170045991	4644.4	4360.29	4315.46	1495.87	1542.39	1816.64	4440.05	1618.3	1.45601	2.27e-10	9.98e-09	Tspan3	Q3SZR9.1 RecName: Full=Tetraspanin-3; Short=Tspan-3
EOBAG006300011195	1.01739	1.16058	3.29592	40.4036	142.814	85.9448	1.82463	89.7208	-5.62446	2.3e-10	1.01e-08	EOBAG006300011195	P97484.1 RecName: Full=Leukocyte immunoglobulin-like receptor subfamily B member 3; Short=LIR-3; Short=Leukocyte immunoglobulin-like receptor 3; AltName: Full=Cell-surface glycoprotein p91; AltName: Full=Paired immunoglobulin-like receptor B; Short=PIR-B; Flags: Precursor
EOBAG003530009892	0	0	0	36.6451	71.407	106.167	0	71.4064	-8.47658	2.42e-10	1.06e-08	Megf10	Q96KG7.1 RecName: Full=Multiple epidermal growth factor-like domains protein 10; Short=Multiple EGF-like domains protein 10; Flags: Precursor
novel.1288	4.06957	0	0	49.7998	118.06	108.695	1.35652	92.1847	-6.01367	2.43e-10	1.06e-08	-	-
novel.284	17.2957	32.4962	49.4388	715.049	217.077	251.936	33.0769	394.688	-3.5789	2.51e-10	1.09e-08	-	-
EOBAG000820038991	0	0	0	45.1017	38.0837	224.13	0	102.439	-8.99739	2.51e-10	1.09e-08	Bpifc	Q8C186.1 RecName: Full=BPI fold-containing family C protein; AltName: Full=Bactericidal/permeability-increasing protein-like 2; Flags: Precursor && PF01273:LBP / BPI / CETP family, N-terminal domain|PF02886:LBP / BPI / CETP family, C-terminal domain
EOBAG014260001991	1176.11	1021.31	1368.91	420.949	346.562	359.788	1188.77	375.766	1.66171	2.81e-10	1.21e-08	Acer2	Q8VD53.1 RecName: Full=Alkaline ceramidase 2; Short=AlkCDase 2; Short=Alkaline CDase 2; Short=maCER2; AltName: Full=Acylsphingosine deacylase 3-like; AltName: Full=Cancer-related gene liver 1 protein; Short=CRG-L1; AltName: Full=N-acylsphingosine amidohydrolase 3-like && PF05875:Ceramidase
EOBAG001130017894	75.287	66.1529	75.8062	311.014	262.778	251.936	72.4154	275.242	-1.92534	2.89e-10	1.25e-08	Rftn1	Q14699.4 RecName: Full=Raftlin; AltName: Full=Cell migration-inducing gene 2 protein; AltName: Full=Raft-linking protein
novel.1550	44.7653	213.546	165.895	7.51694	0.952093	0	141.402	2.82301	5.66704	2.94e-10	1.26e-08	-	-
EOBAG000260303594	43.7479	41.7808	45.0443	160.675	210.413	236.769	43.5243	202.619	-2.21903	3.1e-10	1.33e-08	Slfn4	Q8IYM2.2 RecName: Full=Schlafen family member 12 && PF04326:Putative DNA-binding domain
EOBAG000440035991	0	0	0	68.5921	44.7484	68.2503	0	60.5302	-8.23763	3.13e-10	1.34e-08	Sphkap	Q6NSW3.2 RecName: Full=A-kinase anchor protein SPHKAP; AltName: Full=SPHK1-interactor and AKAP domain-containing protein
EOBAG000070091005	51.887	106.773	68.1157	4.69809	2.85628	0	75.592	2.51812	4.93871	3.18e-10	1.36e-08	EOBAG000070091005	-
EOBAG000660122991	20.3478	2.32116	5.4932	538.401	141.862	121.334	9.3874	267.199	-4.81583	3.22e-10	1.37e-08	Scn5a	Q9JJV9.2 RecName: Full=Sodium channel protein type 5 subunit alpha; AltName: Full=Sodium channel protein cardiac muscle subunit alpha; AltName: Full=Sodium channel protein type V subunit alpha; AltName: Full=Voltage-gated sodium channel subunit alpha Nav1.5; AltName: Full=mH1
EOBAG000630114991	113.948	40.6202	34.0579	1103.11	460.813	462.585	62.8753	675.503	-3.42227	3.31e-10	1.4e-08	Chka	Q01134.2 RecName: Full=Choline kinase alpha; Short=CK; AltName: Full=CHETK-alpha; AltName: Full=Ethanolamine kinase; Short=EK && PF01633:Choline/ethanolamine kinase
EOBAG000270110991	666.392	629.033	627.324	209.535	235.167	214.862	640.916	219.855	1.54381	3.58e-10	1.51e-08	Trim37	Q6PCX9.1 RecName: Full=E3 ubiquitin-protein ligase TRIM37; AltName: Full=Tripartite motif-containing protein 37 && PF00643:B-box zinc finger|PF00917:MATH domain
EOBAG000440076991	6.10435	4.64231	5.4932	47.9205	89.4967	133.973	5.41329	90.4633	-4.05968	3.59e-10	1.51e-08	Efhd1	Q17QM6.1 RecName: Full=EF-hand domain-containing protein D1; AltName: Full=EF-hand domain-containing protein 1; AltName: Full=Swiprosin-2
EOBAG005500005085	3.05218	2.32116	1.09864	56.3771	95.2093	53.9261	2.15732	68.5042	-4.97832	3.64e-10	1.53e-08	EOBAG005500005085	Q7Z4H7.2 RecName: Full=HAUS augmin-like complex subunit 6 && PF14661:HAUS augmin-like complex subunit 6 N-terminus
EOBAG003660008095	0	1.16058	2.19728	876.664	1021.6	70.778	1.11929	656.346	-9.21399	3.65e-10	1.53e-08	EOBAG003660008095	Q64478.3 RecName: Full=Histone H2B type 1-H; AltName: Full=h2B-221 && PF00125:Core histone H2A/H2B/H3/H4
EOBAG000370061892	962.453	3778.84	2073.13	274.368	282.772	351.362	2271.48	302.834	2.90674	3.66e-10	1.53e-08	Sec11c	Q9D8V7.3 RecName: Full=Signal peptidase complex catalytic subunit SEC11C; AltName: Full=Microsomal signal peptidase 21 kDa subunit; Short=SPase 21 kDa subunit; AltName: Full=SEC11 homolog C; AltName: Full=SEC11-like protein 3; AltName: Full=SPC21 && PF00717:Peptidase S24-like
EOBAG000120154993	0	2.32116	6.59184	68.5921	68.5507	138.186	2.971	91.7762	-4.96863	3.72e-10	1.55e-08	Tdrd9	Q3MHU3.3 RecName: Full=Putative ATP-dependent RNA helicase TDRD9; AltName: Full=Tudor domain-containing protein 9 && PF04408:Helicase associated domain (HA2)|PF00270:DEAD/DEAH box helicase|PF00567:Tudor domain|PF00271:Helicase conserved C-terminal domain
novel.1499	0	0	0	34.7659	53.3172	157.565	0	81.8828	-8.67443	3.89e-10	1.62e-08	-	-
EOBAG000830002893	45.7827	26.6933	18.6769	198.259	294.197	168.519	30.3843	220.325	-2.85313	4.01e-10	1.66e-08	Dennd1c	Q8CFK6.1 RecName: Full=DENN domain-containing protein 1C; AltName: Full=Connecdenn 3 && PF03953:Tubulin C-terminal domain|PF02141:DENN (AEX-3) domain|PF03455:dDENN domain|PF00091:Tubulin/FtsZ family, GTPase domain|PF03456:uDENN domain
EOBAG001300023991	329.635	175.247	130.738	28.1885	10.473	5.05557	211.874	14.5724	3.86896	4.58e-10	1.89e-08	Mapk8ip1	Q9R237.2 RecName: Full=C-Jun-amino-terminal kinase-interacting protein 1; Short=JIP-1; Short=JNK-interacting protein 1; AltName: Full=Islet-brain-1; Short=IB-1; AltName: Full=JIP-1-related protein; Short=JRP; AltName: Full=JNK MAP kinase scaffold protein 1; AltName: Full=Mitogen-activated protein kinase 8-interacting protein 1 && PF00640:Phosphotyrosine interaction domain (PTB/PID)|PF14604:Varian…
EOBAG000040197991	130.226	98.6491	170.289	575.986	537.932	470.168	133.055	528.029	-1.98779	4.58e-10	1.89e-08	Arrb1	P29066.1 RecName: Full=Beta-arrestin-1; AltName: Full=Arrestin beta-1
EOBAG001090070994	157.696	232.116	250.49	37.5847	49.5088	44.6576	213.434	43.917	2.28025	4.77e-10	1.96e-08	Gstm5	P48774.1 RecName: Full=Glutathione S-transferase Mu 5; AltName: Full=Fibrous sheath component 2; Short=Fsc2; AltName: Full=GST class-mu 5 && PF02798:Glutathione S-transferase, N-terminal domain|PF00043:Glutathione S-transferase, C-terminal domain
EOBAG000500056991	179.061	223.991	139.527	566.59	774.051	788.67	180.86	709.77	-1.97312	4.81e-10	1.98e-08	Nln	Q91YP2.1 RecName: Full=Neurolysin, mitochondrial; AltName: Full=Microsomal endopeptidase; Short=MEP; AltName: Full=Mitochondrial oligopeptidase M; AltName: Full=Neurotensin endopeptidase; Flags: Precursor && PF01432:Peptidase family M3
novel.1897	66.1305	33.6568	58.228	0	0	0	52.6717	0	8.29888	5.3e-10	2.17e-08	-	-
EOBAG005770008994	907.514	918.017	1119.51	333.564	288.484	348.835	981.682	323.628	1.60063	5.32e-10	2.18e-08	BC017158	Q91W34.1 RecName: Full=RUS1 family protein C16orf58 homolog
EOBAG000520107991	50.8696	116.058	105.469	1149.15	4272.99	326.927	90.799	1916.36	-4.40024	5.38e-10	2.19e-08	Tspo	P50637.1 RecName: Full=Translocator protein; AltName: Full=Mitochondrial benzodiazepine receptor; AltName: Full=PKBS; AltName: Full=Peripheral-type benzodiazepine receptor; Short=PBR && PF03073:TspO/MBR family
novel.932	105.809	66.1529	23.0715	0	0	0	65.0111	0	8.60214	5.76e-10	2.34e-08	-	-
novel.1668	0	0	0	68.5921	29.5149	112.908	0	70.3383	-8.45506	5.81e-10	2.36e-08	-	-
EOBAG000170006991	0	0	0	46.0413	47.6046	83.417	0	59.021	-8.20196	5.98e-10	2.41e-08	Rasgrf1	Q13972.2 RecName: Full=Ras-specific guanine nucleotide-releasing factor 1; Short=Ras-GRF1; AltName: Full=Guanine nucleotide-releasing protein; Short=GNRP; AltName: Full=Ras-specific nucleotide exchange factor CDC25 && PF00169:PH domain|PF00617:RasGEF domain|PF00621:RhoGEF domain|PF00618:RasGEF N-terminal motif
EOBAG000630124794	98.6871	67.3135	63.7212	0	0	5.05557	76.5739	1.68519	5.4369	5.98e-10	2.41e-08	Doc2g	Q9ESN1.1 RecName: Full=Double C2-like domain-containing protein gamma; Short=Doc2-gamma
EOBAG066960001095	0	0	1.09864	87.3845	69.5028	134.815	0.366214	97.2342	-7.96016	6.01e-10	2.42e-08	EOBAG066960001095	P08537.2 RecName: Full=Tubulin alpha chain; Contains: RecName: Full=Detyrosinated tubulin alpha chain && PF00091:Tubulin/FtsZ family, GTPase domain
EOBAG002680015884	46.8	23.2116	40.6497	195.441	194.227	189.584	36.8871	193.084	-2.38312	6.05e-10	2.43e-08	BC051019	Q9JJR6.2 RecName: Full=Uncharacterized protein C11orf16 homolog
novel.1790	38.6609	138.109	31.8606	0	0	0	69.5434	0	8.69688	6.12e-10	2.45e-08	-	-
novel.2001	0	1.16058	0	62.9544	83.7842	183.686	0.386859	110.141	-8.14012	6.24e-10	2.49e-08	-	sp|P51515|ENV_SRV2 Envelope glycoprotein OS=Simian retrovirus SRV-2 OX=39068 GN=env PE=3 SV=1
EOBAG000640040994	85.461	56.8683	75.8062	280.006	288.484	278.057	72.7118	282.182	-1.95397	6.3e-10	2.51e-08	Tmprss2	Q9JIQ8.3 RecName: Full=Transmembrane protease serine 2; AltName: Full=Epitheliasin; AltName: Full=Plasmic transmembrane protein X; Contains: RecName: Full=Transmembrane protease serine 2 non-catalytic chain; Contains: RecName: Full=Transmembrane protease serine 2 catalytic chain
EOBAG006530001095	81.3914	75.4375	84.5953	11.2754	10.473	10.1111	80.4748	10.6199	2.92305	6.31e-10	2.51e-08	EOBAG006530001095	P11369.2 RecName: Full=LINE-1 retrotransposable element ORF2 protein; Short=ORF2p; AltName: Full=Long interspersed element-1; Short=L1; AltName: Full=Retrovirus-related Pol polyprotein LINE-1; Includes: RecName: Full=Reverse transcriptase; Includes: RecName: Full=Endonuclease && PF00096:Zinc finger, C2H2 type|PF01352:KRAB box
EOBAG002040021991	1261.57	1237.18	816.29	240.542	263.73	351.362	1105.01	285.211	1.95344	6.38e-10	2.53e-08	Lnx2	Q8N448.1 RecName: Full=Ligand of Numb protein X 2; AltName: Full=Numb-binding protein 2; AltName: Full=PDZ domain-containing RING finger protein 1 && PF00097:Zinc finger, C3HC4 type (RING finger)|PF00595:PDZ domain (Also known as DHR or GLGF)
novel.215	0	0	0	46.9809	38.0837	121.334	0	68.7995	-8.42345	6.78e-10	2.68e-08	-	-
EOBAG000250088994	5.08696	4.64231	4.39456	56.3771	62.8381	78.3614	4.70794	65.8589	-3.80502	7.06e-10	2.79e-08	Atp6v0e	Q91XE7.1 RecName: Full=V-type proton ATPase subunit e 2; Short=V-ATPase subunit e 2; AltName: Full=Vacuolar proton pump subunit e 2 >Q5EB76.1 RecName: Full=V-type proton ATPase subunit e 2; Short=V-ATPase subunit e 2; AltName: Full=Vacuolar proton pump subunit e 2
EOBAG002380038994	206.531	99.8097	237.306	788.339	1056.82	885.568	181.216	910.244	-2.32754	7.15e-10	2.81e-08	Sirpa	P78324.2 RecName: Full=Tyrosine-protein phosphatase non-receptor type substrate 1; Short=SHP substrate 1; Short=SHPS-1; AltName: Full=Brain Ig-like molecule with tyrosine-based activation motifs; Short=Bit; AltName: Full=CD172 antigen-like family member A; AltName: Full=Inhibitory receptor SHPS-1; AltName: Full=Macrophage fusion receptor; AltName: Full=MyD-1 antigen; AltName: Full=Signal-regulato…
novel.230	0	0	0	29.1282	54.2693	151.667	0	78.3549	-8.61088	7.33e-10	2.88e-08	-	-
EOBAG000750039693	0	1.16058	0	89.2637	61.886	149.982	0.386859	100.377	-8.00616	7.35e-10	2.88e-08	Dnah6	Q9C0G6.3 RecName: Full=Dynein heavy chain 6, axonemal; AltName: Full=Axonemal beta dynein heavy chain 6; AltName: Full=Ciliary dynein heavy chain 6 && PF12774:Hydrolytic ATP binding site of dynein motor region D1|PF08393:Dynein heavy chain, N-terminal region 2|PF03028:Dynein heavy chain and region D6 of dynein motor|PF12777:Microtubule-binding stalk of dynein motor|PF12775:P-loop containing dynei…
EOBAG000840032991	2852.77	4380.02	3714.5	1127.54	765.483	1114.75	3649.1	1002.59	1.86364	7.61e-10	2.97e-08	Pon3	Q68FP2.1 RecName: Full=Serum paraoxonase/lactonase 3 && PF01731:Arylesterase
novel.1104	168.887	22.051	45.0443	0	0	0	78.6608	0	8.87782	8e-10	3.12e-08	-	-
novel.2068	0	0	0	1042.04	395.119	95.2133	0	510.789	-11.314	8.1e-10	3.15e-08	-	sp|P03355|POL_MLVMS Gag-Pol polyprotein OS=Moloney murine leukemia virus (isolate Shinnick) OX=928306 GN=gag-pol PE=1 SV=5 && PF00075:RNase H
EOBAG001080006991	59.0088	45.2625	62.6225	2.81885	3.80837	2.52779	55.6313	3.05167	4.19562	8.25e-10	3.2e-08	Cenph	Q9QYM8.1 RecName: Full=Centromere protein H; Short=CENP-H && PF05837:Centromere protein H (CENP-H)
EOBAG000630224992	1.01739	1.16058	0	77.9883	86.6404	91.0003	0.72599	85.2097	-6.87526	8.61e-10	3.33e-08	Naaladl1	Q7M758.1 RecName: Full=N-acetylated-alpha-linked acidic dipeptidase-like protein; Short=NAALADase L && PF04253:Transferrin receptor-like dimerisation domain|PF04389:Peptidase family M28|PF02225:PA domain
EOBAG000700043991	234	107.934	50.5375	1252.51	892.111	1102.12	130.824	1082.25	-3.04683	9.54e-10	3.68e-08	Ogdhl	Q9ULD0.3 RecName: Full=2-oxoglutarate dehydrogenase-like, mitochondrial; AltName: Full=2-oxoglutarate dehydrogenase complex component E1-like; Short=OGDC-E1-like; AltName: Full=Alpha-ketoglutarate dehydrogenase-like; Flags: Precursor && PF02779:Transketolase, pyrimidine binding domain|PF16078:2-oxoglutarate dehydrogenase N-terminus|PF16870:2-oxoglutarate dehydrogenase C-terminal|PF00676:Dehydroge…
EOBAG000010172991	98.6871	71.9558	82.398	284.704	304.67	326.085	84.347	305.153	-1.85346	1.01e-09	3.89e-08	Adprh	Q02589.2 RecName: Full=[Protein ADP-ribosylarginine] hydrolase; Short=ADP-ribosylarginine hydrolase; AltName: Full=ADP-ribose-L-arginine cleaving enzyme
novel.1069	0	0	0	94.9014	16.1856	147.454	0	86.1804	-8.74773	1.02e-09	3.92e-08	-	PF00711:Beta defensin
EOBAG001900107892	77.3218	47.5837	30.7619	0	0	0	51.8891	0	8.2772	1.04e-09	3.97e-08	Klk8	O88780.1 RecName: Full=Kallikrein-8; AltName: Full=Brain serine protease 1; AltName: Full=Neuropsin; Short=NP; AltName: Full=Serine protease 19; Flags: Precursor && PF00089:Trypsin
EOBAG000520177991	130.226	308.714	125.245	8.45656	27.6107	9.26855	188.062	15.1119	3.64213	1.04e-09	3.98e-08	Mapk8ip2	Q9ERE9.1 RecName: Full=C-Jun-amino-terminal kinase-interacting protein 2; Short=JIP-2; Short=JNK-interacting protein 2; AltName: Full=Islet-brain-2; Short=IB-2; AltName: Full=JNK MAP kinase scaffold protein 2; AltName: Full=Mitogen-activated protein kinase 8-interacting protein 2
EOBAG002470032991	97.6697	64.9923	81.2994	9.39618	9.52093	3.37038	81.3205	7.42916	3.46639	1.05e-09	4.01e-08	Camk2a	Q5RCC4.2 RecName: Full=Calcium/calmodulin-dependent protein kinase type II subunit alpha; Short=CaM kinase II subunit alpha; Short=CaMK-II subunit alpha >Q9UQM7.2 RecName: Full=Calcium/calmodulin-dependent protein kinase type II subunit alpha; Short=CaM kinase II subunit alpha; Short=CaMK-II subunit alpha
EOBAG000190105893	29.5044	56.8683	64.8198	0	0	0	50.3975	0	8.23265	1.06e-09	4.02e-08	Ankrd66	B4E2M5.2 RecName: Full=Ankyrin repeat domain-containing protein 66 && PF13637:Ankyrin repeats (many copies)
EOBAG001280015991	0	0	1.09864	140.943	22.8502	328.612	0.366214	164.135	-8.71514	1.07e-09	4.06e-08	Cpxm2	Q8N436.3 RecName: Full=Inactive carboxypeptidase-like protein X2; Flags: Precursor
EOBAG000640033991	255.365	311.035	237.306	779.883	790.237	813.947	267.902	794.689	-1.56922	1.11e-09	4.19e-08	Igsf5	Q7TSN7.1 RecName: Full=Immunoglobulin superfamily member 5; Short=IgSF5; AltName: Full=Junctional adhesion molecule 4; Short=JAM-4; Flags: Precursor
EOBAG000230015992	684.705	565.201	694.341	2123.54	2389.75	4688.2	648.082	3067.16	-2.24265	1.11e-09	4.19e-08	Rgcc	Q9Z2P4.1 RecName: Full=Regulator of cell cycle RGCC; AltName: Full=Response gene to complement 32 protein; Short=RGC-32
EOBAG000580135991	311.322	273.896	290.041	77.9883	47.6046	81.7318	291.753	69.1082	2.07631	1.11e-09	4.19e-08	Tmem62	Q8BXJ9.1 RecName: Full=Transmembrane protein 62
EOBAG000260048893	327.6	415.487	293.337	72.3506	106.634	77.5188	345.475	85.5013	2.01508	1.12e-09	4.22e-08	Ybx2	Q9Z2C8.1 RecName: Full=Y-box-binding protein 2; AltName: Full=FRGY2 homolog; AltName: Full=Germ cell-specific Y-box-binding protein && PF00313:'Cold-shock' DNA-binding domain
EOBAG004650047095	43.7479	30.175	15.381	242.421	161.856	203.066	29.768	202.448	-2.76206	1.13e-09	4.24e-08	EOBAG004650047095	P05534.2 RecName: Full=HLA class I histocompatibility antigen, A-24 alpha chain; AltName: Full=Aw-24; AltName: Full=HLA class I histocompatibility antigen, A-9 alpha chain; AltName: Full=MHC class I antigen A*24; Flags: Precursor && PF00129:Class I Histocompatibility antigen, domains alpha 1 and 2|PF07654:Immunoglobulin C1-set domain
EOBAG004630008195	901.41	638.318	862.433	8644.49	5764.92	2246.36	800.72	5551.92	-2.79349	1.14e-09	4.27e-08	EOBAG004630008195	P51538.2 RecName: Full=Cytochrome P450 3A9; AltName: Full=3AH15; AltName: Full=CYPIIIA9; AltName: Full=Cytochrome P450 olfactive 3; AltName: Full=Cytochrome P450-OLF3 && PF00067:Cytochrome P450
EOBAG002320013892	395.766	588.413	432.864	125.909	139.006	135.658	472.348	133.524	1.82223	1.22e-09	4.55e-08	Uckl1	Q91YL3.1 RecName: Full=Uridine-cytidine kinase-like 1 && PF14681:Uracil phosphoribosyltransferase|PF00485:Phosphoribulokinase / Uridine kinase family
EOBAG000940007991	18.3131	12.7664	17.5782	161.614	80.9279	126.389	16.2192	122.977	-2.91926	1.24e-09	4.61e-08	Dkk3	Q9UBP4.2 RecName: Full=Dickkopf-related protein 3; Short=Dickkopf-3; Short=Dkk-3; Short=hDkk-3; Flags: Precursor
EOBAG001460050991	5.08696	1.16058	1.09864	92.0826	52.3651	59.8243	2.44873	68.0907	-4.76167	1.24e-09	4.61e-08	Gpbar1	Q80T02.1 RecName: Full=G-protein coupled bile acid receptor 1; AltName: Full=Membrane-type receptor for bile acids; Short=M-BAR && PF00001:7 transmembrane receptor (rhodopsin family)
novel.277	135.313	305.232	1579.85	0	0	0	673.463	0	11.974	1.25e-09	4.64e-08	-	-
EOBAG002540003991	1874.04	1956.73	2031.39	402.157	177.089	514.826	1954.05	364.691	2.42119	1.27e-09	4.7e-08	Ace2	Q8R0I0.1 RecName: Full=Angiotensin-converting enzyme 2; AltName: Full=ACE-related carboxypeptidase; Contains: RecName: Full=Processed angiotensin-converting enzyme 2; Flags: Precursor && PF16959:Renal amino acid transporter|PF01401:Angiotensin-converting enzyme
novel.343	119.035	34.8173	30.7619	0	0	0	61.5381	0	8.52386	1.31e-09	4.84e-08	-	-
EOBAG000690035694	371.348	409.684	220.827	57.3167	84.7363	48.8706	333.953	63.6412	2.39326	1.33e-09	4.89e-08	Pja1	Q8NG27.2 RecName: Full=E3 ubiquitin-protein ligase Praja-1; Short=Praja1; AltName: Full=RING finger protein 70 && PF13639:Ring finger domain
EOBAG003360030991	8.13914	1.16058	12.085	719.747	215.173	35.389	7.12825	323.436	-5.49725	1.34e-09	4.92e-08	Gnao1	P59215.2 RecName: Full=Guanine nucleotide-binding protein G(o) subunit alpha >P59216.2 RecName: Full=Guanine nucleotide-binding protein G(o) subunit alpha
EOBAG000440098991	60.0261	51.0654	92.2858	0	3.80837	0	67.7925	1.26946	5.78728	1.36e-09	4.98e-08	Mroh2a	D3Z750.2 RecName: Full=Maestro heat-like repeat-containing protein family member 2A; AltName: Full=HEAT repeat-containing protein 7B1
EOBAG000800008892	27.4696	25.5327	61.5239	217.991	332.28	215.704	38.1754	255.325	-2.74158	1.42e-09	5.17e-08	Scin	Q60604.3 RecName: Full=Adseverin; AltName: Full=Gelsolin-like protein; AltName: Full=Scinderin && PF00626:Gelsolin repeat
EOBAG000100128991	509.714	251.845	227.419	14.0943	58.0777	25.2779	329.659	32.4833	3.34562	1.45e-09	5.3e-08	Slc22a3	O88446.1 RecName: Full=Solute carrier family 22 member 3; AltName: Full=Organic cation transporter 3 && PF07690:Major Facilitator Superfamily
novel.1154	32.5566	11.6058	29.6633	190.742	131.389	230.871	24.6085	184.334	-2.89943	1.46e-09	5.3e-08	-	-
novel.1130	0	0	0	33.8262	59.9818	68.2503	0	54.0194	-8.07367	1.47e-09	5.32e-08	-	sp|Q6FI13|H2A2A_HUMAN Histone H2A type 2-A OS=Homo sapiens OX=9606 GN=H2AC18 PE=1 SV=3
EOBAG006740002095	486.314	129.985	227.419	27.2489	12.3772	36.2316	281.239	25.2859	3.47248	1.51e-09	5.48e-08	EOBAG006740002095	Q3UNX5.2 RecName: Full=Acyl-coenzyme A synthetase ACSM3, mitochondrial; AltName: Full=Acyl-CoA synthetase medium-chain family member 3; AltName: Full=Butyrate--CoA ligase 3; AltName: Full=Butyryl-coenzyme A synthetase 3; AltName: Full=Middle-chain acyl-CoA synthetase 3; AltName: Full=Protein SA homolog; Flags: Precursor && PF00501:AMP-binding enzyme|PF13193:AMP-binding enzyme C-terminal domain
EOBAG000650069991	69.1827	63.8318	70.313	207.656	309.43	308.39	67.7758	275.159	-2.02123	1.53e-09	5.52e-08	Wfs1	P56695.1 RecName: Full=Wolframin
EOBAG000600171991	100.722	67.3135	75.8062	274.368	412.256	623.521	81.2805	436.715	-2.42467	1.57e-09	5.66e-08	Ttll10	Q5XI57.2 RecName: Full=Protein polyglycylase TTLL10; AltName: Full=Tubulin--tyrosine ligase-like protein 10
EOBAG001470002374	24.4174	52.226	82.398	0	0	0	53.0138	0	8.30586	1.66e-09	5.98e-08	Klrg1	Q64335.1 RecName: Full=Killer cell lectin-like receptor subfamily G member 1; AltName: Full=Mast cell function-associated antigen
novel.880	0	9.28462	5.4932	140.943	55.2214	158.408	4.92594	118.191	-4.61086	1.73e-09	6.2e-08	-	-
EOBAG000170139991	3.05218	0	0	28.1885	97.1135	313.446	1.01739	146.249	-7.10155	1.74e-09	6.23e-08	Igdcc4	Q9EQS9.1 RecName: Full=Immunoglobulin superfamily DCC subclass member 4; AltName: Full=Neighbor of punc e11; AltName: Full=Protein DDM36; Flags: Precursor && PF07679:Immunoglobulin I-set domain|PF00041:Fibronectin type III domain
novel.2122	0	0	0	38.5243	59.0298	53.0835	0	50.2125	-7.96763	1.79e-09	6.41e-08	-	-
EOBAG002860023991	316.409	1028.27	382.327	44.162	77.1195	85.9448	575.669	69.0754	3.05779	1.81e-09	6.44e-08	Hspb1	P14602.3 RecName: Full=Heat shock protein beta-1; Short=HspB1; AltName: Full=Growth-related 25 kDa protein; AltName: Full=Heat shock 25 kDa protein; Short=HSP 25; AltName: Full=Heat shock 27 kDa protein; Short=HSP 27; AltName: Full=p25 && PF00011:Hsp20/alpha crystallin family
novel.1892	108.861	37.1385	75.8062	4.69809	3.80837	5.05557	73.9352	4.52068	4.03013	1.83e-09	6.51e-08	-	-
novel.2112	0	0	1.09864	222.689	33.3232	105.324	0.366214	120.446	-8.26794	1.91e-09	6.77e-08	-	sp|O88444|ADCY1_MOUSE Adenylate cyclase type 1 OS=Mus musculus OX=10090 GN=Adcy1 PE=1 SV=2
EOBAG008970003095	170.922	237.918	203.249	45.1017	40.94	56.4539	204.03	47.4985	2.1	1.93e-09	6.83e-08	EOBAG008970003095	P01893.3 PUTATIVE PSEUDOGENE: RecName: Full=Putative HLA class I histocompatibility antigen, alpha chain H; AltName: Full=HLA-12.4; AltName: Full=HLA-AR; AltName: Full=MHC class I antigen H; Flags: Precursor
EOBAG003130027994	0	0	0	216.112	625.525	74.1484	0	305.262	-10.5713	1.94e-09	6.85e-08	Cd209b	Q8CJ91.2 RecName: Full=CD209 antigen-like protein B; AltName: Full=DC-SIGN-related protein 1; Short=DC-SIGNR1; AltName: Full=OtB7; AltName: CD_antigen=CD209 && PF00059:Lectin C-type domain
EOBAG001080042991	37.6435	66.1529	60.4252	1.87924	0.952093	0.842596	54.7406	1.22464	5.49254	1.95e-09	6.89e-08	Fam169a	Q5XG69.3 RecName: Full=Soluble lamin-associated protein of 75 kDa; Short=SLAP75; AltName: Full=Protein FAM169A && PF02485:Core-2/I-Branching enzyme
novel.1978	71.2175	37.1385	34.0579	0	0	0	47.4713	0	8.14919	1.97e-09	6.94e-08	-	-
novel.1465	0	0	0	47.9205	79.0237	34.5464	0	53.8302	-8.06671	2e-09	7e-08	-	sp|Q68DY9|ZN772_HUMAN Zinc finger protein 772 OS=Homo sapiens OX=9606 GN=ZNF772 PE=1 SV=2 && PF01352:KRAB box
EOBAG001300040991	30.5218	19.7298	12.085	161.614	149.479	115.436	20.7789	142.176	-2.76854	2e-09	7e-08	Lrp4	O75096.4 RecName: Full=Low-density lipoprotein receptor-related protein 4; Short=LRP-4; AltName: Full=Multiple epidermal growth factor-like domains 7; Flags: Precursor && PF00057:Low-density lipoprotein receptor domain class A|PF14670:Coagulation Factor Xa inhibitory site|PF12662:Complement Clr-like EGF-like|PF00058:Low-density lipoprotein receptor repeat class B
EOBAG002810071065	34.5913	6.96347	3.29592	236.784	184.706	331.14	14.9502	250.877	-4.05669	2e-09	7e-08	EOBAG002810071065	B7Z8K6.2 RecName: Full=T-cell receptor delta chain C region
EOBAG033960001095	3.05218	3.48173	2.19728	63.894	39.9879	93.5281	2.9104	65.8033	-4.50247	2.03e-09	7.09e-08	EOBAG033960001095	P68365.1 RecName: Full=Tubulin alpha-1C chain; AltName: Full=Alpha-tubulin 3; AltName: Full=Alpha-tubulin III; AltName: Full=Tubulin alpha-3 chain; Contains: RecName: Full=Detyrosinated tubulin alpha-1C chain >P68373.1 RecName: Full=Tubulin alpha-1C chain; AltName: Full=Alpha-tubulin 6; AltName: Full=Alpha-tubulin isotype M-alpha-6; AltName: Full=Tubulin alpha-6 chain; Contains: RecName: Full=Det…
EOBAG001980004991	3393	5162.25	4293.49	555.314	1112.04	1174.58	4282.91	947.312	2.17653	2.11e-09	7.35e-08	Echdc3	Q9D7J9.1 RecName: Full=Enoyl-CoA hydratase domain-containing protein 3, mitochondrial; Flags: Precursor && PF00378:Enoyl-CoA hydratase/isomerase
novel.637	43.7479	38.2991	46.1429	0	0	0	42.7299	0	7.99609	2.13e-09	7.39e-08	-	-
EOBAG008260002065	0	0	2.19728	78.9279	68.5507	96.0559	0.732427	81.1782	-6.80384	2.14e-09	7.41e-08	EOBAG008260002065	P08937.1 RecName: Full=Odorant-binding protein; Short=OBP; Flags: Precursor && PF00061:Lipocalin / cytosolic fatty-acid binding protein family
EOBAG000290136005	0	0	0	46.0413	44.7484	53.0835	0	47.9577	-7.90165	2.17e-09	7.49e-08	EOBAG000290136005	Q9WVB4.2 RecName: Full=Slit homolog 3 protein; Short=Slit-3; Short=Slit3; Flags: Precursor && PF01462:Leucine rich repeat N-terminal domain
EOBAG004370007883	351	510.654	341.677	1310.77	1194.88	1419.77	401.111	1308.47	-1.70642	2.2e-09	7.57e-08	Slc48a1	Q9D8M3.1 RecName: Full=Heme transporter HRG1; AltName: Full=Heme-responsive gene 1 protein homolog; Short=HRG-1; AltName: Full=Solute carrier family 48 member 1
EOBAG006050016684	183.131	181.05	292.238	751.694	1356.73	853.549	218.806	987.325	-2.17384	2.29e-09	7.89e-08	Asmtl	O95671.3 RecName: Full=N-acetylserotonin O-methyltransferase-like protein; Short=ASMTL
EOBAG001900030994	1850.64	1772.2	1308.48	282.825	461.765	513.141	1643.77	419.244	1.97087	2.35e-09	8.08e-08	Dhdh	Q9DBB8.1 RecName: Full=Trans-1,2-dihydrobenzene-1,2-diol dehydrogenase; AltName: Full=D-xylose 1-dehydrogenase; AltName: Full=D-xylose-NADP dehydrogenase; AltName: Full=Dimeric dihydrodiol dehydrogenase
EOBAG000110024892	4723.75	5856.27	3783.72	1329.56	632.19	1242.83	4787.92	1068.19	2.16411	2.44e-09	8.34e-08	Ces4a	Q8R0W5.2 RecName: Full=Carboxylesterase 4A; Flags: Precursor && PF00135:Carboxylesterase family
EOBAG000630121594	1899.47	2610.14	1685.31	193.561	369.412	556.113	2064.98	373.029	2.46823	2.47e-09	8.44e-08	Acy3	Q91XE4.1 RecName: Full=N-acyl-aromatic-L-amino acid amidohydrolase (carboxylate-forming); AltName: Full=Acylase III; AltName: Full=Aminoacylase III; Short=AAIII; AltName: Full=Aminoacylase-3; Short=ACY-3; AltName: Full=Aspartoacylase-2; AltName: Full=Hepatitis C virus core-binding protein 1; Short=HCBP1 && PF04952:Succinylglutamate desuccinylase / Aspartoacylase family
EOBAG068790001095	0	2.32116	0	97.7203	53.3172	109.537	0.773718	86.8583	-6.89159	2.49e-09	8.49e-08	EOBAG068790001095	P68365.1 RecName: Full=Tubulin alpha-1C chain; AltName: Full=Alpha-tubulin 3; AltName: Full=Alpha-tubulin III; AltName: Full=Tubulin alpha-3 chain; Contains: RecName: Full=Detyrosinated tubulin alpha-1C chain >P68373.1 RecName: Full=Tubulin alpha-1C chain; AltName: Full=Alpha-tubulin 6; AltName: Full=Alpha-tubulin isotype M-alpha-6; AltName: Full=Tubulin alpha-6 chain; Contains: RecName: Full=Det…
EOBAG004050005884	3.05218	2.32116	10.9864	106.177	56.1735	102.797	5.45325	88.3823	-4.01955	2.56e-09	8.7e-08	Cd1d1	Q4ACW4.1 RecName: Full=Antigen-presenting glycoprotein CD1d; AltName: CD_antigen=CD1d; Flags: Precursor && PF07654:Immunoglobulin C1-set domain|PF16497:MHC-I family domain
novel.2226	0	1.16058	0	106.177	53.3172	86.7874	0.386859	82.0938	-7.71521	2.58e-09	8.78e-08	-	-
novel.1156	0	0	0	152.218	99.0177	10.9537	0	87.3965	-8.76619	2.59e-09	8.79e-08	-	-
EOBAG005280006994	839.349	1001.58	663.579	2439.25	2449.73	3101.59	834.835	2663.53	-1.67395	2.67e-09	9.02e-08	Mthfsl	Q9D110.2 RecName: Full=5-formyltetrahydrofolate cyclo-ligase; AltName: Full=5,10-methenyl-tetrahydrofolate synthetase; Short=MTHFS; Short=Methenyl-THF synthetase && PF01812:5-formyltetrahydrofolate cyclo-ligase family
EOBAG000050197893	60.0261	56.8683	47.2415	223.629	445.579	221.603	54.712	296.937	-2.43941	2.76e-09	9.32e-08	Pkig	O70139.1 RecName: Full=cAMP-dependent protein kinase inhibitor gamma; Short=PKI-gamma && PF02827:cAMP-dependent protein kinase inhibitor
EOBAG006050006065	0	0	0	34.7659	46.6525	69.0928	0	50.1704	-7.96748	2.78e-09	9.37e-08	EOBAG006050006065	Q32KH8.1 RecName: Full=Arylsulfatase H; Short=ASH
EOBAG000110120095	65.1131	45.2625	53.8334	0.939618	2.85628	0	54.7363	1.2653	5.48288	2.9e-09	9.74e-08	EOBAG000110120095	Q92583.1 RecName: Full=C-C motif chemokine 17; AltName: Full=CC chemokine TARC; AltName: Full=Small-inducible cytokine A17; AltName: Full=Thymus and activation-regulated chemokine; Flags: Precursor
EOBAG003660013095	71.2175	120.7	121.949	18.7924	9.52093	10.9537	104.622	13.089	2.9999	2.93e-09	9.83e-08	EOBAG003660013095	Q64478.3 RecName: Full=Histone H2B type 1-H; AltName: Full=h2B-221 && PF00125:Core histone H2A/H2B/H3/H4
EOBAG000320105991	130.226	22.051	35.1565	0	0	0	62.4779	0	8.54581	3.09e-09	1.04e-07	Slc16a5	G5E8K6.1 RecName: Full=Monocarboxylate transporter 6; Short=MCT 6; AltName: Full=Monocarboxylate transporter 5; Short=MCT 5; AltName: Full=Solute carrier family 16 member 5 && PF07690:Major Facilitator Superfamily
EOBAG000440055994	199.409	372.545	287.844	46.0413	48.5567	74.991	286.599	56.5297	2.33886	3.16e-09	1.06e-07	Armc9	Q9D2I5.1 RecName: Full=LisH domain-containing protein ARMC9
EOBAG000880028991	221.792	143.912	118.653	2.81885	20.946	2.52779	161.452	8.76423	4.21532	3.2e-09	1.07e-07	Snx7	Q9UNH6.1 RecName: Full=Sorting nexin-7 && PF00787:PX domain
EOBAG000140095894	1.01739	1.16058	1.09864	67.6525	88.5446	42.1298	1.0922	66.109	-5.92172	3.21e-09	1.07e-07	Adgrb1	Q3UHD1.1 RecName: Full=Brain-specific angiogenesis inhibitor 1; Flags: Precursor && PF16489:GPCR-Autoproteolysis INducing (GAIN) domain|PF01825:GPCR proteolysis site, GPS, motif|PF00090:Thrombospondin type 1 domain|PF00002:7 transmembrane receptor (Secretin family)|PF02793:Hormone receptor domain
EOBAG000170115991	13.2261	15.0875	5.4932	108.996	96.1614	80.0466	11.2689	95.0679	-3.07715	3.23e-09	1.07e-07	Calml4	Q91WQ9.2 RecName: Full=Calmodulin-like protein 4; AltName: Full=Calmodulin-related; Short=CALM-Rel && PF13833:EF-hand domain pair|PF13499:EF-hand domain pair
EOBAG000340077991	26.4522	22.051	16.4796	515.85	291.34	72.4632	21.6609	293.218	-3.75715	3.24e-09	1.07e-07	Gcnt2	Q8N0V5.1 RecName: Full=N-acetyllactosaminide beta-1,6-N-acetylglucosaminyl-transferase; Short=N-acetylglucosaminyltransferase; AltName: Full=I-branching enzyme; AltName: Full=IGNT && PF02485:Core-2/I-Branching enzyme
EOBAG002110081095	0	0	1.09864	95.841	70.4549	62.3521	0.366214	76.216	-7.60722	3.29e-09	1.09e-07	EOBAG002110081095	P08074.1 RecName: Full=Carbonyl reductase [NADPH] 2; AltName: Full=Adipocyte protein P27; Short=AP27; AltName: Full=Lung carbonyl reductase; Short=LCR; AltName: Full=NADPH-dependent carbonyl reductase 2 && PF00106:short chain dehydrogenase
EOBAG001320159991	93.6001	60.35	67.0171	9.39618	8.56884	7.58336	73.6557	8.51613	3.11644	3.33e-09	1.1e-07	Kctd15	Q8K0E1.1 RecName: Full=BTB/POZ domain-containing protein KCTD15; AltName: Full=Potassium channel tetramerization domain-containing protein 15 && PF02214:BTB/POZ domain
EOBAG000650097991	142.435	148.554	190.065	9.39618	26.6586	30.3334	160.351	22.1294	2.85315	3.38e-09	1.11e-07	Hs3st1	O35310.1 RecName: Full=Heparan sulfate glucosamine 3-O-sulfotransferase 1; AltName: Full=Heparan sulfate D-glucosaminyl 3-O-sulfotransferase 1; Short=Heparan sulfate 3-O-sulfotransferase 1; Flags: Precursor
EOBAG000030171991	670.462	1043.36	1344.74	127.788	279.915	174.417	1019.52	194.04	2.39366	3.46e-09	1.14e-07	Dnajc27	Q9NZQ0.1 RecName: Full=DnaJ homolog subfamily C member 27; AltName: Full=Rab and DnaJ domain-containing protein && PF00071:Ras family|PF00226:DnaJ domain
novel.1482	0	0	3.29592	324.168	43.7963	50.5557	1.09864	139.507	-6.99556	3.55e-09	1.16e-07	-	sp|P31791|ENV_FENV1 Envelope glycoprotein OS=Feline endogenous virus ECE1 OX=11766 GN=env PE=3 SV=1
EOBAG001470062991	238.07	394.596	521.854	4776.08	2120.31	1445.89	384.84	2780.76	-2.85334	3.59e-09	1.17e-07	Tnfrsf1a	P22934.2 RecName: Full=Tumor necrosis factor receptor superfamily member 1A; AltName: Full=Tumor necrosis factor receptor 1; Short=TNF-R1; AltName: Full=Tumor necrosis factor receptor type I; Short=TNF-RI; Short=TNFR-I; AltName: Full=p55; AltName: Full=p60; AltName: CD_antigen=CD120a; Flags: Precursor && PF00531:Death domain|PF00020:TNFR/NGFR cysteine-rich region
EOBAG003130010994	240.105	200.78	197.755	556.254	863.548	748.225	212.88	722.676	-1.76284	3.59e-09	1.17e-07	Arhgef18	Q6P9R4.2 RecName: Full=Rho guanine nucleotide exchange factor 18 && PF16652:Pleckstrin homology domain|PF00621:RhoGEF domain
EOBAG006500001005	65.1131	34.8173	31.8606	0	0	0	43.9303	0	8.03735	3.87e-09	1.26e-07	EOBAG006500001005	A2AAJ9.2 RecName: Full=Obscurin; AltName: Full=Obscurin-RhoGEF; AltName: Full=Obscurin-myosin light chain kinase; Short=Obscurin-MLCK && PF00069:Protein kinase domain|PF07679:Immunoglobulin I-set domain
EOBAG004020005991	49.8522	27.8539	20.8742	204.837	164.712	421.298	32.8601	263.616	-3.00096	3.99e-09	1.3e-07	Gpr63	Q9BZJ6.2 RecName: Full=Probable G-protein coupled receptor 63; AltName: Full=PSP24-2; AltName: Full=PSP24-beta && PF00001:7 transmembrane receptor (rhodopsin family)
EOBAG005640012994	60.0261	70.7952	46.1429	2.81885	0	0	58.9881	0.939618	6.0099	4.2e-09	1.36e-07	Tubb3	Q13509.2 RecName: Full=Tubulin beta-3 chain; AltName: Full=Tubulin beta-4 chain; AltName: Full=Tubulin beta-III >Q60HC2.1 RecName: Full=Tubulin beta-3 chain; AltName: Full=Tubulin beta-4 chain >Q2T9S0.1 RecName: Full=Tubulin beta-3 chain && PF00091:Tubulin/FtsZ family, GTPase domain|PF03953:Tubulin C-terminal domain
EOBAG089190001095	6.10435	1.16058	4.39456	57.3167	54.2693	86.7874	3.8865	66.1244	-4.06699	4.22e-09	1.36e-07	EOBAG089190001095	P68365.1 RecName: Full=Tubulin alpha-1C chain; AltName: Full=Alpha-tubulin 3; AltName: Full=Alpha-tubulin III; AltName: Full=Tubulin alpha-3 chain; Contains: RecName: Full=Detyrosinated tubulin alpha-1C chain >P68373.1 RecName: Full=Tubulin alpha-1C chain; AltName: Full=Alpha-tubulin 6; AltName: Full=Alpha-tubulin isotype M-alpha-6; AltName: Full=Tubulin alpha-6 chain; Contains: RecName: Full=Det…
novel.2126	15.2609	1.16058	4.39456	91.1429	348.466	91.8429	6.93868	177.151	-4.65446	4.26e-09	1.38e-07	-	-
EOBAG003200003894	295.044	308.714	236.208	73.2902	86.6404	82.5744	279.988	80.835	1.79216	4.67e-09	1.51e-07	Zfp608	Q56A10.1 RecName: Full=Zinc finger protein 608
EOBAG003340019991	121.07	95.1674	97.779	326.987	328.472	360.631	104.672	338.697	-1.69297	4.73e-09	1.52e-07	Slc27a1	Q60714.1 RecName: Full=Long-chain fatty acid transport protein 1; Short=FATP-1; Short=Fatty acid transport protein 1; AltName: Full=Solute carrier family 27 member 1 && PF13193:AMP-binding enzyme C-terminal domain|PF00501:AMP-binding enzyme
EOBAG000660052994	231.965	288.984	320.803	82.6864	80.9279	78.3614	280.584	80.6586	1.79834	4.85e-09	1.56e-07	Lztfl1	Q562C6.1 RecName: Full=Leucine zipper transcription factor-like protein 1 && PF15294:Leucine zipper
EOBAG000680023774	374.4	276.217	341.677	98.6599	81.88	105.324	330.765	95.2881	1.79505	4.89e-09	1.57e-07	AI464131	Q69ZQ1.2 RecName: Full=Uncharacterized family 31 glucosidase KIAA1161
EOBAG000620034882	44.7653	40.6202	42.847	213.293	197.083	143.241	42.7442	184.539	-2.10867	4.93e-09	1.58e-07	Tmem44	Q2T9K0.3 RecName: Full=Transmembrane protein 44
novel.581	0	0	0	57.3167	18.0898	117.963	0	64.4566	-8.3292	5.03e-09	1.61e-07	-	-
EOBAG000290076005	0	0	0	48.8601	49.5088	35.389	0	44.586	-7.79526	5.17e-09	1.65e-07	EOBAG000290076005	-
EOBAG000260106991	2.03478	3.48173	4.39456	46.0413	66.6465	57.2965	3.30369	56.6614	-4.11035	5.19e-09	1.65e-07	Pitpnm3	Q9BZ71.2 RecName: Full=Membrane-associated phosphatidylinositol transfer protein 3; AltName: Full=Phosphatidylinositol transfer protein, membrane-associated 3; Short=PITPnm 3; AltName: Full=Pyk2 N-terminal domain-interacting receptor 1; Short=NIR-1
novel.891	0	0	0	78.9279	136.149	11.7963	0	75.6245	-8.55725	5.19e-09	1.65e-07	-	-
EOBAG003460005991	3306.53	4829.16	4572.54	536.522	54.2693	444.891	4236.08	345.227	3.6169	5.24e-09	1.66e-07	Steap4	Q923B6.1 RecName: Full=Metalloreductase STEAP4; AltName: Full=Dudulin-4; AltName: Full=Six-transmembrane epithelial antigen of prostate 4; AltName: Full=Tumor necrosis factor-alpha-induced adipose-related protein && PF01794:Ferric reductase like transmembrane component|PF03807:NADP oxidoreductase coenzyme F420-dependent
EOBAG001200057892	418.148	141.59	2065.44	4.69809	0	2.52779	875.061	2.40863	8.50302	5.36e-09	1.69e-07	Acta1	P68139.1 RecName: Full=Actin, alpha skeletal muscle; AltName: Full=Alpha-actin-1; Flags: Precursor >P68136.1 RecName: Full=Actin, alpha skeletal muscle; AltName: Full=Alpha-actin-1; Flags: Precursor >P68133.1 RecName: Full=Actin, alpha skeletal muscle; AltName: Full=Alpha-actin-1; Flags: Precursor >P68134.1 RecName: Full=Actin, alpha skeletal muscle; AltName: Full=Alpha-actin-1; Flags: Precursor …
novel.1776	92.5827	26.6933	30.7619	0	0	0	50.0126	0	8.22495	5.37e-09	1.69e-07	-	-
novel.1122	0	1.16058	0	52.6186	31.4191	332.825	0.386859	138.954	-8.47515	5.48e-09	1.72e-07	-	-
novel.1164	0	0	0	26.3093	90.4488	43.815	0	53.5244	-8.05905	5.67e-09	1.78e-07	-	-
EOBAG000320074992	153.626	107.934	180.177	460.413	540.789	662.28	147.246	554.494	-1.91236	5.76e-09	1.81e-07	Slc39a11	Q8N1S5.3 RecName: Full=Zinc transporter ZIP11; AltName: Full=Solute carrier family 39 member 11; AltName: Full=Zrt- and Irt-like protein 11; Short=ZIP-11
EOBAG000290065095	2.03478	1.16058	1.09864	47.9205	50.4609	63.1947	1.43133	53.8587	-5.21812	6.09e-09	1.91e-07	EOBAG000290065095	Q92889.3 RecName: Full=DNA repair endonuclease XPF; AltName: Full=DNA excision repair protein ERCC-4; AltName: Full=DNA repair protein complementing XP-F cells; AltName: Full=Xeroderma pigmentosum group F-complementing protein && PF02732:ERCC4 domain
novel.644	0	0	0	35.7055	22.8502	145.769	0	68.1083	-8.40892	6.13e-09	1.92e-07	-	-
EOBAG002300008991	8.13914	10.4452	9.88777	83.626	59.9818	87.63	9.4907	77.0793	-3.02614	6.38e-09	1.99e-07	Dusp22	Q99N11.1 RecName: Full=Dual specificity protein phosphatase 22; AltName: Full=Low molecular weight dual specificity phosphatase 2; Short=LMW-DSP2 && PF00782:Dual specificity phosphatase, catalytic domain
EOBAG001800017794	198.392	420.129	176.881	19.732	53.3172	23.5927	265.134	32.214	3.04284	6.47e-09	2.01e-07	S100a6	P14069.3 RecName: Full=Protein S100-A6; AltName: Full=5B10; AltName: Full=Calcyclin; AltName: Full=Prolactin receptor-associated protein; AltName: Full=S100 calcium-binding protein A6
EOBAG000190106991	22.3826	99.8097	32.9592	0	0	0	51.7172	0	8.26914	6.65e-09	2.06e-07	Mep1a	Q64230.2 RecName: Full=Meprin A subunit alpha; AltName: Full=Endopeptidase-2; AltName: Full=Endopeptidase-24.18 subunit alpha; Short=E-24.18; AltName: Full=MEP-1; Flags: Precursor && PF00008:EGF-like domain|PF01400:Astacin (Peptidase family M12A)|PF00629:MAM domain, meprin/A5/mu
EOBAG002490021994	27700.5	36107.9	20826.9	8882.21	7538.67	4889.58	28211.8	7103.49	1.98972	6.67e-09	2.07e-07	Mroh9	Q9EQ76.1 RecName: Full=Dimethylaniline monooxygenase [N-oxide-forming] 3; AltName: Full=Dimethylaniline oxidase 3; AltName: Full=Hepatic flavin-containing monooxygenase 3; Short=FMO 3; AltName: Full=Trimethylamine monooxygenase && PF00743:Flavin-binding monooxygenase-like
novel.578	0	0	0	46.9809	45.7005	36.2316	0	42.971	-7.74221	6.7e-09	2.07e-07	-	-
EOBAG000010198095	73.2522	29.0144	91.1872	0.939618	0	3.37038	64.4846	1.43667	5.43933	6.88e-09	2.12e-07	EOBAG000010198095	P01040.1 RecName: Full=Cystatin-A; AltName: Full=Cystatin-AS; AltName: Full=Stefin-A; Contains: RecName: Full=Cystatin-A, N-terminally processed
EOBAG004900011991	56.974	109.094	43.9456	0.939618	0	0.842596	70.0046	0.594071	6.85519	6.96e-09	2.14e-07	Fermt1	P59113.4 RecName: Full=Fermitin family homolog 1; AltName: Full=Kindlin-1; AltName: Full=Unc-112-related protein 1 && PF00373:FERM central domain|PF00169:PH domain
novel.2104	82.4088	22.051	37.3538	0	0	0	47.2712	0	8.14366	6.99e-09	2.15e-07	-	-
EOBAG000440087295	2141.61	4103.8	4194.61	20433.9	26631.9	10213.9	3480.01	19093.3	-2.45594	7.01e-09	2.15e-07	EOBAG000440087295	Q64634.1 RecName: Full=UDP-glucuronosyltransferase 1-8; Short=UDPGT 1-8; Short=UGT1*8; Short=UGT1-08; Short=UGT1.8; AltName: Full=A3; AltName: Full=UDP-glucuronosyltransferase 1A8; Short=UGT1A8; Flags: Precursor && PF00201:UDP-glucoronosyl and UDP-glucosyl transferase
novel.713	53.9218	69.6347	36.2551	0.939618	3.80837	0.842596	53.2705	1.86353	4.86037	7.3e-09	2.24e-07	-	-
EOBAG006050015594	25.4348	16.2481	18.6769	120.271	96.1614	119.649	20.1199	112.027	-2.47232	7.42e-09	2.27e-07	P2RY8	Q86VZ1.1 RecName: Full=P2Y purinoceptor 8; Short=P2Y8
novel.1084	0	0	0	35.7055	33.3232	71.6206	0	46.8831	-7.87015	7.55e-09	2.3e-07	-	-
EOBAG000140105991	0	0	0	4438.76	757.866	144.926	0	1780.52	-13.1155	7.73e-09	2.35e-07	Ly6d	P35459.1 RecName: Full=Lymphocyte antigen 6D; Short=Ly-6D; AltName: Full=Thymocyte B-cell antigen; Short=ThB; Flags: Precursor && PF00021:u-PAR/Ly-6 domain
EOBAG000180013994	129.209	132.306	118.653	398.398	340.849	412.872	126.723	384.04	-1.59986	7.76e-09	2.35e-07	Hs2st1	Q7LGA3.1 RecName: Full=Heparan sulfate 2-O-sulfotransferase 1; Short=2-O-sulfotransferase; Short=2OST && PF03567:Sulfotransferase family
EOBAG001900045794	163.8	19.7298	64.8198	0.939618	1.90419	2.52779	82.7833	1.79053	5.52087	7.76e-09	2.35e-07	Slc6a21	Q9GZN6.1 RecName: Full=Orphan sodium- and chloride-dependent neurotransmitter transporter NTT5; AltName: Full=Solute carrier family 6 member 16 && PF00209:Sodium:neurotransmitter symporter family
EOBAG001930040095	79.3566	95.1674	116.456	302.557	339.897	435.622	96.9933	359.359	-1.89069	7.82e-09	2.37e-07	EOBAG001930040095	Q99KC8.2 RecName: Full=von Willebrand factor A domain-containing protein 5A; AltName: Full=Loss of heterozygosity 11 chromosomal region 2 gene A protein homolog && PF13768:von Willebrand factor type A domain
EOBAG002150017991	61.0435	39.4596	70.313	0	3.80837	3.37038	56.9387	2.39292	4.56274	8.31e-09	2.51e-07	Edar	Q9R187.1 RecName: Full=Tumor necrosis factor receptor superfamily member EDAR; AltName: Full=Anhidrotic ectodysplasin receptor 1; AltName: Full=Downless; AltName: Full=Ectodermal dysplasia receptor; AltName: Full=Ectodysplasin-A receptor; Flags: Precursor
EOBAG000270151991	574.827	355.137	503.177	1442.31	1442.42	1616.94	477.714	1500.56	-1.65078	8.39e-09	2.53e-07	Heatr6	A1EC95.1 RecName: Full=HEAT repeat-containing protein 6 && PF13251:Domain of unknown function (DUF4042)
novel.2131	374.4	234.437	240.602	25.3697	3.80837	41.2872	283.146	23.4884	3.58599	8.71e-09	2.62e-07	-	-
novel.803	0	0	0	44.162	12.3772	187.056	0	81.1985	-8.66217	9.03e-09	2.71e-07	-	sp|P03365|POL_MMTVB Gag-Pro-Pol polyprotein OS=Mouse mammary tumor virus (strain BR6) OX=11758 GN=gag-pro-pol PE=1 SV=3 && PF00075:RNase H
novel.1163	0	0	0	23.4904	26.6586	167.677	0	72.6085	-8.50113	9.04e-09	2.71e-07	-	sp|A6QLK2|SOSB1_BOVIN SOSS complex subunit B1 OS=Bos taurus OX=9913 GN=NABP2 PE=2 SV=1
EOBAG002380002894	68.1653	51.0654	72.5103	530.884	655.04	176.945	63.9137	454.29	-2.82827	9.25e-09	2.77e-07	Rnf24	Q9Y225.1 RecName: Full=RING finger protein 24
novel.1798	0	0	0	18.7924	33.3232	165.149	0	72.4215	-8.49736	9.34e-09	2.79e-07	-	sp|P31623|POL_JSRV Gag-Pro-Pol polyprotein OS=Sheep pulmonary adenomatosis virus OX=11746 GN=pol PE=3 SV=2 && PF06817:Reverse transcriptase thumb domain|PF02337:Retroviral GAG p10 protein|PF00607:gag gene protein p24 (core nucleocapsid protein)|PF00075:RNase H|PF02022:Integrase Zinc binding domain
EOBAG000740061991	28.487	6.96347	25.2687	176.648	136.149	149.982	20.2397	154.26	-2.92185	9.46e-09	2.82e-07	Akna	Q80VW7.1 RecName: Full=AT-hook-containing transcription factor && PF12443:AT-hook-containing transcription factor
EOBAG002350018991	232.983	175.247	274.66	4248.95	2540.18	507.243	227.63	2432.13	-3.41726	1e-08	2.98e-07	Dyrk2	Q92630.3 RecName: Full=Dual specificity tyrosine-phosphorylation-regulated kinase 2
EOBAG000390027005	268.592	191.495	154.908	40.4036	50.4609	48.028	204.998	46.2975	2.14709	1.05e-08	3.13e-07	EOBAG000390027005	-
novel.2048	28.487	33.6568	52.7347	0	0	0	38.2928	0	7.83714	1.07e-08	3.17e-07	-	sp|P16573|CEAM1_RAT Carcinoembryonic antigen-related cell adhesion molecule 1 OS=Rattus norvegicus OX=10116 GN=Ceacam1 PE=1 SV=4
EOBAG002630014991	91.5653	18.5692	36.2551	0	0	0	48.7966	0	8.18951	1.07e-08	3.18e-07	Gria1	P42261.2 RecName: Full=Glutamate receptor 1; Short=GluR-1; AltName: Full=AMPA-selective glutamate receptor 1; AltName: Full=GluR-A; AltName: Full=GluR-K1; AltName: Full=Glutamate receptor ionotropic, AMPA 1; Short=GluA1; Flags: Precursor
novel.1310	103.774	80.0799	125.245	478.266	337.993	344.622	103.033	386.96	-1.90814	1.13e-08	3.34e-07	-	-
EOBAG015250001564	2.03478	1.16058	3.29592	109.935	24.7544	82.5744	2.16376	72.4214	-5.05914	1.16e-08	3.42e-07	5430402E10Rik	P08937.1 RecName: Full=Odorant-binding protein; Short=OBP; Flags: Precursor
EOBAG003340015774	518.87	782.229	531.742	1643.39	2275.5	2047.51	610.947	1988.8	-1.70314	1.19e-08	3.51e-07	Bst2	Q6WRU0.1 RecName: Full=Bone marrow stromal antigen 2; Short=BST-2; AltName: Full=Luminal membrane-associated protein GREG; AltName: CD_antigen=CD317; Flags: Precursor
EOBAG000080079991	166.852	128.824	124.146	16.9131	30.467	32.0186	139.941	26.4662	2.4008	1.2e-08	3.51e-07	Mblac2	Q8BL86.2 RecName: Full=Metallo-beta-lactamase domain-containing protein 2
novel.501	40.6957	33.6568	123.048	658.672	846.411	298.279	65.8001	601.121	-3.19133	1.2e-08	3.53e-07	-	sp|Q8BL00|CDHR3_MOUSE Cadherin-related family member 3 OS=Mus musculus OX=10090 GN=Cdhr3 PE=2 SV=2
novel.827	0	0	0	27.2489	26.6586	125.547	0	59.8181	-8.22183	1.21e-08	3.53e-07	-	-
EOBAG000140052991	147.522	35.9779	70.313	1.87924	0	5.89817	84.6043	2.59247	4.99529	1.21e-08	3.54e-07	Kcnq3	Q8K3F6.2 RecName: Full=Potassium voltage-gated channel subfamily KQT member 3; AltName: Full=KQT-like 3; AltName: Full=Potassium channel subunit alpha KvLQT3; AltName: Full=Voltage-gated potassium channel subunit Kv7.3 && PF00520:Ion transport protein|PF03520:KCNQ voltage-gated potassium channel|PF11956:Ankyrin-G binding motif of KCNQ2-3
EOBAG001350027992	739.644	306.392	377.932	53.5582	99.9697	94.3707	474.656	82.6329	2.52214	1.23e-08	3.58e-07	Tdrp	Q8C5P7.1 RecName: Full=Testis development-related protein
EOBAG001200059991	662.322	631.354	626.225	221.75	206.604	263.732	639.967	230.695	1.47142	1.23e-08	3.58e-07	Rab4a	P05714.3 RecName: Full=Ras-related protein Rab-4A
EOBAG001200046994	94.6175	69.6347	56.0307	251.818	305.622	284.797	73.4276	280.746	-1.9329	1.24e-08	3.6e-07	2310022B05Rik	Q8C3W1.1 RecName: Full=Uncharacterized protein C1orf198 homolog
novel.665	0	0	0	31.0074	19.9939	149.139	0	66.7136	-8.37907	1.24e-08	3.61e-07	-	-
EOBAG000480043994	1836.39	1562.14	1501.84	503.635	612.196	661.438	1633.46	592.423	1.46313	1.27e-08	3.67e-07	Rnaseh1	Q5BK46.1 RecName: Full=Ribonuclease H1; Short=RNase H1 && PF01693:Caulimovirus viroplasmin|PF00075:RNase H|PF03079:ARD/ARD' family
EOBAG003360033095	42.7305	26.6933	36.2551	1064.59	205.652	164.306	35.2263	478.182	-3.76131	1.27e-08	3.67e-07	EOBAG003360033095	Q63108.1 RecName: Full=Carboxylesterase 1E; AltName: Full=Carboxyesterase ES-3; AltName: Full=ES-HTEL; AltName: Full=Egasyn; AltName: Full=Liver carboxylesterase 3; AltName: Full=pI 5.5 esterase; Flags: Precursor && PF00135:Carboxylesterase family
novel.1337	51.887	25.5327	36.2551	0	0	0	37.8916	0	7.82409	1.29e-08	3.72e-07	-	sp|Q9D258|ACBD7_MOUSE Acyl-CoA-binding domain-containing protein 7 OS=Mus musculus OX=10090 GN=Acbd7 PE=3 SV=2 && PF00887:Acyl CoA binding protein
EOBAG000810061894	0	0	2.19728	114.633	142.814	28.6483	0.732427	95.3652	-7.03322	1.31e-08	3.76e-07	Mpp3	Q13368.2 RecName: Full=MAGUK p55 subfamily member 3; AltName: Full=Discs large homolog 3; AltName: Full=Protein MPP3
EOBAG003150060884	81.3914	111.415	73.6089	307.255	322.759	290.696	88.8053	306.903	-1.79053	1.31e-08	3.77e-07	Opa3	Q505D7.1 RecName: Full=Optic atrophy 3 protein homolog
EOBAG001770061794	22.3826	6.96347	12.085	110.875	86.6404	139.871	13.8104	112.462	-3.01452	1.34e-08	3.84e-07	Grm4	P31423.1 RecName: Full=Metabotropic glutamate receptor 4; Short=mGluR4; Flags: Precursor
novel.2057	94.6175	98.6491	207.643	10.3358	10.473	0	133.637	6.93627	4.28351	1.36e-08	3.88e-07	-	-
EOBAG000770074694	99.7045	63.8318	65.9184	5.63771	6.66465	12.6389	76.4849	8.31376	3.19164	1.38e-08	3.93e-07	ANGPTL5	Q86XS5.3 RecName: Full=Angiopoietin-related protein 5; AltName: Full=Angiopoietin-like protein 5; Flags: Precursor && PF00147:Fibrinogen beta and gamma chains, C-terminal globular domain
EOBAG000490034991	142.435	176.408	120.85	437.862	461.765	461.742	146.564	453.79	-1.6313	1.42e-08	4.04e-07	Fam3c	Q810F4.1 RecName: Full=Protein FAM3C; AltName: Full=Interleukin-like EMT inducer; Flags: Precursor
EOBAG000700150894	36.6261	3.48173	7.69048	276.248	160.904	249.408	15.9328	228.853	-3.8317	1.44e-08	4.1e-07	Gstt4	Q9D4P7.1 RecName: Full=Glutathione S-transferase theta-4; AltName: Full=GST class-theta-4
novel.410	290.974	49.9048	24.1701	0	1.90419	0	121.683	0.634729	7.632	1.44e-08	4.1e-07	-	sp|P21415|ENV_GALV Envelope glycoprotein OS=Gibbon ape leukemia virus OX=11840 GN=env PE=2 SV=2
EOBAG000010101994	252.313	109.094	204.347	727.264	822.608	793.725	188.585	781.199	-2.04907	1.47e-08	4.18e-07	Alcam	Q13740.2 RecName: Full=CD166 antigen; AltName: Full=Activated leukocyte cell adhesion molecule; AltName: CD_antigen=CD166; Flags: Precursor
EOBAG000270156095	156.678	132.306	376.834	1202.71	1180.6	1121.49	221.939	1168.27	-2.3961	1.5e-08	4.24e-07	EOBAG000270156095	Q8HYQ2.1 RecName: Full=C-C motif chemokine 4; AltName: Full=Macrophage inflammatory protein 1-beta; Short=MIP-1-beta; AltName: Full=Small-inducible cytokine A4; Flags: Precursor
EOBAG005410005991	75.287	109.094	60.4252	13.1547	3.80837	6.74077	81.6022	7.90126	3.3693	1.6e-08	4.52e-07	Lyrm1	O43325.1 RecName: Full=LYR motif-containing protein 1 && PF05347:Complex 1 protein (LYR family)
EOBAG003500012594	212.635	156.678	201.051	648.336	515.082	879.67	190.121	681.03	-1.84044	1.61e-08	4.55e-07	CYP2J2	P51590.1 RecName: Full=Cytochrome P450 2J3; AltName: Full=CYPIIJ3 && PF00067:Cytochrome P450
EOBAG002810021991	7.12175	2.32116	1.09864	44.162	77.1195	73.3058	3.51385	64.8625	-4.18029	1.61e-08	4.55e-07	Tssk4	Q9D411.1 RecName: Full=Testis-specific serine/threonine-protein kinase 4; Short=TSK-4; Short=TSSK-4; Short=Testis-specific kinase 4 && PF00069:Protein kinase domain
EOBAG000440005893	1253.43	1275.47	1199.72	167.252	147.574	406.131	1242.87	240.319	2.36953	1.64e-08	4.63e-07	Mogat1	Q70VZ7.1 RecName: Full=2-acylglycerol O-acyltransferase 1; AltName: Full=Acyl CoA:monoacylglycerol acyltransferase 1; Short=MGAT1; AltName: Full=Monoacylglycerol O-acyltransferase 1 && PF03982:Diacylglycerol acyltransferase
EOBAG000020047991	2748.99	2147.07	2627.95	1030.76	927.338	790.355	2508	916.151	1.4531	1.67e-08	4.68e-07	Trpm7	Q923J1.1 RecName: Full=Transient receptor potential cation channel subfamily M member 7; AltName: Full=Channel-kinase 1; AltName: Full=Long transient receptor potential channel 7; Short=LTrpC-7; Short=LTrpC7; AltName: Full=Transient receptor potential-phospholipase C-interacting kinase; Short=TRP-PLIK && PF16519:Tetramerisation domain of TRPM|PF00520:Ion transport protein|PF00443:Ubiquitin carbox…
EOBAG002300021992	12.2087	1.16058	2.19728	63.894	160.904	85.1022	5.18886	103.3	-4.28709	1.73e-08	4.85e-07	Mylk4	Q5SUV5.2 RecName: Full=Myosin light chain kinase family member 4; AltName: Full=Sugen kinase 85; Short=SgK085
novel.33	30.5218	31.3356	17.5782	336.383	117.107	152.51	26.4785	202	-2.9311	1.73e-08	4.85e-07	-	sp|A6QPL2|FNDC4_BOVIN Fibronectin type III domain-containing protein 4 OS=Bos taurus OX=9913 GN=FNDC4 PE=2 SV=1 && PF00041:Fibronectin type III domain
EOBAG000530020991	39.6783	20.8904	29.6633	201.078	130.437	142.399	30.0773	157.971	-2.38778	1.78e-08	4.99e-07	Mfsd9	Q8C0T7.1 RecName: Full=Major facilitator superfamily domain-containing protein 9
EOBAG000830017991	14.2435	2.32116	8.78912	87.3845	121.868	71.6206	8.45126	93.6243	-3.45194	1.84e-08	5.13e-07	Rfx2	P48379.2 RecName: Full=DNA-binding protein RFX2; AltName: Full=Regulatory factor X 2
EOBAG000110002894	3.05218	1.16058	4.39456	54.4978	39.9879	69.0928	2.86911	54.5262	-4.23799	1.91e-08	5.32e-07	Tk2	Q9R088.2 RecName: Full=Thymidine kinase 2, mitochondrial; AltName: Full=Mt-TK; Flags: Precursor
EOBAG000010188894	73.2522	47.5837	48.3402	2.81885	6.66465	4.21298	56.392	4.56549	3.63158	1.93e-08	5.37e-07	Polq	O75417.2 RecName: Full=DNA polymerase theta; AltName: Full=DNA polymerase eta && PF00270:DEAD/DEAH box helicase|PF00476:DNA polymerase family A|PF00271:Helicase conserved C-terminal domain
EOBAG000900008994	2.03478	8.12404	1.09864	42.2828	62.8381	211.492	3.75249	105.537	-4.83586	1.96e-08	5.45e-07	Rab42	Q14964.2 RecName: Full=Ras-related protein Rab-39A; Short=Rab-39
EOBAG000310255991	574.827	1008.54	676.763	2963.56	3421.82	2066.89	753.377	2817.42	-1.90318	2.07e-08	5.73e-07	Itga7	Q13683.3 RecName: Full=Integrin alpha-7; Contains: RecName: Full=Integrin alpha-7 heavy chain; Contains: RecName: Full=Integrin alpha-7 light chain; Contains: RecName: Full=Integrin alpha-7 70 kDa form; Flags: Precursor
EOBAG053260001095	1.01739	0	0	76.1091	27.6107	137.343	0.339131	80.3543	-7.68531	2.1e-08	5.8e-07	EOBAG053260001095	P68365.1 RecName: Full=Tubulin alpha-1C chain; AltName: Full=Alpha-tubulin 3; AltName: Full=Alpha-tubulin III; AltName: Full=Tubulin alpha-3 chain; Contains: RecName: Full=Detyrosinated tubulin alpha-1C chain >P68373.1 RecName: Full=Tubulin alpha-1C chain; AltName: Full=Alpha-tubulin 6; AltName: Full=Alpha-tubulin isotype M-alpha-6; AltName: Full=Tubulin alpha-6 chain; Contains: RecName: Full=Det…
EOBAG000600122994	337.774	489.764	357.058	1162.31	1203.45	1066.73	394.865	1144.16	-1.53539	2.18e-08	6.02e-07	Tprgl	A8WCF8.1 RecName: Full=Tumor protein p63-regulated gene 1-like protein; AltName: Full=Mossy fiber terminal-associated vertebrate-specific presynaptic protein && PF12456:Inositol phosphatase
EOBAG000050350884	281.818	406.202	318.606	1010.09	1318.65	896.522	335.542	1075.09	-1.68032	2.21e-08	6.08e-07	Atp5e	P56381.2 RecName: Full=ATP synthase subunit epsilon, mitochondrial; Short=ATPase subunit epsilon
novel.297	0	0	0	74.2298	12.3772	76.6762	0	54.4277	-8.08465	2.21e-08	6.08e-07	-	-
EOBAG003210002991	80.374	22.051	53.8334	333.564	245.64	498.817	52.0861	359.34	-2.7828	2.26e-08	6.2e-07	Abcc1	Q8HXQ5.1 RecName: Full=Multidrug resistance-associated protein 1; AltName: Full=ATP-binding cassette sub-family C member 1; AltName: Full=Leukotriene C(4) transporter; Short=LTC4 transporter
EOBAG000010194992	204.496	196.138	272.463	9.39618	46.6525	10.1111	224.365	22.0533	3.35205	2.28e-08	6.25e-07	Slc15a2	Q63424.1 RecName: Full=Solute carrier family 15 member 2; AltName: Full=Kidney H(+)/peptide cotransporter; AltName: Full=Oligopeptide transporter, kidney isoform; AltName: Full=Peptide transporter 2 && PF00854:POT family
EOBAG001740014095	12.2087	6.96347	13.1837	107.116	54.2693	123.019	10.7853	94.8016	-3.13153	2.29e-08	6.26e-07	EOBAG001740014095	Q5TFQ8.1 RecName: Full=Signal-regulatory protein beta-1 isoform 3; Short=SIRP-beta-1 isoform 3; Flags: Precursor && PF13520:Amino acid permease|PF07686:Immunoglobulin V-set domain|PF07654:Immunoglobulin C1-set domain
EOBAG000190104991	585.001	3899.54	2537.86	283.765	300.861	243.51	2340.8	276.045	3.08402	2.35e-08	6.41e-07	Pla2g7	Q60963.2 RecName: Full=Platelet-activating factor acetylhydrolase; Short=PAF acetylhydrolase; AltName: Full=1-alkyl-2-acetylglycerophosphocholine esterase; AltName: Full=2-acetyl-1-alkylglycerophosphocholine esterase; AltName: Full=LDL-associated phospholipase A2; Short=LDL-PLA(2); AltName: Full=PAF 2-acylhydrolase; Flags: Precursor
novel.2070	0	2.32116	1.09864	211.414	172.329	7.58336	1.13993	130.442	-6.87827	2.36e-08	6.44e-07	-	-
EOBAG081650001991	231.965	463.07	235.109	1021.36	1782.32	1357.42	310.048	1387.03	-2.16214	2.37e-08	6.44e-07	Hfe	O35799.1 RecName: Full=Hereditary hemochromatosis protein homolog; AltName: Full=RT1-CAFE; Flags: Precursor && PF00129:Class I Histocompatibility antigen, domains alpha 1 and 2|PF07654:Immunoglobulin C1-set domain
EOBAG004070005095	48.8348	55.7077	34.0579	0	1.90419	1.68519	46.2001	1.19646	5.25735	2.44e-08	6.62e-07	EOBAG004070005095	-
EOBAG000220043994	29.5044	32.4962	25.2687	116.513	130.437	129.76	29.0898	125.57	-2.11085	2.47e-08	6.7e-07	Tatdn3	Q17R31.1 RecName: Full=Putative deoxyribonuclease TATDN3
EOBAG000340012175	0	0	0	121.211	31.4191	18.5371	0	57.0556	-8.1509	2.47e-08	6.7e-07	EOBAG000340012175	PF00103:Somatotropin hormone family
novel.1432	3.05218	1.16058	12.085	81.7468	92.353	67.4077	5.4326	80.5025	-3.8868	2.5e-08	6.76e-07	-	-
EOBAG000060082994	92.5827	111.415	86.7926	13.1547	3.80837	16.8519	96.9303	11.2716	3.09457	2.52e-08	6.8e-07	Lrrc66	Q68CR7.1 RecName: Full=Leucine-rich repeat-containing protein 66 && PF04790:Sarcoglycan complex subunit protein|PF13855:Leucine rich repeat
EOBAG000580118994	42.7305	46.4231	37.3538	181.346	548.405	181.158	42.1691	303.637	-2.84794	2.57e-08	6.92e-07	Pla2g4b	P0C871.1 RecName: Full=Cytosolic phospholipase A2 beta; Short=cPLA2-beta; AltName: Full=Phospholipase A2 group IVB && PF00168:C2 domain|PF01735:Lysophospholipase catalytic domain
novel.36	63.0783	73.1164	67.0171	359.874	311.334	186.214	67.7373	285.807	-2.07709	2.57e-08	6.92e-07	-	sp|B0K012|CMKMT_RAT Calmodulin-lysine N-methyltransferase OS=Rattus norvegicus OX=10116 GN=Camkmt PE=1 SV=1
EOBAG000680117994	123.104	19.7298	51.6361	0.939618	0.952093	1.68519	64.8235	1.1923	5.75161	2.58e-08	6.92e-07	Galnt12	Q8BGT9.1 RecName: Full=Polypeptide N-acetylgalactosaminyltransferase 12; AltName: Full=Polypeptide GalNAc transferase 12; Short=GalNAc-T12; Short=pp-GaNTase 12; AltName: Full=Protein-UDP acetylgalactosaminyltransferase 12; AltName: Full=UDP-GalNAc:polypeptide N-acetylgalactosaminyltransferase 12 && PF00535:Glycosyl transferase family 2
novel.968	0	0	0	28.1885	64.7423	31.176	0	41.369	-7.68708	2.65e-08	7.1e-07	-	-
EOBAG000360028991	111.913	56.8683	58.228	299.738	331.328	331.983	75.6698	321.016	-2.08168	2.8e-08	7.48e-07	Nrp2	O35375.2 RecName: Full=Neuropilin-2; AltName: Full=Vascular endothelial cell growth factor 165 receptor 2; Flags: Precursor
novel.1766	5.08696	8.12404	4.39456	90.2033	31.4191	195.482	5.86852	105.702	-4.17784	2.8e-08	7.48e-07	-	-
novel.1142	43.7479	27.8539	29.6633	0	0	0	33.755	0	7.65692	2.83e-08	7.55e-07	-	-
EOBAG001710028991	557.531	1036.4	594.365	151.278	226.598	158.408	729.43	178.762	2.02881	2.87e-08	7.64e-07	Ndufb2	Q9CPU2.1 RecName: Full=NADH dehydrogenase [ubiquinone] 1 beta subcomplex subunit 2, mitochondrial; AltName: Full=Complex I-AGGG; Short=CI-AGGG; AltName: Full=NADH-ubiquinone oxidoreductase AGGG subunit; Flags: Precursor && PF14813:NADH dehydrogenase 1 beta subcomplex subunit 2
novel.732	0	0	0	31.947	89.4967	21.9075	0	47.7837	-7.89461	2.88e-08	7.64e-07	-	-
EOBAG001240020991	338.792	276.217	279.055	898.275	727.399	1110.54	298.021	912.072	-1.61354	2.92e-08	7.75e-07	Mppe1	C7G3A0.1 RecName: Full=Metallophosphoesterase 1; AltName: Full=Post-GPI attachment to proteins factor 5 && PF00149:Calcineurin-like phosphoesterase
EOBAG000990013991	274.696	323.801	201.051	43.2224	63.7902	78.3614	266.516	61.7913	2.10672	2.93e-08	7.75e-07	Camk1	Q91YS8.1 RecName: Full=Calcium/calmodulin-dependent protein kinase type 1; AltName: Full=CaM kinase I; Short=CaM-KI; AltName: Full=CaM kinase I alpha; Short=CaMKI-alpha && PF00069:Protein kinase domain
EOBAG000010133674	56.974	34.8173	67.0171	0	2.85628	0	52.9361	0.952093	5.84903	2.94e-08	7.76e-07	Gm609	O00370.1 RecName: Full=LINE-1 retrotransposable element ORF2 protein; Short=ORF2p; Includes: RecName: Full=Reverse transcriptase; Includes: RecName: Full=Endonuclease && PF07686:Immunoglobulin V-set domain
EOBAG000480053991	67.1479	58.0289	99.9763	2258.84	413.208	287.325	75.051	986.458	-3.71611	2.96e-08	7.81e-07	Rnf144a	Q925F3.1 RecName: Full=E3 ubiquitin-protein ligase RNF144A; AltName: Full=RING finger protein 144A; AltName: Full=UbcM4-interacting protein 4; AltName: Full=Ubiquitin-conjugating enzyme 7-interacting protein 4
EOBAG002430010095	0	0	0	10.3358	35.2274	166.834	0	70.7991	-8.46453	3.19e-08	8.41e-07	EOBAG002430010095	P23457.1 RecName: Full=3-alpha-hydroxysteroid dehydrogenase; Short=3-alpha-HSD; AltName: Full=Hydroxyprostaglandin dehydrogenase && PF00248:Aldo/keto reductase family
EOBAG000910001991	9.15653	0	9.88777	102.418	105.682	67.4077	6.3481	91.8361	-3.8372	3.2e-08	8.42e-07	Ppfia2	Q8BSS9.2 RecName: Full=Liprin-alpha-2; AltName: Full=Protein tyrosine phosphatase receptor type f polypeptide-interacting protein alpha-2; Short=PTPRF-interacting protein alpha-2 && PF07647:SAM domain (Sterile alpha motif)|PF00536:SAM domain (Sterile alpha motif)
EOBAG000090184494	910.566	1845.32	1048.1	197.32	331.328	102.797	1268	210.482	2.59147	3.23e-08	8.5e-07	Cyp2c65	P33261.3 RecName: Full=Cytochrome P450 2C19; AltName: Full=(R)-limonene 6-monooxygenase; AltName: Full=(S)-limonene 6-monooxygenase; AltName: Full=(S)-limonene 7-monooxygenase; AltName: Full=CYPIIC17; AltName: Full=CYPIIC19; AltName: Full=Cytochrome P450-11A; AltName: Full=Cytochrome P450-254C; AltName: Full=Mephenytoin 4-hydroxylase && PF00067:Cytochrome P450
EOBAG000180058594	53.9218	38.2991	50.5375	4.69809	2.85628	1.68519	47.5861	3.07985	3.96436	3.29e-08	8.63e-07	Gipc2	Q498D9.1 RecName: Full=PDZ domain-containing protein GIPC2 && PF00595:PDZ domain (Also known as DHR or GLGF)
EOBAG000070204991	1.01739	4.64231	27.466	1257.21	1355.78	431.409	11.0419	1014.8	-6.52362	3.3e-08	8.64e-07	Crybb2	Q2LEC2.1 RecName: Full=Beta-crystallin B2; AltName: Full=Beta-B2 crystallin; AltName: Full=Beta-crystallin Bp && PF00030:Beta/Gamma crystallin
EOBAG000190042994	66.1305	71.9558	50.5375	234.904	193.275	272.158	62.8746	233.446	-1.8934	3.32e-08	8.67e-07	Mrps10	Q5RFM3.1 RecName: Full=28S ribosomal protein S10, mitochondrial; Short=MRP-S10; Short=S10mt && PF00338:Ribosomal protein S10p/S20e
EOBAG004660005993	261.47	340.049	298.83	809.011	769.291	802.151	300.116	793.484	-1.40333	3.36e-08	8.77e-07	Tspyl1	O88852.1 RecName: Full=Testis-specific Y-encoded-like protein 1; Short=TSPY-like protein 1
EOBAG005640014594	637.905	707.952	569.096	172.89	238.023	236.769	638.318	215.894	1.56355	3.57e-08	9.31e-07	Afg3l1	Q920A7.2 RecName: Full=AFG3-like protein 1
EOBAG000270026991	2.03478	0	0	74.2298	39.9879	83.417	0.678262	65.8782	-6.51809	3.64e-08	9.47e-07	Ngfr	P08138.1 RecName: Full=Tumor necrosis factor receptor superfamily member 16; AltName: Full=Gp80-LNGFR; AltName: Full=Low affinity neurotrophin receptor p75NTR; AltName: Full=Low-affinity nerve growth factor receptor; Short=NGF receptor; AltName: Full=p75 ICD; AltName: CD_antigen=CD271; Flags: Precursor
EOBAG000530031993	0	0	0	48.8601	17.1377	64.8799	0	43.6259	-7.766	3.7e-08	9.6e-07	Creg2	Q8BGC9.1 RecName: Full=Protein CREG2; Flags: Precursor && PF13883:Pyridoxamine 5'-phosphate oxidase
novel.593	38.6609	45.2625	19.7755	0	0	0	34.5663	0	7.68959	3.82e-08	9.92e-07	-	-
novel.213	0	0	0	25.3697	25.7065	85.1022	0	45.3928	-7.82395	3.9e-08	1.01e-06	-	-
EOBAG000200036991	540.235	718.398	648.198	182.286	177.089	252.779	635.61	204.051	1.63807	3.91e-08	1.01e-06	Coq2	Q66JT7.2 RecName: Full=4-hydroxybenzoate polyprenyltransferase, mitochondrial; Short=4-HB polyprenyltransferase; AltName: Full=Para-hydroxybenzoate--polyprenyltransferase; Short=PHB:PPT; Short=PHB:polyprenyltransferase; Flags: Precursor && PF01040:UbiA prenyltransferase family
EOBAG002440012991	1154.74	464.231	898.688	156.916	105.682	222.445	839.22	161.681	2.37526	3.95e-08	1.02e-06	Fads1	Q920L1.1 RecName: Full=Fatty acid desaturase 1; AltName: Full=Delta(5) fatty acid desaturase; Short=D5D; Short=Delta(5) desaturase; Short=Delta-5 desaturase && PF00173:Cytochrome b5-like Heme/Steroid binding domain|PF00487:Fatty acid desaturase
EOBAG005770012005	17.2957	11.6058	28.5647	731.962	292.292	45.5002	19.1554	356.585	-4.21724	3.98e-08	1.03e-06	EOBAG005770012005	-
EOBAG000700113992	55.9566	66.1529	59.3266	305.376	271.346	167.677	60.4787	248.133	-2.03681	4.08e-08	1.05e-06	Dusp18	Q5R8X2.1 RecName: Full=Dual specificity protein phosphatase 18
novel.305	0	0	0	83.626	27.6107	23.5927	0	44.9431	-7.80661	4.1e-08	1.05e-06	-	-
EOBAG000140054994	1.01739	1.16058	4.39456	61.0752	31.4191	76.6762	2.19084	56.3901	-4.69208	4.24e-08	1.09e-06	Lrrc6	O88978.1 RecName: Full=Protein tilB homolog; AltName: Full=Leucine-rich repeat-containing protein 6; AltName: Full=Leucine-rich testis-specific protein; AltName: Full=Testis-specific leucine-rich repeat protein && PF15121:TMEM71 protein family|PF14580:Leucine-rich repeat
EOBAG011280001883	137.348	155.517	116.456	528.065	353.226	450.789	136.44	444.027	-1.70283	4.36e-08	1.12e-06	Lins1	Q8NG48.2 RecName: Full=Protein Lines homolog 1; AltName: Full=Wnt-signaling molecule Lines homolog 1
EOBAG006050005075	0	0	0	22.5508	56.1735	37.0742	0	38.5995	-7.58774	4.48e-08	1.15e-06	EOBAG006050005075	Q5FYA8.1 RecName: Full=Arylsulfatase H; Short=ASH
EOBAG001480029494	90.5479	37.1385	37.3538	0	0.952093	0	55.0134	0.317364	7.40043	4.68e-08	1.2e-06	FRMD1	Q8N878.2 RecName: Full=FERM domain-containing protein 1
EOBAG003070015991	50.8696	29.0144	43.9456	184.165	215.173	145.769	41.2766	181.702	-2.13403	4.7e-08	1.2e-06	Tmtc1	Q3UV71.2 RecName: Full=Transmembrane and TPR repeat-containing protein 1 && PF13414:TPR repeat|PF08409:Domain of unknown function (DUF1736)|PF13424:Tetratricopeptide repeat|PF14559:Tetratricopeptide repeat
novel.271	19.3305	5.80289	14.2823	105.237	76.1674	119.649	13.1386	100.351	-2.92294	4.75e-08	1.21e-06	-	-
EOBAG004670018991	1310.4	1658.47	1282.11	540.28	536.98	573.808	1416.99	550.356	1.36418	4.75e-08	1.21e-06	Mrpl55	Q9CZ83.1 RecName: Full=39S ribosomal protein L55, mitochondrial; Short=L55mt; Short=MRP-L55; Flags: Precursor && PF09776:Mitochondrial ribosomal protein L55
EOBAG001880030991	1708.2	1598.12	1903.94	669.008	774.051	670.706	1736.75	704.589	1.30166	4.9e-08	1.24e-06	Zyg11b	Q9C0D3.2 RecName: Full=Protein zyg-11 homolog B
EOBAG004410019494	507.679	581.449	651.494	155.977	117.107	219.075	580.207	164.053	1.82101	5.1e-08	1.29e-06	H2-D1	P01898.3 RecName: Full=H-2 class I histocompatibility antigen, Q10 alpha chain; Flags: Precursor && PF00129:Class I Histocompatibility antigen, domains alpha 1 and 2|PF07654:Immunoglobulin C1-set domain
EOBAG000080044994	628.748	976.046	778.936	220.81	241.832	297.436	794.577	253.359	1.64822	5.23e-08	1.32e-06	Dhfr	P04753.4 RecName: Full=Dihydrofolate reductase && PF00186:Dihydrofolate reductase
EOBAG002050011991	204.496	124.182	146.119	33.8262	39.0358	38.7594	158.266	37.2072	2.08946	5.34e-08	1.35e-06	Fzd6	Q5RCN4.1 RecName: Full=Frizzled-6; Short=Fz-6; Flags: Precursor
EOBAG000520008664	96.6523	27.8539	46.1429	0	0	0.842596	56.883	0.280865	7.4488	5.35e-08	1.35e-06	Triobp	Q99KW3.3 RecName: Full=TRIO and F-actin-binding protein; AltName: Full=Protein Tara; AltName: Full=Trio-associated repeat on actin
novel.913	39.6783	54.5471	54.932	3.75847	0	0	49.7192	1.25282	5.34307	5.36e-08	1.35e-06	-	-
EOBAG012480001095	36.6261	26.6933	30.7619	100.539	287.532	189.584	31.3604	192.552	-2.61617	5.39e-08	1.35e-06	EOBAG012480001095	Q562C7.1 RecName: Full=Pumilio homolog 3
novel.1239	16.2783	22.051	99.9763	0	0	0	46.1018	0	8.105	5.41e-08	1.36e-06	-	-
novel.1334	0	0	0	57.3167	94.2572	451.631	0	201.068	-9.96927	5.47e-08	1.37e-06	-	sp|Q9UQG0|POK11_HUMAN Endogenous retrovirus group K member 11 Pol protein OS=Homo sapiens OX=9606 GN=ERVK-11 PE=2 SV=2 && PF00075:RNase H|PF02022:Integrase Zinc binding domain|PF00665:Integrase core domain|PF06817:Reverse transcriptase thumb domain|PF00552:Integrase DNA binding domain
EOBAG000190050994	52.9044	48.7443	37.3538	142.822	280.867	211.492	46.3341	211.727	-2.19128	5.48e-08	1.37e-06	Ptcra	P0C6B2.1 RecName: Full=Pre T-cell antigen receptor alpha; Short=pT-alpha; Short=pTa; AltName: Full=gp33; AltName: Full=pT-alpha-TCR; Flags: Precursor && PF15028:Pre-T-cell antigen receptor
EOBAG000100073894	195.339	76.5981	140.626	1925.28	328.472	1474.54	137.521	1242.76	-3.17501	5.61e-08	1.4e-06	Syne1	Q8NF91.4 RecName: Full=Nesprin-1; AltName: Full=Enaptin; AltName: Full=Myocyte nuclear envelope protein 1; Short=Myne-1; AltName: Full=Nuclear envelope spectrin repeat protein 1; AltName: Full=Synaptic nuclear envelope protein 1; Short=Syne-1 && PF10541:Nuclear envelope localisation domain|PF00435:Spectrin repeat|PF00307:Calponin homology (CH) domain
EOBAG000020027994	202.461	211.225	176.881	58.2563	59.0298	63.1947	196.856	60.1602	1.70963	5.63e-08	1.4e-06	Myef2	Q8C854.1 RecName: Full=Myelin expression factor 2; Short=MEF-2; Short=MyEF-2 && PF00076:RNA recognition motif. (a.k.a. RRM, RBD, or RNP domain)
EOBAG002110035991	355.07	256.488	336.184	826.864	882.59	858.605	315.914	856.02	-1.43747	5.65e-08	1.41e-06	Gaa	Q6P7A9.1 RecName: Full=Lysosomal alpha-glucosidase; AltName: Full=Acid maltase; Flags: Precursor
EOBAG004780014195	7.12175	2.32116	3.29592	27.2489	74.2632	191.269	4.24627	97.5938	-4.50874	5.82e-08	1.44e-06	EOBAG004780014195	Q60766.1 RecName: Full=Immunity-related GTPase family M protein 1; AltName: Full=Interferon-inducible GTPase 3; AltName: Full=Interferon-inducible protein 1; AltName: Full=LPS-stimulated RAW 264.7 macrophage protein 47; Short=LRG-47 && PF05049:Interferon-inducible GTPase (IIGP)
EOBAG000030104005	801.705	2702.99	2174.21	390.881	394.166	286.483	1892.97	357.177	2.406	5.95e-08	1.48e-06	EOBAG000030104005	P62700.1 RecName: Full=Protein yippee-like 5 >P62699.1 RecName: Full=Protein yippee-like 5 >Q65Z55.1 RecName: Full=Protein yippee-like 5 >Q5RDU7.1 RecName: Full=Protein yippee-like 5 >Q3ZBE7.1 RecName: Full=Protein yippee-like 5 && PF03226:Yippee zinc-binding/DNA-binding /Mis18, centromere assembly
EOBAG001790047991	601.279	460.749	342.776	1699.77	1468.13	1317.82	468.268	1495.24	-1.67456	5.97e-08	1.48e-06	Emp2	Q2NKU9.1 RecName: Full=Epithelial membrane protein 2; Short=EMP-2 && PF00822:PMP-22/EMP/MP20/Claudin family
novel.1160	0	0	0	465.111	33.3232	301.649	0	266.694	-10.3766	6.12e-08	1.51e-06	-	-
EOBAG006050013884	4.06957	2.32116	6.59184	101.479	27.6107	93.5281	4.32752	74.2059	-4.09591	6.14e-08	1.52e-06	Asmt	P46597.1 RecName: Full=Acetylserotonin O-methyltransferase; AltName: Full=Hydroxyindole O-methyltransferase; Short=HIOMT && PF16864:Dimerisation domain|PF00891:O-methyltransferase
EOBAG000520082991	0	0	0	31.0074	29.5149	42.1298	0	34.2174	-7.41512	6.18e-08	1.52e-06	Tnfrsf13c	Q9D8D0.1 RecName: Full=Tumor necrosis factor receptor superfamily member 13C; AltName: Full=B-cell maturation defect; AltName: Full=B-cell-activating factor receptor; AltName: Full=BAFF receptor; Short=BAFF-R; AltName: Full=BLyS receptor 3; AltName: CD_antigen=CD268
novel.1735	0	0	0	44.162	21.8981	42.1298	0	36.0633	-7.49071	6.18e-08	1.52e-06	-	-
EOBAG001390029792	1694.98	1750.15	1561.17	3962.37	3714.11	3713.32	1668.76	3796.6	-1.18594	6.28e-08	1.54e-06	Proz	Q9CQW3.1 RecName: Full=Vitamin K-dependent protein Z; Flags: Precursor && PF00089:Trypsin|PF00594:Vitamin K-dependent carboxylation/gamma-carboxyglutamic (GLA) domain
novel.354	122.087	12.7664	20.8742	0	0	0	51.9092	0	8.27858	6.38e-08	1.57e-06	-	-
EOBAG000790003991	1453.85	728.843	1665.54	288.463	367.508	314.288	1282.75	323.42	1.98797	6.62e-08	1.62e-06	Enpp2	Q9R1E6.3 RecName: Full=Ectonucleotide pyrophosphatase/phosphodiesterase family member 2; Short=E-NPP 2; AltName: Full=Autotaxin; AltName: Full=Extracellular lysophospholipase D; Short=LysoPLD; Flags: Precursor && PF01033:Somatomedin B domain|PF01663:Type I phosphodiesterase / nucleotide pyrophosphatase|PF01223:DNA/RNA non-specific endonuclease
EOBAG000220072994	1.01739	6.96347	6.59184	118.392	66.6465	42.1298	4.85757	75.7227	-3.98009	6.74e-08	1.65e-06	Tgfb2	Q38L25.1 RecName: Full=Transforming growth factor beta-2; Short=TGF-beta-2; Contains: RecName: Full=Latency-associated peptide; Short=LAP; Flags: Precursor
EOBAG000630136994	123.104	82.401	71.4116	18.7924	7.61674	12.6389	92.3057	13.016	2.82681	7.3e-08	1.78e-06	AC109138.1	Q6ZPS2.2 RecName: Full=Carnosine synthase 1; AltName: Full=ATP-grasp domain-containing protein 1 && PF13535:ATP-grasp domain|PF00566:Rab-GTPase-TBC domain
novel.1930	0	0	1.09864	49.7998	34.2753	91.8429	0.366214	58.6393	-7.23113	7.32e-08	1.79e-06	-	-
EOBAG004260001195	0	0	0	42.2828	33.3232	26.1205	0	33.9088	-7.40029	7.4e-08	1.8e-06	EOBAG004260001195	PF12001:Domain of unknown function (DUF3496)|PF12796:Ankyrin repeats (3 copies)
EOBAG000830074991	206.531	155.517	177.98	473.567	850.219	569.595	180.009	631.127	-1.80908	7.45e-08	1.81e-06	Mfsd12	Q3U481.1 RecName: Full=Major facilitator superfamily domain-containing protein 12
EOBAG001310008991	0	1.16058	1.09864	65.7733	53.3172	45.5002	0.753073	54.8635	-6.23225	7.5e-08	1.82e-06	Gad2	Q05683.1 RecName: Full=Glutamate decarboxylase 2; AltName: Full=65 kDa glutamic acid decarboxylase; Short=GAD-65; AltName: Full=Glutamate decarboxylase 65 kDa isoform
novel.562	0	0	0	34.7659	7.61674	154.195	0	65.5259	-8.35292	7.6e-08	1.84e-06	-	-
novel.872	43.7479	24.3721	25.2687	0	0	0	31.1296	0	7.54046	7.61e-08	1.84e-06	-	-
novel.221	0	0	0	25.3697	43.7963	32.8612	0	34.0091	-7.40512	7.77e-08	1.88e-06	-	sp|P46935|NEDD4_MOUSE E3 ubiquitin-protein ligase NEDD4 OS=Mus musculus OX=10090 GN=Nedd4 PE=1 SV=3
EOBAG000880037992	1138.46	1326.54	1286.51	3954.85	3302.81	2721.58	1250.5	3326.42	-1.41149	7.83e-08	1.89e-06	Tmem56	Q8CGF5.1 RecName: Full=Transmembrane protein 56
EOBAG000920002994	3209.87	5788.96	7812.43	1294.79	1063.49	1685.19	5603.76	1347.82	2.05564	7.89e-08	1.9e-06	Pfkfb2	Q9JJH5.1 RecName: Full=6-phosphofructo-2-kinase/fructose-2,6-bisphosphatase 2; Short=6PF-2-K/Fru-2,6-P2ase 2; Short=PFK/FBPase 2; AltName: Full=6PF-2-K/Fru-2,6-P2ase heart-type isozyme; AltName: Full=RH2K; Includes: RecName: Full=6-phosphofructo-2-kinase; Includes: RecName: Full=Fructose-2,6-bisphosphatase && PF01591:6-phosphofructo-2-kinase|PF00084:Sushi repeat (SCR repeat)|PF00300:Histidine pho…
EOBAG000430025992	90.5479	104.452	181.276	507.394	402.735	589.817	125.425	499.982	-1.99571	7.96e-08	1.91e-06	Cdhr3	Q8BL00.2 RecName: Full=Cadherin-related family member 3; AltName: Full=Cadherin-like protein 28; Flags: Precursor && PF00028:Cadherin domain
novel.57	5.08696	6.96347	1.09864	41.3432	93.3051	58.9817	4.38302	64.5433	-3.88471	7.96e-08	1.91e-06	-	sp|Q8CGN5|PLIN1_MOUSE Perilipin-1 OS=Mus musculus OX=10090 GN=Plin1 PE=1 SV=2
EOBAG000050156894	168.887	102.131	238.405	692.498	649.327	624.363	169.808	655.396	-1.94773	8.08e-08	1.94e-06	Tgm2	P21981.4 RecName: Full=Protein-glutamine gamma-glutamyltransferase 2; AltName: Full=Tissue transglutaminase; AltName: Full=Transglutaminase C; Short=TG(C); Short=TGC; Short=TGase C; AltName: Full=Transglutaminase-2; Short=TGase-2 && PF01841:Transglutaminase-like superfamily|PF00868:Transglutaminase family|PF00927:Transglutaminase family, C-terminal ig like domain
EOBAG001900098994	0	2.32116	0	71.411	32.3712	88.4725	0.773718	64.0849	-6.4496	8.11e-08	1.94e-06	Klk1	Q28773.1 RecName: Full=Kallikrein-1; AltName: Full=Kidney/pancreas/salivary gland kallikrein; AltName: Full=Tissue kallikrein; Flags: Precursor && PF00089:Trypsin
EOBAG000900135991	215.687	53.3866	54.932	4.69809	0.952093	10.1111	108.002	5.25378	4.34645	8.29e-08	1.98e-06	Kif17	Q99PW8.1 RecName: Full=Kinesin-like protein KIF17; Short=MmKIF17 && PF00225:Kinesin motor domain
EOBAG001520001991	20.3478	9.28462	16.4796	84.5656	91.4009	96.0559	15.3707	90.6741	-2.55261	8.49e-08	2.03e-06	Ppm1h	Q5M821.2 RecName: Full=Protein phosphatase 1H && PF00481:Protein phosphatase 2C
novel.1844	0	0	0	26.3093	39.0358	33.7038	0	33.0163	-7.36263	8.57e-08	2.04e-06	-	-
EOBAG001920014892	1830.29	1538.93	1539.2	567.529	737.872	572.122	1636.14	625.841	1.38667	8.61e-08	2.05e-06	Ifrd2	Q12894.3 RecName: Full=Interferon-related developmental regulator 2; AltName: Full=Protein SKMC15 && PF00583:Acetyltransferase (GNAT) family|PF05004:Interferon-related developmental regulator (IFRD)|PF04836:Interferon-related protein conserved region
novel.1959	0	0	0	119.331	3.80837	75.8336	0	66.3245	-8.36923	8.97e-08	2.13e-06	-	-
novel.1233	41.7131	75.4375	39.5511	0	0	1.68519	52.2339	0.56173	6.44546	8.98e-08	2.13e-06	-	-
EOBAG000840037991	79.3566	92.8462	92.2858	15.9735	12.3772	21.0649	88.1629	16.4719	2.41442	9.09e-08	2.15e-06	Sgce	Q4R5B1.1 RecName: Full=Epsilon-sarcoglycan; Short=Epsilon-SG && PF05510:Sarcoglycan alpha/epsilon
EOBAG001480018993	0	0	1.09864	89.2637	61.886	26.9631	0.366214	59.3709	-7.24612	9.24e-08	2.19e-06	Dact2	Q7TN08.2 RecName: Full=Dapper homolog 2; Short=mDpr2; AltName: Full=Dapper antagonist of catenin 2 && PF15268:Dapper
EOBAG000550022994	864.784	580.289	580.082	2565.16	2000.35	1741.65	675.052	2102.38	-1.63857	9.37e-08	2.21e-06	Rdh10	Q8IZV5.1 RecName: Full=Retinol dehydrogenase 10; AltName: Full=Short chain dehydrogenase/reductase family 16C member 4 >Q8HZT6.1 RecName: Full=Retinol dehydrogenase 10 && PF00106:short chain dehydrogenase
EOBAG002090004991	10.1739	6.96347	3.29592	87.3845	73.3111	46.3428	6.8111	69.0128	-3.33191	9.49e-08	2.24e-06	Fam110b	Q5BJX5.1 RecName: Full=Protein FAM110B && PF14160:Centrosome-associated C terminus|PF14161:Centrosome-associated N terminus
EOBAG000640042991	110.896	69.6347	51.6361	286.583	292.292	400.233	77.3888	326.37	-2.07439	9.57e-08	2.25e-06	Ripk4	Q9ERK0.2 RecName: Full=Receptor-interacting serine/threonine-protein kinase 4; AltName: Full=Ankyrin repeat domain-containing protein 3; AltName: Full=PKC-associated protein kinase; AltName: Full=PKC-regulated protein kinase && PF13637:Ankyrin repeats (many copies)|PF12796:Ankyrin repeats (3 copies)|PF00069:Protein kinase domain
EOBAG001390061994	312.339	577.968	646.001	5466.7	6082.92	1038.92	512.103	4196.18	-3.03469	9.64e-08	2.27e-06	Crcp	O75575.1 RecName: Full=DNA-directed RNA polymerase III subunit RPC9; Short=RNA polymerase III subunit C9; AltName: Full=Calcitonin gene-related peptide-receptor component protein; Short=CGRP-RCP; Short=CGRP-receptor component protein; Short=CGRPRCP; Short=HsC17
EOBAG001910001992	0	0	0	28.1885	26.6586	45.5002	0	33.4491	-7.38279	9.7e-08	2.28e-06	En1	P09065.3 RecName: Full=Homeobox protein engrailed-1; Short=Homeobox protein en-1; Short=Mo-En-1
EOBAG000590085892	6.10435	0	10.9864	185.105	32.3712	192.112	5.69692	136.529	-4.57435	1e-07	2.35e-06	Dupd1	P0C595.1 RecName: Full=Dual specificity phosphatase DUPD1
EOBAG003320012991	279.783	371.385	246.095	66.7129	63.7902	104.482	299.088	78.3283	1.93044	1.01e-07	2.37e-06	Tbccd1	Q9NVR7.1 RecName: Full=TBCC domain-containing protein 1 && PF07986:Tubulin binding cofactor C
EOBAG004380010095	47.8174	32.4962	16.4796	0	0	0	32.2644	0	7.59167	1.03e-07	2.42e-06	EOBAG004380010095	Q8BGW6.1 RecName: Full=Serine/threonine-protein kinase 32A && PF00069:Protein kinase domain
EOBAG000590034991	205.513	294.787	170.289	934.92	576.968	947.078	223.53	819.655	-1.87529	1.04e-07	2.43e-06	Tysnd1	Q9DBA6.1 RecName: Full=Peroxisomal leader peptide-processing protease; AltName: Full=Trypsin domain-containing protein 1; Contains: RecName: Full=Peroxisomal leader peptide-processing protease, 10 kDa form; Contains: RecName: Full=Peroxisomal leader peptide-processing protease, 49 kDa form && PF13365:Trypsin-like peptidase domain
novel.859	32.5566	56.8683	14.2823	0	0	0	34.5691	0	7.68882	1.06e-07	2.47e-06	-	-
novel.908	0	0	1.09864	72.3506	43.7963	39.602	0.366214	51.9163	-7.05315	1.06e-07	2.47e-06	-	-
novel.918	0	0	1.09864	36.6451	40.94	90.1577	0.366214	55.9143	-7.16258	1.08e-07	2.51e-06	-	-
novel.2249	0	0	0	79.8675	44.7484	10.9537	0	45.1899	-7.81408	1.09e-07	2.52e-06	-	-
EOBAG001260001095	581.948	697.507	585.575	235.844	258.017	233.399	621.677	242.42	1.35862	1.09e-07	2.54e-06	EOBAG001260001095	P39950.2 RecName: Full=Cyclin-G1; Short=Cyclin-G && PF00134:Cyclin, N-terminal domain
EOBAG000060144494	10311.3	14510.7	10607.4	4195.39	2315.49	4026.76	11809.8	3512.55	1.74935	1.11e-07	2.56e-06	Ugt2b36	P36511.1 RecName: Full=UDP-glucuronosyltransferase 2B15; Short=UDPGT 2B15; AltName: Full=UDP-glucuronosyltransferase 2B36; Short=UDPGT 2B36; Flags: Precursor && PF00201:UDP-glucoronosyl and UDP-glucosyl transferase
EOBAG008550001075	0	0	0	34.7659	47.6046	20.2223	0	34.1976	-7.41187	1.17e-07	2.7e-06	EOBAG008550001075	A2AEP0.1 RecName: Full=Odorant-binding protein 1b; AltName: Full=Odorant-binding protein IB; Flags: Precursor && PF00061:Lipocalin / cytosolic fatty-acid binding protein family
novel.2193	50.8696	13.9269	35.1565	0	0	0	33.3177	0	7.63901	1.19e-07	2.76e-06	-	-
EOBAG001160006991	79.3566	58.0289	36.2551	7.51694	4.76046	4.21298	57.8802	5.4968	3.40261	1.2e-07	2.76e-06	Dctd	Q5M9G0.1 RecName: Full=Deoxycytidylate deaminase; AltName: Full=dCMP deaminase >Q8K2D6.1 RecName: Full=Deoxycytidylate deaminase; AltName: Full=dCMP deaminase && PF00383:Cytidine and deoxycytidylate deaminase zinc-binding region
EOBAG003340032794	25.4348	23.2116	16.4796	130.607	151.383	78.3614	21.7087	120.117	-2.46576	1.2e-07	2.76e-06	Arrdc2	Q9D668.1 RecName: Full=Arrestin domain-containing protein 2 && PF00339:Arrestin (or S-antigen), N-terminal domain|PF02752:Arrestin (or S-antigen), C-terminal domain
EOBAG002510028594	0	1.16058	0	73.2902	34.2753	48.028	0.386859	51.8645	-7.05232	1.24e-07	2.85e-06	Cyp2ab1	Q8WNE1.2 RecName: Full=Cytochrome P450 2F5; Short=CYP4502F5; AltName: Full=CYPIIF5 && PF00067:Cytochrome P450
EOBAG004080012005	0	0	0	24.4301	31.4191	39.602	0	31.817	-7.31017	1.31e-07	3e-06	EOBAG004080012005	-
EOBAG000090174991	73.2522	48.7443	71.4116	233.025	211.365	212.334	64.4694	218.908	-1.76132	1.31e-07	3e-06	Pdlim1	O00151.4 RecName: Full=PDZ and LIM domain protein 1; AltName: Full=C-terminal LIM domain protein 1; AltName: Full=Elfin; AltName: Full=LIM domain protein CLP-36
novel.2205	0	0	0	19.732	30.467	53.9261	0	34.7084	-7.43644	1.39e-07	3.17e-06	-	-
EOBAG000010187894	345.913	123.021	235.109	38.5243	12.3772	3.37038	234.681	18.0906	3.70312	1.39e-07	3.17e-06	Stxbp5l	Q5DQR4.1 RecName: Full=Syntaxin-binding protein 5-like; AltName: Full=Lethal(2) giant larvae protein homolog 4; AltName: Full=Tomosyn-2 && PF08596:Lethal giant larvae(Lgl) like, C-terminal|PF08366:LLGL2
EOBAG000600116991	114.965	78.9193	67.0171	274.368	314.191	525.78	86.9672	371.446	-2.09363	1.4e-07	3.2e-06	Dffb	O54788.1 RecName: Full=DNA fragmentation factor subunit beta; AltName: Full=Caspase-activated deoxyribonuclease; Short=CAD; Short=Caspase-activated DNase; AltName: Full=DNA fragmentation factor 40 kDa subunit; Short=DFF-40 && PF09230:DNA fragmentation factor 40 kDa
novel.1796	0	0	0	36.6451	29.5149	26.9631	0	31.041	-7.27315	1.41e-07	3.2e-06	-	-
EOBAG002440031994	73.2522	46.4231	49.4388	259.335	212.317	177.788	56.3714	216.48	-1.93791	1.42e-07	3.24e-06	Vps37c	Q8R105.1 RecName: Full=Vacuolar protein sorting-associated protein 37C; AltName: Full=ESCRT-I complex subunit VPS37C && PF07200:Modifier of rudimentary (Mod(r)) protein
EOBAG004660012594	1406.04	1872.01	1923.72	8203.8	5526.9	4090.8	1733.92	5940.5	-1.77659	1.43e-07	3.25e-06	Sult3a1	O35403.1 RecName: Full=Amine sulfotransferase; AltName: Full=SULT-X2; AltName: Full=Sulfotransferase 3A1; Short=ST3A1 && PF05915:Eukaryotic protein of unknown function (DUF872)|PF00685:Sulfotransferase domain
EOBAG001700010991	222.809	329.604	216.432	54.4978	86.6404	58.1391	256.282	66.4258	1.94846	1.44e-07	3.26e-06	Dcps	Q8K4F7.1 RecName: Full=m7GpppX diphosphatase; AltName: Full=DCS-1; AltName: Full=Decapping scavenger enzyme; AltName: Full=Hint-related 7meGMP-directed hydrolase; AltName: Full=Histidine triad nucleotide-binding protein 5; AltName: Full=Histidine triad protein member 5; Short=HINT-5; AltName: Full=Scavenger mRNA-decapping enzyme DcpS && PF05652:Scavenger mRNA decapping enzyme (DcpS) N-terminal|PF…
novel.2144	13.2261	61.5106	29.6633	0	0	0	34.8	0	7.69719	1.44e-07	3.27e-06	-	-
EOBAG006300010294	0	0	4.39456	47.9205	114.251	33.7038	1.46485	65.2918	-5.48436	1.46e-07	3.3e-06	Lilra5	Q8MJZ2.1 RecName: Full=Leukocyte immunoglobulin-like receptor subfamily A member 6; Short=Leukocyte immunoglobulin-like receptor E; Flags: Precursor
EOBAG000630051994	4318.83	3725.45	4590.12	10395	10549.2	8928.14	4211.47	9957.44	-1.24141	1.46e-07	3.3e-06	Ctsd	Q4LAL9.1 RecName: Full=Cathepsin D; Flags: Precursor && PF07966:A1 Propeptide|PF00026:Eukaryotic aspartyl protease
novel.1099	0	0	0	106.177	41.8921	7.58336	0	51.8841	-8.01365	1.46e-07	3.3e-06	-	-
EOBAG001490024991	344.896	257.648	237.306	62.9544	52.3651	97.7411	279.95	71.0202	1.97675	1.48e-07	3.34e-06	Chn2	P52757.2 RecName: Full=Beta-chimaerin; AltName: Full=Beta-chimerin; AltName: Full=Rho GTPase-activating protein 3 && PF00017:SH2 domain|PF00130:Phorbol esters/diacylglycerol binding domain (C1 domain)|PF00620:RhoGAP domain
EOBAG001540016893	1.01739	0	0	35.7055	69.5028	44.6576	0.339131	49.9553	-6.99779	1.49e-07	3.35e-06	Emx1	Q04742.2 RecName: Full=Homeobox protein EMX1; AltName: Full=Empty spiracles homolog 1; AltName: Full=Empty spiracles-like protein 1 && PF00046:Homeobox domain
EOBAG000390094694	16.2783	20.8904	8.78912	168.192	52.3651	199.695	15.3193	140.084	-3.19538	1.5e-07	3.36e-06	Epha10	Q8BYG9.2 RecName: Full=Ephrin type-A receptor 10; Flags: Precursor && PF07647:SAM domain (Sterile alpha motif)|PF01404:Ephrin receptor ligand binding domain|PF14575:Ephrin type-A receptor 2 transmembrane domain|PF07714:Protein tyrosine kinase|PF00041:Fibronectin type III domain
EOBAG000780002991	455.792	496.727	759.161	128.728	203.748	149.139	570.56	160.538	1.82972	1.51e-07	3.39e-06	Map3k5	O35099.3 RecName: Full=Mitogen-activated protein kinase kinase kinase 5; AltName: Full=Apoptosis signal-regulating kinase 1; Short=ASK-1; AltName: Full=MAPK/ERK kinase kinase 5; Short=MEK kinase 5; Short=MEKK 5
EOBAG015800004095	0	0	0	53.5582	4.76046	114.593	0	57.6372	-8.16764	1.58e-07	3.53e-06	EOBAG015800004095	Q9P2F6.2 RecName: Full=Rho GTPase-activating protein 20; AltName: Full=Rho-type GTPase-activating protein 20 && PF00620:RhoGAP domain
EOBAG000440099991	65.1131	40.6202	87.8912	1.87924	8.56884	0.842596	64.5415	3.76356	4.1221	1.58e-07	3.53e-06	Hjurp	Q8NCD3.2 RecName: Full=Holliday junction recognition protein; AltName: Full=14-3-3-associated AKT substrate; AltName: Full=Fetal liver-expressing gene 1 protein; AltName: Full=Up-regulated in lung cancer 9
EOBAG000350077991	480.209	420.129	240.602	1524.06	1036.83	1718.05	380.314	1426.31	-1.90692	1.58e-07	3.54e-06	Srebf1	Q60416.1 RecName: Full=Sterol regulatory element-binding protein 1; Short=SREBP-1; AltName: Full=Sterol regulatory element-binding transcription factor 1; Contains: RecName: Full=Processed sterol regulatory element-binding protein 1
EOBAG000020044991	658.253	2651.92	4061.67	377.726	48.5567	80.0466	2457.28	168.777	3.86414	1.59e-07	3.54e-06	Hdc	P19113.2 RecName: Full=Histidine decarboxylase; Short=HDC && PF00282:Pyridoxal-dependent decarboxylase conserved domain
EOBAG003470008005	0	0	0	19.732	47.6046	32.0186	0	33.1184	-7.3668	1.6e-07	3.56e-06	EOBAG003470008005	-
EOBAG011450004594	3.05218	3.48173	7.69048	84.5656	34.2753	64.8799	4.74146	61.2403	-3.69447	1.6e-07	3.56e-06	Gm5431	Q62293.1 RecName: Full=T-cell-specific guanine nucleotide triphosphate-binding protein 1; AltName: Full=Interferon-gamma-inducible GTPase Ifggb5 >Q3T9E4.2 RecName: Full=T-cell-specific guanine nucleotide triphosphate-binding protein 2; AltName: Full=Interferon-gamma-inducible GTPase Ifggb6 protein; AltName: Full=T-cell-specific guanine nucleotide triphosphate-binding protein && PF05049:Interferon…
novel.279	16.2783	26.6933	51.6361	0	0	0	31.5359	0	7.55664	1.61e-07	3.57e-06	-	-
novel.2123	0	0	0	31.0074	19.0419	51.3983	0	33.8159	-7.39891	1.65e-07	3.65e-06	-	-
novel.387	1.01739	2.32116	2.19728	40.4036	39.9879	42.9724	1.84528	41.1213	-4.49544	1.66e-07	3.68e-06	-	-
EOBAG001540035992	90.5479	124.182	96.6804	277.187	317.999	374.112	103.803	323.1	-1.63986	1.79e-07	3.96e-06	Stambp	Q8R424.1 RecName: Full=STAM-binding protein; AltName: Full=Associated molecule with the SH3 domain of STAM && PF01398:JAB1/Mov34/MPN/PAD-1 ubiquitin protease|PF08969:USP8 dimerisation domain
novel.94	19.3305	25.5327	41.7483	0	0	0	28.8705	0	7.42943	1.79e-07	3.96e-06	-	sp|P12894|POL_IPMAI Intracisternal A-particle Pol-related polyprotein (Fragment) OS=Mouse intracisternal a-particle IL3 OX=11754 PE=3 SV=1 && PF00552:Integrase DNA binding domain|PF00665:Integrase core domain
novel.1677	42.7305	35.9779	40.6497	3.75847	1.90419	0.842596	39.786	2.16842	4.21816	1.87e-07	4.11e-06	-	-
EOBAG006440003095	690.809	660.369	550.419	11.2754	119.012	15.1667	633.866	48.4846	3.71084	1.87e-07	4.12e-06	EOBAG006440003095	Q8BRC6.3 RecName: Full=Protein MAATS1; AltName: Full=AMY-1-associating protein expressed in testis 1 homolog; Short=AAT-1; AltName: Full=MYCBP/AMY-1-associated testis-expressed protein 1 && PF14738:Solute carrier (proton/amino acid symporter), TRAMD3 or PAT1|PF00105:Zinc finger, C4 type (two domains)
EOBAG002830068892	180.078	97.4885	53.8334	391.821	719.782	729.688	110.467	613.764	-2.47263	2e-07	4.4e-06	Them4	Q566R0.1 RecName: Full=Acyl-coenzyme A thioesterase THEM4; Short=Acyl-CoA thioesterase THEM4; AltName: Full=Thioesterase superfamily member 4; Flags: Precursor
EOBAG003350006991	163.8	283.181	121.949	564.71	1094.91	862.818	189.643	840.812	-2.14933	2.05e-07	4.49e-06	Mrpl36	Q99N90.1 RecName: Full=39S ribosomal protein L36, mitochondrial; Short=L36mt; Short=MRP-L36; Flags: Precursor
novel.1918	41.7131	15.0875	31.8606	0	0	0	29.5537	0	7.46591	2.05e-07	4.49e-06	-	-
EOBAG000310331005	154.644	127.664	174.684	578.805	1090.15	399.39	152.33	689.447	-2.17769	2.06e-07	4.52e-06	EOBAG000310331005	Q09200.1 RecName: Full=Beta-1,4 N-acetylgalactosaminyltransferase 1; AltName: Full=(N-acetylneuraminyl)-galactosylglucosylceramide; AltName: Full=GM2/GD2 synthase; AltName: Full=GalNAc-T && PF00535:Glycosyl transferase family 2
EOBAG000070081991	11.1913	8.12404	5.4932	82.6864	174.233	37.9168	8.26952	98.2787	-3.5654	2.07e-07	4.53e-06	Rasal1	Q9Z268.2 RecName: Full=RasGAP-activating-like protein 1; AltName: Full=RAS protein activator like 1; AltName: Full=Ras GTPase-activating-like protein
EOBAG000900115991	273.679	264.612	471.317	1126.6	1554.77	957.189	336.536	1212.85	-1.8495	2.1e-07	4.58e-06	C1qb	P14106.2 RecName: Full=Complement C1q subcomponent subunit B; Flags: Precursor
EOBAG000480009991	0	0	0	38.5243	29.5149	22.7501	0	30.2631	-7.23611	2.15e-07	4.69e-06	Piwil1	Q9JMB7.1 RecName: Full=Piwi-like protein 1
EOBAG000630275095	6.10435	1.16058	1.09864	1788.09	11.4251	1873.09	2.78786	1224.2	-8.76836	2.17e-07	4.72e-06	EOBAG000630275095	Q2KIV1.1 RecName: Full=Solute carrier family 22 member 9 && PF07690:Major Facilitator Superfamily
EOBAG000060095991	171.939	100.97	168.092	824.985	387.502	595.715	147.001	602.734	-2.03477	2.18e-07	4.75e-06	Kit	Q2HWD6.1 RecName: Full=Mast/stem cell growth factor receptor Kit; Short=SCFR; AltName: Full=Proto-oncogene c-Kit; AltName: Full=Tyrosine-protein kinase Kit; AltName: CD_antigen=CD117; Flags: Precursor && PF00047:Immunoglobulin domain|PF07714:Protein tyrosine kinase
novel.1755	26.4522	48.7443	48.3402	0	0.952093	2.52779	41.1789	1.15996	5.10374	2.19e-07	4.77e-06	-	-
EOBAG000630066994	126.157	162.481	147.218	375.847	483.663	383.381	145.285	414.297	-1.51253	2.2e-07	4.77e-06	Tssc4	Q9JHE7.1 RecName: Full=Protein TSSC4 && PF15264:Tumour suppressing sub-chromosomal transferable candidate 4
EOBAG004530006991	1612.57	1030.59	862.433	299.738	406.544	345.464	1168.53	350.582	1.73712	2.23e-07	4.83e-06	Elovl5	Q8BHI7.1 RecName: Full=Elongation of very long chain fatty acids protein 5; AltName: Full=3-keto acyl-CoA synthase Elovl5; AltName: Full=ELOVL fatty acid elongase 5; Short=ELOVL FA elongase 5; AltName: Full=Very long chain 3-ketoacyl-CoA synthase 5; AltName: Full=Very long chain 3-oxoacyl-CoA synthase 5 && PF01151:GNS1/SUR4 family
EOBAG001320053994	2.03478	9.28462	5.4932	146.58	70.4549	34.5464	5.6042	83.8606	-3.91838	2.27e-07	4.91e-06	Fbxo27	Q9N0C8.1 RecName: Full=F-box only protein 27 && PF00646:F-box domain|PF04300:F-box associated region
EOBAG000850003994	340.826	297.108	352.664	103.358	80.9279	130.602	330.199	104.963	1.65204	2.34e-07	5.05e-06	Xpr1	Q9QZ70.1 RecName: Full=Xenotropic and polytropic retrovirus receptor 1 homolog && PF03105:SPX domain|PF03124:EXS family|PF15737:Domain of unknown function (DUF4685)
EOBAG002830010994	2.03478	3.48173	1.09864	34.7659	54.2693	39.602	2.20505	42.8791	-4.29314	2.34e-07	5.05e-06	Hist2h2aa1	Q6FI13.3 RecName: Full=Histone H2A type 2-A; AltName: Full=Histone H2A.2; AltName: Full=Histone H2A/o >Q6GSS7.3 RecName: Full=Histone H2A type 2-A; AltName: Full=H2a-614; AltName: Full=H2a-615; AltName: Full=Histone H2A.2 >P0CC09.1 RecName: Full=Histone H2A type 2-A; AltName: Full=Histone H2A.2 && PF16211:C-terminus of histone H2A|PF00125:Core histone H2A/H2B/H3/H4
EOBAG002390011991	77.3218	89.3645	105.469	13.1547	23.8023	13.4815	90.7186	16.8128	2.4353	2.37e-07	5.1e-06	Mfsd6	Q6ZSS7.2 RecName: Full=Major facilitator superfamily domain-containing protein 6; AltName: Full=Macrophage MHC class I receptor 2 homolog && PF07690:Major Facilitator Superfamily|PF12832:MFS_1 like family
EOBAG000050202991	1.01739	0	0	170.071	101.874	5.05557	0.339131	92.3335	-7.8838	2.39e-07	5.15e-06	Rims4	Q9H426.3 RecName: Full=Regulating synaptic membrane exocytosis protein 4; AltName: Full=RIM4 gamma; AltName: Full=Rab3-interacting molecule 4; Short=RIM 4 && PF00168:C2 domain
novel.843	0	0	0	147.52	39.0358	580.548	0	255.701	-10.316	2.41e-07	5.18e-06	-	-
novel.2	23.4	31.3356	24.1701	0	0	0	26.3019	0	7.29487	2.45e-07	5.26e-06	-	-
novel.450	0	0	0	740.419	148.526	47.1854	0	312.044	-10.603	2.46e-07	5.27e-06	-	sp|P11369|LORF2_MOUSE LINE-1 retrotransposable element ORF2 protein OS=Mus musculus OX=10090 GN=Pol PE=1 SV=2
EOBAG000250130991	1223.92	829.813	979.987	320.41	399.879	384.224	1011.24	368.171	1.45784	2.47e-07	5.27e-06	Agap3	Q96P47.2 RecName: Full=Arf-GAP with GTPase, ANK repeat and PH domain-containing protein 3; Short=AGAP-3; AltName: Full=CRAM-associated GTPase; Short=CRAG; AltName: Full=Centaurin-gamma-3; Short=Cnt-g3; AltName: Full=MR1-interacting protein; Short=MRIP-1 && PF01412:Putative GTPase activating protein for Arf|PF00071:Ras family|PF12796:Ankyrin repeats (3 copies)
EOBAG000050276095	86.4784	61.5106	61.5239	233.025	256.113	203.066	69.8376	230.735	-1.72165	2.47e-07	5.27e-06	EOBAG000050276095	Q8R4D1.1 RecName: Full=Sodium/hydrogen exchanger 8; AltName: Full=Na(+)/H(+) exchanger 8; Short=NHE-8; AltName: Full=Solute carrier family 9 member 8
EOBAG000440039035	1.01739	1.16058	1.09864	16.9131	67.5986	81.7318	1.0922	55.4145	-5.66902	2.49e-07	5.32e-06	EOBAG000440039035	Q68D85.1 RecName: Full=Natural cytotoxicity triggering receptor 3 ligand 1; AltName: Full=B7 homolog 6; Short=B7-H6; Flags: Precursor && PF01140:Matrix protein (MA), p15|PF02093:Gag P30 core shell protein
EOBAG002940045994	0	0	0	22.5508	52.3651	21.9075	0	32.2745	-7.32863	2.66e-07	5.66e-06	Lcn6	P62503.1 RecName: Full=Epididymal-specific lipocalin-6; Flags: Precursor && PF00061:Lipocalin / cytosolic fatty-acid binding protein family
EOBAG001290019994	1563.73	1492.5	3599.15	521.488	483.663	600.771	2218.46	535.307	2.05101	2.68e-07	5.69e-06	Lmtk2	Q3TYD6.3 RecName: Full=Serine/threonine-protein kinase LMTK2; AltName: Full=Brain-enriched kinase; AltName: Full=Lemur tyrosine kinase 2 && PF07714:Protein tyrosine kinase
novel.2061	0	0	0	38.5243	15.2335	43.815	0	32.5243	-7.34221	2.68e-07	5.71e-06	-	-
EOBAG000040176992	61.0435	37.1385	32.9592	2.81885	0	0	43.7137	0.939618	5.57639	2.71e-07	5.75e-06	Gdpd4	Q3TT99.1 RecName: Full=Glycerophosphodiester phosphodiesterase domain-containing protein 4; AltName: Full=Glycerophosphodiester phosphodiesterase 6 && PF03009:Glycerophosphoryl diester phosphodiesterase family
EOBAG017690001095	602.296	902.929	714.116	1718.56	3065.74	2301.13	739.781	2361.81	-1.67495	2.73e-07	5.79e-06	EOBAG017690001095	P38918.2 RecName: Full=Aflatoxin B1 aldehyde reductase member 3; Short=AFB1-AR; AltName: Full=Aflatoxin B1 aldehyde reductase member 1; Short=rAFAR1
EOBAG001320139994	1.01739	2.32116	2.19728	31.0074	43.7963	48.028	1.84528	40.9439	-4.48929	2.79e-07	5.91e-06	Mag	P07722.1 RecName: Full=Myelin-associated glycoprotein; AltName: Full=Brain neuron cytoplasmic protein 3; AltName: Full=Sialic acid-binding Ig-like lectin 4a; Short=Siglec-4a; Flags: Precursor && PF08205:CD80-like C2-set immunoglobulin domain|PF13895:Immunoglobulin domain|PF07679:Immunoglobulin I-set domain
EOBAG000150063991	203.478	367.903	353.762	1009.15	993.033	888.096	308.381	963.426	-1.64423	2.85e-07	6.03e-06	Npc2	Q9Z0J0.1 RecName: Full=Epididymal secretory protein E1; Short=mE1; AltName: Full=Niemann Pick type C2 protein homolog; Flags: Precursor && PF02221:ML domain
EOBAG000320042892	106.826	10.4452	15.381	0	0	0	44.2175	0	8.04738	2.89e-07	6.1e-06	Cacng4	Q8VHW9.1 RecName: Full=Voltage-dependent calcium channel gamma-4 subunit; AltName: Full=Neuronal voltage-gated calcium channel gamma-4 subunit; AltName: Full=Transmembrane AMPAR regulatory protein gamma-4; Short=TARP gamma-4
EOBAG001320161884	921.757	696.347	635.014	1801.25	1935.6	2131.77	751.039	1956.21	-1.38086	2.97e-07	6.27e-06	Pepd	Q11136.3 RecName: Full=Xaa-Pro dipeptidase; Short=X-Pro dipeptidase; AltName: Full=Imidodipeptidase; AltName: Full=Peptidase 4; AltName: Full=Peptidase D; AltName: Full=Proline dipeptidase; Short=Prolidase && PF00557:Metallopeptidase family M24|PF05195:Aminopeptidase P, N-terminal domain
EOBAG000680065992	466.983	204.262	279.055	88.3241	49.5088	70.778	316.766	69.537	2.18802	3.04e-07	6.39e-06	Npr2	Q6VVW5.2 RecName: Full=Atrial natriuretic peptide receptor 2; AltName: Full=Atrial natriuretic peptide receptor type B; Short=ANP-B; Short=ANPR-B; Short=NPR-B; AltName: Full=Guanylate cyclase B; Short=GC-B; Flags: Precursor && PF01094:Receptor family ligand binding region|PF00211:Adenylate and Guanylate cyclase catalytic domain|PF07714:Protein tyrosine kinase
EOBAG000600027894	1151.69	947.031	1061.29	486.722	375.125	359.788	1053.34	407.212	1.37147	3.05e-07	6.42e-06	Plod1	Q9R0E2.1 RecName: Full=Procollagen-lysine,2-oxoglutarate 5-dioxygenase 1; AltName: Full=Lysyl hydroxylase 1; Short=LH1; Flags: Precursor
novel.786	0	0	0	13.1547	19.9939	98.5837	0	43.9108	-7.7761	3.08e-07	6.47e-06	-	-
novel.717	0	0	0	21.6112	22.8502	48.8706	0	31.1107	-7.27879	3.1e-07	6.5e-06	-	-
EOBAG005230007294	0	1.16058	5.4932	87.3845	63.7902	27.8057	2.21793	59.6601	-4.76256	3.11e-07	6.52e-06	Clec2d	Q80XD9.2 RecName: Full=C-type lectin domain family 2 member E; AltName: Full=C-type lectin-related protein A; Short=Clr-a && PF00059:Lectin C-type domain|PF02780:Transketolase, C-terminal domain
EOBAG000040163994	20.3478	33.6568	23.0715	332.625	118.06	102.797	25.692	184.494	-2.84648	3.13e-07	6.54e-06	Gab2	Q9EQH1.2 RecName: Full=GRB2-associated-binding protein 2; AltName: Full=GRB2-associated binder 2; AltName: Full=Growth factor receptor bound protein 2-associated protein 2
EOBAG001770016991	53.9218	20.8904	70.313	0.939618	0	3.37038	48.3751	1.43667	5.02761	3.13e-07	6.54e-06	Pi16	Q6UXB8.1 RecName: Full=Peptidase inhibitor 16; Short=PI-16; AltName: Full=Cysteine-rich secretory protein 9; Short=CRISP-9; AltName: Full=PSP94-binding protein; Flags: Precursor && PF00188:Cysteine-rich secretory protein family
EOBAG000050050994	68.1653	95.1674	34.0579	800.555	464.621	182.843	65.7968	482.673	-2.87545	3.15e-07	6.57e-06	Cox4i2	Q91W29.1 RecName: Full=Cytochrome c oxidase subunit 4 isoform 2, mitochondrial; AltName: Full=Cytochrome c oxidase subunit IV isoform 2; Short=COX IV-2; Flags: Precursor && PF02936:Cytochrome c oxidase subunit IV|PF00010:Helix-loop-helix DNA-binding domain
EOBAG001680020015	31.5392	59.1895	119.752	8.45656	4.76046	4.21298	70.1601	5.81	3.59804	3.22e-07	6.71e-06	EOBAG001680020015	-
EOBAG002270010991	47.8174	40.6202	30.7619	151.278	129.485	177.788	39.7332	152.85	-1.94268	3.24e-07	6.75e-06	Slc36a4	Q6YBV0.1 RecName: Full=Proton-coupled amino acid transporter 4; Short=Proton/amino acid transporter 4; AltName: Full=Solute carrier family 36 member 4 && PF01490:Transmembrane amino acid transporter protein
EOBAG000770046894	118.018	198.459	369.143	46.9809	43.7963	30.3334	228.54	40.3702	2.50234	3.38e-07	7.02e-06	Casp4	P70343.2 RecName: Full=Caspase-4; Short=CASP-4; AltName: Full=Caspase-11; Short=CASP-11; AltName: Full=Protease ICH-3; Contains: RecName: Full=Caspase-4 subunit p10; Contains: RecName: Full=Caspase-4 subunit p20; Flags: Precursor && PF00656:Caspase domain
novel.1153	0	0	0	562.831	79.9758	56.4539	0	233.087	-10.1822	3.39e-07	7.03e-06	-	sp|P03341|GAG_BAEVM Gag polyprotein OS=Baboon endogenous virus (strain M7) OX=11764 GN=gag PE=3 SV=4 && PF02093:Gag P30 core shell protein
EOBAG002670016884	66.1305	48.7443	41.7483	0	3.80837	5.89817	52.2077	3.23551	3.99268	3.43e-07	7.11e-06	1700001L19Rik	Q9DAR0.1 RecName: Full=Uncharacterized protein C5orf49 homolog; AltName: Full=Y regulated sperm protein && PF15074:Domain of unknown function (DUF4541)
EOBAG003660028991	140.4	179.89	119.752	461.352	497.945	366.529	146.68	441.942	-1.59167	3.46e-07	7.17e-06	Abt1	Q9ULW3.1 RecName: Full=Activator of basal transcription 1; Short=hABT1; AltName: Full=Basal transcriptional activator
EOBAG000040082991	372.366	295.947	203.249	46.0413	56.1735	96.0559	290.52	66.0902	2.13389	3.53e-07	7.29e-06	Stard5	Q9EPQ7.2 RecName: Full=StAR-related lipid transfer protein 5; AltName: Full=START domain-containing protein 5; Short=StARD5 && PF01852:START domain
EOBAG002860004991	343.879	475.837	502.079	170.071	128.533	147.454	440.598	148.686	1.56678	3.54e-07	7.32e-06	Plod3	Q9R0E1.1 RecName: Full=Procollagen-lysine,2-oxoglutarate 5-dioxygenase 3; AltName: Full=Lysyl hydroxylase 3; Short=LH3; Flags: Precursor
EOBAG003400007991	895.305	778.748	923.957	341.081	378.933	376.64	866.003	365.552	1.24434	3.62e-07	7.47e-06	Trappc4	Q2TBL9.1 RecName: Full=Trafficking protein particle complex subunit 4 && PF04099:Sybindin-like family
novel.331	0	0	1.09864	243.361	30.467	9.26855	0.366214	94.3655	-7.91538	3.66e-07	7.53e-06	-	-
EOBAG008680001005	0	0	0	19.732	26.6586	42.1298	0	29.5068	-7.20202	3.67e-07	7.53e-06	EOBAG008680001005	Q7ZW38.2 RecName: Full=Selenide, water dikinase 1; AltName: Full=Selenium donor protein 1; AltName: Full=Selenophosphate synthase 1
EOBAG001060020991	1.01739	0	0	44.162	44.7484	37.0742	0.339131	41.9949	-6.74738	3.67e-07	7.53e-06	Clgn	P52194.2 RecName: Full=Calmegin; AltName: Full=A2/6; AltName: Full=Calnexin-T; AltName: Full=MEG 1 antigen; Flags: Precursor
EOBAG003050025994	1029.6	1217.45	965.705	398.398	471.286	449.104	1070.92	439.596	1.28445	3.69e-07	7.57e-06	Ccng1	P39950.2 RecName: Full=Cyclin-G1; Short=Cyclin-G
novel.826	42.7305	37.1385	39.5511	0.939618	0	0.842596	39.8067	0.594071	6.04252	3.73e-07	7.64e-06	-	-
EOBAG001900043991	4.06957	3.48173	5.4932	43.2224	55.2214	40.4446	4.34817	46.2961	-3.41006	3.87e-07	7.93e-06	Hrc	P16230.1 RecName: Full=Sarcoplasmic reticulum histidine-rich calcium-binding protein; Flags: Precursor
novel.1152	67.1479	27.8539	8.78912	0	0	0	34.597	0	7.693	3.93e-07	8.03e-06	-	sp|P10400|POL1_MOUSE Retrovirus-related Pol polyprotein (Fragment) OS=Mus musculus OX=10090 GN=Pol PE=2 SV=1
EOBAG003660016494	130.226	125.342	293.337	988.478	1859.44	524.095	182.969	1124	-2.6189	3.94e-07	8.03e-06	Hist1h1e	P02252.2 RecName: Full=Histone H1.4 && PF00538:linker histone H1 and H5 family
novel.1682	1.01739	0	5.4932	87.3845	22.8502	77.5188	2.1702	62.5845	-4.84683	3.97e-07	8.1e-06	-	-
EOBAG009240001195	0	0	0	20.6716	5.71256	148.297	0	58.227	-8.18264	4e-07	8.13e-06	EOBAG009240001195	Q8IZU3.1 RecName: Full=Synaptonemal complex protein 3; Short=SCP-3
novel.356	68.1653	22.051	10.9864	0	0	0	33.7342	0	7.65699	4.03e-07	8.2e-06	-	-
novel.232	0	0	0	21.6112	19.0419	54.7687	0	31.8073	-7.31101	4.11e-07	8.35e-06	-	sp|Q13972|RGRF1_HUMAN Ras-specific guanine nucleotide-releasing factor 1 OS=Homo sapiens OX=9606 GN=RASGRF1 PE=1 SV=2 && PF00617:RasGEF domain
EOBAG000250134991	100.722	92.8462	113.16	357.055	293.245	256.149	102.243	302.15	-1.56262	4.15e-07	8.42e-06	Smarcd3	Q6STE5.1 RecName: Full=SWI/SNF-related matrix-associated actin-dependent regulator of chromatin subfamily D member 3; AltName: Full=60 kDa BRG-1/Brm-associated factor subunit C; AltName: Full=BRG1-associated factor 60C; Short=BAF60C
EOBAG000660133991	192.287	157.839	197.755	49.7998	60.9339	60.6669	182.627	57.1335	1.67642	4.18e-07	8.47e-06	Plcd1	P51178.2 RecName: Full=1-phosphatidylinositol 4,5-bisphosphate phosphodiesterase delta-1; AltName: Full=Phosphoinositide phospholipase C-delta-1; AltName: Full=Phospholipase C-III; Short=PLC-III; AltName: Full=Phospholipase C-delta-1; Short=PLC-delta-1 && PF14788:EF hand|PF00388:Phosphatidylinositol-specific phospholipase C, X domain|PF09279:Phosphoinositide-specific phospholipase C, efhand-like|…
EOBAG001050036994	319.461	387.633	560.307	147.52	125.676	104.482	422.467	125.893	1.74716	4.2e-07	8.49e-06	Echdc1	Q9D9V3.2 RecName: Full=Ethylmalonyl-CoA decarboxylase; AltName: Full=Enoyl-CoA hydratase domain-containing protein 1; AltName: Full=Methylmalonyl-CoA decarboxylase; Short=MMCD && PF00378:Enoyl-CoA hydratase/isomerase
EOBAG000050336025	0	0	0	20.6716	28.5628	34.5464	0	27.9269	-7.122	4.25e-07	8.59e-06	EOBAG000050336025	-
EOBAG001660017991	23.4	12.7664	53.8334	0	0	0	29.9999	0	7.48595	4.26e-07	8.59e-06	Nell2	Q99435.1 RecName: Full=Protein kinase C-binding protein NELL2; AltName: Full=NEL-like protein 2; AltName: Full=Nel-related protein 2; Flags: Precursor && PF07645:Calcium-binding EGF domain|PF00093:von Willebrand factor type C domain|PF02210:Laminin G domain
EOBAG001110018992	124.122	77.7587	176.881	1518.42	922.578	278.899	126.254	906.633	-2.84366	4.3e-07	8.66e-06	Tmem131l	A2VDJ0.2 RecName: Full=Transmembrane protein 131-like; Flags: Precursor && PF12371:Transmembrane protein 131-like
EOBAG000410076991	59.0088	95.1674	105.469	0.939618	0	10.9537	86.5485	3.96445	4.4147	4.31e-07	8.66e-06	Plp1	P47789.2 RecName: Full=Myelin proteolipid protein; Short=PLP; AltName: Full=Lipophilin
EOBAG000320051994	143.452	129.985	134.034	28.1885	28.5628	46.3428	135.824	34.3647	1.97877	4.33e-07	8.7e-06	Amz2	Q5R4A6.1 RecName: Full=Archaemetzincin-2; AltName: Full=Archeobacterial metalloproteinase-like protein 2 && PF07998:Peptidase family M54
novel.1001	231.965	26.6933	7.69048	0.939618	1.90419	0.842596	88.7831	1.2288	6.1866	4.34e-07	8.7e-06	-	sp|Q9WJR5|POK19_HUMAN Endogenous retrovirus group K member 19 Pol protein OS=Homo sapiens OX=9606 GN=ERVK-19 PE=2 SV=2 && PF00665:Integrase core domain
EOBAG002440015991	245.192	134.627	59.3266	21.6112	22.8502	13.4815	146.382	19.3143	2.92591	4.43e-07	8.87e-06	Myrf	Q3UR85.2 RecName: Full=Myelin regulatory factor; AltName: Full=Myelin gene regulatory factor; Contains: RecName: Full=Myelin regulatory factor, N-terminal; Contains: RecName: Full=Myelin regulatory factor, C-terminal && PF13888:Myelin gene regulatory factor C-terminal domain 2|PF13887:Myelin gene regulatory factor -C-terminal domain 1|PF05224:NDT80 / PhoG like DNA-binding family|PF13884:Chaperone…
EOBAG002650008095	39.6783	26.6933	73.6089	1.87924	0	0	46.6602	0.626412	6.25783	4.44e-07	8.89e-06	EOBAG002650008095	P24815.3 RecName: Full=3 beta-hydroxysteroid dehydrogenase/Delta 5-->4-isomerase type 1; AltName: Full=3 beta-hydroxysteroid dehydrogenase/Delta 5-->4-isomerase type I; Short=3-beta-HSD I; Includes: RecName: Full=3-beta-hydroxy-Delta(5)-steroid dehydrogenase; AltName: Full=3-beta-hydroxy-5-ene steroid dehydrogenase; AltName: Full=Progesterone reductase; Includes: RecName: Full=Steroid Delta-isome…
novel.1817	28.487	17.4087	29.6633	0	0	0	25.1863	0	7.2343	4.5e-07	8.99e-06	-	-
EOBAG000600131694	30.5218	13.9269	17.5782	69.5317	185.658	155.038	20.6757	136.742	-2.71973	4.5e-07	8.99e-06	Tnfrsf14	Q92956.3 RecName: Full=Tumor necrosis factor receptor superfamily member 14; AltName: Full=Herpes virus entry mediator A; Short=Herpesvirus entry mediator A; Short=HveA; AltName: Full=Tumor necrosis factor receptor-like 2; Short=TR2; AltName: CD_antigen=CD270; Flags: Precursor
novel.319	0	0	0	88.3241	72.3591	2.52779	0	54.4036	-8.08216	4.51e-07	8.99e-06	-	-
EOBAG000680094005	34.5913	54.5471	34.0579	3.75847	2.85628	3.37038	41.0654	3.32838	3.62261	4.53e-07	9.03e-06	EOBAG000680094005	PF02627:Carboxymuconolactone decarboxylase family
EOBAG000140107025	0	0	0	397.458	65.6944	44.6576	0	169.27	-9.72058	4.55e-07	9.05e-06	EOBAG000140107025	-
novel.933	48.8348	11.6058	27.466	0	0	0	29.3022	0	7.45407	4.56e-07	9.07e-06	-	-
EOBAG002440033991	3.05218	0	2.19728	45.1017	28.5628	56.4539	1.74982	43.3728	-4.59658	4.76e-07	9.44e-06	Cd6	Q61003.2 RecName: Full=T-cell differentiation antigen CD6; AltName: CD_antigen=CD6; Flags: Precursor && PF00530:Scavenger receptor cysteine-rich domain
EOBAG001630019095	14.2435	42.9414	150.514	2.81885	0	0	69.2329	0.939618	6.23188	4.78e-07	9.47e-06	EOBAG001630019095	Q9R160.2 RecName: Full=Disintegrin and metalloproteinase domain-containing protein 24; Short=ADAM 24; AltName: Full=Testase-1; Flags: Precursor && PF01562:Reprolysin family propeptide|PF08516:ADAM cysteine-rich|PF00200:Disintegrin|PF01421:Reprolysin (M12B) family zinc metalloprotease
novel.754	417.131	403.881	314.211	1077.74	992.081	845.966	378.408	971.93	-1.36069	4.91e-07	9.71e-06	-	sp|Q9NY93|DDX56_HUMAN Probable ATP-dependent RNA helicase DDX56 OS=Homo sapiens OX=9606 GN=DDX56 PE=1 SV=1 && PF00270:DEAD/DEAH box helicase
EOBAG000350100991	50.8696	81.2404	43.9456	3.75847	9.52093	1.68519	58.6852	4.9882	3.57217	4.94e-07	9.75e-06	Mmrn1	B2RPV6.2 RecName: Full=Multimerin-1; Flags: Precursor && PF00008:EGF-like domain|PF00386:C1q domain|PF07546:EMI domain
EOBAG000570134994	1069.28	921.499	764.654	232.086	197.083	385.066	918.477	271.412	1.75796	4.94e-07	9.75e-06	St6galnac6	Q9JM95.1 RecName: Full=Alpha-N-acetylgalactosaminide alpha-2,6-sialyltransferase 6; AltName: Full=GalNAc alpha-2,6-sialyltransferase VI; AltName: Full=ST6GalNAc VI; Short=ST6GalNAcVI; AltName: Full=Sialyltransferase 7F; Short=SIAT7-F && PF00777:Glycosyltransferase family 29 (sialyltransferase)
novel.1758	103.774	99.8097	172.487	481.084	417.017	356.418	125.357	418.173	-1.73793	5.1e-07	1e-05	-	-
EOBAG002060006991	2.03478	1.16058	2.19728	34.7659	38.0837	39.602	1.79755	37.4839	-4.37229	5.27e-07	1.04e-05	Tmem26	Q3UP23.2 RecName: Full=Transmembrane protein 26 && PF09772:Transmembrane protein 26
EOBAG000320060991	405.94	408.523	374.636	105.237	170.425	96.8985	396.366	124.187	1.67554	5.36e-07	1.06e-05	Abca5	Q8CF82.1 RecName: Full=ATP-binding cassette sub-family A member 5 && PF00005:ABC transporter|PF12698:ABC-2 family transporter protein
EOBAG004640017991	29.5044	60.35	36.2551	162.554	162.808	176.103	42.0365	167.155	-1.99633	5.54e-07	1.09e-05	Ogfod3	Q9D136.1 RecName: Full=2-oxoglutarate and iron-dependent oxygenase domain-containing protein 3 && PF13661:2OG-Fe(II) oxygenase superfamily
novel.2192	31.5392	23.2116	18.6769	0	0	0	24.4759	0	7.19292	5.56e-07	1.09e-05	-	-
EOBAG000190020994	3.05218	6.96347	2.19728	40.4036	128.533	33.7038	4.07097	67.5466	-4.0638	5.62e-07	1.1e-05	Treml4	Q3LRV9.1 RecName: Full=Trem-like transcript 4 protein; Short=TLT-4; AltName: Full=Triggering receptor expressed on myeloid cells-like protein 3; AltName: Full=Triggering receptor expressed on myeloid cells-like protein 4; Flags: Precursor && PF07686:Immunoglobulin V-set domain
EOBAG005500001095	51.887	15.0875	62.6225	0	0.952093	0	43.199	0.317364	7.05115	5.62e-07	1.1e-05	EOBAG005500001095	Q5QJU3.2 RecName: Full=Alkaline ceramidase 2; Short=AlkCDase 2; Short=Alkaline CDase 2; Short=haCER2; AltName: Full=Acylsphingosine deacylase 3-like; AltName: Full=N-acylsphingosine amidohydrolase 3-like && PF05875:Ceramidase
EOBAG000080051991	1101.84	559.398	1372.2	4189.76	4168.26	2960.04	1011.15	3772.69	-1.89942	5.64e-07	1.1e-05	Acot12	Q9DBK0.1 RecName: Full=Acyl-coenzyme A thioesterase 12; Short=Acyl-CoA thioesterase 12; AltName: Full=Acyl-CoA thioester hydrolase 12; AltName: Full=Cytoplasmic acetyl-CoA hydrolase 1; Short=CACH-1; Short=mCACH-1 && PF03061:Thioesterase superfamily|PF01852:START domain
EOBAG001610002992	2.03478	3.48173	0	656.793	308.478	26.9631	1.83884	330.745	-7.4969	5.66e-07	1.11e-05	Sftpd	P50404.1 RecName: Full=Pulmonary surfactant-associated protein D; Short=PSP-D; Short=SP-D; AltName: Full=Lung surfactant protein D; Flags: Precursor && PF01391:Collagen triple helix repeat (20 copies)|PF09006:Lung surfactant protein D coiled-coil trimerisation|PF00059:Lectin C-type domain
EOBAG002400006991	8.13914	2.32116	5.4932	348.598	52.3651	21.0649	5.31783	140.676	-4.71547	5.75e-07	1.12e-05	Akap6	Q13023.3 RecName: Full=A-kinase anchor protein 6; Short=AKAP-6; AltName: Full=A-kinase anchor protein 100 kDa; Short=AKAP 100; AltName: Full=Protein kinase A-anchoring protein 6; Short=PRKA6; AltName: Full=mAKAP && PF00435:Spectrin repeat
EOBAG000610047992	532.096	518.778	641.606	249.938	178.041	160.936	564.16	196.305	1.5236	5.88e-07	1.15e-05	Drosha	Q9NRR4.2 RecName: Full=Ribonuclease 3; AltName: Full=Protein Drosha; AltName: Full=Ribonuclease III; Short=RNase III; AltName: Full=p241 && PF00035:Double-stranded RNA binding motif|PF14622:Ribonuclease-III-like|PF00636:Ribonuclease III domain
EOBAG004060003991	217.722	206.583	169.191	1215.87	1226.3	385.909	197.832	942.69	-2.2522	5.95e-07	1.16e-05	Stam	P70297.3 RecName: Full=Signal transducing adapter molecule 1; Short=STAM-1 && PF00790:VHS domain|PF00018:SH3 domain|PF03127:GAT domain
novel.1757	0	0	0	17.8527	14.2814	79.204	0	37.1127	-7.5337	5.96e-07	1.16e-05	-	-
EOBAG002820025894	243.157	436.377	324.099	76.1091	116.155	94.3707	334.544	95.545	1.8075	6.07e-07	1.18e-05	Tmem184a	Q3UFJ6.1 RecName: Full=Transmembrane protein 184A; AltName: Full=Sexually dimorphic expressed in male gonads 1 && PF03619:Organic solute transporter Ostalpha|PF10178:Proteasome assembly chaperone 3
EOBAG000170005005	0	0	0	12.215	41.8921	37.9168	0	30.6746	-7.25704	6.08e-07	1.18e-05	EOBAG000170005005	Q13972.2 RecName: Full=Ras-specific guanine nucleotide-releasing factor 1; Short=Ras-GRF1; AltName: Full=Guanine nucleotide-releasing protein; Short=GNRP; AltName: Full=Ras-specific nucleotide exchange factor CDC25
EOBAG003030005994	426.287	637.157	484.501	179.467	185.658	198.853	515.982	187.993	1.45596	6.2e-07	1.2e-05	Nup35	Q68FY1.1 RecName: Full=Nucleoporin NUP53; AltName: Full=35 kDa nucleoporin; AltName: Full=Nuclear pore complex protein Nup53; AltName: Full=Nucleoporin Nup35
EOBAG002490015991	1074.37	1331.18	1442.52	475.447	505.561	578.863	1282.69	519.957	1.30238	6.44e-07	1.25e-05	Scyl3	Q9DBQ7.3 RecName: Full=Protein-associating with the carboxyl-terminal domain of ezrin; AltName: Full=Ezrin-binding protein PACE-1; AltName: Full=SCY1-like protein 3 && PF00069:Protein kinase domain
EOBAG000030177694	90.5479	89.3645	116.456	268.731	319.903	262.89	98.7894	283.841	-1.52249	6.73e-07	1.3e-05	Fam228a	Q8CDW1.1 RecName: Full=Protein FAM228A
EOBAG004240001095	49.8522	39.4596	57.1293	169.131	142.814	196.325	48.8137	169.423	-1.79456	6.79e-07	1.31e-05	EOBAG004240001095	Q80SU7.1 RecName: Full=Interferon-induced very large GTPase 1; AltName: Full=Very large-inducible GTPase-1; Short=VLIG-1
EOBAG006230002991	218.739	256.488	261.476	570.348	573.16	711.151	245.568	618.22	-1.33266	6.98e-07	1.35e-05	Vopp1	Q8R1C3.1 RecName: Full=Vesicular, overexpressed in cancer, prosurvival protein 1; AltName: Full=EGFR-coamplified and overexpressed protein; Short=ECop; Flags: Precursor
EOBAG000090181095	305.218	11.6058	64.8198	7.51694	3.80837	1.68519	127.214	4.33684	4.88373	7.02e-07	1.35e-05	EOBAG000090181095	P33263.1 RecName: Full=Cytochrome P450 2C26; AltName: Full=CYPIIC26; AltName: Full=Cytochrome P450 HSM2 && PF00067:Cytochrome P450
EOBAG002230007005	268.592	178.729	414.188	914.248	974.943	1092.85	287.169	994.013	-1.7911	7.11e-07	1.37e-05	EOBAG002230007005	-
EOBAG003490024991	125.139	175.247	156.007	35.7055	28.5628	51.3983	152.131	38.5555	1.97597	7.15e-07	1.37e-05	Ube2l6	Q4V8J2.1 RecName: Full=Ubiquitin/ISG15-conjugating enzyme E2 L6; AltName: Full=E2 ubiquitin-conjugating enzyme L6; AltName: Full=Ubiquitin carrier protein L6; AltName: Full=Ubiquitin-protein ligase L6 && PF00179:Ubiquitin-conjugating enzyme
EOBAG000300045991	11.1913	15.0875	20.8742	84.5656	74.2632	81.7318	15.7177	80.1869	-2.35455	7.15e-07	1.37e-05	Prob1	E7EW31.2 RecName: Full=Proline-rich basic protein 1
novel.647	15.2609	48.7443	99.9763	1.87924	0	0	54.6605	0.626412	6.48215	7.2e-07	1.38e-05	-	-
EOBAG032070001095	14.2435	20.8904	39.5511	147.52	160.904	98.5837	24.895	135.669	-2.44805	7.26e-07	1.39e-05	EOBAG032070001095	P15464.1 RecName: Full=SMH class II histocompatibility antigen, beta-1 chain; Flags: Precursor && PF07654:Immunoglobulin C1-set domain
EOBAG000420052994	17.2957	25.5327	20.8742	86.4449	88.5446	101.954	21.2342	92.3145	-2.12476	7.3e-07	1.39e-05	Rp9	Q8TA86.2 RecName: Full=Retinitis pigmentosa 9 protein; AltName: Full=Pim-1-associated protein; Short=PAP-1
EOBAG001590018005	237.052	388.793	436.16	1211.17	1008.27	989.207	354.002	1069.55	-1.59572	7.35e-07	1.4e-05	EOBAG001590018005	-
EOBAG001610009991	1249.36	791.514	941.535	317.591	334.185	413.714	994.136	355.163	1.48487	7.43e-07	1.42e-05	Fam213a	Q9BRX8.3 RecName: Full=Redox-regulatory protein FAM213A; AltName: Full=Peroxiredoxin-like 2 activated in M-CSF stimulated monocytes; Short=Protein PAMM && PF13911:AhpC/TSA antioxidant enzyme
novel.1444	41.7131	25.5327	53.8334	2.81885	0	0	40.3597	0.939618	5.45992	7.48e-07	1.42e-05	-	sp|Q9GZW8|MS4A7_HUMAN Membrane-spanning 4-domains subfamily A member 7 OS=Homo sapiens OX=9606 GN=MS4A7 PE=1 SV=1 && PF04103:CD20-like family
novel.2008	2.03478	0	0	6.57733	142.814	105.324	0.678262	84.9052	-6.8983	7.55e-07	1.44e-05	-	sp|P06752|ENV_FLVSA Envelope glycoprotein OS=Feline leukemia virus (strain C/Sarma) OX=103919 GN=env PE=3 SV=1
EOBAG000630036994	2150.77	3342.46	2268.69	667.129	1094.91	783.614	2587.31	848.55	1.60838	7.57e-07	1.44e-05	Tspan4	Q9DCK3.1 RecName: Full=Tetraspanin-4; Short=Tspan-4; AltName: Full=Transmembrane 4 superfamily member 7 && PF00335:Tetraspanin family
EOBAG000270157893	15.2609	23.2116	42.847	119.331	135.197	151.667	27.1065	135.399	-2.32354	7.97e-07	1.51e-05	Ccl5	P97272.1 RecName: Full=C-C motif chemokine 5; AltName: Full=SIS-delta; AltName: Full=Small-inducible cytokine A5; AltName: Full=T-cell-specific protein RANTES; Flags: Precursor && PF00048:Small cytokines (intecrine/chemokine), interleukin-8 like
EOBAG000900092991	115.983	46.4231	54.932	372.089	241.832	351.362	72.446	321.761	-2.14785	8.2e-07	1.55e-05	Il22ra1	Q80XZ4.1 RecName: Full=Interleukin-22 receptor subunit alpha-1; Short=IL-22 receptor subunit alpha-1; Short=IL-22R-alpha-1; Short=IL-22RA1; Flags: Precursor && PF01108:Tissue factor
EOBAG000450046991	115.983	31.3356	168.092	6.57733	8.56884	15.1667	105.137	10.1043	3.37363	8.22e-07	1.56e-05	Ankrd29	Q8N6D5.2 RecName: Full=Ankyrin repeat domain-containing protein 29 && PF12796:Ankyrin repeats (3 copies)|PF13637:Ankyrin repeats (many copies)
EOBAG002940010584	24.4174	10.4452	7.69048	72.3506	136.149	91.0003	14.1844	99.8334	-2.8054	8.28e-07	1.57e-05	EXD3	Q8N9H8.3 RecName: Full=Exonuclease mut-7 homolog; AltName: Full=Exonuclease 3'-5' domain-containing protein 3 && PF01612:3'-5' exonuclease|PF01927:Mut7-C RNAse domain
EOBAG000040201994	1725.5	4736.32	3688.14	861.63	914.009	930.226	3383.32	901.955	1.90721	8.37e-07	1.58e-05	Spcs2	Q28250.1 RecName: Full=Signal peptidase complex subunit 2; AltName: Full=Microsomal signal peptidase 25 kDa subunit; Short=SPase 25 kDa subunit && PF06703:Microsomal signal peptidase 25 kDa subunit (SPC25)
EOBAG000340071991	2401.05	3731.26	2810.32	393.7	54.2693	594.03	2980.88	347.333	3.10094	8.42e-07	1.59e-05	Elovl2	Q9NXB9.2 RecName: Full=Elongation of very long chain fatty acids protein 2; AltName: Full=3-keto acyl-CoA synthase ELOVL2; AltName: Full=ELOVL fatty acid elongase 2; Short=ELOVL FA elongase 2; AltName: Full=Very long chain 3-ketoacyl-CoA synthase 2; AltName: Full=Very long chain 3-oxoacyl-CoA synthase 2 && PF01151:GNS1/SUR4 family
EOBAG000370027894	89.5305	40.6202	18.6769	1.87924	0	0	49.6092	0.626412	6.34551	8.5e-07	1.6e-05	Mapk4	Q6P5G0.1 RecName: Full=Mitogen-activated protein kinase 4; Short=MAP kinase 4; Short=MAPK 4; AltName: Full=Extracellular signal-regulated kinase 4; Short=ERK-4
novel.1695	0	0	0	13.1547	28.5628	45.5002	0	29.0725	-7.18077	8.51e-07	1.6e-05	-	sp|P12894|POL_IPMAI Intracisternal A-particle Pol-related polyprotein (Fragment) OS=Mouse intracisternal a-particle IL3 OX=11754 PE=3 SV=1 && PF00552:Integrase DNA binding domain|PF00075:RNase H|PF02022:Integrase Zinc binding domain|PF00665:Integrase core domain
EOBAG003800021794	644.009	357.458	816.29	2105.68	4976.59	1841.07	605.919	2974.45	-2.29522	8.51e-07	1.6e-05	Cyp4b1	Q64462.1 RecName: Full=Cytochrome P450 4B1; AltName: Full=CYPIVB1 && PF00067:Cytochrome P450
novel.2286	35.6087	112.576	81.2994	11.2754	5.71256	10.1111	76.4947	9.03304	3.0775	8.51e-07	1.6e-05	-	sp|Q8WVJ2|NUDC2_HUMAN NudC domain-containing protein 2 OS=Homo sapiens OX=9606 GN=NUDCD2 PE=1 SV=1
novel.157	3001.31	1776.84	2067.64	483.903	533.172	932.753	2281.93	649.943	1.81162	8.57e-07	1.61e-05	-	sp|O00748|EST2_HUMAN Cocaine esterase OS=Homo sapiens OX=9606 GN=CES2 PE=1 SV=1
EOBAG000050240992	699.966	458.428	654.79	248.999	139.958	155.88	604.395	181.612	1.7352	8.59e-07	1.61e-05	Pltp	P55065.1 RecName: Full=Phospholipid transfer protein; AltName: Full=Lipid transfer protein II; Flags: Precursor && PF02886:LBP / BPI / CETP family, C-terminal domain|PF01273:LBP / BPI / CETP family, N-terminal domain
EOBAG000050131005	67.1479	121.861	90.0885	320.41	504.609	259.519	93.0324	361.513	-1.95967	8.86e-07	1.66e-05	EOBAG000050131005	-
novel.2278	0	0	0	31.947	26.6586	18.5371	0	25.7142	-7.00095	8.97e-07	1.68e-05	-	-
EOBAG000120156993	833.244	508.333	914.069	2053.07	3619.86	2120.81	751.882	2597.91	-1.78854	9.22e-07	1.72e-05	Kif26a	Q52KG5.2 RecName: Full=Kinesin-like protein KIF26A
novel.2080	0	0	0	8.45656	29.5149	66.5651	0	34.8455	-7.44228	9.23e-07	1.72e-05	-	sp|P12894|POL_IPMAI Intracisternal A-particle Pol-related polyprotein (Fragment) OS=Mouse intracisternal a-particle IL3 OX=11754 PE=3 SV=1 && PF02022:Integrase Zinc binding domain|PF00665:Integrase core domain|PF00552:Integrase DNA binding domain
novel.2113	0	0	0	7.51694	22.8502	90.1577	0	40.175	-7.64773	9.36e-07	1.74e-05	-	-
EOBAG010980002095	0	0	0	22.5508	25.7065	26.1205	0	24.7926	-6.94957	9.42e-07	1.75e-05	EOBAG010980002095	Q06606.1 RecName: Full=Granzyme-like protein 2; AltName: Full=GLP-2; AltName: Full=Granzyme-like protein II; Short=GLP II; AltName: Full=Mast cell protease 10; Short=rMCP-10; AltName: Full=Mast cell protease X; Short=rMCP-X; Flags: Precursor && PF00089:Trypsin
EOBAG000040063991	27.4696	37.1385	15.381	107.116	114.251	186.214	26.663	135.86	-2.35224	9.47e-07	1.76e-05	Cpeb1	Q9BZB8.1 RecName: Full=Cytoplasmic polyadenylation element-binding protein 1; Short=CPE-BP1; Short=CPE-binding protein 1; Short=h-CPEB; Short=hCPEB-1
EOBAG000530082994	604.331	380.669	451.541	1396.27	1384.34	1116.44	478.847	1299.02	-1.43915	9.47e-07	1.76e-05	Fahd2a	Q96GK7.1 RecName: Full=Fumarylacetoacetate hydrolase domain-containing protein 2A && PF01557:Fumarylacetoacetate (FAA) hydrolase family
EOBAG000260089991	76.3044	69.6347	70.313	185.105	212.317	224.13	72.084	207.184	-1.52282	9.6e-07	1.78e-05	Inca1	Q6PKN7.1 RecName: Full=Protein INCA1; AltName: Full=Inhibitor of CDK interacting with cyclin A1 && PF15142:INCA1
EOBAG000440048991	137.348	152.036	113.16	333.564	453.196	349.677	134.181	378.813	-1.49743	9.64e-07	1.78e-05	Itm2c	Q5PQL7.1 RecName: Full=Integral membrane protein 2C; Contains: RecName: Full=CT-BRI3
EOBAG007100002095	37.6435	45.2625	25.2687	96.7807	246.592	204.751	36.0583	182.708	-2.34217	9.64e-07	1.78e-05	EOBAG007100002095	Q15397.3 RecName: Full=Pumilio homolog 3; AltName: Full=HBV X-transactivated gene 5 protein; AltName: Full=HBV XAg-transactivated protein 5; AltName: Full=Minor histocompatibility antigen HA-8; Short=HLA-HA8 && PF08144:CPL (NUC119) domain
novel.1198	1.01739	0	0	75.1694	46.6525	16.8519	0.339131	46.2246	-6.88484	9.68e-07	1.79e-05	-	-
EOBAG000890016991	50.8696	41.7808	19.7755	0	1.90419	0.842596	37.4753	0.915594	5.36395	9.7e-07	1.79e-05	Drp2	Q9EPA0.2 RecName: Full=Dystrophin-related protein 2; Short=DRP-2
EOBAG003410008991	47.8174	42.9414	88.9899	404.036	154.239	366.529	59.9162	308.268	-2.36336	9.73e-07	1.79e-05	Nav2	Q8IVL1.3 RecName: Full=Neuron navigator 2; AltName: Full=Helicase APC down-regulated 1; AltName: Full=Pore membrane and/or filament-interacting-like protein 2; AltName: Full=Retinoic acid inducible in neuroblastoma 1; AltName: Full=Steerin-2; AltName: Full=Unc-53 homolog 2; Short=unc53H2 && PF00307:Calponin homology (CH) domain
EOBAG000680032994	103.774	78.9193	96.6804	20.6716	26.6586	16.0093	93.1246	21.1132	2.1458	9.82e-07	1.81e-05	Ccl27a	Q9Z1X0.2 RecName: Full=C-C motif chemokine 27; AltName: Full=CC chemokine ILC; AltName: Full=Cutaneous T-cell-attracting chemokine; Short=CTACK; AltName: Full=ESkine; AltName: Full=IL-11 R-alpha-locus chemokine; Short=ALP; Short=mILC; AltName: Full=Skinkine; AltName: Full=Small-inducible cytokine A27; Flags: Precursor
novel.1672	18.3131	9.28462	30.7619	105.237	173.281	88.4725	19.4532	122.33	-2.6492	9.91e-07	1.82e-05	-	sp|P15129|CP4B1_RAT Cytochrome P450 4B1 OS=Rattus norvegicus OX=10116 GN=Cyp4b1 PE=1 SV=3
novel.726	109.878	2.32116	26.3674	0	0	0	46.189	0	8.10985	1.01e-06	1.85e-05	-	-
EOBAG002060019005	0	0	0	16.9131	28.5628	31.176	0	25.5506	-6.99358	1.04e-06	1.91e-05	EOBAG002060019005	-
EOBAG001810036095	595.175	457.268	644.902	1343.65	1362.44	1362.48	565.781	1356.19	-1.26097	1.07e-06	1.97e-05	EOBAG001810036095	Q14CZ0.1 RecName: Full=UPF0472 protein C16orf72 && PF15251:Domain of unknown function (DUF4588)
novel.2294	12.2087	9.28462	15.381	75.1694	63.7902	63.1947	12.2914	67.3848	-2.45199	1.08e-06	1.98e-05	-	-
EOBAG007140008005	2.03478	2.32116	5.4932	33.8262	69.5028	35.389	3.28305	46.2393	-3.81851	1.09e-06	1.98e-05	EOBAG007140008005	Q96FN9.1 RecName: Full=Probable D-tyrosyl-tRNA(Tyr) deacylase 2; AltName: Full=D-tyrosyl-tRNA deacylase 2
EOBAG000900033294	537.183	511.815	328.494	1332.38	1160.6	1243.67	459.164	1245.55	-1.4396	1.11e-06	2.02e-05	FCN3	O75636.2 RecName: Full=Ficolin-3; AltName: Full=Collagen/fibrinogen domain-containing lectin 3 p35; AltName: Full=Collagen/fibrinogen domain-containing protein 3; AltName: Full=Hakata antigen; Flags: Precursor && PF01391:Collagen triple helix repeat (20 copies)|PF00147:Fibrinogen beta and gamma chains, C-terminal globular domain
novel.2052	24.4174	31.3356	14.2823	0	0	0	23.3451	0	7.12302	1.11e-06	2.03e-05	-	-
novel.2188	82.4088	74.277	50.5375	8.45656	8.56884	16.0093	69.0744	11.0116	2.6412	1.13e-06	2.07e-05	-	sp|P03330|GAG_WMSV Gag polyprotein OS=Woolly monkey sarcoma virus OX=11970 GN=gag PE=3 SV=4
EOBAG003120012994	18.3131	5.80289	24.1701	62.9544	144.718	158.408	16.0953	122.027	-2.91777	1.14e-06	2.07e-05	Fabp5	Q01469.3 RecName: Full=Fatty acid-binding protein, epidermal; AltName: Full=Epidermal-type fatty acid-binding protein; Short=E-FABP; AltName: Full=Fatty acid-binding protein 5; AltName: Full=Psoriasis-associated fatty acid-binding protein homolog; Short=PA-FABP && PF00061:Lipocalin / cytosolic fatty-acid binding protein family
novel.1503	0	0	0	15.0339	26.6586	37.0742	0	26.2556	-7.03347	1.15e-06	2.09e-05	-	sp|P11369|LORF2_MOUSE LINE-1 retrotransposable element ORF2 protein OS=Mus musculus OX=10090 GN=Pol PE=1 SV=2
EOBAG002590018992	182.113	251.845	176.881	486.722	558.878	575.493	203.613	540.364	-1.40907	1.16e-06	2.1e-05	Nfu1	Q9UMS0.2 RecName: Full=NFU1 iron-sulfur cluster scaffold homolog, mitochondrial; AltName: Full=HIRA-interacting protein 5; Flags: Precursor && PF01106:NifU-like domain|PF08712:Scaffold protein Nfu/NifU N terminal
novel.704	0	0	0	19.732	26.6586	26.9631	0	24.4512	-6.92973	1.16e-06	2.11e-05	-	-
novel.1485	0	0	0	19.732	13.3293	58.9817	0	30.681	-7.25923	1.17e-06	2.11e-05	-	-
EOBAG000220093892	202.461	148.554	131.837	27.2489	32.3712	54.7687	160.951	38.1296	2.07426	1.18e-06	2.14e-05	Disp1	Q96F81.3 RecName: Full=Protein dispatched homolog 1
EOBAG000020083991	573.809	919.177	609.746	234.904	265.634	251.936	700.911	250.825	1.48221	1.19e-06	2.14e-05	Ddx41	Q91VN6.2 RecName: Full=Probable ATP-dependent RNA helicase DDX41; AltName: Full=DEAD box protein 41 && PF00270:DEAD/DEAH box helicase|PF00271:Helicase conserved C-terminal domain
EOBAG002170001994	2745.94	958.637	1864.39	388.062	498.897	531.678	1856.32	472.879	1.97296	1.19e-06	2.16e-05	1190002N15Rik	Q8NDZ4.1 RecName: Full=Deleted in autism protein 1; AltName: Full=Golgi Protein of 49 kDa; Short=GoPro49; AltName: Full=Hypoxia and AKT-induced stem cell factor; Short=HASF; Flags: Precursor && PF12260:Protein-kinase domain of FAM69
EOBAG000990051994	13.2261	12.7664	5.4932	54.4978	88.5446	65.7225	10.4952	69.5883	-2.72734	1.22e-06	2.2e-05	Rpl32	Q6QAT0.3 RecName: Full=60S ribosomal protein L32 >Q76KA3.3 RecName: Full=60S ribosomal protein L32 >P62912.2 RecName: Full=60S ribosomal protein L32 >P62910.2 RecName: Full=60S ribosomal protein L32 >P62911.2 RecName: Full=60S ribosomal protein L32 >E2RKA8.1 RecName: Full=60S ribosomal protein L32 && PF01655:Ribosomal protein L32
EOBAG000900083005	0	0	0	16.9131	16.1856	55.6113	0	29.57	-7.20604	1.22e-06	2.2e-05	EOBAG000900083005	-
EOBAG000100106994	22.3826	38.2991	42.847	218.931	106.634	154.195	34.5096	159.92	-2.21535	1.22e-06	2.2e-05	Tmem181a	Q9P2C4.2 RecName: Full=Transmembrane protein 181
EOBAG000100023991	16.2783	19.7298	24.1701	101.479	66.6465	163.464	20.0594	110.53	-2.46513	1.23e-06	2.21e-05	Aig1	Q9NVV5.2 RecName: Full=Androgen-induced gene 1 protein; Short=AIG-1 && PF04750:FAR-17a/AIG1-like protein
novel.1563	0	0	2.19728	26.3093	49.5088	57.2965	0.732427	44.3715	-5.93151	1.23e-06	2.21e-05	-	-
EOBAG000140102992	264.522	217.028	244.997	712.23	564.591	548.53	242.182	608.45	-1.32842	1.24e-06	2.22e-05	Them6	Q5XIE1.1 RecName: Full=Protein THEM6; Flags: Precursor
EOBAG000020189991	7467.66	7714.36	7191.7	3378.87	3470.38	3875.1	7457.91	3574.78	1.06088	1.27e-06	2.27e-05	Suclg2	Q9Z2I8.3 RecName: Full=Succinate--CoA ligase [GDP-forming] subunit beta, mitochondrial; AltName: Full=GTP-specific succinyl-CoA synthetase subunit beta; AltName: Full=Succinyl-CoA synthetase beta-G chain; Short=SCS-betaG; Flags: Precursor && PF00549:CoA-ligase|PF08442:ATP-grasp domain
novel.406	225.861	261.13	156.007	47.9205	76.1674	55.6113	214.333	59.8998	1.83978	1.28e-06	2.28e-05	-	sp|P47880|IBP6_MOUSE Insulin-like growth factor-binding protein 6 OS=Mus musculus OX=10090 GN=Igfbp6 PE=2 SV=2 && PF00219:Insulin-like growth factor binding protein
EOBAG003970056991	17.2957	20.8904	13.1837	89.2637	144.718	61.5095	17.1233	98.4971	-2.52448	1.28e-06	2.29e-05	Prss53	Q571E5.2 RecName: Full=Serine protease 53; AltName: Full=Polyserine protease 3; Short=Polyserase-3; Flags: Precursor && PF00089:Trypsin
EOBAG000290163883	1583.06	1721.14	1409.56	485.783	548.405	761.707	1571.25	598.631	1.39178	1.3e-06	2.31e-05	Eci1	P23965.1 RecName: Full=Enoyl-CoA delta isomerase 1, mitochondrial; AltName: Full=3,2-trans-enoyl-CoA isomerase; AltName: Full=Delta(3),Delta(2)-enoyl-CoA isomerase; Short=D3,D2-enoyl-CoA isomerase; AltName: Full=Dodecenoyl-CoA isomerase; Flags: Precursor && PF00378:Enoyl-CoA hydratase/isomerase
novel.853	49.8522	30.175	21.9728	0	0.952093	0	34	0.317364	6.70585	1.32e-06	2.35e-05	-	-
EOBAG023710001884	1.01739	2.32116	4.39456	58.2563	13.3293	124.704	2.5777	65.4299	-4.67689	1.33e-06	2.37e-05	4932415D10Rik	Q68DN1.3 RecName: Full=Uncharacterized protein C2orf16
novel.2044	0	0	0	113.694	8.56884	11.7963	0	44.6863	-7.79854	1.34e-06	2.38e-05	-	-
EOBAG000220029992	0	0	0	3.75847	20.946	121.334	0	48.6794	-7.92434	1.37e-06	2.43e-05	Rd3	Q8BRE0.1 RecName: Full=Protein RD3 && PF14473:RD3 protein
EOBAG000630096893	170.922	33.6568	50.5375	549.677	559.831	481.965	85.0387	530.491	-2.63804	1.4e-06	2.49e-05	Ccnd1	P39948.1 RecName: Full=G1/S-specific cyclin-D1
novel.1546	23.4	145.072	57.1293	8.45656	3.80837	1.68519	75.2005	4.65004	4.02433	1.41e-06	2.5e-05	-	-
EOBAG000050198991	17.2957	19.7298	16.4796	62.0148	116.155	87.63	17.835	88.6	-2.31366	1.42e-06	2.52e-05	Ada	P03958.3 RecName: Full=Adenosine deaminase; AltName: Full=Adenosine aminohydrolase && PF00962:Adenosine/AMP deaminase
novel.1296	0	0	0	7.51694	24.7544	72.4632	0	34.9115	-7.44519	1.44e-06	2.55e-05	-	-
EOBAG000750012992	29.5044	12.7664	12.085	242.421	38.0837	297.436	18.1186	192.647	-3.40615	1.48e-06	2.62e-05	Reep1	Q8BGH4.1 RecName: Full=Receptor expression-enhancing protein 1
EOBAG000630115893	366.261	236.758	323	1563.52	885.446	760.021	308.673	1069.66	-1.79243	1.49e-06	2.63e-05	Tcirg1	Q13488.3 RecName: Full=V-type proton ATPase 116 kDa subunit a isoform 3; Short=V-ATPase 116 kDa isoform a3; AltName: Full=Osteoclastic proton pump 116 kDa subunit; Short=OC-116 kDa; Short=OC116; AltName: Full=T-cell immune regulator 1; AltName: Full=T-cell immune response cDNA7 protein; Short=TIRC7; AltName: Full=Vacuolar proton translocating ATPase 116 kDa subunit a isoform 3
EOBAG007200003994	146.504	183.371	265.871	792.098	551.262	549.372	198.582	630.911	-1.66806	1.52e-06	2.67e-05	Sgf29	P0C606.1 RecName: Full=SAGA-associated factor 29; Short=rSGF29; AltName: Full=Coiled-coil domain-containing protein 101; AltName: Full=SAGA complex-associated factor 29 && PF07039:SGF29 tudor-like domain
EOBAG000250110095	13.2261	12.7664	13.1837	93.9618	46.6525	87.63	13.0587	76.0814	-2.5429	1.52e-06	2.68e-05	EOBAG000250110095	Q75N62.1 RecName: Full=GTPase IMAP family member 8; Short=mGIMAP8; AltName: Full=Immune-associated nucleotide-binding protein 9; Short=IAN-9; AltName: Full=Immunity-associated protein 8
EOBAG000360073991	20.3478	41.7808	36.2551	0	0	0.842596	32.7946	0.280865	6.65042	1.54e-06	2.7e-05	Abca12	Q86UK0.3 RecName: Full=ATP-binding cassette sub-family A member 12; AltName: Full=ATP-binding cassette transporter 12; Short=ATP-binding cassette 12 && PF12698:ABC-2 family transporter protein|PF00005:ABC transporter
EOBAG013600001464	34.5913	22.051	39.5511	0.939618	0	0	32.0645	0.313206	6.62071	1.54e-06	2.71e-05	FAM156A	Q8NDB6.1 RecName: Full=Protein FAM156A/FAM156B; AltName: Full=Transmembrane protein 29/29B
EOBAG004980002095	2.03478	0	0	15.9735	60.9339	80.8892	0.678262	52.5989	-6.20139	1.56e-06	2.73e-05	EOBAG004980002095	Q6P8X1.2 RecName: Full=Sorting nexin-6; Contains: RecName: Full=Sorting nexin-6, N-terminally processed
EOBAG000950002085	10.1739	31.3356	30.7619	0	0	0	24.0905	0	7.1669	1.58e-06	2.76e-05	EOBAG000950002085	P50297.1 RecName: Full=Arylamine N-acetyltransferase 1; AltName: Full=Arylamide acetylase 1; AltName: Full=N-acetyltransferase type 1; Short=AT-1; Short=NAT-1 && PF00797:N-acetyltransferase
EOBAG000130042892	80.374	253.006	121.949	13.1547	0	17.6945	151.776	10.2831	3.87548	1.58e-06	2.76e-05	Bche	O62760.1 RecName: Full=Cholinesterase; AltName: Full=Acylcholine acylhydrolase; AltName: Full=Butyrylcholine esterase; AltName: Full=Choline esterase II; AltName: Full=Pseudocholinesterase; Flags: Precursor && PF08674:Acetylcholinesterase tetramerisation domain|PF00135:Carboxylesterase family
EOBAG001800025993	62.0609	22.051	61.5239	178.527	368.46	208.121	48.5453	251.703	-2.37106	1.59e-06	2.79e-05	S100a1	P02639.2 RecName: Full=Protein S100-A1; AltName: Full=S-100 protein alpha chain; AltName: Full=S-100 protein subunit alpha; AltName: Full=S100 calcium-binding protein A1
EOBAG000630012005	26.4522	48.7443	39.5511	3.75847	3.80837	1.68519	38.2492	3.08401	3.6444	1.64e-06	2.86e-05	EOBAG000630012005	-
EOBAG001110042994	18.3131	13.9269	18.6769	62.9544	89.4967	88.4725	16.9723	80.3079	-2.24007	1.64e-06	2.86e-05	Fam198b	Q3UPI1.1 RecName: Full=Protein FAM198B; AltName: Full=Expressed in nerve and epithelium during development && PF15051:FAM198 protein
EOBAG005320001095	6.10435	18.5692	10.9864	113.694	81.88	53.0835	11.8867	82.8858	-2.81132	1.69e-06	2.94e-05	EOBAG005320001095	Q9JK24.2 RecName: Full=Serine/threonine-protein phosphatase 2A regulatory subunit B'' subunit gamma; AltName: Full=Protein phosphatase subunit G5PR
EOBAG008300001095	39.6783	19.7298	12.085	0	0	0	23.8311	0	7.15542	1.75e-06	3.05e-05	EOBAG008300001095	Q4R506.1 RecName: Full=60S ribosomal protein L7 && PF08079:Ribosomal L30 N-terminal domain|PF04822:Takusan
novel.1785	49.8522	32.4962	27.466	1.87924	0	0	36.6048	0.626412	5.90877	1.76e-06	3.06e-05	-	-
EOBAG000110274991	1231.04	1087.46	1149.18	530.884	553.166	540.104	1155.89	541.385	1.09439	1.84e-06	3.2e-05	Spg7	Q3ULF4.1 RecName: Full=Paraplegin; AltName: Full=Spastic paraplegia 7 protein && PF01434:Peptidase family M41|PF06480:FtsH Extracellular|PF00004:ATPase family associated with various cellular activities (AAA)
EOBAG003090020991	2060.22	2239.91	1908.34	977.203	503.657	511.456	2069.49	664.105	1.63994	1.85e-06	3.21e-05	Gga2	Q9UJY4.3 RecName: Full=ADP-ribosylation factor-binding protein GGA2; AltName: Full=Gamma-adaptin-related protein 2; AltName: Full=Golgi-localized, gamma ear-containing, ARF-binding protein 2; AltName: Full=VHS domain and ear domain of gamma-adaptin; Short=Vear
EOBAG001900095554	112.931	78.9193	138.429	271.55	426.538	380.853	110.093	359.647	-1.70702	1.85e-06	3.21e-05	2410002F23Rik	P70213.1 RecName: Full=Friend virus susceptibility protein 1
EOBAG000720025993	2.03478	1.16058	3.29592	49.7998	13.3293	100.269	2.16376	54.466	-4.65016	1.87e-06	3.23e-05	Kcp	Q3U492.2 RecName: Full=Kielin/chordin-like protein; AltName: Full=Cysteine-rich BMP regulator 2; AltName: Full=Cysteine-rich motor neuron 2 protein; Short=CRIM-2; AltName: Full=Kielin/chordin-like protein 1; Short=KCP-1; Flags: Precursor && PF00093:von Willebrand factor type C domain|PF00094:von Willebrand factor type D domain
EOBAG000510038694	33.5739	58.0289	37.3538	146.58	150.431	154.195	42.9855	150.402	-1.81087	1.88e-06	3.25e-05	Zfp397	Q86W11.1 RecName: Full=Zinc finger and SCAN domain-containing protein 30; AltName: Full=ZNF-WYM; AltName: Full=Zinc finger protein 397 opposite strand; AltName: Full=Zinc finger protein 397OS
EOBAG001860043991	934.984	827.492	711.919	281.885	290.388	391.807	824.798	321.36	1.35939	1.9e-06	3.28e-05	P4ha2	Q60716.1 RecName: Full=Prolyl 4-hydroxylase subunit alpha-2; Short=4-PH alpha-2; AltName: Full=Procollagen-proline,2-oxoglutarate-4-dioxygenase subunit alpha-2; Flags: Precursor && PF13640:2OG-Fe(II) oxygenase superfamily|PF08336:Prolyl 4-Hydroxylase alpha-subunit, N-terminal region
EOBAG000510037065	0	1.16058	1.09864	21.6112	69.5028	39.602	0.753073	43.572	-5.89638	1.93e-06	3.32e-05	EOBAG000510037065	Q5R5U3.1 RecName: Full=Zinc finger protein 271
EOBAG000570056991	411.027	420.129	280.153	129.667	100.922	144.926	370.436	125.172	1.56447	1.93e-06	3.33e-05	Trub2	Q91WG3.1 RecName: Full=Probable tRNA pseudouridine synthase 2
EOBAG043300001085	0	0	2.19728	58.2563	33.3232	32.0186	0.732427	41.1994	-5.82297	1.95e-06	3.35e-05	EOBAG043300001085	Q9CZ91.1 RecName: Full=Serum response factor-binding protein 1; AltName: Full=SRF-dependent transcription regulation-associated protein; AltName: Full=p49/STRAP
EOBAG001840020991	1748.9	1037.56	1240.37	452.896	291.34	527.465	1342.27	423.9	1.66269	1.98e-06	3.41e-05	Tjp2	Q9UDY2.2 RecName: Full=Tight junction protein ZO-2; AltName: Full=Tight junction protein 2; AltName: Full=Zona occludens protein 2; AltName: Full=Zonula occludens protein 2 && PF07653:Variant SH3 domain|PF00625:Guanylate kinase|PF00595:PDZ domain (Also known as DHR or GLGF)
EOBAG000470007991	40.6957	24.3721	41.7483	0	0.952093	3.37038	35.6054	1.44083	4.58269	2.04e-06	3.51e-05	Sel1l3	Q80TS8.3 RecName: Full=Protein sel-1 homolog 3; AltName: Full=Suppressor of lin-12-like protein 3; Short=Sel-1L3
EOBAG000290147892	28.487	27.8539	17.5782	98.6599	85.6884	164.306	24.6397	116.218	-2.23851	2.05e-06	3.52e-05	Rpl3l	Q3SZ10.3 RecName: Full=60S ribosomal protein L3-like && PF00297:Ribosomal protein L3
novel.2116	0	0	0	14.0943	284.676	246.038	0	181.603	-9.82218	2.06e-06	3.52e-05	-	sp|P08360|ENV_MLVCB Envelope glycoprotein OS=Cas-Br-E murine leukemia virus OX=11792 GN=env PE=1 SV=1
novel.304	0	0	0	33.8262	18.0898	19.3797	0	23.7652	-6.88775	2.06e-06	3.53e-05	-	-
EOBAG000100048994	329.635	229.794	202.15	1247.81	709.309	650.484	253.86	869.202	-1.77498	2.06e-06	3.53e-05	Sash1	P59808.1 RecName: Full=SAM and SH3 domain-containing protein 1 && PF00536:SAM domain (Sterile alpha motif)|PF12485:Lymphocyte signaling adaptor protein|PF07647:SAM domain (Sterile alpha motif)
EOBAG000580127991	152.609	112.576	101.075	6.57733	9.52093	32.8612	122.087	16.3198	2.89317	2.09e-06	3.57e-05	Capn3	P16259.1 RecName: Full=Calpain-3; AltName: Full=Calcium-activated neutral proteinase 3; Short=CANP 3; AltName: Full=Calpain L3; AltName: Full=Calpain p94; AltName: Full=Muscle-specific calcium-activated neutral protease 3 && PF00648:Calpain family cysteine protease|PF16648:Unstructured region on Calpain-3|PF13833:EF-hand domain pair|PF01067:Calpain large subunit, domain III
EOBAG001120003991	41.7131	26.6933	30.7619	139.063	95.2093	190.427	33.0561	141.566	-2.09636	2.11e-06	3.59e-05	Bbs7	Q8K2G4.1 RecName: Full=Bardet-Biedl syndrome 7 protein homolog; AltName: Full=BBS2-like protein 1
novel.1353	1.01739	0	0	71.411	12.3772	47.1854	0.339131	43.6578	-6.80428	2.13e-06	3.63e-05	-	-
EOBAG000150033991	200.426	191.495	169.191	446.319	412.256	492.918	187.037	450.498	-1.2682	2.14e-06	3.65e-05	Angel1	B2RYM0.2 RecName: Full=Protein angel homolog 1 && PF03372:Endonuclease/Exonuclease/phosphatase family
EOBAG000320082992	293.009	102.131	376.834	1139.76	1161.55	1053.24	257.325	1118.18	-2.11886	2.19e-06	3.73e-05	Rpl38	P63174.2 RecName: Full=60S ribosomal protein L38 >P63173.2 RecName: Full=60S ribosomal protein L38 >Q32PB9.4 RecName: Full=60S ribosomal protein L38
EOBAG000010144005	1.01739	0	0	46.0413	39.9879	21.0649	0.339131	35.698	-6.51203	2.2e-06	3.74e-05	EOBAG000010144005	-
EOBAG002660021991	25.4348	78.9193	19.7755	0.939618	0	0.842596	41.3765	0.594071	6.09787	2.23e-06	3.79e-05	Gabra3	P20236.1 RecName: Full=Gamma-aminobutyric acid receptor subunit alpha-3; AltName: Full=GABA(A) receptor subunit alpha-3; Flags: Precursor && PF02931:Neurotransmitter-gated ion-channel ligand binding domain|PF02932:Neurotransmitter-gated ion-channel transmembrane region
EOBAG002370004991	37.6435	11.6058	28.5647	97.7203	144.718	169.362	25.938	137.267	-2.39787	2.23e-06	3.79e-05	Cdk6	Q00534.1 RecName: Full=Cyclin-dependent kinase 6; AltName: Full=Cell division protein kinase 6; AltName: Full=Serine/threonine-protein kinase PLSTIRE && PF00069:Protein kinase domain
novel.900	8.13914	15.0875	19.7755	81.7468	104.73	59.8243	14.3341	82.1004	-2.52247	2.24e-06	3.8e-05	-	-
novel.584	39.6783	11.6058	18.6769	0	0	0	23.3203	0	7.12487	2.25e-06	3.81e-05	-	-
EOBAG000100010991	141.418	215.867	280.153	1706.35	1262.48	406.131	212.479	1124.98	-2.4047	2.26e-06	3.82e-05	Cited2	Q99967.2 RecName: Full=Cbp/p300-interacting transactivator 2; AltName: Full=MSG-related protein 1; Short=MRG-1; AltName: Full=P35srj && PF04487:CITED
EOBAG000590052494	3282.11	2024.05	3626.61	9649.88	14224.3	6697.79	2977.59	10190.6	-1.77497	2.29e-06	3.87e-05	Psap	Q61207.2 RecName: Full=Prosaposin; AltName: Full=Sulfated glycoprotein 1; Short=SGP-1; Contains: RecName: Full=Saposin-A; Contains: RecName: Full=Saposin-B-Val; Contains: RecName: Full=Saposin-B; Contains: RecName: Full=Saposin-C; Contains: RecName: Full=Saposin-D; Flags: Precursor && PF05184:Saposin-like type B, region 1|PF03489:Saposin-like type B, region 2|PF02199:Saposin A-type domain
EOBAG000030206991	226.878	152.036	78.0035	498.937	765.483	574.65	152.306	613.023	-2.00796	2.3e-06	3.87e-05	Sdc1	P26260.2 RecName: Full=Syndecan-1; Short=SYND1; AltName: CD_antigen=CD138; Flags: Precursor && PF01034:Syndecan domain
EOBAG000910020994	2953.49	4938.26	5832.68	1742.05	1409.1	923.485	4574.81	1358.21	1.75208	2.3e-06	3.88e-05	Nap1l1	P55209.1 RecName: Full=Nucleosome assembly protein 1-like 1; AltName: Full=NAP-1-related protein; Short=hNRP; Flags: Precursor
novel.1752	46.8	15.0875	12.085	0	0	0	24.6575	0	7.20526	2.31e-06	3.88e-05	-	-
EOBAG001090075095	424.253	482.8	272.463	139.063	132.341	127.232	393.172	132.879	1.56511	2.31e-06	3.88e-05	EOBAG001090075095	P15626.2 RecName: Full=Glutathione S-transferase Mu 2; AltName: Full=GST 5-5; AltName: Full=GST class-mu 2; AltName: Full=Glutathione S-transferase pmGT2 && PF00043:Glutathione S-transferase, C-terminal domain|PF02798:Glutathione S-transferase, N-terminal domain
EOBAG001970010365	48.8348	63.8318	60.4252	1105.93	594.106	67.4077	57.6973	589.148	-3.35228	2.33e-06	3.92e-05	EOBAG001970010365	Q8NDH2.2 RecName: Full=Coiled-coil domain-containing protein 168
novel.951	10.1739	29.0144	28.5647	0	0	0	22.5843	0	7.07378	2.36e-06	3.96e-05	-	-
EOBAG000760041991	10.1739	4.64231	4.39456	37.5847	63.7902	58.1391	6.4036	53.1713	-3.04099	2.36e-06	3.96e-05	Cd274	Q9EP73.1 RecName: Full=Programmed cell death 1 ligand 1; Short=PD-L1; Short=PDCD1 ligand 1; Short=Programmed death ligand 1; AltName: Full=B7 homolog 1; Short=B7-H1; AltName: CD_antigen=CD274; Flags: Precursor && PF07686:Immunoglobulin V-set domain
EOBAG000590040993	92.5827	85.8827	73.6089	324.168	233.263	208.121	84.0248	255.184	-1.60179	2.39e-06	4.01e-05	Pald1	Q9ULE6.3 RecName: Full=Paladin
EOBAG001920036991	2.03478	2.32116	2.19728	25.3697	42.8442	37.0742	2.18441	35.096	-4.00889	2.4e-06	4.01e-05	Bsn	O88737.4 RecName: Full=Protein bassoon
EOBAG000110179884	104.791	156.678	90.0885	27.2489	23.8023	34.5464	117.186	28.5326	2.03452	2.43e-06	4.06e-05	Cmc2	Q2NKR3.1 RecName: Full=COX assembly mitochondrial protein 2 homolog && PF08583:Cytochrome c oxidase biogenesis protein Cmc1 like
EOBAG008970001594	30.5218	48.7443	46.1429	186.984	107.586	227.501	41.803	174.024	-2.06087	2.44e-06	4.07e-05	HLA-A	P01898.3 RecName: Full=H-2 class I histocompatibility antigen, Q10 alpha chain; Flags: Precursor && PF00129:Class I Histocompatibility antigen, domains alpha 1 and 2|PF07654:Immunoglobulin C1-set domain
EOBAG000140012991	323.531	282.02	349.368	658.672	783.572	779.401	318.306	740.549	-1.21798	2.44e-06	4.07e-05	Atad2	Q6PL18.1 RecName: Full=ATPase family AAA domain-containing protein 2; AltName: Full=AAA nuclear coregulator cancer-associated protein; Short=ANCCA && PF00004:ATPase family associated with various cellular activities (AAA)|PF00439:Bromodomain
EOBAG001470084991	123.104	47.5837	39.5511	9.39618	7.61674	1.68519	70.0797	6.2327	3.50524	2.51e-06	4.18e-05	Tspan11	A1L157.2 RecName: Full=Tetraspanin-11; Short=Tspan-11
EOBAG000050201893	0	0	0	391.821	192.323	15.1667	0	199.77	-9.9596	2.52e-06	4.2e-05	Kcnk15	Q8R5I0.1 RecName: Full=Potassium channel subfamily K member 15; AltName: Full=Acid-sensitive potassium channel protein TASK-5; Short=rTASK-5; AltName: Full=TWIK-related acid-sensitive K(+) channel 5
novel.1339	49.8522	42.9414	20.8742	132.486	150.431	413.714	37.8893	232.21	-2.61541	2.53e-06	4.2e-05	-	-
EOBAG001920061991	369.313	445.662	364.749	149.399	139.958	177.788	393.241	155.715	1.33544	2.53e-06	4.2e-05	Prkar2a	P12368.3 RecName: Full=cAMP-dependent protein kinase type II-alpha regulatory subunit && PF00027:Cyclic nucleotide-binding domain|PF02197:Regulatory subunit of type II PKA R-subunit
EOBAG004390004894	52.9044	18.5692	26.3674	0.939618	0	0	32.6137	0.313206	6.64671	2.53e-06	4.21e-05	Ovch2	Q7M761.1 RecName: Full=Ovochymase-2; AltName: Full=Oviductin; Flags: Precursor && PF00970:Oxidoreductase FAD-binding domain|PF00089:Trypsin
EOBAG000390190195	199.409	44.1019	47.2415	582.563	529.364	673.234	96.9175	595.054	-2.61564	2.56e-06	4.24e-05	EOBAG000390190195	B1AUH1.1 RecName: Full=Receptor-type tyrosine-protein phosphatase U; Short=R-PTP-U; AltName: Full=Ftp-1; AltName: Full=Pancreatic carcinoma phosphatase 2; Short=PCP-2; AltName: Full=Protein-tyrosine phosphatase-lamda; Short=PTP-lambda; Short=PTPlambda; AltName: Full=Receptor-type protein-tyrosine phosphatase psi; Short=R-PTP-psi; Flags: Precursor
EOBAG017730001095	0	0	0	17.8527	19.0419	32.0186	0	22.9711	-6.84083	2.58e-06	4.26e-05	EOBAG017730001095	P59901.2 RecName: Full=Leukocyte immunoglobulin-like receptor subfamily A member 4; AltName: Full=CD85 antigen-like family member G; AltName: Full=Immunoglobulin-like transcript 7; Short=ILT-7; AltName: CD_antigen=CD85g; Flags: Precursor
EOBAG002740037991	376.435	295.947	348.269	1023.24	667.417	1092.85	340.217	927.836	-1.44723	2.58e-06	4.27e-05	Wdr13	Q91V09.1 RecName: Full=WD repeat-containing protein 13 && PF00786:P21-Rho-binding domain|PF00568:WH1 domain
novel.255	0	0	0	8.45656	23.8023	54.7687	0	29.0092	-7.17807	2.59e-06	4.28e-05	-	-
EOBAG001900074085	37.6435	30.175	15.381	93.9618	132.341	172.732	27.7332	133.012	-2.26029	2.6e-06	4.29e-05	EOBAG001900074085	P37198.3 RecName: Full=Nuclear pore glycoprotein p62; AltName: Full=62 kDa nucleoporin; AltName: Full=Nucleoporin Nup62
EOBAG001260022884	26.4522	25.5327	6.59184	201.078	208.508	59.8243	19.5256	156.47	-3.00092	2.61e-06	4.3e-05	Lsm11	Q8BUV6.1 RecName: Full=U7 snRNA-associated Sm-like protein LSm11
EOBAG000470038991	5993.46	6636.18	4373.69	1759.9	2473.54	2353.37	5667.78	2195.6	1.36814	2.64e-06	4.35e-05	Lap3	Q68FS4.1 RecName: Full=Cytosol aminopeptidase; AltName: Full=Leucine aminopeptidase 3; Short=LAP-3; AltName: Full=Leucyl aminopeptidase; AltName: Full=Proline aminopeptidase; AltName: Full=Prolyl aminopeptidase && PF02789:Cytosol aminopeptidase family, N-terminal domain|PF00883:Cytosol aminopeptidase family, catalytic domain
EOBAG001880025991	0	0	0	22.5508	9.52093	51.3983	0	27.8234	-7.11807	2.66e-06	4.38e-05	Orc1	Q13415.2 RecName: Full=Origin recognition complex subunit 1; AltName: Full=Replication control protein 1 && PF09079:CDC6, C terminal|PF01426:BAH domain|PF00004:ATPase family associated with various cellular activities (AAA)
EOBAG000210033991	13.2261	20.8904	16.4796	62.9544	115.203	76.6762	16.8654	84.9446	-2.33644	2.69e-06	4.42e-05	Cytip	O60759.2 RecName: Full=Cytohesin-interacting protein; AltName: Full=Cytohesin binder and regulator; Short=CYBR; AltName: Full=Cytohesin-associated scaffolding protein; Short=CASP; AltName: Full=Cytohesin-binding protein HE; Short=Cbp HE; AltName: Full=Pleckstrin homology Sec7 and coiled-coil domains-binding protein && PF00595:PDZ domain (Also known as DHR or GLGF)
EOBAG000540069991	54.9392	53.3866	62.6225	158.795	160.904	266.26	56.9828	195.32	-1.77813	2.71e-06	4.45e-05	Slc26a7	Q8R2Z3.3 RecName: Full=Anion exchange transporter; AltName: Full=Solute carrier family 26 member 7 && PF01740:STAS domain|PF00916:Sulfate permease family
EOBAG000590012095	180.078	295.947	180.177	625.786	662.657	560.326	218.734	616.256	-1.49531	2.73e-06	4.48e-05	EOBAG000590012095	Q9CXN7.1 RecName: Full=Phenazine biosynthesis-like domain-containing protein 2 && PF02567:Phenazine biosynthesis-like protein
EOBAG000540048994	24.4174	37.1385	28.5647	104.298	99.0177	159.251	30.0402	120.855	-2.01268	2.74e-06	4.49e-05	2610301B20Rik	Q3UJP5.1 RecName: Full=Protein C8orf37 homolog
novel.1905	19.3305	17.4087	23.0715	0	0	0	19.9369	0	6.89618	2.78e-06	4.56e-05	-	-
EOBAG003970019444	148.539	149.715	168.092	404.036	503.657	333.668	155.449	413.787	-1.41212	2.79e-06	4.57e-05	D830044I16Rik	P0DO93.1 RecName: Full=Putative protein T-ENOL; AltName: Full=Testicular enolase domain-containing protein
EOBAG000220041991	13.2261	4.64231	2.19728	43.2224	69.5028	82.5744	6.68856	65.0999	-3.26694	2.8e-06	4.57e-05	Batf3	Q9D275.1 RecName: Full=Basic leucine zipper transcriptional factor ATF-like 3; Short=B-ATF-3 && PF00170:bZIP transcription factor
EOBAG000390045894	67.1479	204.262	51.6361	497.998	579.825	573.808	107.682	550.543	-2.35616	2.8e-06	4.57e-05	Cited4	Q96RK1.1 RecName: Full=Cbp/p300-interacting transactivator 4; AltName: Full=MSG1-related protein 2; Short=MRG-2 && PF04487:CITED
EOBAG006680001095	89.5305	77.7587	59.3266	326.987	170.425	310.918	75.5386	269.443	-1.83429	2.82e-06	4.59e-05	EOBAG006680001095	Q96BR6.2 RecName: Full=Zinc finger protein 669 && PF01352:KRAB box
EOBAG014370002095	340.826	95.1674	524.052	2102.87	1828.97	1343.94	320.015	1758.59	-2.45781	2.82e-06	4.6e-05	EOBAG014370002095	P00502.3 RecName: Full=Glutathione S-transferase alpha-1; AltName: Full=GST 1-1; AltName: Full=GST 1a-1a; AltName: Full=GST A1-1; AltName: Full=GST B; AltName: Full=Glutathione S-transferase Ya-1; Short=GST Ya1; AltName: Full=Ligandin; Contains: RecName: Full=Glutathione S-transferase alpha-1, N-terminally processed && PF02798:Glutathione S-transferase, N-terminal domain|PF00043:Glutathione S-tra…
EOBAG000810020893	1961.53	1016.67	4155.06	651.155	414.16	355.575	2377.75	473.63	2.32792	2.89e-06	4.7e-05	Plekhm1	Q7TSI1.1 RecName: Full=Pleckstrin homology domain-containing family M member 1; Short=PH domain-containing family M member 1 && PF02759:RUN domain|PF13901:Putative zinc-RING and/or ribbon
EOBAG000430050994	433.409	226.313	280.153	1011.97	1003.51	785.299	313.292	933.591	-1.57428	2.91e-06	4.73e-05	Gsap	Q3TCV3.1 RecName: Full=Gamma-secretase-activating protein; Short=GSAP; AltName: Full=Protein pigeon homolog; Contains: RecName: Full=Gamma-secretase-activating protein 16 kDa C-terminal form; Short=GSAP-16K && PF14959:gamma-Secretase-activating protein C-term
EOBAG004650006994	3166.13	5231.88	4381.38	1665	1849.92	1455.16	4259.8	1656.69	1.36247	2.98e-06	4.84e-05	Ppt2	O70489.1 RecName: Full=Lysosomal thioesterase PPT2; Short=PPT-2; Flags: Precursor && PF07645:Calcium-binding EGF domain|PF02089:Palmitoyl protein thioesterase|PF07546:EMI domain
EOBAG001920039095	4.06957	0	3.29592	32.8866	33.3232	54.7687	2.45516	40.3262	-4.00962	3.01e-06	4.89e-05	EOBAG001920039095	O18789.2 RecName: Full=40S ribosomal protein S2 && PF03719:Ribosomal protein S5, C-terminal domain
EOBAG003730002005	25.4348	10.4452	28.5647	0	0	0	21.4816	0	7.00523	3.08e-06	4.99e-05	EOBAG003730002005	-
EOBAG001210033991	24.4174	6.96347	17.5782	148.46	98.0656	66.5651	16.3197	104.363	-2.66779	3.1e-06	5.01e-05	Nrg1	P43322.1 RecName: Full=Pro-neuregulin-1, membrane-bound isoform; Short=Pro-NRG1; Contains: RecName: Full=Neuregulin-1; AltName: Full=Acetylcholine receptor-inducing activity; Short=ARIA; AltName: Full=Glial growth factor; AltName: Full=Heregulin; Short=HRG; AltName: Full=Neu differentiation factor; AltName: Full=Sensory and motor neuron-derived factor; Flags: Precursor && PF02158:Neuregulin famil…
EOBAG001900127992	50.8696	35.9779	26.3674	0	0.952093	4.21298	37.7383	1.72169	4.41023	3.12e-06	5.05e-05	Iglon5	Q8HW98.2 RecName: Full=IgLON family member 5; Flags: Precursor
EOBAG000070055993	0	0	1.09864	25.3697	31.4191	40.4446	0.366214	32.4111	-6.37516	3.13e-06	5.05e-05	Ccdc63	Q8CDV6.2 RecName: Full=Coiled-coil domain-containing protein 63
EOBAG000170079994	435.444	82.401	177.98	1324.86	1278.66	1132.45	231.942	1245.32	-2.4235	3.13e-06	5.05e-05	6030419C18Rik	Q2T9L4.1 RecName: Full=UPF0583 protein C15orf59
EOBAG000110212991	81.3914	45.2625	29.6633	7.51694	5.71256	2.52779	52.1057	5.25243	3.32302	3.15e-06	5.08e-05	Atp2c2	Q8R4C1.1 RecName: Full=Calcium-transporting ATPase type 2C member 2; Short=ATPase 2C2; AltName: Full=Secretory pathway Ca(2+)-ATPase 2 && PF00702:haloacid dehalogenase-like hydrolase|PF00690:Cation transporter/ATPase, N-terminus|PF00122:E1-E2 ATPase|PF00689:Cation transporting ATPase, C-terminus
EOBAG007620003894	35033.9	22559.3	18740.6	2316.16	5761.11	8598.69	25444.6	5558.65	2.19453	3.18e-06	5.12e-05	Cyp2a5	P20852.1 RecName: Full=Cytochrome P450 2A5; AltName: Full=CYPIIA5; AltName: Full=Coumarin 7-hydroxylase; AltName: Full=Cytochrome P450-15-COH; AltName: Full=Cytochrome P450-IIA3.2 && PF00067:Cytochrome P450
EOBAG001480028095	15.2609	27.8539	17.5782	0	0	0	20.231	0	6.91542	3.2e-06	5.15e-05	EOBAG001480028095	Q9UIL4.2 RecName: Full=Kinesin-like protein KIF25; AltName: Full=Kinesin-like protein 3 && PF00225:Kinesin motor domain
EOBAG002440057991	46.8	85.8827	40.6497	896.396	274.203	143.241	57.7775	437.947	-2.92323	3.21e-06	5.16e-05	Stx3	Q64704.1 RecName: Full=Syntaxin-3
EOBAG001010003992	1247.32	590.734	726.201	3739.68	2152.68	2786.46	854.753	2892.94	-1.75865	3.21e-06	5.16e-05	Acmsd	Q8R5M5.1 RecName: Full=2-amino-3-carboxymuconate-6-semialdehyde decarboxylase; AltName: Full=Picolinate carboxylase && PF04909:Amidohydrolase
EOBAG001900026994	1974.76	1860.41	1720.47	541.22	849.267	823.216	1851.88	737.901	1.32741	3.24e-06	5.2e-05	Hsd17b14	Q9H4M7.2 RecName: Full=Pleckstrin homology domain-containing family A member 4; Short=PH domain-containing family A member 4; AltName: Full=Phosphoinositol 3-phosphate-binding protein 1; Short=PEPP-1 && PF00106:short chain dehydrogenase|PF00169:PH domain
EOBAG000420003991	98.6871	24.3721	8.78912	0	0	0.842596	43.9494	0.280865	7.07665	3.25e-06	5.21e-05	Kcnj1	P35560.1 RecName: Full=ATP-sensitive inward rectifier potassium channel 1; AltName: Full=ATP-regulated potassium channel ROM-K; AltName: Full=Inward rectifier K(+) channel Kir1.1; AltName: Full=KAB-1; AltName: Full=Potassium channel, inwardly rectifying subfamily J member 1 && PF01007:Inward rectifier potassium channel
EOBAG000520155991	218.739	1201.2	525.15	140.003	96.1614	92.6855	648.362	109.617	2.56423	3.26e-06	5.21e-05	Creld2	Q9CYA0.1 RecName: Full=Cysteine-rich with EGF-like domain protein 2; Flags: Precursor && PF07645:Calcium-binding EGF domain
novel.1749	18.3131	6.96347	19.7755	105.237	232.311	48.028	15.0174	128.525	-3.0918	3.27e-06	5.22e-05	-	sp|P51515|ENV_SRV2 Envelope glycoprotein OS=Simian retrovirus SRV-2 OX=39068 GN=env PE=3 SV=1
EOBAG001710010994	201.444	96.3279	405.398	35.7055	24.7544	2.52779	234.39	20.9959	3.48564	3.27e-06	5.22e-05	D630045J12Rik	Q68FD9.3 RecName: Full=UPF0606 protein KIAA1549 && PF12877:Domain of unknown function (DUF3827)
EOBAG003660022994	0	0	3.29592	31.0074	39.9879	37.9168	1.09864	36.304	-5.05512	3.27e-06	5.22e-05	Hist1h2bg	P0C1H4.2 RecName: Full=Histone H2B 5; AltName: Full=H2B V && PF00125:Core histone H2A/H2B/H3/H4
EOBAG000600048664	92.5827	29.0144	53.8334	1.87924	1.90419	9.26855	58.4768	4.35066	3.72736	3.29e-06	5.24e-05	Gm572	Q8N9H9.2 RecName: Full=Uncharacterized protein C1orf127
EOBAG003910008894	396.783	613.946	428.47	143.762	75.2153	177.788	479.733	132.255	1.85743	3.35e-06	5.34e-05	Cpne8	Q86YQ8.2 RecName: Full=Copine-8; AltName: Full=Copine VIII && PF07002:Copine|PF00168:C2 domain
novel.1435	1.01739	0	0	18.7924	41.8921	41.2872	0.339131	33.9905	-6.44344	3.38e-06	5.38e-05	-	-
EOBAG000570022991	13934.2	6557.26	11887.3	3321.55	3378.03	4102.6	10792.9	3600.72	1.58373	3.45e-06	5.48e-05	Sardh	Q99LB7.1 RecName: Full=Sarcosine dehydrogenase, mitochondrial; Short=SarDH; Flags: Precursor
novel.348	64.0957	9.28462	10.9864	0	0	0	28.1222	0	7.39516	3.45e-06	5.48e-05	-	-
EOBAG002130003894	3.05218	2.32116	0	38.5243	17.1377	86.7874	1.79111	47.4831	-4.7198	3.49e-06	5.54e-05	Nap1l3	Q924R9.1 RecName: Full=Nucleosome assembly protein 1-like 3 && PF00956:Nucleosome assembly protein (NAP)
EOBAG000810013994	712.175	1182.63	691.045	242.421	307.526	333.668	861.949	294.538	1.54864	3.5e-06	5.54e-05	Gosr2	O35165.2 RecName: Full=Golgi SNAP receptor complex member 2; AltName: Full=27 kDa Golgi SNARE protein; AltName: Full=Membrin && PF12352:Snare region anchored in the vesicle membrane C-terminus
EOBAG007510002992	1596.29	1935.84	1437.02	619.208	795.95	496.289	1656.38	637.149	1.37856	3.5e-06	5.55e-05	Perp	Q96FX8.1 RecName: Full=p53 apoptosis effector related to PMP-22; AltName: Full=Keratinocyte-associated protein 1; Short=KCP-1; AltName: Full=P53-induced protein PIGPC1; AltName: Full=Transmembrane protein THW && PF00822:PMP-22/EMP/MP20/Claudin family
novel.727	69.1827	8.12404	10.9864	0	0	0	29.431	0	7.46072	3.51e-06	5.56e-05	-	-
EOBAG000530068991	221.792	203.101	179.078	53.5582	81.88	68.2503	201.324	67.8962	1.56852	3.53e-06	5.58e-05	Lman2l	P59481.1 RecName: Full=VIP36-like protein; AltName: Full=Lectin mannose-binding 2-like; Short=LMAN2-like protein; Flags: Precursor
novel.1060	0	0	0	22.5508	23.8023	17.6945	0	21.3492	-6.73289	3.57e-06	5.63e-05	-	-
EOBAG000680116894	192.287	46.4231	57.1293	10.3358	13.3293	12.6389	98.6132	12.1013	3.02819	3.6e-06	5.67e-05	Anks6	P0C0T2.2 RecName: Full=Ankyrin repeat and SAM domain-containing protein 6; AltName: Full=Polycystic kidney disease protein 1; AltName: Full=SamCystin; AltName: Full=Sterile alpha motif domain-containing protein 6; Short=SAM domain-containing protein 6
EOBAG001860054295	28.487	27.8539	68.1157	292.221	230.406	121.334	41.4855	214.654	-2.37111	3.61e-06	5.69e-05	EOBAG001860054295	P46412.2 RecName: Full=Glutathione peroxidase 3; Short=GPx-3; Short=GSHPx-3; AltName: Full=Plasma glutathione peroxidase; Short=GPx-P; Short=GSHPx-P; Flags: Precursor && PF00255:Glutathione peroxidase
EOBAG000100071993	117	149.715	271.364	38.5243	52.3651	38.7594	179.36	43.2163	2.05379	3.82e-06	6.01e-05	Ccdc170	Q4R526.2 RecName: Full=Protein-glutamate O-methyltransferase; AltName: Full=Acidic residue methyltransferase 1 && PF01937:Protein of unknown function DUF89
EOBAG000270141991	796.618	553.596	361.453	158.795	180.898	192.954	570.555	177.549	1.68422	3.85e-06	6.04e-05	Dhrs11	Q3U0B3.1 RecName: Full=Dehydrogenase/reductase SDR family member 11; AltName: Full=Short-chain dehydrogenase/reductase family 24C member 1; Flags: Precursor && PF00106:short chain dehydrogenase
EOBAG005230006395	19.3305	27.8539	20.8742	107.116	75.2153	93.5281	22.6862	91.9533	-2.02278	3.85e-06	6.04e-05	EOBAG005230006395	Q80XD9.2 RecName: Full=C-type lectin domain family 2 member E; AltName: Full=C-type lectin-related protein A; Short=Clr-a && PF00059:Lectin C-type domain
EOBAG000310117991	6.10435	1.16058	1.09864	78.9279	41.8921	711.993	2.78786	277.604	-6.62437	3.87e-06	6.07e-05	Scn8a	Q9UQD0.1 RecName: Full=Sodium channel protein type 8 subunit alpha; AltName: Full=Sodium channel protein type VIII subunit alpha; AltName: Full=Voltage-gated sodium channel subunit alpha Nav1.6 && PF06512:Sodium ion transport-associated|PF00520:Ion transport protein|PF11933:Cytoplasmic domain of voltage-gated Na+ ion channel
EOBAG002310016085	13.2261	26.6933	19.7755	0	0	0	19.8983	0	6.89132	3.87e-06	6.07e-05	EOBAG002310016085	Q9CPT3.1 RecName: Full=N-acylneuraminate-9-phosphatase; AltName: Full=Haloacid dehalogenase-like hydrolase domain-containing protein 4; AltName: Full=Neu5Ac-9-Pase && PF13419:Haloacid dehalogenase-like hydrolase
novel.1309	5.08696	0	4.39456	62.9544	32.3712	39.602	3.16051	44.9759	-3.80535	3.9e-06	6.11e-05	-	-
EOBAG005630011991	27.4696	41.7808	19.7755	0.939618	0.952093	0.842596	29.6753	0.911435	5.02682	3.92e-06	6.13e-05	Cd70	Q3ZDR4.1 RecName: Full=CD70 antigen; AltName: Full=CD27 ligand; Short=CD27-L; AltName: Full=Tumor necrosis factor ligand superfamily member 7; AltName: CD_antigen=CD70
EOBAG001520020991	1980.86	2595.05	2401.63	6415.71	5630.68	4485.14	2325.85	5510.51	-1.24447	3.93e-06	6.15e-05	Os9	Q5RKH6.1 RecName: Full=Protein OS-9; Flags: Precursor
novel.1500	0	1.16058	0	25.3697	23.8023	50.5557	0.386859	33.2426	-6.41263	3.95e-06	6.16e-05	-	-
EOBAG000120035994	219.757	215.867	229.616	493.299	473.19	508.085	221.747	491.525	-1.14839	3.97e-06	6.2e-05	Atxn3	O35815.1 RecName: Full=Ataxin-3; AltName: Full=Machado-Joseph disease protein 1 homolog && PF16619:Unstructured region C-term to UIM in Ataxin3|PF02099:Josephin
EOBAG000570138994	1097.77	1104.87	1039.31	452.896	536.98	528.308	1080.65	506.061	1.09443	3.98e-06	6.21e-05	Cdk9	Q641Z4.1 RecName: Full=Cyclin-dependent kinase 9; AltName: Full=Cell division protein kinase 9 >Q99J95.1 RecName: Full=Cyclin-dependent kinase 9; AltName: Full=Cell division protein kinase 9
novel.1273	0	0	0	12.215	23.8023	32.0186	0	22.6787	-6.82219	4.05e-06	6.31e-05	-	sp|P27401|POL_SFV3L Pro-Pol polyprotein OS=Simian foamy virus type 3 (strain LK3) OX=11644 GN=pol PE=3 SV=2
novel.678	1.01739	0	0	21.6112	14.2814	98.5837	0.339131	44.8254	-6.84421	4.05e-06	6.31e-05	-	-
EOBAG000640117991	1352.11	897.126	1278.82	2564.22	3557.97	2831.96	1176.02	2984.72	-1.34349	4.08e-06	6.35e-05	Lss	Q8BLN5.2 RecName: Full=Lanosterol synthase; AltName: Full=2,3-epoxysqualene--lanosterol cyclase; AltName: Full=Oxidosqualene--lanosterol cyclase; Short=OSC && PF13249:Squalene-hopene cyclase N-terminal domain|PF13243:Squalene-hopene cyclase C-terminal domain
EOBAG000170069991	0	0	0	58.2563	0.952093	70.778	0	43.3288	-7.75555	4.13e-06	6.41e-05	Cyp11a1	Q9QZ82.1 RecName: Full=Cholesterol side-chain cleavage enzyme, mitochondrial; AltName: Full=CYPXIA1; AltName: Full=Cholesterol desmolase; AltName: Full=Cytochrome P450 11A1; AltName: Full=Cytochrome P450(scc); Flags: Precursor && PF00067:Cytochrome P450
EOBAG000050337095	4.06957	3.48173	1.09864	32.8866	28.5628	54.7687	2.88331	38.7394	-3.74414	4.15e-06	6.44e-05	EOBAG000050337095	Q9P1A2.3 PUTATIVE PSEUDOGENE: RecName: Full=Putative serine/threonine-protein phosphatase 4 regulatory subunit 1-like
EOBAG001900118395	0	1.16058	0	13.1547	119.012	17.6945	0.386859	49.9536	-6.99711	4.17e-06	6.46e-05	EOBAG001900118395	Q64JA4.1 RecName: Full=Sialic acid-binding Ig-like lectin 13; Short=Siglec-13; Flags: Precursor && PF07686:Immunoglobulin V-set domain|PF07679:Immunoglobulin I-set domain
EOBAG000140177991	36.6261	38.2991	64.8198	151.278	163.76	160.936	46.5817	158.658	-1.76872	4.2e-06	6.5e-05	Recql4	Q75NR7.2 RecName: Full=ATP-dependent DNA helicase Q4; AltName: Full=DNA helicase, RecQ-like type 4; Short=RecQ4; AltName: Full=RecQ protein-like 4
EOBAG001640010991	15.2609	17.4087	25.2687	0	0	0	19.3128	0	6.84964	4.27e-06	6.6e-05	Lrrc19	Q9H756.1 RecName: Full=Leucine-rich repeat-containing protein 19; Flags: Precursor && PF13855:Leucine rich repeat|PF15176:Leucine-rich repeat family 19 TM domain
EOBAG000620066991	259.435	142.751	243.898	1170.76	417.017	1139.19	215.361	908.99	-2.07706	4.28e-06	6.61e-05	Tfrc	Q07891.1 RecName: Full=Transferrin receptor protein 1; Short=TR; Short=TfR; Short=TfR1; Short=Trfr; AltName: CD_antigen=CD71 && PF02225:PA domain|PF04253:Transferrin receptor-like dimerisation domain|PF04389:Peptidase family M28
EOBAG000590011994	1415.19	1558.66	1886.37	510.213	508.418	803.836	1620.07	607.489	1.41471	4.35e-06	6.71e-05	Pbld1	Q9DCG6.2 RecName: Full=Phenazine biosynthesis-like domain-containing protein 1 && PF02567:Phenazine biosynthesis-like protein
EOBAG001450032991	0	0	0	1.87924	53.3172	56.4539	0	37.2168	-7.53601	4.39e-06	6.77e-05	Drd2	P61169.1 RecName: Full=D(2) dopamine receptor; AltName: Full=Dopamine D2 receptor
EOBAG000970014991	3.05218	4.64231	5.4932	46.0413	25.7065	61.5095	4.3959	44.4191	-3.34509	4.41e-06	6.8e-05	Dnajc6	Q80TZ3.2 RecName: Full=Putative tyrosine-protein phosphatase auxilin; AltName: Full=DnaJ homolog subfamily C member 6 && PF10409:C2 domain of PTEN tumour-suppressor protein
EOBAG000150106794	33.5739	31.3356	32.9592	0	3.80837	0.842596	32.6229	1.55032	4.41643	4.42e-06	6.8e-05	Adam21	Q9JI76.1 RecName: Full=Disintegrin and metalloproteinase domain-containing protein 21; Short=ADAM 21; AltName: Full=Disintegrin and metalloproteinase domain-containing protein 31; Short=ADAM 31; Flags: Precursor && PF01562:Reprolysin family propeptide|PF01421:Reprolysin (M12B) family zinc metalloprotease|PF08516:ADAM cysteine-rich|PF00200:Disintegrin
EOBAG000810156991	7.12175	1.16058	0	1265.67	604.579	35.389	2.76077	635.211	-7.83358	4.42e-06	6.8e-05	Krt23	Q99PS0.1 RecName: Full=Keratin, type I cytoskeletal 23; AltName: Full=Cytokeratin-23; Short=CK-23; AltName: Full=Keratin-23; Short=K23 && PF00038:Intermediate filament protein
EOBAG000730021991	5702.48	7978.97	5848.06	1944.07	2782.97	2919.59	6509.84	2548.88	1.35269	4.42e-06	6.8e-05	Hsdl2	A4FUZ6.1 RecName: Full=Hydroxysteroid dehydrogenase-like protein 2 && PF00106:short chain dehydrogenase|PF02036:SCP-2 sterol transfer family
EOBAG000010173991	206.531	391.115	309.817	1976.96	1524.3	566.224	302.487	1355.83	-2.16453	4.52e-06	6.94e-05	Pla1a	Q8VI78.3 RecName: Full=Phospholipase A1 member A; AltName: Full=Phosphatidylserine-specific phospholipase A1; Short=PS-PLA1; Flags: Precursor && PF00151:Lipase
EOBAG001080012994	51.887	51.0654	43.9456	155.977	137.101	141.556	48.966	144.878	-1.56467	4.55e-06	6.97e-05	Marveld2	Q8N4S9.2 RecName: Full=MARVEL domain-containing protein 2; AltName: Full=Tricellulin && PF07303:Occludin homology domain|PF01284:Membrane-associating domain
EOBAG000170018893	1732.62	1971.82	1988.54	956.531	919.722	781.086	1897.66	885.78	1.0993	4.59e-06	7.02e-05	Ireb2	B3VKQ2.1 RecName: Full=Iron-responsive element-binding protein 2; Short=IRE-BP 2 && PF01636:Phosphotransferase enzyme family|PF00330:Aconitase family (aconitate hydratase)|PF00694:Aconitase C-terminal domain
EOBAG001320057991	109.878	142.751	162.599	670.887	437.011	305.02	138.409	470.972	-1.76697	4.63e-06	7.09e-05	Nfkbib	Q60778.2 RecName: Full=NF-kappa-B inhibitor beta; Short=NF-kappa-BIB; AltName: Full=I-kappa-B-beta; Short=IkB-B; Short=IkB-beta; Short=IkappaBbeta && PF12796:Ankyrin repeats (3 copies)
EOBAG000110246991	2.03478	2.32116	5.4932	102.418	55.2214	14.3241	3.28305	57.3213	-4.12733	4.64e-06	7.09e-05	Slc7a5	Q01650.2 RecName: Full=Large neutral amino acids transporter small subunit 1; AltName: Full=4F2 light chain; Short=4F2 LC; Short=4F2LC; AltName: Full=CD98 light chain; AltName: Full=Integral membrane protein E16; AltName: Full=L-type amino acid transporter 1; Short=hLAT1; AltName: Full=Solute carrier family 7 member 5; AltName: Full=y+ system cationic amino acid transporter
EOBAG003930003095	15.2609	12.7664	14.2823	346.719	60.9339	47.1854	14.1032	151.613	-3.42481	4.64e-06	7.09e-05	EOBAG003930003095	Q30201.1 RecName: Full=Hereditary hemochromatosis protein; AltName: Full=HLA-H; Flags: Precursor >P60018.1 RecName: Full=Hereditary hemochromatosis protein homolog; Flags: Precursor
EOBAG000810114993	728.453	631.354	603.154	313.832	260.873	292.381	654.32	289.029	1.17888	4.77e-06	7.28e-05	Acly	Q91V92.1 RecName: Full=ATP-citrate synthase; AltName: Full=ATP-citrate (pro-S-)-lyase; AltName: Full=Citrate cleavage enzyme && PF00549:CoA-ligase|PF00285:Citrate synthase|PF16114:ATP citrate lyase citrate-binding|PF02629:CoA binding domain
EOBAG001410012884	93.6001	99.8097	95.5817	33.8262	20.946	20.2223	96.3305	24.9982	1.94823	4.79e-06	7.29e-05	0610010F05Rik	Q6NSI8.2 RecName: Full=Uncharacterized protein KIAA1841
EOBAG000830242991	6631.36	3843.83	3806.79	12107.9	12015.4	17634.7	4760.66	13919.3	-1.54781	4.82e-06	7.33e-05	Adipor2	Q8BQS5.2 RecName: Full=Adiponectin receptor protein 2 && PF03006:Haemolysin-III related
EOBAG002040008994	103.774	25.5327	32.9592	0	0	5.05557	54.0886	1.68519	4.95412	4.82e-06	7.33e-05	Mtus2	Q3UHD3.1 RecName: Full=Microtubule-associated tumor suppressor candidate 2 homolog; AltName: Full=Cardiac zipper protein; AltName: Full=Microtubule plus-end tracking protein TIP150; Short=Tracking protein of 150 kDa
EOBAG000050285994	81.3914	54.5471	62.6225	582.563	222.79	175.26	66.187	326.871	-2.30263	4.84e-06	7.35e-05	Ripor3	A1L3T7.1 RecName: Full=Protein FAM65C && PF15903:Filopodia upregulated, FAM65
EOBAG001480015005	0	0	0	10.3358	19.9939	42.1298	0	24.1532	-6.91388	4.9e-06	7.44e-05	EOBAG001480015005	-
EOBAG000700015694	1.01739	2.32116	0	38.5243	20.946	42.9724	1.11285	34.1476	-4.96416	4.91e-06	7.45e-05	Gprin2	O60269.2 RecName: Full=G protein-regulated inducer of neurite outgrowth 2; Short=GRIN2
EOBAG001800040894	2.03478	0	0	26.3093	34.2753	48.028	0.678262	36.2042	-5.65877	4.93e-06	7.47e-05	Nup210l	Q9D2F7.2 RecName: Full=Nuclear pore membrane glycoprotein 210-like; AltName: Full=Nucleoporin 210 kDa-like; AltName: Full=Nucleoporin Nup210-like; Flags: Precursor && PF02368:Bacterial Ig-like domain (group 2)
EOBAG000520108991	345.913	467.713	447.147	3216.31	1369.11	897.364	420.258	1827.6	-2.12068	4.95e-06	7.49e-05	Ttll12	Q3UDE2.1 RecName: Full=Tubulin--tyrosine ligase-like protein 12
EOBAG004210041991	21.3652	27.8539	19.7755	89.2637	97.1135	79.204	22.9982	88.5271	-1.94666	5.04e-06	7.63e-05	Lpxn	O60711.1 RecName: Full=Leupaxin && PF00412:LIM domain
EOBAG002110042991	97.6697	29.0144	125.245	14.0943	7.61674	2.52779	83.9764	8.0796	3.38746	5.07e-06	7.66e-05	Nptx1	P47971.1 RecName: Full=Neuronal pentraxin-1; Short=NP1; AltName: Full=47 kDa taipoxin-binding protein; AltName: Full=Neuronal pentraxin I; Short=NP-I; Flags: Precursor
EOBAG002150009991	0	2.32116	0	1629.3	1510.97	8.42596	0.773718	1049.56	-10.4347	5.07e-06	7.66e-05	Slc5a7	Q8BGY9.1 RecName: Full=High affinity choline transporter 1; AltName: Full=Hemicholinium-3-sensitive choline transporter; Short=CHT; AltName: Full=Solute carrier family 5 member 7 && PF00474:Sodium:solute symporter family
novel.1471	88.5131	143.912	80.2008	15.0339	23.8023	29.4908	104.209	22.7757	2.18952	5.09e-06	7.68e-05	-	-
EOBAG001510025991	338.792	175.247	331.789	104.298	63.7902	67.4077	281.943	78.4985	1.84583	5.12e-06	7.72e-05	2022-09-06	Q14141.4 RecName: Full=Septin-6
novel.1780	20.3478	18.5692	16.4796	0	0	0	18.4656	0	6.7857	5.17e-06	7.78e-05	-	sp|Q02077|ENV_FLVCS Envelope glycoprotein (Fragment) OS=Feline leukemia virus (strain C/FS246) OX=103918 PE=3 SV=1
EOBAG000360072991	60.0261	63.8318	94.4831	4.69809	16.1856	1.68519	72.7803	7.52295	3.28768	5.25e-06	7.89e-05	Bard1	Q99728.2 RecName: Full=BRCA1-associated RING domain protein 1; Short=BARD-1; AltName: Full=RING-type E3 ubiquitin transferase BARD1 && PF14835:zf-RING of BARD1-type protein|PF12796:Ankyrin repeats (3 copies)
EOBAG000030034892	325.566	394.596	299.929	78.9279	116.155	145.769	340.03	113.617	1.57996	5.25e-06	7.89e-05	Mta3	Q9BTC8.2 RecName: Full=Metastasis-associated protein MTA3
EOBAG000830095005	0	0	0	32.8866	19.0419	13.4815	0	21.8033	-6.76272	5.27e-06	7.91e-05	EOBAG000830095005	-
EOBAG000100051991	3.05218	0	1.09864	78.9279	17.1377	32.8612	1.38361	42.9756	-4.91249	5.3e-06	7.95e-05	Zc3h12d	Q8BIY3.2 RecName: Full=Probable ribonuclease ZC3H12D; AltName: Full=MCP-induced protein 4; AltName: Full=Transformed follicular lymphoma homolog; AltName: Full=Zinc finger CCCH domain-containing protein 12D
novel.1214	0	0	0	7.51694	13.3293	72.4632	0	31.1032	-7.27897	5.3e-06	7.95e-05	-	sp|P08548|LIN1_NYCCO LINE-1 reverse transcriptase homolog OS=Nycticebus coucang OX=9470 PE=4 SV=1
EOBAG001480013884	94.6175	53.3866	105.469	22.5508	15.2335	14.3241	84.4912	17.3695	2.28555	5.34e-06	8e-05	Wdr27	Q8C5V5.2 RecName: Full=WD repeat-containing protein 27
EOBAG000140075005	0	0	0	16.9131	8.56884	55.6113	0	27.0311	-7.07667	5.35e-06	8e-05	EOBAG000140075005	-
EOBAG000520089394	10794.5	10919.9	12714.6	2550.12	5113.69	1687.72	11476.3	3117.18	1.88041	5.35e-06	8e-05	Cyp2d22	P13108.2 RecName: Full=Cytochrome P450 2D4; AltName: Full=CYPIID4; AltName: Full=Cytochrome P450-CMF3; AltName: Full=Cytochrome P450-DB4; AltName: Full=Debrisoquine 4-hydroxylase
EOBAG000310299894	5052.37	603.5	2315.93	189.803	85.6884	542.632	2657.27	272.708	3.28408	5.38e-06	8.02e-05	Hsd17b6	O54753.2 RecName: Full=17-beta-hydroxysteroid dehydrogenase type 6; Short=17-beta-HSD 6; Short=17-beta-HSD6; AltName: Full=3-alpha->beta-hydroxysteroid epimerase; Short=3-alpha->beta-HSE; AltName: Full=Oxidative 3-alpha hydroxysteroid dehydrogenase; Flags: Precursor && PF00106:short chain dehydrogenase
EOBAG001420011894	244.174	97.4885	379.031	43.2224	37.1316	59.8243	240.231	46.7261	2.36101	5.46e-06	8.15e-05	Pcsk5	Q04592.3 RecName: Full=Proprotein convertase subtilisin/kexin type 5; AltName: Full=Proprotein convertase 5; Short=PC5; AltName: Full=Proprotein convertase 6; Short=PC6; AltName: Full=Subtilisin-like proprotein convertase 6; Short=SPC6; AltName: Full=Subtilisin/kexin-like protease PC5; Flags: Precursor && PF00082:Subtilase family|PF01483:Proprotein convertase P-domain|PF16470:Peptidase S8 pro-dom…
EOBAG000430019991	11.1913	3.48173	6.59184	46.0413	51.413	55.6113	7.0883	51.0219	-2.83282	5.52e-06	8.22e-05	Pik3cg	Q9JHG7.2 RecName: Full=Phosphatidylinositol 4,5-bisphosphate 3-kinase catalytic subunit gamma isoform; Short=PI3-kinase subunit gamma; Short=PI3K-gamma; Short=PI3Kgamma; Short=PtdIns-3-kinase subunit gamma; AltName: Full=Phosphatidylinositol 4,5-bisphosphate 3-kinase 110 kDa catalytic subunit gamma; Short=PtdIns-3-kinase subunit p110-gamma; Short=p110gamma; AltName: Full=Phosphoinositide-3-kinase…
EOBAG000270155694	80.374	59.1895	41.7483	9.39618	11.4251	11.7963	60.4373	10.8725	2.4746	5.53e-06	8.23e-05	Ccl3	P50229.1 RecName: Full=C-C motif chemokine 3; AltName: Full=Macrophage inflammatory protein 1-alpha; Short=MIP-1-alpha; AltName: Full=Small-inducible cytokine A3; Flags: Precursor
EOBAG000070103005	5.08696	2.32116	0	25.3697	19.9939	174.417	2.46937	73.2603	-4.87546	5.62e-06	8.36e-05	EOBAG000070103005	-
EOBAG000830004991	681.653	246.042	250.49	1107.81	1737.57	2602.78	392.728	1816.05	-2.20868	5.63e-06	8.36e-05	Slc25a23	Q6GQS1.1 RecName: Full=Calcium-binding mitochondrial carrier protein SCaMC-3; AltName: Full=Small calcium-binding mitochondrial carrier protein 3; AltName: Full=Solute carrier family 25 member 23 && PF13499:EF-hand domain pair|PF00153:Mitochondrial carrier protein
EOBAG000270034794	13.2261	20.8904	21.9728	0	0	0	18.6964	0	6.80205	5.63e-06	8.36e-05	Dlx4	Q92988.4 RecName: Full=Homeobox protein DLX-4; AltName: Full=Beta protein 1; AltName: Full=Homeobox protein DLX-7; AltName: Full=Homeobox protein DLX-8
novel.2210	1.01739	0	1.09864	656.793	10.473	105.324	0.705344	257.53	-8.49241	5.69e-06	8.44e-05	-	-
novel.1380	20.3478	53.3866	35.1565	124.03	266.586	138.186	36.297	176.267	-2.28383	5.7e-06	8.44e-05	-	-
EOBAG000700112993	4.06957	12.7664	7.69048	44.162	64.7423	58.1391	8.17547	55.6812	-2.78158	5.72e-06	8.46e-05	Slc35e4	Q5RKL7.1 RecName: Full=Solute carrier family 35 member E4 && PF03151:Triose-phosphate Transporter family
EOBAG000330014075	39.6783	20.8904	30.7619	0.939618	2.85628	1.68519	30.4435	1.82703	4.06527	5.76e-06	8.52e-05	EOBAG000330014075	-
EOBAG000830066794	11.1913	10.4452	16.4796	51.679	64.7423	79.204	12.7054	65.2084	-2.36045	5.77e-06	8.52e-05	Gna15	P30679.2 RecName: Full=Guanine nucleotide-binding protein subunit alpha-15; Short=G alpha-15; Short=G-protein subunit alpha-15; AltName: Full=Epididymis tissue protein Li 17E; AltName: Full=Guanine nucleotide-binding protein subunit alpha-16; Short=G alpha-16; Short=G-protein subunit alpha-16 && PF00503:G-protein alpha subunit
EOBAG004330017095	21.3652	23.2116	12.085	0	0	0	18.8873	0	6.81781	5.83e-06	8.6e-05	EOBAG004330017095	Q9H2T7.1 RecName: Full=Ran-binding protein 17
novel.1327	30.5218	16.2481	12.085	0	0	0	19.6183	0	6.87472	5.88e-06	8.66e-05	-	-
EOBAG002630001095	23.4	11.6058	21.9728	0	0	0	18.9929	0	6.82762	5.88e-06	8.66e-05	EOBAG002630001095	A2AAJ9.2 RecName: Full=Obscurin; AltName: Full=Obscurin-RhoGEF; AltName: Full=Obscurin-myosin light chain kinase; Short=Obscurin-MLCK && PF07679:Immunoglobulin I-set domain|PF00069:Protein kinase domain
novel.1049	0	0	0	19.732	23.8023	16.8519	0	20.1287	-6.64796	5.89e-06	8.66e-05	-	-
EOBAG000390102991	100.722	74.277	82.398	430.345	239.927	214.019	85.799	294.764	-1.77907	5.9e-06	8.67e-05	Zc3h12a	A0JPN4.1 RecName: Full=Endoribonuclease ZC3H12A; AltName: Full=Monocyte chemotactic protein-induced protein 1; Short=MCP-induced protein 1; Short=MCPIP-1; AltName: Full=Regnase-1; Short=Reg1; AltName: Full=Zinc finger CCCH domain-containing protein 12A && PF11977:Zc3h12a-like Ribonuclease NYN domain
EOBAG000590081991	220.774	139.269	126.344	412.492	504.609	461.742	162.129	459.615	-1.50189	5.99e-06	8.8e-05	Vcl	Q64727.4 RecName: Full=Vinculin; AltName: Full=Metavinculin && PF01044:Vinculin family
EOBAG011850001025	0	0	1.09864	32.8866	43.7963	17.6945	0.366214	31.4591	-6.32944	6.08e-06	8.92e-05	EOBAG011850001025	P03385.1 RecName: Full=Envelope glycoprotein; Short=Pr80env; AltName: Full=Env polyprotein; Contains: RecName: Full=Surface protein; Short=SU; AltName: Full=Glycoprotein 70; Short=gp70; Contains: RecName: Full=Transmembrane protein; Short=TM; AltName: Full=Envelope protein p15E; Contains: RecName: Full=R-peptide; AltName: Full=p2E; Flags: Precursor
EOBAG003500010991	352.018	379.509	298.83	746.057	746.441	765.077	343.452	752.525	-1.13179	6.09e-06	8.92e-05	Hook1	Q9UJC3.2 RecName: Full=Protein Hook homolog 1; Short=h-hook1; Short=hHK1 && PF05622:HOOK protein
EOBAG004490023991	98.6871	71.9558	69.2144	6.57733	14.2814	21.9075	79.9524	14.2554	2.48113	6.09e-06	8.92e-05	Tmem38a	Q3TMP8.2 RecName: Full=Trimeric intracellular cation channel type A; Short=TRIC-A; Short=TRICA; AltName: Full=27 kDa sarcoplasmic reticulum protein; AltName: Full=Mitsugumin-33A; AltName: Full=SPR-27; AltName: Full=Transmembrane protein 38A && PF05197:TRIC channel
EOBAG006550003005	12538.3	12939.3	11446.7	5010.98	5569.74	6686	12308.1	5755.57	1.09654	6.12e-06	8.96e-05	EOBAG006550003005	P10605.2 RecName: Full=Cathepsin B; AltName: Full=Cathepsin B1; Contains: RecName: Full=Cathepsin B light chain; Contains: RecName: Full=Cathepsin B heavy chain; Flags: Precursor && PF00112:Papain family cysteine protease|PF08127:Peptidase family C1 propeptide
EOBAG003010003991	1355.17	1403.14	1420.54	605.114	697.884	716.206	1392.95	673.068	1.04919	6.2e-06	9.06e-05	Atp2c1	P98194.3 RecName: Full=Calcium-transporting ATPase type 2C member 1; Short=ATPase 2C1; AltName: Full=ATP-dependent Ca(2+) pump PMR1
novel.533	236.035	227.473	238.405	494.239	504.609	674.919	233.971	557.922	-1.25399	6.2e-06	9.06e-05	-	sp|P03364|POL_SMRVH Gag-Pro-Pol polyprotein OS=Squirrel monkey retrovirus OX=11856 GN=pol PE=1 SV=3 && PF06817:Reverse transcriptase thumb domain|PF00665:Integrase core domain|PF00075:RNase H|PF00607:gag gene protein p24 (core nucleocapsid protein)
EOBAG001540032095	14.2435	16.2481	25.2687	0	0	0	18.5868	0	6.79436	6.25e-06	9.13e-05	EOBAG001540032095	Q9JIZ0.1 RecName: Full=Probable N-acetyltransferase CML1; AltName: Full=Camello-like protein 1 && PF00583:Acetyltransferase (GNAT) family
EOBAG000060118991	97.6697	23.2116	96.6804	9.39618	2.85628	0	72.5205	4.08415	4.16697	6.26e-06	9.13e-05	Adgrl3	Q80TS3.3 RecName: Full=Adhesion G protein-coupled receptor L3; AltName: Full=Latrophilin-3; AltName: Full=Lectomedin-3; Flags: Precursor
novel.355	383.557	307.553	158.204	68.5921	83.7842	83.417	283.105	78.5978	1.84886	6.28e-06	9.15e-05	-	-
novel.1141	2.03478	2.32116	8.78912	57.3167	27.6107	64.0373	4.38169	49.6549	-3.5067	6.35e-06	9.25e-05	-	sp|Q96BR6|ZN669_HUMAN Zinc finger protein 669 OS=Homo sapiens OX=9606 GN=ZNF669 PE=1 SV=2 && PF01352:KRAB box
novel.1621	0	0	1.09864	25.3697	46.6525	21.0649	0.366214	31.029	-6.30991	6.37e-06	9.26e-05	-	-
EOBAG001290068991	96.6523	103.291	104.371	195.441	450.34	391.807	101.438	345.862	-1.76992	6.42e-06	9.33e-05	Snx8	Q8CFD4.1 RecName: Full=Sorting nexin-8 && PF00787:PX domain
novel.1102	0	3.48173	0	29.1282	52.3651	27.8057	1.16058	36.433	-5.03658	6.54e-06	9.5e-05	-	-
EOBAG000880002095	0	0	0	255.576	10.473	166.834	0	144.294	-9.49041	6.56e-06	9.52e-05	EOBAG000880002095	P00688.2 RecName: Full=Pancreatic alpha-amylase; Short=PA; AltName: Full=1,4-alpha-D-glucan glucanohydrolase; Flags: Precursor
EOBAG001700032991	94.6175	42.9414	166.993	369.27	632.19	408.659	101.517	470.039	-2.21015	6.58e-06	9.53e-05	Ccdc15	Q0P6D6.2 RecName: Full=Coiled-coil domain-containing protein 15
EOBAG006240001991	1.01739	0	0	42.2828	21.8981	26.1205	0.339131	30.1005	-6.26708	6.59e-06	9.54e-05	Unc5d	Q8K1S2.1 RecName: Full=Netrin receptor UNC5D; AltName: Full=Protein unc-5 homolog 4; AltName: Full=Protein unc-5 homolog D; Flags: Precursor && PF00791:ZU5 domain|PF07679:Immunoglobulin I-set domain|PF00531:Death domain
novel.1970	10.1739	0	4.39456	95.841	20.946	139.871	4.85616	85.5527	-4.11901	6.64e-06	9.61e-05	-	sp|Q8WUA7|TB22A_HUMAN TBC1 domain family member 22A OS=Homo sapiens OX=9606 GN=TBC1D22A PE=1 SV=2
EOBAG000700034894	0	0	0	23.4904	15.2335	21.0649	0	19.9296	-6.63472	6.74e-06	9.73e-05	Fam170b	E9PXT9.1 RecName: Full=Protein FAM170B; AltName: Full=Acrosome-related protein
EOBAG001100008991	99.7045	119.539	105.469	21.6112	28.5628	38.7594	108.238	29.6445	1.86417	6.74e-06	9.73e-05	Slc35b3	Q5R831.1 RecName: Full=Adenosine 3'-phospho 5'-phosphosulfate transporter 2; AltName: Full=PAPS transporter 2; AltName: Full=Solute carrier family 35 member B3 && PF08449:UAA transporter family
EOBAG005130013991	417.131	262.291	202.15	1171.7	1624.27	623.521	293.857	1139.83	-1.95499	6.75e-06	9.73e-05	Cdc42ep1	A1A5P0.1 RecName: Full=Cdc42 effector protein 1; AltName: Full=Binder of Rho GTPases 5 && PF14957:Cdc42 effector
EOBAG003150078991	1.01739	1.16058	0	23.4904	33.3232	42.9724	0.72599	33.262	-5.51921	6.77e-06	9.76e-05	Pglyrp1	O88593.1 RecName: Full=Peptidoglycan recognition protein 1; AltName: Full=Cytokine tag7; AltName: Full=Peptidoglycan recognition protein short; Short=PGRP-S; Flags: Precursor && PF01510:N-acetylmuramoyl-L-alanine amidase
EOBAG000630011994	120.052	452.625	238.405	65.7733	54.2693	50.5557	270.361	56.8661	2.24882	6.85e-06	9.86e-05	Ifitm3	Q9CQW9.1 RecName: Full=Interferon-induced transmembrane protein 3; AltName: Full=Dispanin subfamily A member 2b; Short=DSPA2b; AltName: Full=Fragilis protein; AltName: Full=Interferon-inducible protein 15; AltName: Full=Mouse ifitm-like protein 1; Short=Mil-1 && PF04505:Interferon-induced transmembrane protein
EOBAG001970011354	188.218	255.327	298.83	3119.53	2113.65	278.057	247.458	1837.08	-2.89222	6.97e-06	0.000100259	Gm8251	Q8NDH2.2 RecName: Full=Coiled-coil domain-containing protein 168 && PF15804:Coiled-coil domain-containing protein 168
EOBAG000390107095	55.9566	47.5837	31.8606	200.139	141.862	132.288	45.1336	158.096	-1.80672	6.98e-06	0.000100263	EOBAG000390107095	Q7TNL3.1 RecName: Full=Serine/threonine-protein kinase 40; AltName: Full=Serine/threonine-protein kinase lyk4
EOBAG000110079893	693.862	739.288	1110.73	5028.84	2833.43	1718.05	847.958	3193.44	-1.91303	7e-06	0.000100451	Cdh1	Q9R0T4.1 RecName: Full=Cadherin-1; AltName: Full=Epithelial cadherin; Short=E-cadherin; AltName: Full=Uvomorulin; AltName: CD_antigen=CD324; Contains: RecName: Full=E-Cad/CTF1; Contains: RecName: Full=E-Cad/CTF2; Contains: RecName: Full=E-Cad/CTF3; Flags: Precursor && PF00028:Cadherin domain|PF08758:Cadherin prodomain like|PF01049:Cadherin cytoplasmic region
EOBAG000250042991	0	0	0	11.2754	14.2814	46.3428	0	23.9665	-6.90314	7.01e-06	0.00010053	Tmem139	Q8IV31.1 RecName: Full=Transmembrane protein 139; Flags: Precursor && PF15345:Transmembrane protein 51
EOBAG004350039991	9.15653	47.5837	17.5782	157.856	127.58	150.825	24.7728	145.42	-2.56183	7.03e-06	0.000100812	Gjc3	Q921C1.2 RecName: Full=Gap junction gamma-3 protein; AltName: Full=Connexin-29; Short=Cx29; AltName: Full=Gap junction epsilon-1 protein
EOBAG000990054991	142.435	83.5616	91.1872	258.395	350.37	784.457	105.728	464.407	-2.13437	7.28e-06	0.000104198	Ift122	Q6NWV3.1 RecName: Full=Intraflagellar transport protein 122 homolog; AltName: Full=WD repeat-containing protein 10
EOBAG005130002991	5577.34	6874.1	6490.77	3076.31	3248.54	2969.31	6314.07	3098.05	1.0272	7.37e-06	0.000105488	Mpst	P25325.3 RecName: Full=3-mercaptopyruvate sulfurtransferase; Short=MST
novel.2072	0	0	0	22.5508	27.6107	11.7963	0	20.6526	-6.68407	7.49e-06	0.00010708	-	-
EOBAG000710004005	259.435	145.072	129.64	9.39618	1.90419	38.7594	178.049	16.6866	3.40678	7.51e-06	0.000107219	EOBAG000710004005	-
EOBAG001610001085	1.01739	1.16058	2.19728	71.411	23.8023	18.5371	1.45842	37.9168	-4.70288	7.59e-06	0.000108335	EOBAG001610001085	Q8TDM6.4 RecName: Full=Disks large homolog 5; AltName: Full=Discs large protein P-dlg; AltName: Full=Placenta and prostate DLG
novel.619	19.3305	23.2116	12.085	0	0	0	18.209	0	6.76472	7.64e-06	0.000108866	-	-
EOBAG002930008991	0	0	0	15.0339	36.1795	13.4815	0	21.565	-6.74663	7.66e-06	0.000109044	Wif1	Q9WUA1.1 RecName: Full=Wnt inhibitory factor 1; Short=WIF-1; Flags: Precursor && PF02019:WIF domain
EOBAG004410046991	1127.27	1121.12	580.082	119.331	325.616	269.631	942.824	238.193	1.98476	7.8e-06	0.000110966	Tcf19	Q9Y242.2 RecName: Full=Transcription factor 19; Short=TCF-19; AltName: Full=Transcription factor SC1 && PF00498:FHA domain
EOBAG000220105994	100.722	121.861	207.643	22.5508	45.7005	15.1667	143.409	27.806	2.37062	7.82e-06	0.00011119	Enah	Q8N8S7.2 RecName: Full=Protein enabled homolog
EOBAG000070228991	155.661	112.576	83.4967	342.961	314.191	821.531	117.245	492.894	-2.07145	7.95e-06	0.000112935	Hvcn1	Q3U2S8.2 RecName: Full=Voltage-gated hydrogen channel 1; AltName: Full=Hydrogen voltage-gated channel 1; Short=HV1; AltName: Full=Voltage sensor domain-only protein; Short=mVSOP
EOBAG000260202991	395.766	518.778	359.255	176.648	180.898	145.769	424.6	167.772	1.33986	8.04e-06	0.000114178	Mrm3	Q9HC36.2 RecName: Full=rRNA methyltransferase 3, mitochondrial; AltName: Full=16S rRNA (guanosine(1370)-2'-O)-methyltransferase; AltName: Full=16S rRNA [Gm1370] 2'-O-methyltransferase; AltName: Full=RNA methyltransferase-like protein 1; Flags: Precursor && PF00588:SpoU rRNA Methylase family
EOBAG000990050991	164.818	104.452	113.16	299.738	438.915	351.362	127.477	363.338	-1.50944	8.06e-06	0.000114278	Cand2	Q6ZQ73.2 RecName: Full=Cullin-associated NEDD8-dissociated protein 2; AltName: Full=Cullin-associated and neddylation-dissociated protein 2; AltName: Full=TBP-interacting protein of 120 kDa B; Short=TBP-interacting protein 120B; AltName: Full=p120 CAND2
EOBAG000530054991	215.687	104.452	140.626	432.224	466.525	460.057	153.588	452.936	-1.55843	8.27e-06	0.000117126	Inpp4a	Q96PE3.1 RecName: Full=Type I inositol 3,4-bisphosphate 4-phosphatase; AltName: Full=Inositol polyphosphate 4-phosphatase type I
novel.1634	193.305	189.174	195.558	77.0487	53.3172	77.5188	192.679	69.2949	1.47421	8.31e-06	0.000117632	-	sp|Q9BUY5|ZN426_HUMAN Zinc finger protein 426 OS=Homo sapiens OX=9606 GN=ZNF426 PE=1 SV=1
novel.1685	13.2261	8.12404	8.78912	40.4036	81.88	58.9817	10.0464	60.4218	-2.58188	8.51e-06	0.000120388	-	-
EOBAG005390001005	0	0	0	45.1017	6.66465	21.9075	0	24.5579	-6.93561	8.63e-06	0.000121932	EOBAG005390001005	P01763.2 RecName: Full=Immunoglobulin heavy variable 3-48; AltName: Full=Ig heavy chain V-III region WEA; Flags: Precursor && PF07686:Immunoglobulin V-set domain
novel.753	61.0435	51.0654	102.174	239.603	204.7	243.51	71.4275	229.271	-1.68232	8.64e-06	0.000121998	-	-
EOBAG000710066994	220.774	246.042	191.163	62.0148	41.8921	91.8429	219.327	65.2499	1.74608	8.67e-06	0.000122321	Popdc3	Q9ES81.1 RecName: Full=Popeye domain-containing protein 3; Short=Popeye protein 3
EOBAG003340021991	3.05218	4.64231	2.19728	19.732	46.6525	52.2409	3.29726	39.5418	-3.59235	8.71e-06	0.000122741	Fam129c	Q86XR2.2 RecName: Full=Niban-like protein 2; AltName: Full=B-cell novel protein 1; AltName: Full=Protein FAM129C
EOBAG000090144005	5.08696	0	0	62.0148	19.9939	54.7687	1.69565	45.5925	-4.69416	8.75e-06	0.000123203	EOBAG000090144005	-
EOBAG003570004992	707.088	490.924	320.803	1464.86	1368.16	1565.54	506.272	1466.19	-1.53374	8.89e-06	0.000124994	Sh3bgrl2	Q9UJC5.2 RecName: Full=SH3 domain-binding glutamic acid-rich-like protein 2; AltName: Full=Fovea-associated SH3 domain-binding protein && PF04908:SH3-binding, glutamic acid-rich protein
EOBAG000100001991	0	0	1.09864	95.841	12.3772	635.317	0.366214	247.845	-9.30915	8.9e-06	0.000125034	Arfgef3	Q3UGY8.1 RecName: Full=Brefeldin A-inhibited guanine nucleotide-exchange protein 3; AltName: Full=ARFGEF family member 3
EOBAG000090178095	1819.1	1354.39	1177.74	10652.4	5292.68	2688.72	1450.41	6211.29	-2.09835	8.98e-06	0.00012608	EOBAG000090178095	P33263.1 RecName: Full=Cytochrome P450 2C26; AltName: Full=CYPIIC26; AltName: Full=Cytochrome P450 HSM2 && PF00067:Cytochrome P450
EOBAG002860031894	2.03478	1.16058	6.59184	22.5508	46.6525	61.5095	3.2624	43.571	-3.73903	8.99e-06	0.000126186	Ccl24	Q9JKC0.1 RecName: Full=C-C motif chemokine 24; AltName: Full=Eosinophil chemotactic protein 2; AltName: Full=Eotaxin-2; AltName: Full=Small-inducible cytokine A24; Flags: Precursor && PF00048:Small cytokines (intecrine/chemokine), interleukin-8 like
EOBAG002140019994	15.2609	19.7298	17.5782	50.7394	142.814	85.1022	17.523	92.8852	-2.4079	9.07e-06	0.000127145	Star	P51557.1 RecName: Full=Steroidogenic acute regulatory protein, mitochondrial; Short=StAR; AltName: Full=Luteinizing hormone-induced protein; AltName: Full=START domain-containing protein 1; Short=StARD1; Flags: Precursor && PF01852:START domain
EOBAG027520002095	7.12175	20.8904	32.9592	0	0	0	20.3238	0	6.92203	9.12e-06	0.000127698	EOBAG027520002095	Q6GQT9.1 RecName: Full=Nodal modulator 1; Flags: Precursor
EOBAG001200027005	1253.43	799.638	611.943	215.173	343.706	299.121	888.336	286	1.63528	9.13e-06	0.000127719	EOBAG001200027005	P21436.1 RecName: Full=Envelope glycoprotein; AltName: Full=Env polyprotein; Contains: RecName: Full=Surface protein; Short=SU; AltName: Full=Glycoprotein 76; Short=gp76; Contains: RecName: Full=Transmembrane protein; Short=TM; AltName: Full=Envelope protein p15E; Contains: RecName: Full=R-peptide; AltName: Full=p2E; Flags: Precursor
EOBAG000350047991	59.0088	31.3356	30.7619	220.81	99.0177	212.334	40.3688	177.387	-2.13257	9.24e-06	0.000129143	Fam83g	Q5SWY7.1 RecName: Full=Protein FAM83G
novel.904	0	0	0	16.9131	5.71256	59.8243	0	27.4833	-7.10052	9.28e-06	0.000129589	-	-
novel.596	140.4	89.3645	261.476	654.914	688.363	481.965	163.747	608.414	-1.89309	9.3e-06	0.000129771	-	-
novel.2171	100.722	2.32116	7.69048	0	0	0	36.9112	0	7.78666	9.33e-06	0.000130031	-	sp|Q2F7J0|POL_XMRV4 Gag-Pol polyprotein OS=Xenotropic MuLV-related virus (isolate VP42) OX=356664 GN=gag-pol PE=3 SV=1 && PF00075:RNase H
EOBAG000180063991	123.104	110.255	168.092	36.6451	46.6525	41.2872	133.817	41.5283	1.68847	9.4e-06	0.000130957	Miga1	Q8NAN2.1 RecName: Full=Mitoguardin 1; AltName: Full=Protein FAM73A && PF10265:Uncharacterized conserved protein (DUF2217)
novel.866	0	0	0	21.6112	7.61674	39.602	0	22.9433	-6.83977	9.44e-06	0.000131443	-	-
EOBAG000020100892	555.496	158.999	176.881	68.5921	19.9939	52.2409	297.125	46.9423	2.66205	9.5e-06	0.000132169	Unc5a	Q8K1S4.1 RecName: Full=Netrin receptor UNC5A; AltName: Full=Protein unc-5 homolog 1; AltName: Full=Protein unc-5 homolog A; Flags: Precursor
novel.1340	0	0	0	25.3697	7.61674	33.7038	0	22.2301	-6.79372	9.65e-06	0.000133978	-	-
EOBAG000630162994	199.409	206.583	242.8	509.273	532.22	438.992	216.264	493.495	-1.19017	9.65e-06	0.000133978	4930533O14Rik	O55096.2 RecName: Full=Dipeptidyl peptidase 3; AltName: Full=Dipeptidyl aminopeptidase III; AltName: Full=Dipeptidyl arylamidase III; AltName: Full=Dipeptidyl peptidase III; Short=DPP III; AltName: Full=Enkephalinase B && PF04710:Pellino|PF03571:Peptidase family M49
EOBAG000090171991	10.1739	15.0875	6.59184	74.2298	46.6525	58.9817	10.6178	59.9547	-2.50222	9.91e-06	0.000137466	Tctn3	Q8R2Q6.1 RecName: Full=Tectonic-3; Flags: Precursor && PF07773:Protein of unknown function (DUF1619)
EOBAG001320003195	1575.94	1934.68	1474.38	18646.7	7412.04	2553.91	1661.67	9537.56	-2.52099	9.92e-06	0.000137466	EOBAG001320003195	P24454.1 RecName: Full=Cytochrome P450 2A8; AltName: Full=CYPIIA8; AltName: Full=Cytochrome P450-AFB; AltName: Full=Cytochrome P450-MC1 && PF00067:Cytochrome P450
novel.846	980.766	777.587	976.691	1922.46	1819.45	2468.81	911.682	2070.24	-1.18313	9.94e-06	0.000137604	-	sp|B0BNC9|QORL2_RAT Quinone oxidoreductase-like protein 2 OS=Rattus norvegicus OX=10116 PE=2 SV=1 && PF08240:Alcohol dehydrogenase GroES-like domain|PF00107:Zinc-binding dehydrogenase
EOBAG003150080294	0	1.16058	0	21.6112	28.5628	32.0186	0.386859	27.3975	-6.1324	1e-05	0.000138339	MICB	Q9GL42.1 RecName: Full=Hereditary hemochromatosis protein homolog; Flags: Precursor && PF07654:Immunoglobulin C1-set domain|PF00129:Class I Histocompatibility antigen, domains alpha 1 and 2
EOBAG000030215992	4.06957	1.16058	2.19728	91.1429	36.1795	14.3241	2.47581	47.2155	-4.23307	1e-05	0.00013852	Kcns3	Q9TT17.1 RecName: Full=Potassium voltage-gated channel subfamily S member 3; AltName: Full=Delayed-rectifier K(+) channel alpha subunit 3; AltName: Full=Voltage-gated potassium channel subunit Kv9.3 && PF00520:Ion transport protein|PF02214:BTB/POZ domain
EOBAG000260094991	1759.07	1715.33	1880.87	964.048	856.884	844.281	1785.09	888.404	1.00678	1e-05	0.000138629	Rabep1	O35550.1 RecName: Full=Rab GTPase-binding effector protein 1; AltName: Full=Rabaptin-5; AltName: Full=Rabaptin-5alpha && PF09311:Rabaptin-like protein|PF03528:Rabaptin
novel.2130	0	0	0	16.9131	18.0898	21.0649	0	18.6893	-6.54221	1.01e-05	0.000139523	-	sp|P31789|ENV_IPMAE Envelope glycoprotein OS=Mouse intracisternal a-particle MIAE OX=11932 GN=env PE=2 SV=1 && PF00552:Integrase DNA binding domain
EOBAG000280007991	71.2175	109.094	105.469	15.9735	16.1856	32.0186	95.2604	21.3926	2.1476	1.01e-05	0.000139649	Ttc21b	Q0HA38.1 RecName: Full=Tetratricopeptide repeat protein 21B; Short=TPR repeat protein 21B; AltName: Full=Tetratricopeptide repeat-containing hedgehog modulator 1 && PF13414:TPR repeat
EOBAG000470017991	483.261	298.268	525.15	184.165	99.9697	82.5744	435.56	122.236	1.83436	1.02e-05	0.000139995	Sod3	Q08420.2 RecName: Full=Extracellular superoxide dismutase [Cu-Zn]; Short=EC-SOD; AltName: Full=Superoxide dismutase B; Flags: Precursor && PF00080:Copper/zinc superoxide dismutase (SODC)
EOBAG000570132991	3.05218	0	1.09864	24.4301	36.1795	32.8612	1.38361	31.1569	-4.44466	1.02e-05	0.000140035	Pip5kl1	Q5T9C9.2 RecName: Full=Phosphatidylinositol 4-phosphate 5-kinase-like protein 1; Short=PI(4)P 5-kinase-like protein 1; Short=PtdIns(4)P-5-kinase-like protein 1 && PF01504:Phosphatidylinositol-4-phosphate 5-Kinase
EOBAG000290093991	47.8174	46.4231	24.1701	0.939618	5.71256	4.21298	39.4702	3.62172	3.44404	1.02e-05	0.000140441	Fbxl16	A2RT62.1 RecName: Full=F-box/LRR-repeat protein 16; AltName: Full=F-box and leucine-rich repeat protein 16
EOBAG004190004994	197.374	304.071	265.871	504.575	818.8	1225.98	255.772	849.784	-1.73297	1.03e-05	0.000141775	Tuba8	Q9JJZ2.1 RecName: Full=Tubulin alpha-8 chain; AltName: Full=Alpha-tubulin 8 && PF00091:Tubulin/FtsZ family, GTPase domain|PF03953:Tubulin C-terminal domain
EOBAG000350101005	1.01739	0	0	31.0074	18.0898	35.389	0.339131	28.1621	-6.17259	1.03e-05	0.000142053	EOBAG000350101005	Q9C0I3.2 RecName: Full=Serine-rich coiled-coil domain-containing protein 1; AltName: Full=Coiled-coil serine-rich protein 1
EOBAG001470085991	240.105	97.4885	105.469	494.239	450.34	695.141	147.688	546.573	-1.88633	1.05e-05	0.000143617	Tspan9	Q8BJU2.1 RecName: Full=Tetraspanin-9; Short=Tspan-9; AltName: Full=Tetraspan NET-5
EOBAG002320038893	54.9392	54.5471	36.2551	0	8.56884	2.52779	48.5805	3.69887	3.72516	1.06e-05	0.000145412	Col9a3	Q14050.2 RecName: Full=Collagen alpha-3(IX) chain; Flags: Precursor
EOBAG000320139894	0	0	0	8.45656	83.7842	5.89817	0	32.713	-7.34789	1.06e-05	0.000145772	Foxj1	Q61660.2 RecName: Full=Forkhead box protein J1; AltName: Full=Forkhead-related protein FKHL13; AltName: Full=Hepatocyte nuclear factor 3 forkhead homolog 4; Short=HFH-4 && PF00250:Forkhead domain
EOBAG000110012994	0	0	0	23.4904	11.4251	23.5927	0	19.5027	-6.60411	1.08e-05	0.000148169	Car7	P43166.1 RecName: Full=Carbonic anhydrase 7; AltName: Full=Carbonate dehydratase VII; AltName: Full=Carbonic anhydrase VII; Short=CA-VII && PF00194:Eukaryotic-type carbonic anhydrase
EOBAG002590026991	66.1305	29.0144	82.398	209.535	226.598	219.917	59.181	218.683	-1.88326	1.09e-05	0.000148423	Arhgap25	Q8BYW1.2 RecName: Full=Rho GTPase-activating protein 25; AltName: Full=Rho-type GTPase-activating protein 25 && PF00620:RhoGAP domain|PF00169:PH domain
novel.2287	4.06957	0	2.19728	37.5847	23.8023	42.9724	2.08895	34.7865	-4.02213	1.09e-05	0.000148436	-	-
EOBAG002740036994	382.54	586.092	443.851	159.735	206.604	187.056	470.827	184.465	1.35139	1.09e-05	0.00014871	Suv39h1	O54864.1 RecName: Full=Histone-lysine N-methyltransferase SUV39H1; AltName: Full=Histone H3-K9 methyltransferase 1; Short=H3-K9-HMTase 1; AltName: Full=Position-effect variegation 3-9 homolog; AltName: Full=Suppressor of variegation 3-9 homolog 1; Short=Su(var)3-9 homolog 1 && PF00385:Chromo (CHRromatin Organisation MOdifier) domain|PF00856:SET domain|PF05033:Pre-SET motif
novel.2257	0	0	0	66.7129	7.61674	10.1111	0	28.1469	-7.13143	1.1e-05	0.000150201	-	-
EOBAG000430032991	287.922	331.925	330.691	607.933	735.016	731.373	316.846	691.441	-1.12622	1.11e-05	0.000151107	Pus7	Q96PZ0.2 RecName: Full=Pseudouridylate synthase 7 homolog && PF01142:tRNA pseudouridine synthase D (TruD)
EOBAG000110154894	766.096	723.04	654.79	310.074	271.346	369.057	714.642	316.826	1.17308	1.11e-05	0.000151325	Tmem170	Q9D342.1 RecName: Full=Transmembrane protein 170A && PF10190:Putative transmembrane protein 170
EOBAG003150061894	27.4696	27.8539	39.5511	106.177	124.724	94.3707	31.6248	108.424	-1.77736	1.11e-05	0.00015159	Gpr4	Q4KLH9.1 RecName: Full=G-protein coupled receptor 4 && PF00001:7 transmembrane receptor (rhodopsin family)
novel.2157	39.6783	15.0875	34.0579	0	1.90419	1.68519	29.6079	1.19646	4.61969	1.13e-05	0.000154106	-	sp|P03330|GAG_WMSV Gag polyprotein OS=Woolly monkey sarcoma virus OX=11970 GN=gag PE=3 SV=4
EOBAG001270020992	264.522	171.765	102.174	40.4036	56.1735	36.2316	179.487	44.2696	2.02168	1.14e-05	0.000154194	Armc4	Q5T2T1.1 RecName: Full=MAGUK p55 subfamily member 7 && PF07653:Variant SH3 domain|PF02828:L27 domain|PF13646:HEAT repeats|PF00595:PDZ domain (Also known as DHR or GLGF)|PF00625:Guanylate kinase
EOBAG003940007991	78.3392	71.9558	67.0171	153.158	312.286	231.714	72.4374	232.386	-1.6812	1.14e-05	0.000154215	Rfc2	Q9WUK4.1 RecName: Full=Replication factor C subunit 2; AltName: Full=Activator 1 40 kDa subunit; Short=A1 40 kDa subunit; AltName: Full=Activator 1 subunit 2; AltName: Full=Replication factor C 40 kDa subunit; Short=RF-C 40 kDa subunit; Short=RFC40
EOBAG000770071994	0	1.16058	0	40.4036	16.1856	29.4908	0.386859	28.6933	-6.19868	1.14e-05	0.000154323	9230110C19Rik	Q68FQ4.1 RecName: Full=Uncharacterized protein C11orf70 homolog
EOBAG001480003894	516.835	821.689	665.776	202.018	313.239	225.816	668.1	247.024	1.43539	1.14e-05	0.000155	Pdcd2	Q16342.2 RecName: Full=Programmed cell death protein 2; AltName: Full=Zinc finger MYND domain-containing protein 7; AltName: Full=Zinc finger protein Rp-8 && PF01753:MYND finger|PF04194:Programmed cell death protein 2, C-terminal putative domain
EOBAG000830045991	30.5218	45.2625	40.6497	139.063	177.089	97.7411	38.8113	137.965	-1.83131	1.15e-05	0.000155131	Sema6b	O70141.1 RecName: Full=Semaphorin-6B; AltName: Full=Semaphorin-Z; Short=Sema Z; Flags: Precursor && PF01403:Sema domain
EOBAG038560001095	21.3652	11.6058	18.6769	0	0	0	17.216	0	6.68584	1.16e-05	0.000156584	EOBAG038560001095	P16573.4 RecName: Full=Carcinoembryonic antigen-related cell adhesion molecule 1; AltName: Full=ATP-dependent taurocolate-carrier protein; AltName: Full=Cell-CAM 105; Short=C-CAM 105; AltName: Full=Ecto-ATPase; AltName: Full=GP110; AltName: Full=pp120; AltName: CD_antigen=CD66a; Flags: Precursor
EOBAG000250044893	5.08696	0	5.4932	88.3241	34.2753	29.4908	3.52672	50.6968	-3.82591	1.17e-05	0.000157917	Clcn1	Q64347.3 RecName: Full=Chloride channel protein 1; Short=ClC-1; AltName: Full=Chloride channel protein, skeletal muscle
EOBAG001190029892	370.331	497.888	365.847	1068.35	796.902	1269.79	411.355	1045.01	-1.34559	1.18e-05	0.000158991	Plbd1	Q5U2V4.1 RecName: Full=Phospholipase B-like 1; AltName: Full=LAMA-like protein 1; AltName: Full=Lamina ancestor homolog 1; AltName: Full=Phospholipase B domain-containing protein 1; Contains: RecName: Full=Phospholipase B-like 1 chain A; Contains: RecName: Full=Phospholipase B-like 1 chain B; Contains: RecName: Full=Phospholipase B-like 1 chain C; Flags: Precursor && PF04916:Phospholipase B
EOBAG000390096884	27.4696	29.0144	23.0715	74.2298	98.0656	126.389	26.5185	99.5616	-1.90997	1.18e-05	0.000158991	RGD1560436	Q499E6.1 RecName: Full=Uncharacterized protein C1orf109 homolog
EOBAG002940043883	112.931	181.05	135.133	38.5243	19.9939	48.8706	143.038	35.7963	1.99423	1.18e-05	0.000159505	Ccdc183	A2AJB1.1 RecName: Full=Coiled-coil domain-containing protein 183 && PF15110:TMEM141 protein family
EOBAG000070005994	1.01739	1.16058	3.29592	80.8071	10.473	39.602	1.82463	43.6274	-4.58337	1.19e-05	0.00015952	Erc2	O15083.3 RecName: Full=ERC protein 2 && PF10174:RIM-binding protein of the cytomatrix active zone
EOBAG004670017994	500.557	501.37	428.47	192.622	233.263	147.454	476.799	191.113	1.31991	1.21e-05	0.000162759	2310033P09Rik	Q5M9I6.2 RecName: Full=Multiple myeloma tumor-associated protein 2 homolog && PF10159:Kinase phosphorylation protein
novel.351	6.10435	11.6058	12.085	54.4978	54.2693	51.3983	9.93173	53.3885	-2.43386	1.21e-05	0.000162917	-	-
EOBAG003590011894	55.9566	32.4962	19.7755	3776.32	558.878	145.769	36.0761	1493.66	-5.37102	1.22e-05	0.000164262	Col12a1	Q60847.3 RecName: Full=Collagen alpha-1(XII) chain; Flags: Precursor && PF01391:Collagen triple helix repeat (20 copies)|PF00041:Fibronectin type III domain|PF00092:von Willebrand factor type A domain
EOBAG000700125991	271.644	220.51	136.231	604.174	776.908	499.659	209.462	626.914	-1.58089	1.23e-05	0.000164262	Limk2	P53670.1 RecName: Full=LIM domain kinase 2; Short=LIMK-2 && PF00595:PDZ domain (Also known as DHR or GLGF)|PF00412:LIM domain|PF07714:Protein tyrosine kinase
novel.723	0	0	0	12.215	12.3772	39.602	0	21.3981	-6.73963	1.23e-05	0.000164262	-	-
EOBAG001140002994	117	75.4375	84.5953	20.6716	30.467	21.0649	92.3443	24.0678	1.94324	1.23e-05	0.000164404	Sacs	Q9JLC8.2 RecName: Full=Sacsin; AltName: Full=DnaJ homolog subfamily C member 29; Short=DNAJC29 && PF05168:HEPN domain
EOBAG000020028991	12.2087	31.3356	34.0579	0.939618	0	0	25.8674	0.313206	6.30787	1.26e-05	0.000168014	Slc12a1	P55014.2 RecName: Full=Solute carrier family 12 member 1; AltName: Full=BSC1; AltName: Full=Bumetanide-sensitive sodium-(potassium)-chloride cotransporter 2; AltName: Full=Kidney-specific Na-K-Cl symporter && PF03522:Solute carrier family 12|PF00324:Amino acid permease|PF08403:Amino acid permease N-terminal
EOBAG001820030991	191.27	217.028	190.065	51.679	72.3591	85.9448	199.454	69.9943	1.50882	1.26e-05	0.000168713	Fundc1	Q9DB70.1 RecName: Full=FUN14 domain-containing protein 1 >Q5BJS4.1 RecName: Full=FUN14 domain-containing protein 1 && PF04930:FUN14 family
EOBAG003640004992	412.044	436.377	472.415	801.494	2168.87	1332.99	440.279	1434.45	-1.70401	1.26e-05	0.000168789	Hebp1	Q9R257.2 RecName: Full=Heme-binding protein 1; AltName: Full=p22HBP && PF04832:SOUL heme-binding protein
EOBAG000350098991	241.122	169.444	177.98	415.311	605.531	1421.46	196.182	814.1	-2.05289	1.27e-05	0.000169094	Gprin3	Q6ZVF9.2 RecName: Full=G protein-regulated inducer of neurite outgrowth 3; Short=GRIN3
EOBAG022630001085	0	0	0	27.2489	15.2335	14.3241	0	18.9355	-6.55972	1.28e-05	0.000171039	EOBAG022630001085	Q7Z4H7.2 RecName: Full=HAUS augmin-like complex subunit 6
novel.1929	96.6523	82.401	113.16	273.429	216.125	438.15	97.4044	309.235	-1.66692	1.28e-05	0.000171039	-	-
EOBAG000260112892	7.12175	8.12404	4.39456	30.0678	46.6525	69.0928	6.54678	48.6044	-2.89526	1.29e-05	0.000171752	Xaf1	Q5NBU8.3 RecName: Full=XIAP-associated factor 1; AltName: Full=BIRC4-binding protein
novel.1286	0	0	0	12.215	13.3293	36.2316	0	20.592	-6.68409	1.29e-05	0.000172049	-	-
novel.447	7.12175	42.9414	15.381	227.388	141.862	87.63	21.8147	152.293	-2.81093	1.31e-05	0.000173476	-	-
EOBAG000440093994	8393.49	14581.5	10274.5	35625.6	45431	21070.8	11083.2	34042.5	-1.61898	1.32e-05	0.000175321	Ugt1a6a	Q64435.1 RecName: Full=UDP-glucuronosyltransferase 1-6; Short=UDPGT 1-6; Short=UGT1*6; Short=UGT1-06; Short=UGT1.6; AltName: Full=Phenol UDP-glucuronosyltransferase; AltName: Full=UDP-glucuronosyltransferase 1A6; Short=UGT1A6; AltName: Full=UGP1A1; AltName: Full=UGT1A7; Flags: Precursor && PF00201:UDP-glucoronosyl and UDP-glucosyl transferase
EOBAG000470022005	0	0	0	31.947	33.3232	5.05557	0	23.4419	-6.86648	1.32e-05	0.000175416	EOBAG000470022005	-
EOBAG000390061894	225.861	352.816	259.279	85.5052	118.06	99.4263	279.319	100.997	1.46711	1.34e-05	0.000177599	Ppie	Q9UNP9.1 RecName: Full=Peptidyl-prolyl cis-trans isomerase E; Short=PPIase E; AltName: Full=Cyclophilin E; AltName: Full=Cyclophilin-33; AltName: Full=Rotamase E && PF00160:Cyclophilin type peptidyl-prolyl cis-trans isomerase/CLD|PF00076:RNA recognition motif. (a.k.a. RRM, RBD, or RNP domain)
EOBAG003580067095	61.0435	33.6568	46.1429	5.63771	7.61674	9.26855	46.9477	7.50767	2.64194	1.35e-05	0.000179012	EOBAG003580067095	Q61124.2 RecName: Full=Battenin; AltName: Full=Protein CLN3; Flags: Precursor
EOBAG000390153991	21.3652	11.6058	17.5782	0	0	0	16.8498	0	6.65488	1.36e-05	0.00018016	Sync	Q9H7C4.3 RecName: Full=Syncoilin; AltName: Full=Syncoilin intermediate filament 1; AltName: Full=Syncoilin-1 && PF00038:Intermediate filament protein
EOBAG000020227991	919.723	503.691	1418.35	302.557	227.55	299.121	947.253	276.41	1.77691	1.37e-05	0.000180862	Itpr1	Q14643.3 RecName: Full=Inositol 1,4,5-trisphosphate receptor type 1; AltName: Full=IP3 receptor isoform 1; Short=IP3R 1; Short=InsP3R1; AltName: Full=Type 1 inositol 1,4,5-trisphosphate receptor; Short=Type 1 InsP3 receptor && PF00520:Ion transport protein|PF08709:Inositol 1,4,5-trisphosphate/ryanodine receptor|PF02815:MIR domain|PF01365:RIH domain|PF08454:RyR and IP3R Homology associated
EOBAG000260103991	35.6087	25.5327	17.5782	137.184	84.7363	96.8985	26.2399	106.273	-2.01443	1.38e-05	0.000181958	Wscd1	Q80XH4.1 RecName: Full=WSC domain-containing protein 1
EOBAG000050090892	27.4696	15.0875	31.8606	118.392	137.101	70.778	24.8059	108.757	-2.12797	1.38e-05	0.000182139	Snta1	Q61234.1 RecName: Full=Alpha-1-syntrophin; AltName: Full=59 kDa dystrophin-associated protein A1 acidic component 1; AltName: Full=Syntrophin-1 && PF00169:PH domain|PF00595:PDZ domain (Also known as DHR or GLGF)
EOBAG002830009095	44.7653	33.6568	36.2551	99.5995	125.676	144.084	38.2257	123.12	-1.68584	1.38e-05	0.000182483	EOBAG002830009095	Q5QNW6.3 RecName: Full=Histone H2B type 2-F >Q64525.3 RecName: Full=Histone H2B type 2-B; AltName: Full=H2b 616 && PF00125:Core histone H2A/H2B/H3/H4
novel.1052	0	0	0	19.732	24.7544	11.7963	0	18.7609	-6.54563	1.39e-05	0.000182955	-	-
EOBAG002310002894	667.409	66.1529	129.64	45.1017	27.6107	21.0649	287.734	31.2591	3.20422	1.39e-05	0.000183448	Plcb4	Q9QW07.2 RecName: Full=1-phosphatidylinositol 4,5-bisphosphate phosphodiesterase beta-4; AltName: Full=Phosphoinositide phospholipase C-beta-4; AltName: Full=Phospholipase C-beta-4; Short=PLC-beta-4 && PF00387:Phosphatidylinositol-specific phospholipase C, Y domain|PF09279:Phosphoinositide-specific phospholipase C, efhand-like|PF00388:Phosphatidylinositol-specific phospholipase C, X domain|PF0016…
EOBAG000560122994	0	0	0	12.215	14.2814	32.8612	0	19.7859	-6.62628	1.4e-05	0.000184402	Stum	Q5TYP8.1 RecName: Full=Protein stum homolog
EOBAG006170011005	4.06957	5.80289	7.69048	29.1282	52.3651	48.8706	5.85431	43.4546	-2.89749	1.4e-05	0.000184459	EOBAG006170011005	O55006.1 RecName: Full=Protein RoBo-1; AltName: Full=Rodent bone protein; Flags: Precursor
novel.509	18.3131	16.2481	41.7483	0	0.952093	0	25.4365	0.317364	6.28561	1.41e-05	0.000185226	-	-
novel.909	102.757	10.4452	19.7755	0.939618	0	2.52779	44.3258	1.1558	5.22695	1.43e-05	0.00018724	-	-
novel.1439	0	0	0	16.9131	10.473	32.0186	0	19.8016	-6.62734	1.43e-05	0.00018724	-	-
EOBAG004270006991	1155.76	541.99	656.987	5473.27	2455.45	1815.79	784.912	3248.17	-2.04877	1.43e-05	0.00018724	Fnip2	Q80TD3.2 RecName: Full=Folliculin-interacting protein 2; AltName: Full=FNIP1-like protein; AltName: Full=O6-methylguanine-induced apoptosis 1 protein
EOBAG001940021991	139.383	155.517	151.612	51.679	59.0298	55.6113	148.838	55.44	1.42444	1.43e-05	0.00018724	Nupl2	Q5RB98.1 RecName: Full=Nucleoporin-like protein 2
novel.1612	259.435	327.283	295.534	641.759	607.435	917.587	294.084	722.26	-1.297	1.43e-05	0.000187444	-	sp|P0DP99|STMP1_MOUSE Short transmembrane mitochondrial protein 1 OS=Mus musculus OX=10090 GN=Stmp1 PE=1 SV=2
EOBAG000900141892	627.731	727.682	564.701	1145.39	1734.71	1751.76	640.038	1543.95	-1.27058	1.48e-05	0.00019386	Camk2n1	Q7Z7J9.1 RecName: Full=Calcium/calmodulin-dependent protein kinase II inhibitor 1; AltName: Full=CaMKII inhibitory protein alpha; Short=CaMKIIN-alpha
EOBAG000900089894	101.739	48.7443	69.2144	208.595	228.502	243.51	73.2326	226.869	-1.62826	1.49e-05	0.000195151	Nipal3	Q8BGN5.1 RecName: Full=NIPA-like protein 3
EOBAG002340005991	309.287	64.9923	60.4252	25.3697	2.85628	3.37038	144.902	10.5321	3.78747	1.52e-05	0.000197914	Sstr1	P28646.1 RecName: Full=Somatostatin receptor type 1; Short=SS-1-R; Short=SS1-R; Short=SS1R; AltName: Full=SRIF-2 && PF00001:7 transmembrane receptor (rhodopsin family)
EOBAG000140179991	0	4.64231	0	39.464	36.1795	28.6483	1.54744	34.7639	-4.54732	1.52e-05	0.000197914	Lrrc24	Q8BHA1.1 RecName: Full=Leucine-rich repeat-containing protein 24; Flags: Precursor && PF07679:Immunoglobulin I-set domain|PF13855:Leucine rich repeat|PF14956:Domain of unknown function (DUF4505)
EOBAG006130004992	65.1131	53.3866	78.0035	17.8527	15.2335	13.4815	65.5011	15.5226	2.0798	1.53e-05	0.000199851	Snrpn	Q17QN3.1 RecName: Full=Small nuclear ribonucleoprotein-associated protein N; Short=snRNP-N; AltName: Full=Sm protein N; Short=Sm-N; Short=SmN && PF01423:LSM domain
EOBAG001290030994	37.6435	13.9269	23.0715	80.8071	211.365	103.639	24.8806	131.937	-2.40073	1.54e-05	0.000199851	Smim10l2a	P0DMW4.1 RecName: Full=Small integral membrane protein 10-like protein 2A >P0DMW5.1 RecName: Full=Small integral membrane protein 10-like protein 2B
EOBAG000090208994	619.592	698.668	602.055	1787.15	1159.65	1475.39	640.105	1474.06	-1.20354	1.54e-05	0.000199859	Hhex	Q03014.1 RecName: Full=Hematopoietically-expressed homeobox protein HHEX; Short=Homeobox protein HEX; AltName: Full=Homeobox protein PRH
EOBAG000120057894	492.418	1126.92	1203.01	3015.23	4309.17	2341.57	940.783	3221.99	-1.7762	1.55e-05	0.000201242	Ifi27	-
EOBAG000050172991	1151.69	432.895	554.813	169.131	234.215	206.436	713.132	203.261	1.81124	1.55e-05	0.000201349	Plcg1	P10686.1 RecName: Full=1-phosphatidylinositol 4,5-bisphosphate phosphodiesterase gamma-1; AltName: Full=Phosphoinositide phospholipase C-gamma-1; AltName: Full=Phospholipase C-gamma-1; Short=PLC-gamma-1 && PF00168:C2 domain|PF00387:Phosphatidylinositol-specific phospholipase C, Y domain|PF00017:SH2 domain|PF00018:SH3 domain|PF00388:Phosphatidylinositol-specific phospholipase C, X domain
EOBAG001740026994	54.9392	73.1164	80.2008	155.977	234.215	217.39	69.4188	202.527	-1.5463	1.55e-05	0.000201656	Ripk2	O43353.2 RecName: Full=Receptor-interacting serine/threonine-protein kinase 2; AltName: Full=CARD-containing interleukin-1 beta-converting enzyme-associated kinase; Short=CARD-containing IL-1 beta ICE-kinase; AltName: Full=RIP-like-interacting CLARP kinase; AltName: Full=Receptor-interacting protein 2; Short=RIP-2; AltName: Full=Tyrosine-protein kinase RIPK2 && PF00619:Caspase recruitment domain|…
EOBAG000740025991	2358.32	3623.32	3097.07	1501.51	1138.7	1232.72	3026.24	1290.98	1.229	1.57e-05	0.000203312	Stom	P27105.3 RecName: Full=Erythrocyte band 7 integral membrane protein; AltName: Full=Protein 7.2b; AltName: Full=Stomatin && PF01145:SPFH domain / Band 7 family
EOBAG000640056991	6.10435	0	0	122.15	19.0419	37.9168	2.03478	59.703	-4.83024	1.63e-05	0.000211103	Slc37a1	Q8R070.1 RecName: Full=Glucose-6-phosphate exchanger SLC37A1; AltName: Full=Solute carrier family 37 member 1 && PF07690:Major Facilitator Superfamily
EOBAG004060009991	5.08696	0	1.09864	44.162	19.0419	55.6113	2.06187	39.6051	-4.2214	1.64e-05	0.000212594	Cubn	Q9JLB4.3 RecName: Full=Cubilin; AltName: Full=Intrinsic factor-cobalamin receptor; Flags: Precursor && PF00431:CUB domain|PF07645:Calcium-binding EGF domain|PF00008:EGF-like domain|PF12947:EGF domain
EOBAG001120013991	129.209	56.8683	114.259	912.369	382.741	224.13	100.112	506.414	-2.33735	1.64e-05	0.000212639	Spry1	Q9QXV9.1 RecName: Full=Protein sprouty homolog 1; Short=Spry-1
novel.1274	0	2.32116	0	33.8262	23.8023	33.7038	0.773718	30.4441	-5.37218	1.65e-05	0.000212689	-	sp|P0DOG8|GGAG_MLVAV Glyco-Gag protein OS=AKV murine leukemia virus OX=11791 PE=1 SV=1 && PF01140:Matrix protein (MA), p15|PF02093:Gag P30 core shell protein
EOBAG000010094991	16.2783	16.2481	15.381	0	0	0	15.9691	0	6.57583	1.65e-05	0.000212929	Zpld1	Q8BGZ8.1 RecName: Full=Zona pellucida-like domain-containing protein 1; Short=ZP domain-containing protein 1; Flags: Precursor && PF00100:Zona pellucida-like domain
EOBAG000520010794	429.34	649.923	393.313	2178.97	2702.99	817.318	490.859	1899.76	-1.95253	1.66e-05	0.000213684	H1f0	Q0IIJ2.3 RecName: Full=Histone H1.0; AltName: Full=Histone H1(0); Contains: RecName: Full=Histone H1.0, N-terminally processed
novel.1217	2.03478	1.16058	1.09864	11.2754	88.5446	23.5927	1.43133	41.1376	-4.83164	1.67e-05	0.000215383	-	sp|P0DMW4|SIL2A_HUMAN Small integral membrane protein 10-like protein 2A OS=Homo sapiens OX=9606 GN=SMIM10L2A PE=4 SV=1
novel.1267	0	0	0	17.8527	9.52093	31.176	0	19.5166	-6.60636	1.67e-05	0.000215605	-	sp|P51516|GAG_SRV2 Gag polyprotein OS=Simian retrovirus SRV-2 OX=39068 GN=gag PE=3 SV=3 && PF02337:Retroviral GAG p10 protein
EOBAG003580018893	53.9218	47.5837	20.8742	117.452	158.047	279.742	40.7932	185.08	-2.18155	1.68e-05	0.000216624	Rab3d	P35276.1 RecName: Full=Ras-related protein Rab-3D && PF00071:Ras family
EOBAG001470094694	35167.2	29111.9	36150.8	12213.2	6302.85	15328.5	33476.6	11281.5	1.56918	1.68e-05	0.000216624	Pzp	Q61838.3 RecName: Full=Pregnancy zone protein; AltName: Full=Alpha-2-macroglobulin; Short=Alpha-2-M; Contains: RecName: Full=Alpha-2-macroglobulin 165 kDa subunit; Contains: RecName: Full=Alpha-2-macroglobulin 35 kDa subunit; Flags: Precursor && PF07703:Alpha-2-macroglobulin family N-terminal region|PF07678:A-macroglobulin complement component|PF01835:MG2 domain|PF10569:Alpha-macro-globulin thiol…
EOBAG000020068991	22.3826	16.2481	10.9864	0	0	0	16.539	0	6.62757	1.7e-05	0.000218981	Cxcl14	O95715.2 RecName: Full=C-X-C motif chemokine 14; AltName: Full=Chemokine BRAK; AltName: Full=MIP-2G; AltName: Full=Small-inducible cytokine B14; Flags: Precursor
novel.919	0	1.16058	0	54.4978	34.2753	8.42596	0.386859	32.3997	-6.37183	1.71e-05	0.000219247	-	-
EOBAG001560008894	4.06957	1.16058	3.29592	28.1885	8.56884	171.89	2.84202	69.549	-4.60285	1.75e-05	0.000224593	Abca4	O35600.1 RecName: Full=Retinal-specific ATP-binding cassette transporter; AltName: Full=ATP-binding cassette sub-family A member 4; AltName: Full=RIM ABC transporter; Short=RIM protein; Short=RmP && PF00005:ABC transporter|PF12698:ABC-2 family transporter protein
EOBAG000050044892	50.8696	25.5327	37.3538	80.8071	205.652	240.14	37.9187	175.533	-2.20828	1.76e-05	0.000225721	Dusp15	Q8R4V2.3 RecName: Full=Dual specificity protein phosphatase 15; AltName: Full=Dual specificity protein phosphatase T-DSP10
novel.174	144.47	121.861	226.32	1378.42	919.722	249.408	164.217	849.183	-2.37021	1.79e-05	0.000229706	-	-
EOBAG006300001794	5.08696	11.6058	9.88777	54.4978	43.7963	52.2409	8.86017	50.1783	-2.51182	1.8e-05	0.000230431	Lilr4b	A6NI73.1 RecName: Full=Leukocyte immunoglobulin-like receptor subfamily A member 5; AltName: Full=CD85 antigen-like family member F; AltName: Full=Immunoglobulin-like transcript 11; Short=ILT-11; AltName: Full=Leukocyte immunoglobulin-like receptor 9; Short=LIR-9; AltName: CD_antigen=CD85f; Flags: Precursor && PF13895:Immunoglobulin domain
EOBAG000840001991	0	0	0	32.8866	13.3293	11.7963	0	19.3374	-6.58968	1.8e-05	0.000230484	Thsd7a	Q9UPZ6.4 RecName: Full=Thrombospondin type-1 domain-containing protein 7A; Flags: Precursor && PF00090:Thrombospondin type 1 domain
EOBAG007190006095	145.487	145.072	118.653	57.3167	36.1795	31.176	136.404	41.5574	1.71692	1.81e-05	0.000231064	EOBAG007190006095	-
EOBAG000090169991	20.3478	42.9414	14.2823	108.996	119.012	107.01	25.8572	111.672	-2.11612	1.81e-05	0.000231064	Entpd1	P97687.1 RecName: Full=Ectonucleoside triphosphate diphosphohydrolase 1; Short=NTPDase 1; AltName: Full=Ecto-ATP diphosphohydrolase 1; Short=Ecto-ATPDase 1; Short=Ecto-ATPase 1; AltName: Full=Ecto-apyrase; AltName: Full=Lymphoid cell activation antigen; AltName: CD_antigen=CD39 && PF01150:GDA1/CD39 (nucleoside phosphatase) family
EOBAG000030039993	343.879	217.028	362.551	129.667	51.413	74.1484	307.819	85.0762	1.85589	1.82e-05	0.000232446	Pkdcc	Q504Y2.2 RecName: Full=Extracellular tyrosine-protein kinase PKDCC; AltName: Full=Protein kinase domain-containing protein, cytoplasmic; AltName: Full=Protein kinase-like protein SgK493; AltName: Full=Sugen kinase 493; AltName: Full=Vertebrate lonesome kinase; Flags: Precursor
novel.1313	0	0	0	16.9131	17.1377	17.6945	0	17.2484	-6.42604	1.84e-05	0.000234235	-	-
EOBAG069200001664	16.2783	6.96347	5.4932	79.8675	30.467	116.278	9.57832	75.5376	-2.97133	1.87e-05	0.000238514	Trdc	B7Z8K6.2 RecName: Full=T-cell receptor delta chain C region
EOBAG002580003992	0	0	0	19.732	21.8981	11.7963	0	17.8088	-6.47062	1.89e-05	0.000240398	Pcdh10	Q9P2E7.2 RecName: Full=Protocadherin-10; Flags: Precursor && PF16492:Cadherin cytoplasmic C-terminal|PF08266:Cadherin-like|PF00028:Cadherin domain
EOBAG003370002005	33.5739	30.175	32.9592	127.788	132.341	77.5188	32.2361	112.549	-1.80183	1.89e-05	0.000240398	EOBAG003370002005	Q9WV72.2 RecName: Full=Ankyrin repeat and SOCS box protein 3; Short=ASB-3
EOBAG001090062991	0	0	1.09864	11.2754	35.2274	38.7594	0.366214	28.4208	-6.18566	1.89e-05	0.000240526	Slc6a17	P31662.1 RecName: Full=Sodium-dependent neutral amino acid transporter SLC6A17; AltName: Full=Sodium-dependent neurotransmitter transporter NTT4; AltName: Full=Solute carrier family 6 member 17
EOBAG000580086991	4077.71	2864.31	2927.88	1240.3	1168.22	1698.67	3289.96	1369.06	1.26481	1.9e-05	0.000241779	Bahd1	Q8TBE0.2 RecName: Full=Bromo adjacent homology domain-containing 1 protein; Short=BAH domain-containing protein 1 && PF02771:Acyl-CoA dehydrogenase, N-terminal domain|PF01426:BAH domain|PF02770:Acyl-CoA dehydrogenase, middle domain|PF00441:Acyl-CoA dehydrogenase, C-terminal domain
EOBAG000430023991	1627.83	3500.3	3372.83	1179.22	785.477	551.9	2833.65	838.866	1.75623	1.91e-05	0.00024271	Nampt	Q52I78.2 RecName: Full=Nicotinamide phosphoribosyltransferase; Short=NAmPRTase; Short=Nampt; AltName: Full=Pre-B-cell colony-enhancing factor 1 homolog; Short=PBEF; AltName: Full=Visfatin && PF04095:Nicotinate phosphoribosyltransferase (NAPRTase) family
EOBAG003510017884	40.6957	48.7443	46.1429	164.433	160.904	101.954	45.1943	142.43	-1.65623	1.92e-05	0.000243243	Plac9b	Q5JTB6.1 RecName: Full=Placenta-specific protein 9; Flags: Precursor && PF15205:Placenta-specific protein 9
EOBAG001410034991	581.948	495.567	736.089	288.463	236.119	242.668	604.535	255.75	1.24132	1.96e-05	0.000248384	Vps54	Q9P1Q0.2 RecName: Full=Vacuolar protein sorting-associated protein 54; AltName: Full=Hepatocellular carcinoma protein 8; AltName: Full=Tumor antigen HOM-HCC-8; AltName: Full=Tumor antigen SLP-8p && PF10475:Protein of unknown function N-terminal domain (DUF2450)|PF07928:Vps54-like protein
EOBAG000630079894	1307.35	613.946	1567.76	4047.87	3415.16	3240.62	1163.02	3567.88	-1.61703	1.96e-05	0.000248569	Dhcr7	O88455.1 RecName: Full=7-dehydrocholesterol reductase; Short=7-DHC reductase; AltName: Full=Sterol Delta(7)-reductase
EOBAG000590051991	124.122	106.773	123.048	242.421	347.514	289.01	117.981	292.982	-1.31159	1.98e-05	0.00025086	Vsir	Q9H7M9.3 RecName: Full=V-type immunoglobulin domain-containing suppressor of T-cell activation; AltName: Full=Platelet receptor Gi24; AltName: Full=Stress-induced secreted protein-1; Short=Sisp-1; AltName: Full=V-set domain-containing immunoregulatory receptor; Flags: Precursor
EOBAG002370001794	0	2.32116	1.09864	31.0074	5.71256	113.75	1.13993	50.1568	-5.49927	2e-05	0.000253158	Samd9l	Q69Z37.2 RecName: Full=Sterile alpha motif domain-containing protein 9-like; Short=SAM domain-containing protein 9-like
EOBAG000140117694	79.3566	73.1164	51.6361	195.441	211.365	164.306	68.0364	190.37	-1.48329	2.02e-05	0.000254827	Gli4	P10075.2 RecName: Full=Zinc finger protein GLI4; AltName: Full=Krueppel-related zinc finger protein 4; AltName: Full=Protein HKR4 && PF00096:Zinc finger, C2H2 type
EOBAG001990011994	363.209	253.006	206.544	962.169	549.358	860.29	274.253	790.606	-1.52695	2.02e-05	0.000254827	Fam107b	Q9H098.1 RecName: Full=Protein FAM107B && PF06625:Protein of unknown function (DUF1151)
novel.1593	5.08696	3.48173	7.69048	31.0074	44.7484	43.815	5.41973	39.8569	-2.8755	2.02e-05	0.000254977	-	-
EOBAG001360033991	298.096	287.823	288.942	687.8	527.459	711.151	291.621	642.137	-1.1389	2.04e-05	0.000257068	Hsd17b7	Q62904.1 RecName: Full=3-keto-steroid reductase; AltName: Full=17-beta-hydroxysteroid dehydrogenase 7; Short=17-beta-HSD 7; AltName: Full=Estradiol 17-beta-dehydrogenase 7; AltName: Full=PRL receptor-associated protein; Short=PRAP && PF00106:short chain dehydrogenase
EOBAG000580143991	308.27	306.392	333.987	152.218	140.91	133.973	316.216	142.367	1.15165	2.06e-05	0.000259218	Tubgcp4	Q9UGJ1.1 RecName: Full=Gamma-tubulin complex component 4; Short=GCP-4; Short=hGCP4; AltName: Full=Gamma-ring complex protein 76 kDa; Short=h76p; Short=hGrip76 && PF04130:Spc97 / Spc98 family
EOBAG001380016991	4.06957	4.64231	0	24.4301	26.6586	92.6855	2.90396	47.9247	-4.04719	2.06e-05	0.000259263	Ankrd6	Q9Y2G4.3 RecName: Full=Ankyrin repeat domain-containing protein 6; AltName: Full=Diversin && PF12796:Ankyrin repeats (3 copies)
EOBAG000890007991	150.574	198.459	180.177	71.411	67.5986	64.0373	176.403	67.6823	1.38175	2.06e-05	0.000259263	Tspan6	O70401.1 RecName: Full=Tetraspanin-6; Short=Tspan-6; AltName: Full=Transmembrane 4 superfamily member 6 && PF00335:Tetraspanin family
EOBAG000070250991	37379	131705	72685	21675.1	25539.9	19237.3	80589.5	22150.8	1.86323	2.07e-05	0.000259263	Hpd	P32755.3 RecName: Full=4-hydroxyphenylpyruvate dioxygenase; AltName: Full=4-hydroxyphenylpyruvic acid oxidase; Short=4HPPD; Short=HPD; Short=HPPDase; AltName: Full=F Alloantigen; Short=F protein && PF00903:Glyoxalase/Bleomycin resistance protein/Dioxygenase superfamily
EOBAG000070087991	112.931	67.3135	117.555	264.972	347.514	246.881	99.2662	286.456	-1.52708	2.07e-05	0.000259263	Slc8b1	Q925Q3.2 RecName: Full=Sodium/potassium/calcium exchanger 6, mitochondrial; AltName: Full=Na(+)/K(+)/Ca(2+)-exchange protein 6; AltName: Full=Sodium/calcium exchanger protein, mitochondrial; AltName: Full=Solute carrier family 24 member 6; AltName: Full=Solute carrier family 8 member B1; Flags: Precursor && PF01699:Sodium/calcium exchanger protein
EOBAG004240015991	804.757	895.966	883.307	1668.76	2254.56	1650.64	861.343	1857.99	-1.1091	2.08e-05	0.000260319	Smpd1	Q04519.2 RecName: Full=Sphingomyelin phosphodiesterase; AltName: Full=Acid sphingomyelinase; Short=aSMase; Flags: Precursor && PF00149:Calcineurin-like phosphoesterase
EOBAG003790004994	62.0609	51.0654	53.8334	322.289	151.383	140.713	55.6532	204.795	-1.87832	2.09e-05	0.000262192	Tacc2	O95359.3 RecName: Full=Transforming acidic coiled-coil-containing protein 2; AltName: Full=Anti-Zuai-1; Short=AZU-1 && PF05010:Transforming acidic coiled-coil-containing protein (TACC)
EOBAG008810003095	155.661	99.8097	148.316	261.214	636.95	453.316	134.596	450.493	-1.74201	2.09e-05	0.000262192	EOBAG008810003095	Q8BKS9.2 RecName: Full=Pumilio homolog 3 && PF08144:CPL (NUC119) domain
novel.1919	26.4522	10.4452	13.1837	0	0	0	16.6937	0	6.64241	2.1e-05	0.000262761	-	-
novel.2029	12.2087	19.7298	15.381	0	0	0	15.7732	0	6.55661	2.1e-05	0.000262775	-	sp|Q99NF8|RBP17_MOUSE Ran-binding protein 17 OS=Mus musculus OX=10090 GN=Ranbp17 PE=1 SV=1
novel.8	72.2349	46.4231	28.5647	251.818	100.922	443.205	49.0742	265.315	-2.43358	2.11e-05	0.00026349	-	-
EOBAG000060083994	31.5392	9.28462	12.085	0	0	0	17.6363	0	6.72213	2.11e-05	0.000263501	Spata18	Q8TC71.1 RecName: Full=Mitochondria-eating protein; AltName: Full=Spermatogenesis-associated protein 18
EOBAG000090168394	5.08696	6.96347	0	64.8336	35.2274	36.2316	4.01681	45.4309	-3.50332	2.12e-05	0.000264171	Cc2d2b	Q8CFW7.1 RecName: Full=Coiled-coil and C2 domain-containing protein 2A && PF15625:CC2D2A N-terminal C2 domain
novel.635	21.3652	3.48173	1.09864	196.38	36.1795	117.963	8.64854	116.841	-3.74204	2.13e-05	0.000264818	-	-
EOBAG000700111991	216.705	186.853	240.602	570.348	499.849	421.298	214.72	497.165	-1.21069	2.15e-05	0.000268154	Tcn2	O88968.1 RecName: Full=Transcobalamin-2; Short=TC-2; AltName: Full=Transcobalamin II; Short=TC II; Short=TCII; Flags: Precursor && PF01122:Eukaryotic cobalamin-binding protein
EOBAG000830058794	19.3305	1.16058	1.09864	55.4375	108.539	117.121	7.19656	93.6989	-3.68256	2.17e-05	0.000270265	Ankrd24	Q8TF21.2 RecName: Full=Ankyrin repeat domain-containing protein 24 && PF12796:Ankyrin repeats (3 copies)
EOBAG004600007394	5157.16	3219.44	2357.68	1242.17	1390.06	1272.32	3578.1	1301.52	1.45908	2.2e-05	0.000272837	Cyp4f16	P51870.1 RecName: Full=Cytochrome P450 4F5; AltName: Full=CYPIVF5 && PF00067:Cytochrome P450
novel.2020	0	0	0	8.45656	22.8502	24.4353	0	18.5807	-6.53424	2.21e-05	0.000274179	-	sp|Q5E9G1|P2R3C_BOVIN Serine/threonine-protein phosphatase 2A regulatory subunit B'' subunit gamma OS=Bos taurus OX=9913 GN=PPP2R3C PE=2 SV=1
novel.1100	31.5392	6.96347	15.381	0	0	0	17.9612	0	6.74851	2.22e-05	0.000275994	-	-
EOBAG000700106991	301.148	348.173	230.715	28.1885	112.347	66.5651	293.345	69.0335	2.08758	2.24e-05	0.000277208	Mtfp1	Q9UDX5.1 RecName: Full=Mitochondrial fission process protein 1; AltName: Full=Mitochondrial 18 kDa protein; Short=MTP18 && PF10558:Mitochondrial 18 KDa protein (MTP18)
EOBAG000050211025	1.01739	0	6.59184	24.4301	31.4191	87.63	2.53641	47.8264	-4.23658	2.24e-05	0.000277208	EOBAG000050211025	P22006.1 RecName: Full=Seminal vesicle secretory protein 2; AltName: Full=Seminal vesicle secretory protein II; Short=SVS II; Flags: Precursor
EOBAG006050008095	9.15653	0	0	326.047	311.334	277.214	3.05218	304.865	-6.62416	2.26e-05	0.000279697	EOBAG006050008095	P51690.2 RecName: Full=Arylsulfatase E; Short=ASE; Flags: Precursor && PF14707:C-terminal region of aryl-sulfatase|PF00884:Sulfatase
novel.2163	0	9.28462	0	87.3845	54.2693	36.2316	3.09487	59.2951	-4.2954	2.26e-05	0.000279735	-	-
EOBAG000090008991	2.03478	6.96347	14.2823	93.0222	35.2274	66.5651	7.76019	64.9382	-3.07284	2.26e-05	0.000279735	Tdrd1	Q99MV1.2 RecName: Full=Tudor domain-containing protein 1 && PF01753:MYND finger|PF00567:Tudor domain|PF00092:von Willebrand factor type A domain
EOBAG000150025991	7888.86	13870.1	10011.9	3511.35	3308.52	5184.49	10590.3	4001.46	1.40407	2.28e-05	0.00028109	Gstz1	P57113.2 RecName: Full=Maleylacetoacetate isomerase; Short=MAAI; AltName: Full=GSTZ1-1; AltName: Full=Glutathione S-transferase zeta 1
EOBAG000540035993	23570.9	24549.7	21073	10323.6	8336.52	12806.6	23064.6	10488.9	1.13679	2.28e-05	0.00028109	Sdc2	P43407.1 RecName: Full=Syndecan-2; Short=SYND2; AltName: Full=Fibroglycan; AltName: Full=Heparan sulfate proteoglycan core protein; Short=HSPG; AltName: CD_antigen=CD362; Flags: Precursor && PF01034:Syndecan domain
novel.1101	20.3478	19.7298	8.78912	0	0	0	16.2889	0	6.60469	2.29e-05	0.000281859	-	-
EOBAG000260034991	2.03478	5.80289	7.69048	60.1356	22.8502	57.2965	5.17605	46.7608	-3.18708	2.29e-05	0.000281859	Chrnb1	P09690.1 RecName: Full=Acetylcholine receptor subunit beta; Flags: Precursor && PF02932:Neurotransmitter-gated ion-channel transmembrane region|PF02931:Neurotransmitter-gated ion-channel ligand binding domain|PF00167:Fibroblast growth factor
EOBAG002300009991	4.06957	3.48173	4.39456	223.629	25.7065	8.42596	3.98195	85.9205	-4.42954	2.31e-05	0.000283846	Irf4	Q64287.1 RecName: Full=Interferon regulatory factor 4; Short=IRF-4; AltName: Full=Lymphocyte-specific interferon regulatory factor; Short=LSIRF; AltName: Full=NF-EM5; AltName: Full=PU.1 interaction partner; AltName: Full=Transcriptional activator PIP && PF10401:Interferon-regulatory factor 3|PF00605:Interferon regulatory factor transcription factor
EOBAG003380012991	714.209	638.318	659.184	281.885	341.801	337.038	670.57	320.242	1.06622	2.32e-05	0.000285314	Nup205	Q92621.3 RecName: Full=Nuclear pore complex protein Nup205; AltName: Full=205 kDa nucleoporin; AltName: Full=Nucleoporin Nup205 && PF11894:Nuclear pore complex scaffold, nucleoporins 186/192/205
EOBAG000290168994	261.47	143.912	134.034	18.7924	57.1256	46.3428	179.805	40.7536	2.14167	2.33e-05	0.000286446	1600002H07Rik	Q6GQV0.1 RecName: Full=Uncharacterized protein C16orf59 homolog && PF15764:Domain of unknown function (DUF4693)
EOBAG000810206991	792.549	593.055	325.198	1688.49	1514.78	1788.83	570.267	1664.03	-1.54475	2.34e-05	0.00028698	Lasp1	Q99MZ8.1 RecName: Full=LIM and SH3 domain protein 1; Short=LASP-1
novel.330	0	0	0	9.39618	10.473	43.815	0	21.2281	-6.72836	2.34e-05	0.00028698	-	-
novel.1739	15.2609	5.80289	6.59184	29.1282	72.3591	112.065	9.21854	71.1841	-2.94033	2.34e-05	0.000287575	-	-
EOBAG001360034991	13.2261	6.96347	12.085	82.6864	38.0837	60.6669	10.7582	60.479	-2.48505	2.36e-05	0.000289552	Ddr2	Q16832.2 RecName: Full=Discoidin domain-containing receptor 2; Short=Discoidin domain receptor 2; AltName: Full=CD167 antigen-like family member B; AltName: Full=Discoidin domain-containing receptor tyrosine kinase 2; AltName: Full=Neurotrophic tyrosine kinase, receptor-related 3; AltName: Full=Receptor protein-tyrosine kinase TKT; AltName: Full=Tyrosine-protein kinase TYRO10; AltName: CD_antigen…
novel.1383	0	0	0	50.7394	1.90419	28.6483	0	27.0973	-7.07789	2.37e-05	0.000290058	-	sp|P21436|ENV_MLVHO Envelope glycoprotein OS=Hortulanus murine leukemia virus OX=11799 GN=env PE=1 SV=1
EOBAG002380012991	2932.12	1791.93	2364.27	917.067	815.944	1165.31	2362.78	966.107	1.29017	2.38e-05	0.000291784	Atrn	O75882.2 RecName: Full=Attractin; AltName: Full=DPPT-L; AltName: Full=Mahogany homolog; Flags: Precursor
novel.30	1.01739	0	0	12.215	20.946	53.9261	0.339131	29.0291	-6.21765	2.39e-05	0.000292088	-	-
EOBAG001440026794	25.4348	20.8904	32.9592	166.312	322.759	43.815	26.4281	177.629	-2.74738	2.41e-05	0.00029481	Fut4	Q62994.1 RecName: Full=Alpha-(1,3)-fucosyltransferase 4; AltName: Full=Fucosyltransferase 4; AltName: Full=Fucosyltransferase IV; Short=Fuc-TIV; Short=FucT-IV; AltName: Full=Galactoside 3-L-fucosyltransferase && PF00852:Glycosyltransferase family 10 (fucosyltransferase) C-term|PF17039:Fucosyltransferase, N-terminal
EOBAG003160024991	113.948	156.678	218.629	973.444	1957.5	202.223	163.085	1044.39	-2.67904	2.44e-05	0.000298176	Fam3a	Q9D8T0.1 RecName: Full=Protein FAM3A; Flags: Precursor && PF15711:Interleukin-like EMT inducer
EOBAG000310107994	220.774	233.276	228.517	472.628	486.519	454.159	227.522	471.102	-1.05012	2.45e-05	0.000298891	Letmd1	Q924L1.1 RecName: Full=LETM1 domain-containing protein 1; AltName: Full=Cervical cancer receptor; AltName: Full=MCC-32
EOBAG000700154794	0	2.32116	1.09864	30.0678	43.7963	16.0093	1.13993	29.9578	-4.76023	2.48e-05	0.000302833	Ggt5	Q9Z2A9.2 RecName: Full=Gamma-glutamyltransferase 5; Short=GGT 5; AltName: Full=Gamma-glutamyl leukotrienase; Short=GGL; AltName: Full=Gamma-glutamyltransferase-like activity 1; AltName: Full=Gamma-glutamyltranspeptidase 5; AltName: Full=Glutathione hydrolase 5; AltName: Full=Leukotriene-C4 hydrolase; Contains: RecName: Full=Gamma-glutamyltransferase 5 heavy chain; Contains: RecName: Full=Gamma-gl…
novel.1119	24.4174	11.6058	12.085	0	0	0	16.0361	0	6.5841	2.5e-05	0.000303937	-	-
EOBAG005640009993	38.6609	96.3279	43.9456	10.3358	10.473	10.1111	59.6448	10.3067	2.53075	2.51e-05	0.000304936	Spire2	Q8K1S6.1 RecName: Full=Protein spire homolog 2; Short=Spir-2 && PF16474:Kinase non-catalytic C-lobe domain
novel.366	0	0	0	15.0339	5.71256	45.5002	0	22.0822	-6.78508	2.53e-05	0.000307967	-	-
EOBAG000490021991	23.4	31.3356	15.381	65.7733	126.628	101.111	23.3722	97.8377	-2.0678	2.55e-05	0.000309989	Wnt2	P21552.2 RecName: Full=Protein Wnt-2; AltName: Full=INT-1-related protein; Short=IRP; Flags: Precursor && PF00110:wnt family
novel.838	0	0	0	13.1547	33.3232	10.1111	0	18.863	-6.55321	2.55e-05	0.000310265	-	-
EOBAG000620075991	313.357	200.78	218.629	714.11	2374.52	506.4	244.255	1198.34	-2.29414	2.56e-05	0.00031117	Osbpl11	Q8CI95.2 RecName: Full=Oxysterol-binding protein-related protein 11; Short=ORP-11; Short=OSBP-related protein 11
EOBAG000040125992	0	3.48173	2.19728	22.5508	44.7484	26.9631	1.893	31.4208	-4.08901	2.61e-05	0.00031625	Grm5	P41594.2 RecName: Full=Metabotropic glutamate receptor 5; Short=mGluR5; Flags: Precursor && PF10606:Homer-binding domain of metabotropic glutamate receptor|PF07562:Nine Cysteines Domain of family 3 GPCR|PF00003:7 transmembrane sweet-taste receptor of 3 GCPR|PF01094:Receptor family ligand binding region
EOBAG000640067993	819.001	503.691	503.177	1571.04	1297.7	1653.17	608.623	1507.31	-1.30797	2.61e-05	0.000316562	Pdxk	Q8K183.1 RecName: Full=Pyridoxal kinase; AltName: Full=Pyridoxine kinase
EOBAG000580155991	1.01739	1.16058	1.09864	11.2754	30.467	51.3983	1.0922	31.0469	-4.83416	2.62e-05	0.000316975	Wdr76	A9X1C6.1 RecName: Full=WD repeat-containing protein 76
EOBAG000070041994	85.461	134.627	138.429	31.947	22.8502	43.815	119.506	32.8707	1.85772	2.64e-05	0.000319594	3830406C13Rik	Q9HBI5.1 RecName: Full=Uncharacterized protein C3orf14 && PF15134:Domain of unknown function (DUF4570)
EOBAG001370040991	2033.77	3000.09	2436.78	1146.33	1204.4	1140.87	2490.22	1163.87	1.09725	2.68e-05	0.000323478	Ndufa10	Q99LC3.1 RecName: Full=NADH dehydrogenase [ubiquinone] 1 alpha subcomplex subunit 10, mitochondrial; AltName: Full=Complex I-42kD; Short=CI-42kD; AltName: Full=NADH-ubiquinone oxidoreductase 42 kDa subunit; Flags: Precursor
EOBAG000950004993	278.766	342.37	339.48	783.641	628.381	663.123	320.205	691.715	-1.11157	2.69e-05	0.000325086	Naf1	Q52KK4.1 RecName: Full=H/ACA ribonucleoprotein complex non-core subunit NAF1 && PF04410:Gar1/Naf1 RNA binding region
EOBAG004410005095	0	0	0	15.9735	21.8981	12.6389	0	16.8369	-6.38993	2.7e-05	0.000326364	EOBAG004410005095	P01893.3 PUTATIVE PSEUDOGENE: RecName: Full=Putative HLA class I histocompatibility antigen, alpha chain H; AltName: Full=HLA-12.4; AltName: Full=HLA-AR; AltName: Full=MHC class I antigen H; Flags: Precursor && PF07654:Immunoglobulin C1-set domain|PF00129:Class I Histocompatibility antigen, domains alpha 1 and 2
EOBAG000050335085	11.1913	5.80289	7.69048	38.5243	54.2693	48.028	8.22823	46.9405	-2.50336	2.72e-05	0.000328443	EOBAG000050335085	Q8TF05.1 RecName: Full=Serine/threonine-protein phosphatase 4 regulatory subunit 1
EOBAG004330001095	8.13914	5.80289	9.88777	37.5847	45.7005	52.2409	7.94326	45.1754	-2.50505	2.73e-05	0.000329595	EOBAG004330001095	Q8HXQ5.1 RecName: Full=Multidrug resistance-associated protein 1; AltName: Full=ATP-binding cassette sub-family C member 1; AltName: Full=Leukotriene C(4) transporter; Short=LTC4 transporter && PF00664:ABC transporter transmembrane region
EOBAG000300064664	4.06957	3.48173	10.9864	41.3432	51.413	39.602	6.17924	44.1194	-2.83582	2.76e-05	0.000332382	E230025N22Rik	-
EOBAG002040023991	455.792	586.092	485.599	151.278	234.215	232.556	509.161	206.017	1.30476	2.81e-05	0.00033817	Gtf3a	Q8VHT7.2 RecName: Full=Transcription factor IIIA; Short=TFIIIA
novel.1502	0	0	0	17.8527	4.76046	42.9724	0	21.8619	-6.77038	2.82e-05	0.00033894	-	-
EOBAG000630304884	2610.63	1186.11	2232.44	475.447	552.214	884.725	2009.73	637.462	1.65643	2.87e-05	0.000344445	Ahnak	Q09666.2 RecName: Full=Neuroblast differentiation-associated protein AHNAK; AltName: Full=Desmoyokin
EOBAG000470024991	2236.23	2742.44	2542.25	1274.12	1333.88	1241.99	2506.98	1283.33	0.966018	2.87e-05	0.000344794	Adgra3	Q7TT36.3 RecName: Full=Adhesion G protein-coupled receptor A3; AltName: Full=G-protein coupled receptor 125; Flags: Precursor && PF00002:7 transmembrane receptor (Secretin family)|PF13855:Leucine rich repeat|PF07679:Immunoglobulin I-set domain
EOBAG000520061991	124.122	125.342	107.667	38.5243	47.6046	39.602	119.044	41.9103	1.50694	2.88e-05	0.000345447	Xpnpep3	B7ZMP1.1 RecName: Full=Probable Xaa-Pro aminopeptidase 3; Short=X-Pro aminopeptidase 3; AltName: Full=Aminopeptidase P3; Short=APP3 && PF00557:Metallopeptidase family M24|PF05195:Aminopeptidase P, N-terminal domain
EOBAG000220012991	297.079	148.554	415.286	15.0339	2.85628	0	286.973	5.96339	5.59408	2.91e-05	0.000348329	Camk1g	Q7TNJ7.1 RecName: Full=Calcium/calmodulin-dependent protein kinase type 1G; AltName: Full=CaM kinase I gamma; Short=CaM kinase IG; Short=CaM-KI gamma; Short=CaMKI gamma; Short=CaMKIG; AltName: Full=CaMK-like CREB kinase III; Short=CLICK III
EOBAG006620007294	11.1913	44.1019	36.2551	145.641	88.5446	300.807	30.5161	178.331	-2.5521	2.91e-05	0.000348365	Gbp1	Q5D1D6.1 RecName: Full=Guanylate-binding protein 1; AltName: Full=GTP-binding protein 1; Short=GBP-1; AltName: Full=Guanine nucleotide-binding protein 1; AltName: Full=Interferon-induced guanylate-binding protein 1; Flags: Precursor && PF02841:Guanylate-binding protein, C-terminal domain|PF02263:Guanylate-binding protein, N-terminal domain
EOBAG002000023991	483.261	309.874	191.163	112.754	100.922	85.9448	328.1	99.8736	1.71701	2.92e-05	0.000349094	Fbxo42	Q6P3S6.1 RecName: Full=F-box only protein 42; AltName: Full=Just one F-box and Kelch domain-containing protein && PF07646:Kelch motif|PF00071:Ras family|PF13415:Galactose oxidase, central domain|PF12937:F-box-like
novel.1803	0	0	0	25.3697	10.473	16.0093	0	17.284	-6.42881	2.93e-05	0.000350427	-	-
novel.688	0	0	0	14.0943	17.1377	17.6945	0	16.3088	-6.34544	2.93e-05	0.000350663	-	-
EOBAG000260012994	73.2522	75.4375	73.6089	157.856	193.275	219.075	74.0996	190.069	-1.35966	2.95e-05	0.00035232	Gucy2e	P52785.2 RecName: Full=Guanylyl cyclase GC-E; AltName: Full=Guanylate cyclase 2E; Flags: Precursor && PF07701:Heme NO binding associated|PF00211:Adenylate and Guanylate cyclase catalytic domain|PF01094:Receptor family ligand binding region|PF07714:Protein tyrosine kinase
EOBAG000020148005	0	0	1.09864	5.63771	40.94	48.028	0.366214	31.5352	-6.33569	2.97e-05	0.000353642	EOBAG000020148005	-
novel.1425	0	0	0	10.3358	16.1856	25.2779	0	17.2664	-6.42916	2.97e-05	0.000353642	-	-
EOBAG001860010991	4337.14	2946.71	3231.1	1288.22	1050.16	1819.16	3504.98	1385.85	1.33854	2.97e-05	0.000353642	Sec24a	Q3U2P1.1 RecName: Full=Protein transport protein Sec24A; AltName: Full=SEC24-related protein A
EOBAG000520116894	21.3652	4.64231	17.5782	73.2902	83.7842	73.3058	14.5286	76.7934	-2.39211	2.98e-05	0.000354909	Parvg	Q9ERD8.2 RecName: Full=Gamma-parvin && PF00307:Calponin homology (CH) domain
novel.631	1.01739	5.80289	0	30.0678	63.7902	23.5927	2.27343	39.1502	-4.13715	3.01e-05	0.000358598	-	-
EOBAG054220001095	1.01739	9.28462	1.09864	685.921	31.4191	104.482	3.80022	273.941	-6.18257	3.05e-05	0.000362471	EOBAG054220001095	Q62293.1 RecName: Full=T-cell-specific guanine nucleotide triphosphate-binding protein 1; AltName: Full=Interferon-gamma-inducible GTPase Ifggb5 >Q3T9E4.2 RecName: Full=T-cell-specific guanine nucleotide triphosphate-binding protein 2; AltName: Full=Interferon-gamma-inducible GTPase Ifggb6 protein; AltName: Full=T-cell-specific guanine nucleotide triphosphate-binding protein && PF05049:Interferon…
EOBAG000340048991	125.139	143.912	202.15	57.3167	51.413	54.7687	157.067	54.4995	1.52658	3.05e-05	0.000362471	Dtnbp1	Q5M834.1 RecName: Full=Dysbindin; AltName: Full=Biogenesis of lysosome-related organelles complex 1 subunit 8; Short=BLOC-1 subunit 8; AltName: Full=Dysbindin-1; AltName: Full=Dystrobrevin-binding protein 1
EOBAG000680014991	2.03478	3.48173	0	46.0413	21.8981	25.2779	1.83884	31.0724	-4.09013	3.05e-05	0.000362471	Aqp3	Q8R2N1.1 RecName: Full=Aquaporin-3; Short=AQP-3; AltName: Full=Aquaglyceroporin-3 && PF00230:Major intrinsic protein
EOBAG002110059991	313.357	571.004	272.463	99.5995	130.437	144.084	385.608	124.707	1.62757	3.07e-05	0.000363953	Ccdc137	Q6PK04.1 RecName: Full=Coiled-coil domain-containing protein 137
EOBAG001170006991	104.791	110.255	83.4967	20.6716	37.1316	29.4908	99.5143	29.098	1.77413	3.11e-05	0.000368434	Ttc23	Q5W5X9.1 RecName: Full=Tetratricopeptide repeat protein 23; Short=TPR repeat protein 23; AltName: Full=Cervical cancer proto-oncogene 8 protein; Short=HCC-8
EOBAG001660019991	272.661	95.1674	271.364	654.914	647.423	956.346	213.064	752.894	-1.82037	3.15e-05	0.000373236	Ano6	Q6P9J9.1 RecName: Full=Anoctamin-6; AltName: Full=Small-conductance calcium-activated nonselective cation channel; Short=SCAN channel; AltName: Full=Transmembrane protein 16F && PF16178:Dimerisation domain of Ca+-activated chloride-channel, anoctamin|PF04547:Calcium-activated chloride channel
EOBAG000510054991	73.2522	46.4231	54.932	229.267	114.251	320.186	58.2025	221.235	-1.92544	3.19e-05	0.000378006	B4galt6	Q9UBX8.1 RecName: Full=Beta-1,4-galactosyltransferase 6; Short=Beta-1,4-GalTase 6; Short=Beta4Gal-T6; Short=b4Gal-T6; AltName: Full=UDP-Gal:beta-GlcNAc beta-1,4-galactosyltransferase 6; AltName: Full=UDP-galactose:beta-N-acetylglucosamine beta-1,4-galactosyltransferase 6; Includes: RecName: Full=Glucosylceramide beta-1,4-galactosyltransferase; AltName: Full=Lactosylceramide synthase; Short=LacCer…
EOBAG000040175991	197.374	259.969	117.555	60.1356	54.2693	64.0373	191.633	59.4807	1.68686	3.21e-05	0.000379201	Pak1	Q08E52.1 RecName: Full=Serine/threonine-protein kinase PAK 1; AltName: Full=Alpha-PAK; AltName: Full=p21-activated kinase 1; Short=PAK-1; AltName: Full=p65-PAK
EOBAG001550010894	50.8696	41.7808	98.8777	9.39618	16.1856	9.26855	63.8427	11.6168	2.46208	3.22e-05	0.000380491	Sycp3	P70281.1 RecName: Full=Synaptonemal complex protein 3; Short=SCP-3 && PF04803:Cor1/Xlr/Xmr conserved region
EOBAG000150144991	101.739	76.5981	154.908	25.3697	27.6107	37.0742	111.082	30.0182	1.88568	3.22e-05	0.000380862	Fut8	Q9BYC5.2 RecName: Full=Alpha-(1,6)-fucosyltransferase; Short=Alpha1-6FucT; AltName: Full=Fucosyltransferase 8; AltName: Full=GDP-L-Fuc:N-acetyl-beta-D-glucosaminide alpha1,6-fucosyltransferase; AltName: Full=GDP-fucose--glycoprotein fucosyltransferase; AltName: Full=Glycoprotein 6-alpha-L-fucosyltransferase >Q6EV77.1 RecName: Full=Alpha-(1,6)-fucosyltransferase; Short=Alpha1-6FucT; AltName: Full=…
EOBAG000170027991	4264.91	6227.66	5414.1	2457.1	2655.39	2470.49	5302.22	2527.66	1.06876	3.25e-05	0.000382914	Etfa	Q99LC5.2 RecName: Full=Electron transfer flavoprotein subunit alpha, mitochondrial; Short=Alpha-ETF; Flags: Precursor
EOBAG001000014991	0	0	0	11.2754	42.8442	7.58336	0	20.5677	-6.67785	3.25e-05	0.000382914	Nr0b1	Q61066.1 RecName: Full=Nuclear receptor subfamily 0 group B member 1; AltName: Full=Nuclear receptor DAX-1 && PF00104:Ligand-binding domain of nuclear hormone receptor|PF14046:Nuclear receptor repeat
EOBAG002140033894	20.3478	11.6058	13.1837	0	0	0	15.0458	0	6.49161	3.25e-05	0.000382914	Adam18	Q9R157.2 RecName: Full=Disintegrin and metalloproteinase domain-containing protein 18; Short=ADAM 18; AltName: Full=Disintegrin and metalloproteinase domain-containing protein 27; Short=ADAM 27; AltName: Full=Transmembrane metalloproteinase-like, disintegrin-like, and cysteine-rich protein III; Short=tMDC III; Flags: Precursor && PF00200:Disintegrin|PF01421:Reprolysin (M12B) family zinc metallopr…
EOBAG000590026894	52.9044	42.9414	70.313	175.709	158.999	140.713	55.3863	158.474	-1.51542	3.26e-05	0.000384041	Hk1	P17710.3 RecName: Full=Hexokinase-1; AltName: Full=Hexokinase type I; Short=HK I; AltName: Full=Hexokinase, tumor isozyme
novel.1059	0	0	0	23.4904	4.76046	32.0186	0	20.0899	-6.64777	3.32e-05	0.000390357	-	-
novel.1108	1.01739	0	0	24.4301	25.7065	18.5371	0.339131	22.8912	-5.87156	3.39e-05	0.00039908	-	sp|Q9H6D8|FNDC4_HUMAN Fibronectin type III domain-containing protein 4 OS=Homo sapiens OX=9606 GN=FNDC4 PE=2 SV=1
EOBAG000020008993	34308.5	45707	31088.2	13118.9	18214.5	17649	37034.6	16327.5	1.18156	3.41e-05	0.000401001	Sord	Q64442.3 RecName: Full=Sorbitol dehydrogenase; AltName: Full=L-iditol 2-dehydrogenase && PF08240:Alcohol dehydrogenase GroES-like domain|PF00107:Zinc-binding dehydrogenase
EOBAG000100070195	267.574	330.765	421.878	155.977	108.539	129.76	340.072	131.425	1.37127	3.44e-05	0.000404353	EOBAG000100070195	Q5RAR5.1 RecName: Full=Required for meiotic nuclear division protein 1 homolog; Flags: Precursor
novel.2168	0	0	0	13.1547	7.61674	37.0742	0	19.2819	-6.58955	3.45e-05	0.000404353	-	-
EOBAG000110065125	16.2783	18.5692	27.466	0.939618	0	0	20.7712	0.313206	5.99283	3.45e-05	0.000404353	EOBAG000110065125	-
EOBAG000520005894	100.722	96.3279	126.344	29.1282	29.5149	42.9724	107.798	33.8718	1.66706	3.45e-05	0.000404417	Lgals1	P48538.2 RecName: Full=Galectin-1; Short=Gal-1; AltName: Full=14 kDa lectin; AltName: Full=Beta-galactoside-binding lectin L-14-I; AltName: Full=Galaptin; AltName: Full=Lactose-binding lectin 1; AltName: Full=Lectin galactoside-binding soluble 1; AltName: Full=S-Lac lectin 1 && PF00337:Galactoside-binding lectin
EOBAG005390012294	0	0	0	22.5508	10.473	16.8519	0	16.6253	-6.37307	3.46e-05	0.000405141	Ighv4-1	P01780.2 RecName: Full=Immunoglobulin heavy variable 3-7; AltName: Full=Ig heavy chain V-III region GAL; AltName: Full=Ig heavy chain V-III region GAR; AltName: Full=Ig heavy chain V-III region JON; Flags: Precursor && PF07686:Immunoglobulin V-set domain
EOBAG000390108894	7.12175	6.96347	9.88777	46.9809	66.6465	31.176	7.99099	48.2678	-2.5931	3.47e-05	0.000406291	Sh3d21	Q7TSG5.1 RecName: Full=SH3 domain-containing protein 21
EOBAG000150004991	222.809	178.729	204.347	494.239	698.836	382.538	201.962	525.205	-1.37799	3.5e-05	0.000409293	Ston2	D4AB66.1 RecName: Full=Stonin-2 && PF12016:Stonin 2|PF00928:Adaptor complexes medium subunit family
EOBAG001560001005	1.01739	0	1.09864	19.732	23.8023	37.0742	0.705344	26.8695	-5.21956	3.5e-05	0.000409351	EOBAG001560001005	-
novel.1619	13.2261	13.9269	16.4796	0	0	0	14.5442	0	6.44077	3.53e-05	0.000412528	-	sp|P11365|GAG_IPMA Intracisternal A-particle Gag-related polyprotein OS=Mouse intracisternal a-particle MIA14 OX=11753 GN=gag PE=3 SV=2 && PF01585:G-patch domain
EOBAG000090175394	18013.9	8276.08	8101.38	44863	23348.2	49064.3	11463.8	39091.8	-1.76977	3.56e-05	0.000414688	Cyp2c70	P19225.1 RecName: Full=Cytochrome P450 2C70; AltName: Full=CYPIIC70; AltName: Full=Cytochrome P-450Md; AltName: Full=Cytochrome P450 P49 && PF00067:Cytochrome P450
novel.1328	17.2957	8.12404	20.8742	0	0	0	15.4313	0	6.52784	3.57e-05	0.000416141	-	-
EOBAG000110019095	50.8696	51.0654	30.7619	1.87924	10.473	2.52779	44.2323	4.96001	3.16881	3.58e-05	0.000417397	EOBAG000110019095	Q91WG0.1 RecName: Full=Acylcarnitine hydrolase; Short=ACH M1; AltName: Full=Carboxylesterase 2; Short=CES 2; AltName: Full=Peroxisome proliferator-inducible acylcarnitine hydrolase; Flags: Precursor && PF00135:Carboxylesterase family
EOBAG001860034994	383.557	317.998	419.681	171.95	129.485	174.417	373.745	158.617	1.23619	3.59e-05	0.000417835	Rad50	Q9JIL8.1 RecName: Full=DNA repair protein RAD50 && PF13558:Putative exonuclease SbcCD, C subunit|PF04423:Rad50 zinc hook motif|PF13476:AAA domain
EOBAG001470031994	214.67	385.312	221.925	567.529	955.901	815.633	273.969	779.688	-1.50966	3.62e-05	0.000421318	Emg1	Q92979.4 RecName: Full=Ribosomal RNA small subunit methyltransferase NEP1; AltName: Full=18S rRNA (pseudouridine(1248)-N1)-methyltransferase; AltName: Full=18S rRNA Psi1248 methyltransferase; AltName: Full=Nucleolar protein EMG1 homolog; AltName: Full=Protein C2f; AltName: Full=Ribosome biogenesis protein NEP1 && PF03587:EMG1/NEP1 methyltransferase
EOBAG000280057992	26.4522	96.3279	60.4252	13.1547	6.66465	3.37038	61.0685	7.72989	2.98781	3.64e-05	0.000423302	Cdca7	Q9BWT1.1 RecName: Full=Cell division cycle-associated protein 7; AltName: Full=Protein JPO1 && PF10497:Zinc-finger domain of monoamine-oxidase A repressor R1
EOBAG000220019991	492.418	414.326	491.092	210.474	227.55	227.501	465.945	221.842	1.07078	3.65e-05	0.000423302	Diexf	Q68CQ4.2 RecName: Full=Digestive organ expansion factor homolog && PF06862:Utp25, U3 small nucleolar RNA-associated SSU processome protein 25
EOBAG002790005991	3133.57	3699.92	2978.41	1559.77	1745.19	1699.52	3270.63	1668.16	0.971265	3.66e-05	0.000424288	Pccb	P05166.3 RecName: Full=Propionyl-CoA carboxylase beta chain, mitochondrial; Short=PCCase subunit beta; AltName: Full=Propanoyl-CoA:carbon dioxide ligase subunit beta; Flags: Precursor && PF01039:Carboxyl transferase domain
EOBAG003130034991	132.261	92.8462	96.6804	41.3432	29.5149	29.4908	107.263	33.4496	1.68332	3.66e-05	0.000424288	Cers4	Q9D6J1.1 RecName: Full=Ceramide synthase 4; Short=CerS4; AltName: Full=LAG1 longevity assurance homolog 4; AltName: Full=Translocating chain-associating membrane protein homolog 1; Short=TRAM homolog 1 && PF01094:Receptor family ligand binding region|PF03798:TLC domain
EOBAG001530043095	1.01739	0	0	21.6112	29.5149	17.6945	0.339131	22.9402	-5.87441	3.67e-05	0.00042545	EOBAG001530043095	Q9CQ25.1 RecName: Full=Mitotic-spindle organizing protein 2; AltName: Full=Mitotic-spindle organizing protein associated with a ring of gamma-tubulin 2B && PF12926:Mitotic-spindle organizing gamma-tubulin ring associated
EOBAG000450041994	65.1131	33.6568	58.228	159.735	134.245	222.445	52.3326	172.142	-1.71566	3.68e-05	0.000426417	Tmem241	Q24JQ0.1 RecName: Full=Transmembrane protein 241
novel.618	35.6087	16.2481	20.8742	0.939618	0.952093	0	24.2437	0.63057	5.3115	3.74e-05	0.00043266	-	-
EOBAG003130004994	61.0435	200.78	27.466	9.39618	4.76046	16.8519	96.4298	10.3362	3.21394	3.75e-05	0.000433435	Muc16	Q8WXI7.3 RecName: Full=Mucin-16; Short=MUC-16; AltName: Full=Ovarian cancer-related tumor marker CA125; Short=CA-125; AltName: Full=Ovarian carcinoma antigen CA125 && PF01390:SEA domain
EOBAG003830002991	510.731	232.116	247.194	130.607	76.1674	65.7225	330.014	90.8323	1.86276	3.77e-05	0.000435988	Hacd4	A2AKM2.2 RecName: Full=Very-long-chain (3R)-3-hydroxyacyl-CoA dehydratase 4; AltName: Full=3-hydroxyacyl-CoA dehydratase 4; Short=HACD4; AltName: Full=Protein-tyrosine phosphatase-like A domain-containing protein 2
novel.11	1.01739	4.64231	8.78912	14.0943	66.6465	106.167	4.81628	62.3026	-3.70364	3.79e-05	0.00043744	-	-
EOBAG000250092991	327.6	298.268	331.789	1184.86	1008.27	518.196	319.219	903.774	-1.50108	3.82e-05	0.000440992	Repin1	Q68H95.1 RecName: Full=Replication initiator 1 && PF00096:Zinc finger, C2H2 type
EOBAG006150002991	9.15653	11.6058	4.39456	53.5582	23.8023	148.297	8.38562	75.2191	-3.16876	3.83e-05	0.000441229	Cd7	P50283.1 RecName: Full=T-cell antigen CD7; AltName: CD_antigen=CD7; Flags: Precursor && PF07686:Immunoglobulin V-set domain
EOBAG001320101991	118.018	131.145	129.64	284.704	278.963	268.788	126.267	277.485	-1.13634	3.83e-05	0.000441447	Capns1	P06813.1 RecName: Full=Calpain small subunit 1; Short=CSS1; AltName: Full=Calcium-activated neutral proteinase small subunit; Short=CANP small subunit; AltName: Full=Calcium-dependent protease small subunit; Short=CDPS; AltName: Full=Calcium-dependent protease small subunit 1; AltName: Full=Calpain regulatory subunit && PF13833:EF-hand domain pair
EOBAG009470002394	0	0	0	2.81885	39.9879	24.4353	0	22.414	-6.80383	3.84e-05	0.000442578	1700013H16Rik	Q8IZU3.1 RecName: Full=Synaptonemal complex protein 3; Short=SCP-3 && PF04803:Cor1/Xlr/Xmr conserved region
EOBAG004170029991	2472.26	1822.11	1636.97	408.734	668.369	956.346	1977.11	677.816	1.54421	3.88e-05	0.000446573	Aldh5a1	Q8BWF0.1 RecName: Full=Succinate-semialdehyde dehydrogenase, mitochondrial; AltName: Full=Aldehyde dehydrogenase family 5 member A1; AltName: Full=NAD(+)-dependent succinic semialdehyde dehydrogenase; Flags: Precursor && PF00171:Aldehyde dehydrogenase family
EOBAG000250113394	57.9914	76.5981	73.6089	162.554	215.173	169.362	69.3995	182.363	-1.39506	3.9e-05	0.000448317	EOBAG000250113394	Q8WWP7.1 RecName: Full=GTPase IMAP family member 1; AltName: Full=Immunity-associated protein 1; Short=hIMAP1 && PF04548:AIG1 family
EOBAG002670008894	2.03478	1.16058	1.09864	21.6112	20.946	34.5464	1.43133	25.7012	-4.15401	3.93e-05	0.000451794	Ube2ql1	A1L167.2 RecName: Full=Ubiquitin-conjugating enzyme E2Q-like protein 1; AltName: Full=E2Q-like ubiquitin-conjugating enzyme 1
novel.573	37.6435	5.80289	10.9864	0	0	0	18.1443	0	6.76353	3.94e-05	0.000452741	-	-
EOBAG000470013005	0	0	0	35.7055	24.7544	3.37038	0	21.2768	-6.72674	3.97e-05	0.000454822	EOBAG000470013005	-
novel.350	14.2435	10.4452	3.29592	38.5243	53.3172	105.324	9.3282	65.722	-2.81347	3.98e-05	0.000456688	-	-
novel.526	2.03478	0	0	16.9131	11.4251	93.5281	0.678262	40.6221	-5.83838	4.03e-05	0.000461911	-	-
EOBAG003340033991	20.3478	11.6058	12.085	55.4375	111.395	53.0835	14.6796	73.3053	-2.3134	4.04e-05	0.000462055	Il12rb1	Q60837.2 RecName: Full=Interleukin-12 receptor subunit beta-1; Short=IL-12 receptor subunit beta-1; Short=IL-12R subunit beta-1; Short=IL-12R-beta-1; AltName: Full=IL-12 receptor beta component; AltName: CD_antigen=CD212; Flags: Precursor && PF00041:Fibronectin type III domain
EOBAG000630173991	60.0261	33.6568	60.4252	204.837	127.58	160.093	51.3694	164.17	-1.67367	4.06e-05	0.000463999	Pacs1	Q8K212.2 RecName: Full=Phosphofurin acidic cluster sorting protein 1; Short=PACS-1 && PF10254:PACS-1 cytosolic sorting protein
EOBAG002760013994	120.052	215.867	120.85	43.2224	57.1256	34.5464	152.257	44.9648	1.76056	4.08e-05	0.000466543	Cbwd1	Q5JTY5.1 RecName: Full=COBW domain-containing protein 3; AltName: Full=Cobalamin synthase W domain-containing protein 3 && PF07683:Cobalamin synthesis protein cobW C-terminal domain|PF02492:CobW/HypB/UreG, nucleotide-binding domain
EOBAG003420001992	79.3566	118.379	90.0885	247.12	258.969	214.019	95.9413	240.036	-1.32452	4.13e-05	0.000471311	Fam204a	Q3ZCI6.1 RecName: Full=Protein FAM204A
EOBAG000320027015	5.08696	4.64231	2.19728	59.1959	54.2693	14.3241	3.97552	42.5965	-3.41691	4.13e-05	0.000471803	EOBAG000320027015	-
EOBAG000110051884	32.5566	18.5692	23.0715	0.939618	0	2.52779	24.7324	1.1558	4.37734	4.16e-05	0.000473846	4933405L10Rik	Q9D4A5.1 RecName: Full=Uncharacterized protein C16orf86 homolog && PF15762:Domain of unknown function (DUF4691)
EOBAG006050020774	74.2696	89.3645	151.612	369.27	350.37	239.297	105.082	319.646	-1.60519	4.16e-05	0.000474558	Csf2ra	Q00941.2 RecName: Full=Granulocyte-macrophage colony-stimulating factor receptor subunit alpha; Short=GM-CSF-R-alpha; Short=GMCSFR-alpha; Short=GMR-alpha; AltName: CD_antigen=CD116; Flags: Precursor && PF09240:Interleukin-6 receptor alpha chain, binding
novel.289	70.2001	39.4596	30.7619	0	1.90419	8.42596	46.8072	3.44338	3.73792	4.17e-05	0.000474805	-	-
EOBAG003340074992	274.696	118.379	160.402	55.4375	52.3651	19.3797	184.492	42.3941	2.12564	4.18e-05	0.000475955	Hapln4	Q80WM4.2 RecName: Full=Hyaluronan and proteoglycan link protein 4; AltName: Full=Brain link protein 2; Flags: Precursor
EOBAG000630128991	629.766	1681.68	558.109	202.018	300.861	271.316	956.517	258.065	1.88977	4.21e-05	0.00047844	Cdk2ap2	Q9CPY4.1 RecName: Full=Cyclin-dependent kinase 2-associated protein 2; Short=CDK2-associated protein 2; AltName: Full=DOC-1-related protein; Short=DOC-1R && PF09806:Cyclin-dependent kinase 2-associated protein
EOBAG001400017991	236.035	171.765	150.514	2.81885	49.5088	5.89817	186.105	19.4086	3.26602	4.25e-05	0.000482949	P2ry1	P48042.1 RecName: Full=P2Y purinoceptor 1; Short=P2Y1; AltName: Full=ATP receptor; AltName: Full=Purinergic receptor && PF00001:7 transmembrane receptor (rhodopsin family)
EOBAG000740010992	170.922	291.305	228.517	67.6525	59.0298	102.797	230.248	76.493	1.58701	4.33e-05	0.000491745	Mrrf	Q9D6S7.1 RecName: Full=Ribosome-recycling factor, mitochondrial; Short=RRF; AltName: Full=Ribosome-releasing factor, mitochondrial; Flags: Precursor && PF01765:Ribosome recycling factor
EOBAG004300009894	60.0261	95.1674	116.456	257.455	394.166	208.964	90.5498	286.862	-1.66444	4.4e-05	0.000499649	Aldh1a3	Q9JHW9.1 RecName: Full=Aldehyde dehydrogenase family 1 member A3; AltName: Full=Aldehyde dehydrogenase 6; AltName: Full=Retinaldehyde dehydrogenase 3; Short=RALDH-3; Short=RalDH3 && PF00171:Aldehyde dehydrogenase family
EOBAG001320122884	290.974	516.457	346.072	152.218	130.437	160.093	384.501	147.583	1.38045	4.41e-05	0.00050015	Psenen	Q9CQR7.1 RecName: Full=Gamma-secretase subunit PEN-2; AltName: Full=Presenilin enhancer protein 2 && PF10251:Presenilin enhancer-2 subunit of gamma secretase
EOBAG000070176882	52.9044	74.277	82.398	163.494	248.496	181.158	69.8598	197.716	-1.50219	4.43e-05	0.000502289	Selplg	Q62170.2 RecName: Full=P-selectin glycoprotein ligand 1; Short=PSGL-1; AltName: Full=Selectin P ligand; AltName: CD_antigen=CD162; Flags: Precursor
EOBAG000950003884	0	2.32116	1.09864	54.4978	29.5149	10.9537	1.13993	31.6555	-4.83682	4.44e-05	0.000502781	Nat1	P50297.1 RecName: Full=Arylamine N-acetyltransferase 1; AltName: Full=Arylamide acetylase 1; AltName: Full=N-acetyltransferase type 1; Short=AT-1; Short=NAT-1 && PF00797:N-acetyltransferase
novel.1232	162.783	128.824	57.1293	0.939618	0.952093	22.7501	116.245	8.21393	3.8075	4.45e-05	0.000503404	-	-
EOBAG003130037095	88.5131	41.7808	80.2008	13.1547	16.1856	18.5371	70.1649	15.9591	2.136	4.45e-05	0.000503404	EOBAG003130037095	Q9BY31.2 RecName: Full=Zinc finger protein 717; AltName: Full=Krueppel-like factor X17 && PF00096:Zinc finger, C2H2 type|PF01352:KRAB box
EOBAG003470009095	2.03478	9.28462	12.085	66.7129	50.4609	41.2872	7.80148	52.8203	-2.77012	4.48e-05	0.000505612	EOBAG003470009095	PF00096:Zinc finger, C2H2 type
EOBAG000120050992	16.2783	5.80289	26.3674	0	0	0	16.1495	0	6.59332	4.52e-05	0.000509819	Unc79	Q9P2D8.4 RecName: Full=Protein unc-79 homolog
EOBAG004810006991	549.392	947.031	651.494	284.704	102.826	245.195	715.972	210.909	1.76272	4.56e-05	0.000514651	Eif2ak3	Q9Z1Z1.1 RecName: Full=Eukaryotic translation initiation factor 2-alpha kinase 3; AltName: Full=PRKR-like endoplasmic reticulum kinase; AltName: Full=Pancreatic eIF2-alpha kinase; Flags: Precursor
EOBAG002290010095	0	0	0	12.215	11.4251	25.2779	0	16.306	-6.34703	4.59e-05	0.000517243	EOBAG002290010095	Q7L945.1 RecName: Full=Zinc finger protein 627 && PF01352:KRAB box
EOBAG000250050894	8.13914	19.7298	42.847	0.939618	0	0	23.572	0.313206	6.1745	4.6e-05	0.000517787	Tas2r126	P59532.1 RecName: Full=Taste receptor type 2 member 41; Short=T2R41; AltName: Full=T2R12; AltName: Full=T2R26 && PF05296:Taste receptor protein (TAS2R)
EOBAG000050042991	15.2609	10.4452	12.085	51.679	50.4609	61.5095	12.597	54.5498	-2.11059	4.6e-05	0.000517834	Ttll9	Q641W7.1 RecName: Full=Probable tubulin polyglutamylase TTLL9; AltName: Full=Tubulin--tyrosine ligase-like protein 9
EOBAG003400012694	43.7479	38.2991	30.7619	107.116	163.76	96.8985	37.603	122.592	-1.70295	4.63e-05	0.000520523	H2afx	P16104.2 RecName: Full=Histone H2AX; Short=H2a/x; AltName: Full=Histone H2A.X && PF16211:C-terminus of histone H2A|PF00125:Core histone H2A/H2B/H3/H4
EOBAG000290083992	141.418	102.131	169.191	321.349	385.598	317.659	137.58	341.535	-1.31078	4.67e-05	0.000524816	Pigq	Q9QYT7.3 RecName: Full=Phosphatidylinositol N-acetylglucosaminyltransferase subunit Q; AltName: Full=MGpi1p; AltName: Full=N-acetylglucosamyl transferase component GPI1; AltName: Full=Phosphatidylinositol-glycan biosynthesis class Q protein; Short=PIG-Q && PF05024:N-acetylglucosaminyl transferase component (Gpi1)
EOBAG001090006994	8163.56	9737.25	8363.95	4943.33	4383.44	4470.81	8754.92	4599.19	0.9287	4.72e-05	0.000530066	Csde1	Q91W50.1 RecName: Full=Cold shock domain-containing protein E1 && PF00313:'Cold-shock' DNA-binding domain|PF12901:SUZ-C motif|PF05769:Protein of unknown function (DUF837)
EOBAG000410045994	11314.4	11495.5	18798.8	2456.16	6558.02	2065.2	13869.6	3693.13	1.90905	4.73e-05	0.000531508	Tsc22d3	Q99576.2 RecName: Full=TSC22 domain family protein 3; AltName: Full=DSIP-immunoreactive peptide; Short=Protein DIP; Short=hDIP; AltName: Full=Delta sleep-inducing peptide immunoreactor; AltName: Full=Glucocorticoid-induced leucine zipper protein; Short=GILZ; AltName: Full=TSC-22-like protein; AltName: Full=TSC-22-related protein; Short=TSC-22R >Q5RED5.1 RecName: Full=TSC22 domain family protein 3…
EOBAG002550019994	33.5739	29.0144	13.1837	0	0	1.68519	25.2574	0.56173	5.4087	4.77e-05	0.00053527	C77370	D3ZGX1.1 RecName: Full=Protein KIAA2022 homolog && PF15735:Domain of unknown function (DUF4683)
EOBAG000660062693	121.07	113.737	109.864	256.516	233.263	299.121	114.89	262.967	-1.19476	4.81e-05	0.000538693	Tgm4	Q99041.2 RecName: Full=Protein-glutamine gamma-glutamyltransferase 4; AltName: Full=Dorsal prostate transglutaminase; AltName: Full=Dorsal protein 1; Short=DP1; AltName: Full=Transglutaminase-4; Short=TGase-4
EOBAG000020043991	12151.7	14361	15892.9	7277.34	7280.65	7399.68	14135.2	7319.22	0.949519	4.84e-05	0.000541483	Slc27a2	O35488.2 RecName: Full=Very long-chain acyl-CoA synthetase; Short=VLACS; Short=VLCS; AltName: Full=Fatty acid transport protein 2; Short=FATP-2; AltName: Full=Fatty-acid-coenzyme A ligase, very long-chain 1; AltName: Full=Long-chain-fatty-acid--CoA ligase; AltName: Full=Solute carrier family 27 member 2; AltName: Full=THCA-CoA ligase; AltName: Full=Very long-chain-fatty-acid-CoA ligase
EOBAG000250111195	47.8174	30.175	75.8062	226.448	148.526	159.251	51.2662	178.075	-1.795	4.84e-05	0.000541483	EOBAG000250111195	Q6P9H5.1 RecName: Full=GTPase IMAP family member 6; AltName: Full=Immunity-associated nucleotide 2 protein; Short=IAN-2; Short=hIAN2; AltName: Full=Immunity-associated nucleotide 6 protein; Short=IAN-6; Short=hIAN6 && PF04548:AIG1 family
EOBAG000120084992	160.748	192.656	170.289	49.7998	76.1674	71.6206	174.564	65.8626	1.40526	4.84e-05	0.000541483	Gskip	Q9P0R6.2 RecName: Full=GSK3-beta interaction protein; Short=GSKIP && PF05303:Protein of unknown function (DUF727)
EOBAG000600138884	104.791	69.6347	76.9048	13.1547	28.5628	22.7501	83.777	21.4892	1.96388	4.93e-05	0.000551647	Faap20	D4AAA5.1 RecName: Full=Fanconi anemia core complex-associated protein 20; AltName: Full=FANCA-associated protein of 20 kDa; AltName: Full=Fanconi anemia-associated protein of 20 kDa && PF15750:Ubiquitin-binding zinc-finger|PF15751:FAAP20 FANCA interaction domain
novel.1810	62.0609	74.277	60.4252	140.943	199.939	175.26	65.5877	172.047	-1.39232	4.97e-05	0.000555352	-	-
EOBAG001170005991	466.983	336.568	540.531	97.7203	78.0716	212.334	448.027	129.375	1.79042	5.03e-05	0.000561483	Lrrc28	Q86X40.1 RecName: Full=Leucine-rich repeat-containing protein 28 && PF13855:Leucine rich repeat
EOBAG000340054991	28.487	99.8097	247.194	11.2754	19.0419	20.2223	125.164	16.8465	2.89141	5.03e-05	0.000561483	Cd83	O88324.1 RecName: Full=CD83 antigen; Short=mCD83; AltName: CD_antigen=CD83; Flags: Precursor && PF07686:Immunoglobulin V-set domain
EOBAG000580045794	441.548	300.59	388.919	171.95	138.053	171.047	377.019	160.35	1.23357	5.04e-05	0.000561483	Zfp770	Q8BIQ8.1 RecName: Full=Zinc finger protein 770
EOBAG000440029794	210.6	116.058	207.643	46.9809	46.6525	73.3058	178.1	55.6464	1.67695	5.05e-05	0.000562875	Col4a3	Q9QZS0.2 RecName: Full=Collagen alpha-3(IV) chain; Contains: RecName: Full=Tumstatin; Flags: Precursor && PF01391:Collagen triple helix repeat (20 copies)|PF01413:C-terminal tandem repeated domain in type 4 procollagen
EOBAG003160025991	52.9044	41.7808	50.5375	183.226	178.993	97.7411	48.4076	153.32	-1.66097	5.06e-05	0.000563265	Slc10a3	P21129.2 RecName: Full=P3 protein; AltName: Full=Solute carrier family 10 member 3 && PF01758:Sodium Bile acid symporter family
novel.1020	3.05218	11.6058	13.1837	80.8071	37.1316	59.8243	9.28055	59.2544	-2.68486	5.18e-05	0.000576289	-	-
EOBAG005770011095	13.2261	13.9269	24.1701	1794.67	292.292	33.7038	17.1077	706.889	-5.36886	5.24e-05	0.000582854	EOBAG005770011095	G3X9G7.1 RecName: Full=Zinc finger protein 809
novel.1972	4.06957	3.48173	4.39456	72.3506	14.2814	38.7594	3.98195	41.7971	-3.3901	5.25e-05	0.000582955	-	sp|O88444|ADCY1_MOUSE Adenylate cyclase type 1 OS=Mus musculus OX=10090 GN=Adcy1 PE=1 SV=2
EOBAG000530055892	0	0	0	6.57733	14.2814	32.8612	0	17.9067	-6.48251	5.25e-05	0.000583143	Cnga3	Q9JJZ8.2 RecName: Full=Cyclic nucleotide-gated cation channel alpha-3; AltName: Full=Cone photoreceptor cGMP-gated channel subunit alpha; AltName: Full=Cyclic nucleotide-gated channel alpha-3; Short=CNG channel alpha-3; Short=CNG-3; Short=CNG3 && PF00027:Cyclic nucleotide-binding domain|PF16526:C-terminal leucine zipper domain of cyclic nucleotide-gated channels|PF00520:Ion transport protein
EOBAG000270019095	223.826	118.379	148.316	443.5	608.387	353.048	163.507	468.312	-1.51649	5.28e-05	0.000585448	EOBAG000270019095	Q8R2H9.1 RecName: Full=Phosphoethanolamine/phosphocholine phosphatase
EOBAG000600062991	324.548	175.247	253.786	79.8675	80.9279	107.852	251.194	89.5492	1.48778	5.3e-05	0.000587012	Clstn1	Q9EPL2.1 RecName: Full=Calsyntenin-1; AltName: Full=Alcadein-alpha; Short=Alc-alpha; Contains: RecName: Full=Soluble Alc-alpha; Short=SAlc-alpha; Contains: RecName: Full=CTF1-alpha; AltName: Full=C-terminal fragment 1-alpha; Flags: Precursor && PF13385:Concanavalin A-like lectin/glucanases superfamily|PF00028:Cadherin domain
EOBAG000020020994	745.749	828.652	725.103	427.526	330.376	361.474	766.501	373.125	1.03857	5.33e-05	0.000590498	Sqor	Q9Y6N5.1 RecName: Full=Sulfide:quinone oxidoreductase, mitochondrial; Short=SQOR; Flags: Precursor
EOBAG001450030991	2.03478	8.12404	3.29592	21.6112	29.5149	99.4263	4.48492	50.1841	-3.50198	5.44e-05	0.00060264	Ttc12	Q8BW49.1 RecName: Full=Tetratricopeptide repeat protein 12; Short=TPR repeat protein 12 && PF00515:Tetratricopeptide repeat|PF13414:TPR repeat
EOBAG000900019991	4.06957	1.16058	1.09864	40.4036	19.0419	27.8057	2.1096	29.0837	-3.75821	5.45e-05	0.00060264	Smpdl3b	P58242.1 RecName: Full=Acid sphingomyelinase-like phosphodiesterase 3b; Short=ASM-like phosphodiesterase 3b; Flags: Precursor && PF00149:Calcineurin-like phosphoesterase
EOBAG000270001991	118.018	177.568	139.527	304.436	352.274	365.687	145.038	340.799	-1.23402	5.45e-05	0.00060264	Snx11	Q9Y5W9.2 RecName: Full=Sorting nexin-11 && PF00787:PX domain
novel.563	0	0	0	800.555	47.6046	15.1667	0	287.775	-10.4862	5.48e-05	0.000605595	-	-
EOBAG000560039992	551.427	558.238	453.739	1059.89	989.224	1035.55	521.134	1028.22	-0.980429	5.57e-05	0.000615242	Pex19	Q60415.1 RecName: Full=Peroxisomal biogenesis factor 19; AltName: Full=Peroxin-19; AltName: Full=Peroxisomal farnesylated protein; Flags: Precursor
EOBAG000700066892	272.661	118.379	62.6225	325.108	506.513	2636.48	151.221	1156.03	-2.93395	5.76e-05	0.000635726	Gck	P17712.2 RecName: Full=Glucokinase; AltName: Full=Hexokinase type IV; Short=HK IV; AltName: Full=Hexokinase-4; Short=HK4; AltName: Full=Hexokinase-D
novel.1199	16.2783	11.6058	13.1837	0	0	0	13.6892	0	6.35461	5.78e-05	0.000636841	-	-
novel.2035	0	0	0	15.9735	19.9939	10.1111	0	15.3595	-6.25709	5.79e-05	0.000637812	-	-
EOBAG000060086991	16.2783	32.4962	20.8742	63.894	85.6884	151.667	23.2162	100.417	-2.1188	5.82e-05	0.000640479	Rasl11b	Q922H7.1 RecName: Full=Ras-like protein family member 11B && PF00071:Ras family
EOBAG000920087991	284.87	331.925	259.279	834.381	686.459	519.882	292.025	680.24	-1.21996	5.87e-05	0.000645069	Csrp1	P97315.3 RecName: Full=Cysteine and glycine-rich protein 1; AltName: Full=Cysteine-rich protein 1; Short=CRP; Short=CRP1
EOBAG000540070993	11.1913	23.2116	19.7755	60.1356	72.3591	81.7318	18.0595	71.4088	-1.99047	5.87e-05	0.000645069	Lrrc69	Q9D9Q0.1 RecName: Full=Leucine-rich repeat-containing protein 69 && PF13855:Leucine rich repeat
EOBAG000010137991	78.3392	90.5251	76.9048	159.735	223.742	259.519	81.923	214.332	-1.38871	5.87e-05	0.000645214	Slc35a5	Q921R7.3 RecName: Full=Probable UDP-sugar transporter protein SLC35A5; AltName: Full=Solute carrier family 35 member A5 && PF04142:Nucleotide-sugar transporter
EOBAG000050321893	153.626	120.7	187.868	287.523	466.525	461.742	154.065	405.264	-1.39503	5.95e-05	0.000652958	Bmp7	P23359.2 RecName: Full=Bone morphogenetic protein 7; Short=BMP-7; AltName: Full=Osteogenic protein 1; Short=OP-1; Flags: Precursor && PF00688:TGF-beta propeptide|PF00019:Transforming growth factor beta like domain
novel.1987	0	0	0	63.894	3.80837	6.74077	0	24.8144	-6.94964	5.96e-05	0.000653527	-	-
novel.1372	0	0	0	12.215	11.4251	22.7501	0	15.4634	-6.27025	5.96e-05	0.000653717	-	-
EOBAG006050003005	0	0	0	6.57733	23.8023	19.3797	0	16.5864	-6.36984	5.97e-05	0.000654113	EOBAG006050003005	-
EOBAG000260246991	144.47	81.2404	110.963	233.025	451.292	315.131	112.224	333.149	-1.56813	5.98e-05	0.000654304	Slc46a1	Q5EBA8.1 RecName: Full=Proton-coupled folate transporter; AltName: Full=Heme carrier protein 1; AltName: Full=PCFT/HCP1; AltName: Full=Solute carrier family 46 member 1
EOBAG002060005005	0	0	0	13.1547	15.2335	16.0093	0	14.7992	-6.2053	5.98e-05	0.000654716	EOBAG002060005005	-
EOBAG001570025774	46.8	25.5327	70.313	2.81885	0.952093	10.1111	47.5486	4.62737	3.33987	6.03e-05	0.000659721	Gimd1	P0DJR0.1 RecName: Full=GTPase IMAP family member GIMD1; AltName: Full=GIMAP family P-loop NTPase domain-containing protein 1 && PF04548:AIG1 family
EOBAG000630069794	70.2001	98.6491	63.7212	217.991	175.185	209.806	77.5234	200.994	-1.37632	6.05e-05	0.000661207	Cdkn1c	P49918.1 RecName: Full=Cyclin-dependent kinase inhibitor 1C; AltName: Full=Cyclin-dependent kinase inhibitor p57; AltName: Full=p57Kip2
novel.1407	65.1131	59.1895	78.0035	156.916	235.167	158.408	67.4354	183.497	-1.44334	6.1e-05	0.000666309	-	-
EOBAG001590002992	2636.06	2496.4	3034.45	6583.9	4692.87	11297.5	2722.3	7524.76	-1.46685	6.13e-05	0.000668999	Cst3	P21460.2 RecName: Full=Cystatin-C; AltName: Full=Cystatin-3; Flags: Precursor
novel.2005	20.3478	19.7298	5.4932	0	0	0	15.1903	0	6.50399	6.18e-05	0.000674118	-	-
EOBAG008700001095	1.01739	0	0	15.9735	9.52093	53.9261	0.339131	26.4735	-6.08511	6.22e-05	0.000677634	EOBAG008700001095	O43559.3 RecName: Full=Fibroblast growth factor receptor substrate 3; Short=FGFR substrate 3; AltName: Full=FGFR-signaling adaptor SNT2; AltName: Full=Suc1-associated neurotrophic factor target 2; Short=SNT-2 && PF02174:PTB domain (IRS-1 type)
novel.63	128.191	92.8462	82.398	226.448	246.592	448.261	101.145	307.1	-1.60187	6.23e-05	0.000678105	-	-
EOBAG000090190991	512.766	544.311	482.303	273.429	136.149	188.741	513.127	199.44	1.36335	6.25e-05	0.000680217	Plce1	Q9P212.3 RecName: Full=1-phosphatidylinositol 4,5-bisphosphate phosphodiesterase epsilon-1; AltName: Full=Pancreas-enriched phospholipase C; AltName: Full=Phosphoinositide phospholipase C-epsilon-1; AltName: Full=Phospholipase C-epsilon-1; Short=PLC-epsilon-1 && PF00388:Phosphatidylinositol-specific phospholipase C, X domain|PF09279:Phosphoinositide-specific phospholipase C, efhand-like|PF00387:P…
novel.1244	4.06957	1.16058	2.19728	41.3432	18.0898	29.4908	2.47581	29.6413	-3.56072	6.26e-05	0.000681042	-	-
EOBAG003150005994	40.6957	24.3721	14.2823	53.5582	185.658	180.315	26.4501	139.844	-2.39961	6.29e-05	0.000683309	Phldb3	Q6NSJ2.3 RecName: Full=Pleckstrin homology-like domain family B member 3
EOBAG004170001494	589.07	1142.01	1860	7378.82	14955.5	1300.13	1197.03	7878.14	-2.71843	6.36e-05	0.000690511	HIST1H1D	A7MAZ5.1 RecName: Full=Histone H1.3 && PF00538:linker histone H1 and H5 family
EOBAG001240023095	1.01739	0	0	15.9735	10.473	49.7131	0.339131	25.3866	-6.02463	6.42e-05	0.000696109	EOBAG001240023095	Q91UZ5.1 RecName: Full=Inositol monophosphatase 2; Short=IMP 2; Short=IMPase 2; AltName: Full=Inositol-1(or 4)-monophosphatase 2; AltName: Full=Myo-inositol monophosphatase A2
EOBAG001050024992	10.1739	5.80289	24.1701	351.417	84.7363	20.2223	13.3823	152.125	-3.50546	6.42e-05	0.000696109	Hey2	Q9UBP5.1 RecName: Full=Hairy/enhancer-of-split related with YRPW motif protein 2; AltName: Full=Cardiovascular helix-loop-helix factor 1; Short=hCHF1; AltName: Full=Class B basic helix-loop-helix protein 32; Short=bHLHb32; AltName: Full=HES-related repressor protein 2; AltName: Full=Hairy and enhancer of split-related protein 2; Short=HESR-2; AltName: Full=Hairy-related transcription factor 2; Sh…
novel.839	3.05218	0	1.09864	22.5508	14.2814	56.4539	1.38361	31.0954	-4.45029	6.43e-05	0.000696926	-	-
EOBAG000520137784	102.757	19.7298	9.88777	0.939618	1.90419	4.21298	44.1247	2.35226	4.21549	6.52e-05	0.000705614	Pkdrej	Q9Z0T6.1 RecName: Full=Polycystic kidney disease and receptor for egg jelly-related protein; AltName: Full=PKD and REJ homolog; Flags: Precursor
novel.1588	46.8	17.4087	17.5782	128.728	69.5028	229.186	27.2623	142.472	-2.38143	6.57e-05	0.000710948	-	-
EOBAG000290166991	1239.18	870.433	1030.52	393.7	334.185	567.91	1046.71	431.931	1.27665	6.57e-05	0.000710991	Abca3	Q8R420.3 RecName: Full=ATP-binding cassette sub-family A member 3 && PF12698:ABC-2 family transporter protein|PF00005:ABC transporter
novel.673	819.001	1262.71	758.062	340.142	428.442	422.14	946.59	396.908	1.25362	6.66e-05	0.00071936	-	sp|P01112|RASH_HUMAN GTPase HRas OS=Homo sapiens OX=9606 GN=HRAS PE=1 SV=1 && PF00071:Ras family
EOBAG003230001894	1455.89	1613.2	2068.74	4045.06	4476.74	2976.05	1712.61	3832.61	-1.16212	6.66e-05	0.00071936	Vps13c	Q8BX70.2 RecName: Full=Vacuolar protein sorting-associated protein 13C && PF16909:Vacuolar-sorting-associated 13 protein C-terminal|PF09333:Autophagy-related protein C terminal domain|PF16910:Repeating coiled region of VPS13|PF06650:SHR-binding domain of vacuolar-sorting associated protein 13
EOBAG000150158894	0	0	0	15.9735	29.5149	5.89817	0	17.1289	-6.41359	6.73e-05	0.000725881	Tex21	-
EOBAG003510019694	0	0	0	12.215	33.3232	6.74077	0	17.4263	-6.43856	6.75e-05	0.000728411	Duxbl2	P0CJ87.1 RecName: Full=Double homeobox protein 4-like protein 4 && PF00046:Homeobox domain
EOBAG003490031991	20.3478	9.28462	12.085	0	0	0	13.9058	0	6.37849	6.77e-05	0.000729244	P2rx3	P49654.1 RecName: Full=P2X purinoceptor 3; Short=P2X3; AltName: Full=ATP receptor; AltName: Full=Purinergic receptor && PF00864:ATP P2X receptor
EOBAG000270148992	245.192	379.509	333.987	139.063	130.437	138.186	319.562	135.895	1.23281	6.77e-05	0.000729244	Ddx52	Q99PT0.1 RecName: Full=Probable ATP-dependent RNA helicase DDX52; AltName: Full=ATP-dependent RNA helicase ROK1-like; Short=rROK1L; AltName: Full=DEAD box protein 52 && PF00270:DEAD/DEAH box helicase|PF00271:Helicase conserved C-terminal domain
EOBAG000830067894	36.6261	25.5327	27.466	0.939618	5.71256	2.52779	29.8749	3.05999	3.29556	6.81e-05	0.000733317	S1pr4	Q9Z0L1.1 RecName: Full=Sphingosine 1-phosphate receptor 4; Short=S1P receptor 4; Short=S1P4; AltName: Full=Endothelial differentiation G-protein coupled receptor 6; AltName: Full=Lysophospholipid receptor C1; AltName: Full=Sphingosine 1-phosphate receptor Edg-6; Short=S1P receptor Edg-6 && PF00001:7 transmembrane receptor (rhodopsin family)
EOBAG000580119884	120.052	56.8683	73.6089	163.494	285.628	705.253	83.5098	384.791	-2.20314	6.82e-05	0.000733702	Sptbn5	Q9NRC6.2 RecName: Full=Spectrin beta chain, non-erythrocytic 5; AltName: Full=Beta-V spectrin && PF00307:Calponin homology (CH) domain|PF00435:Spectrin repeat
EOBAG000110064892	17.2957	39.4596	21.9728	0.939618	2.85628	2.52779	26.2427	2.10789	3.63092	6.85e-05	0.000736044	Dpep3	Q9DA79.1 RecName: Full=Dipeptidase 3; AltName: Full=Membrane-bound dipeptidase 3; Short=MBD-3; AltName: Full=Protein expressed in male leptotene and zygotene spermatocytes 136; Short=MLZ-136; Flags: Precursor && PF01244:Membrane dipeptidase (Peptidase family M19)
EOBAG005230003005	0	0	0	5.63771	11.4251	38.7594	0	18.6074	-6.53826	6.87e-05	0.000737806	EOBAG005230003005	-
EOBAG000120137883	227.896	249.524	232.912	1268.48	1432.9	285.64	236.777	995.675	-2.07202	6.91e-05	0.000741297	Ankrd9	Q96BM1.1 RecName: Full=Ankyrin repeat domain-containing protein 9
EOBAG000460033991	39.6783	29.0144	54.932	155.037	94.2572	160.936	41.2083	136.743	-1.72985	6.98e-05	0.000748985	Tcp11l1	Q8BTG3.1 RecName: Full=T-complex protein 11-like protein 1 && PF05794:T-complex protein 11
novel.386	0	0	0	5.63771	3.80837	64.8799	0	24.7753	-6.95101	7.01e-05	0.000751422	-	-
EOBAG000520110892	28.487	12.7664	5.4932	0	0	0	15.5822	0	6.54288	7.02e-05	0.000751422	Mpped1	O15442.3 RecName: Full=Metallophosphoesterase domain-containing protein 1; AltName: Full=Adult brain protein 239; Short=239AB
novel.507	0	0	1.09864	15.0339	19.9939	27.8057	0.366214	20.9445	-5.74565	7.03e-05	0.000752192	-	-
novel.1801	364.226	220.51	284.548	107.116	65.6944	128.075	289.761	100.295	1.52981	7.03e-05	0.000752192	-	-
EOBAG006870001055	126.157	119.539	173.585	213.293	558.878	777.716	139.76	516.629	-1.88643	7.04e-05	0.000752892	EOBAG006870001055	Q80SU7.1 RecName: Full=Interferon-induced very large GTPase 1; AltName: Full=Very large-inducible GTPase-1; Short=VLIG-1
EOBAG000110210195	13.2261	30.175	45.0443	0	0	3.37038	29.4818	1.12346	4.65022	7.1e-05	0.000758576	EOBAG000110210195	Q80XM3.1 RecName: Full=Potassium voltage-gated channel subfamily G member 4; AltName: Full=Voltage-gated potassium channel subunit Kv6.4
novel.1053	0	1.16058	0	31.0074	50.4609	4.21298	0.386859	28.5604	-6.18964	7.12e-05	0.000760514	-	sp|Q16696|CP2AD_HUMAN Cytochrome P450 2A13 OS=Homo sapiens OX=9606 GN=CYP2A13 PE=1 SV=3 && PF00067:Cytochrome P450
EOBAG001790049005	0	0	0	8.45656	13.3293	25.2779	0	15.6879	-6.29134	7.27e-05	0.000775854	EOBAG001790049005	P62893.2 RecName: Full=60S ribosomal protein L39 >P62891.2 RecName: Full=60S ribosomal protein L39 >P62892.2 RecName: Full=60S ribosomal protein L39 >Q3T051.3 RecName: Full=60S ribosomal protein L39 && PF00832:Ribosomal L39 protein
EOBAG000290105991	591.105	31.3356	125.245	3.75847	0	0	249.229	1.25282	7.64719	7.29e-05	0.000777491	Sox8	Q04886.2 RecName: Full=Transcription factor SOX-8 && PF12444:Sox developmental protein N terminal|PF00505:HMG (high mobility group) box
EOBAG000900131894	517.853	913.375	1629.28	8209.44	6337.13	1361.63	1020.17	5302.74	-2.37796	7.35e-05	0.000782672	Alpl	P08289.2 RecName: Full=Alkaline phosphatase, tissue-nonspecific isozyme; Short=AP-TNAP; Short=TNSALP; AltName: Full=Alkaline phosphatase liver/bone/kidney isozyme; Flags: Precursor && PF00245:Alkaline phosphatase
EOBAG000570048894	87.4957	110.255	74.7076	221.75	193.275	282.27	90.8194	232.431	-1.35729	7.36e-05	0.000783891	Ttf1	Q62187.2 RecName: Full=Transcription termination factor 1; Short=TTF-1; AltName: Full=RNA polymerase I termination factor; AltName: Full=Transcription termination factor I; Short=TTF-I; Short=mTFF-I
EOBAG003090018993	80.374	27.8539	45.0443	10.3358	6.66465	9.26855	51.0907	8.75633	2.546	7.4e-05	0.000787366	Scnn1b	P37090.2 RecName: Full=Amiloride-sensitive sodium channel subunit beta; AltName: Full=Beta-NaCH; AltName: Full=Epithelial Na(+) channel subunit beta; Short=Beta-ENaC; AltName: Full=Nonvoltage-gated sodium channel 1 subunit beta; AltName: Full=SCNEB && PF00858:Amiloride-sensitive sodium channel
EOBAG001790008095	0	0	1.09864	17.8527	43.7963	10.1111	0.366214	23.9201	-5.93378	7.44e-05	0.000790668	EOBAG001790008095	Q9CXJ1.1 RecName: Full=Probable glutamate--tRNA ligase, mitochondrial; AltName: Full=Glutamyl-tRNA synthetase; Short=GluRS; Flags: Precursor && PF00749:tRNA synthetases class I (E and Q), catalytic domain
EOBAG000040022993	73.2522	73.1164	172.487	319.47	477.951	283.112	106.285	360.178	-1.76072	7.47e-05	0.000793368	Mfge8	P21956.3 RecName: Full=Lactadherin; AltName: Full=MFGM; AltName: Full=Milk fat globule-EGF factor 8; Short=MFG-E8; AltName: Full=SED1; AltName: Full=Sperm surface protein SP47; Short=MP47; Flags: Precursor && PF00754:F5/8 type C domain|PF00008:EGF-like domain|PF07686:Immunoglobulin V-set domain|PF00193:Extracellular link domain
novel.1520	1.01739	1.16058	0	22.5508	33.3232	16.8519	0.72599	24.242	-5.06017	7.48e-05	0.000794535	-	-
novel.575	3.05218	1.16058	1.09864	11.2754	21.8981	67.4077	1.77047	33.5271	-4.22641	7.52e-05	0.000797503	-	-
EOBAG004630007195	4027.86	5068.24	9164.86	22428.7	19695	12143.5	6086.99	18089.1	-1.57132	7.52e-05	0.000797503	EOBAG004630007195	P51538.2 RecName: Full=Cytochrome P450 3A9; AltName: Full=3AH15; AltName: Full=CYPIIIA9; AltName: Full=Cytochrome P450 olfactive 3; AltName: Full=Cytochrome P450-OLF3 && PF00067:Cytochrome P450
novel.1601	16.2783	4.64231	25.2687	0	0	0	15.3964	0	6.52462	7.54e-05	0.000799082	-	-
EOBAG001070040991	143.452	105.613	87.8912	365.511	201.844	530.835	112.319	366.063	-1.70417	7.58e-05	0.000802586	Ptk2b	Q9QVP9.2 RecName: Full=Protein-tyrosine kinase 2-beta; AltName: Full=Calcium-dependent tyrosine kinase; Short=CADTK; AltName: Full=Calcium-regulated non-receptor proline-rich tyrosine kinase; AltName: Full=Cell adhesion kinase beta; Short=CAK-beta; Short=CAKB; AltName: Full=Focal adhesion kinase 2; Short=FADK 2; AltName: Full=Proline-rich tyrosine kinase 2; AltName: Full=Related adhesion focal ty…
EOBAG000250094994	268.592	247.203	255.983	1232.78	941.62	372.427	257.259	848.942	-1.72213	7.67e-05	0.000811237	Zfp775	Q8BI73.1 RecName: Full=Zinc finger protein 775 && PF00096:Zinc finger, C2H2 type
novel.1294	42.7305	30.175	30.7619	4.69809	6.66465	0.842596	34.5558	4.06845	3.10659	7.68e-05	0.000812017	-	-
EOBAG001340013994	1994.09	830.974	1067.88	446.319	70.4549	268.788	1297.65	261.854	2.30908	7.72e-05	0.000816095	Idi1	Q4R4W5.2 RecName: Full=Isopentenyl-diphosphate Delta-isomerase 1; AltName: Full=Isopentenyl pyrophosphate isomerase 1; Short=IPP isomerase 1; Short=IPPI1 && PF00293:NUDIX domain
EOBAG007030001394	30.5218	30.175	45.0443	105.237	86.6404	192.954	35.247	128.277	-1.86521	7.73e-05	0.000816466	Zfp961	Q7L945.1 RecName: Full=Zinc finger protein 627 && PF01352:KRAB box
EOBAG001800063991	29.5044	34.8173	27.466	73.2902	182.802	94.3707	30.5959	116.821	-1.93318	7.85e-05	0.000828322	Adam15	Q9QYV0.2 RecName: Full=Disintegrin and metalloproteinase domain-containing protein 15; Short=ADAM 15; AltName: Full=CRII-7; AltName: Full=Metalloprotease RGD disintegrin protein; AltName: Full=Metalloproteinase-like, disintegrin-like, and cysteine-rich protein 15; Short=MDC-15; AltName: Full=Metargidin; Flags: Precursor && PF01421:Reprolysin (M12B) family zinc metalloprotease|PF01562:Reprolysin f…
EOBAG000860020991	477.157	502.53	426.273	239.603	168.52	231.714	468.653	213.279	1.13532	7.91e-05	0.000834084	Cgrrf1	Q99675.1 RecName: Full=Cell growth regulator with RING finger domain protein 1; AltName: Full=Cell growth regulatory gene 19 protein; AltName: Full=RING finger protein 197
EOBAG000600120894	0	0	0	18.7924	2.85628	37.0742	0	19.5743	-6.6107	7.94e-05	0.000837159	Trp73	Q9JJP2.1 RecName: Full=Tumor protein p73; AltName: Full=p53-like transcription factor; AltName: Full=p53-related protein
novel.821	36.6261	30.175	58.228	0	6.66465	5.89817	41.6764	4.18761	3.30896	7.95e-05	0.000837159	-	-
EOBAG001700030991	24.4174	23.2116	21.9728	58.2563	97.1135	85.1022	23.2006	80.1573	-1.78829	7.96e-05	0.000837159	Tmem218	Q9CQ44.1 RecName: Full=Transmembrane protein 218
novel.266	7.12175	22.051	13.1837	0	0	0	14.1188	0	6.39539	7.96e-05	0.000837159	-	-
EOBAG001070007992	47.8174	63.8318	58.228	174.769	126.628	147.454	56.6257	149.617	-1.40355	7.96e-05	0.000837159	Pinx1	A4L691.1 RecName: Full=PIN2/TERF1-interacting telomerase inhibitor 1; AltName: Full=Pin2-interacting protein X1
novel.1964	0	0	0	5.63771	22.8502	20.2223	0	16.2367	-6.33934	8e-05	0.000840083	-	-
EOBAG000130075991	26.4522	74.277	40.6497	179.467	126.628	199.695	47.1263	168.597	-1.84376	8.08e-05	0.000848093	Tnfsf10	P50592.1 RecName: Full=Tumor necrosis factor ligand superfamily member 10; AltName: Full=TNF-related apoptosis-inducing ligand; Short=Protein TRAIL; AltName: CD_antigen=CD253
EOBAG001420021994	3564.94	4146.74	3574.98	2207.16	1857.53	1864.66	3762.22	1976.45	0.928665	8.17e-05	0.000856729	Aldh1a1	P24549.5 RecName: Full=Retinal dehydrogenase 1; Short=RALDH 1; Short=RalDH1; AltName: Full=ALDH-E1; AltName: Full=ALHDII; AltName: Full=Aldehyde dehydrogenase family 1 member A1; AltName: Full=Aldehyde dehydrogenase, cytosolic && PF00171:Aldehyde dehydrogenase family
EOBAG002270014884	55.9566	42.9414	80.2008	250.878	194.227	127.232	59.6996	190.779	-1.67473	8.2e-05	0.000859403	Taf1d	Q9D4V4.2 RecName: Full=TATA box-binding protein-associated factor RNA polymerase I subunit D; AltName: Full=TATA box-binding protein-associated factor 1D; Short=TBP-associated factor 1D; AltName: Full=Transcription initiation factor SL1/TIF-IB subunit D
EOBAG002170011991	32.5566	11.6058	31.8606	0	2.85628	0.842596	25.341	1.23296	4.37829	8.3e-05	0.000870162	Pls1	Q3V0K9.1 RecName: Full=Plastin-1 && PF00307:Calponin homology (CH) domain|PF13499:EF-hand domain pair
EOBAG000830043884	250.279	278.539	329.592	669.008	506.513	709.466	286.136	628.329	-1.13525	8.36e-05	0.000874971	Mydgf	Q9CPT4.1 RecName: Full=Myeloid-derived growth factor; Short=MYDGF; AltName: Full=Interleukin-25; Short=IL-25; AltName: Full=Stromal cell-derived growth factor SF20; Flags: Precursor && PF10572:Uncharacterised protein family UPF0556
novel.1135	7.12175	0	12.085	55.4375	69.5028	41.2872	6.40226	55.4091	-3.10292	8.37e-05	0.000875906	-	sp|P0DOG8|GGAG_MLVAV Glyco-Gag protein OS=AKV murine leukemia virus OX=11791 PE=1 SV=1 && PF02093:Gag P30 core shell protein|PF01140:Matrix protein (MA), p15
novel.1241	162.783	129.985	158.204	840.018	350.37	308.39	150.324	499.593	-1.7321	8.38e-05	0.000875961	-	-
EOBAG000620023892	15.2609	12.7664	10.9864	0	0	0	13.0045	0	6.28019	8.39e-05	0.000875961	Atp13a5	Q3TYU2.2 RecName: Full=Probable cation-transporting ATPase 13A5; AltName: Full=P5-ATPase isoform 5
EOBAG107440001095	38.6609	11.6058	27.466	2.81885	0.952093	1.68519	25.9109	1.81871	3.83603	8.39e-05	0.000875961	EOBAG107440001095	O55171.1 RecName: Full=Acyl-coenzyme A thioesterase 2, mitochondrial; Short=Acyl-CoA thioesterase 2; AltName: Full=ARTISt/p43; AltName: Full=Acyl coenzyme A thioester hydrolase; AltName: Full=MTE-I; AltName: Full=Very-long-chain acyl-CoA thioesterase; Flags: Precursor && PF08840:BAAT / Acyl-CoA thioester hydrolase C terminal
EOBAG000750025894	411.027	702.149	420.779	996.935	1361.49	1471.17	511.318	1276.53	-1.32045	8.4e-05	0.000876689	Vamp8	O70404.1 RecName: Full=Vesicle-associated membrane protein 8; Short=VAMP-8; AltName: Full=Endobrevin; Short=Edb && PF00957:Synaptobrevin
novel.2243	0	0	0	20.6716	14.2814	9.26855	0	14.7405	-6.19782	8.45e-05	0.000881362	-	-
EOBAG002340011992	555.496	493.245	654.79	198.259	314.191	208.121	567.844	240.19	1.24185	8.51e-05	0.000887182	Mipol1	Q8TD10.1 RecName: Full=Mirror-image polydactyly gene 1 protein
novel.672	0	0	0	6.57733	10.473	34.5464	0	17.1989	-6.42478	8.54e-05	0.000889614	-	-
EOBAG000250001005	6.10435	1.16058	2.19728	47.9205	8.56884	84.2596	3.15407	46.9163	-3.87639	8.59e-05	0.000894658	EOBAG000250001005	O43451.5 RecName: Full=Maltase-glucoamylase, intestinal; Includes: RecName: Full=Maltase; AltName: Full=Alpha-glucosidase; Includes: RecName: Full=Glucoamylase; AltName: Full=Glucan 1,4-alpha-glucosidase && PF00088:Trefoil (P-type) domain|PF01055:Glycosyl hydrolases family 31|PF16863:N-terminal barrel of NtMGAM and CtMGAM, maltase-glucoamylase
EOBAG000080133991	183.131	181.05	214.235	404.975	399.879	380.011	192.805	394.955	-1.03447	8.64e-05	0.00089888	Gin1	Q5RBK0.1 RecName: Full=Gypsy retrotransposon integrase-like protein 1; Short=GIN-1
EOBAG000580128894	2219.95	1966.02	2119.28	951.833	1252.95	1011.96	2101.75	1072.25	0.971072	8.75e-05	0.000909583	Zfp106	O88466.3 RecName: Full=Zinc finger protein 106; Short=Zfp-106; AltName: Full=H3a minor histocompatibility antigen; AltName: Full=Son of insulin receptor mutant; AltName: Full=Zinc finger protein 474
EOBAG000130024883	7.12175	4.64231	2.19728	42.2828	29.5149	31.176	4.65378	34.3246	-2.87311	8.75e-05	0.000909583	Trim59	Q922Y2.2 RecName: Full=Tripartite motif-containing protein 59; AltName: Full=RING finger protein 1
novel.1046	20.3478	9.28462	2.19728	46.9809	60.9339	129.76	10.6099	79.2249	-2.89312	8.79e-05	0.000912541	-	-
EOBAG000740064991	25.4348	5.80289	8.78912	70.4713	63.7902	79.204	13.3423	71.1552	-2.40257	8.84e-05	0.000917459	Kif12	Q9D2Z8.1 RecName: Full=Kinesin-like protein KIF12 && PF00225:Kinesin motor domain
EOBAG001300039991	511.748	670.814	748.174	334.504	206.604	270.473	643.579	270.527	1.25007	8.88e-05	0.000920422	Ckap5	Q14008.3 RecName: Full=Cytoskeleton-associated protein 5; AltName: Full=Colonic and hepatic tumor overexpressed gene protein; Short=Ch-TOG && PF12348:CLASP N terminal
EOBAG003930034993	87.4957	75.4375	31.8606	165.373	264.682	231.714	64.9313	220.589	-1.76352	8.91e-05	0.000923403	Meis3	P97368.2 RecName: Full=Homeobox protein Meis3; AltName: Full=Meis1-related protein 2 && PF16493:N-terminal of Homeobox Meis and PKNOX1|PF05920:Homeobox KN domain
EOBAG001900002994	68.1653	41.7808	53.8334	139.063	132.341	387.594	54.5932	219.666	-2.00793	9.06e-05	0.000938439	Ccdc114	B1H228.1 RecName: Full=Coiled-coil domain-containing protein 114
EOBAG000040055095	34.5913	55.7077	16.4796	3.75847	2.85628	5.89817	35.5929	4.17097	3.08229	9.33e-05	0.000965363	EOBAG000040055095	Q07230.1 RecName: Full=Zinc finger and SCAN domain-containing protein 2; AltName: Full=Zinc finger protein 29; Short=Zfp-29 && PF02023:SCAN domain
EOBAG009510003792	27.4696	16.2481	27.466	2.81885	0	1.68519	23.7279	1.50135	3.97617	9.36e-05	0.00096757	Msrb1	Q52KJ8.2 RecName: Full=Methionine-R-sulfoxide reductase B1; Short=MsrB1; AltName: Full=Selenoprotein X; Short=SelX
EOBAG000090152991	277.748	394.596	365.847	756.392	776.908	657.225	346.064	730.175	-1.07769	9.36e-05	0.00096757	Exosc1	Q9DAA6.1 RecName: Full=Exosome complex component CSL4; AltName: Full=Exosome component 1
EOBAG003210008005	1.01739	0	0	12.215	35.2274	16.8519	0.339131	21.4315	-5.77631	9.37e-05	0.00096757	EOBAG003210008005	-
EOBAG004570015994	265.539	290.144	273.562	100.539	117.107	146.612	276.415	121.419	1.18547	9.42e-05	0.000972133	Gpr89	Q5BIM9.2 RecName: Full=Golgi pH regulator; AltName: Full=Protein GPR89 && PF12537:The Golgi pH Regulator (GPHR) Family N-terminal|PF03509:Gap junction alpha-8 protein (Cx50)
EOBAG002440035991	5.08696	1.16058	2.19728	23.4904	33.3232	28.6483	2.81494	28.4873	-3.31439	9.45e-05	0.000974612	Tmem132a	Q922P8.2 RecName: Full=Transmembrane protein 132A; AltName: Full=HSPA5-binding protein 1; Flags: Precursor
EOBAG001470092994	61.0435	77.7587	54.932	179.467	258.017	131.445	64.5781	189.643	-1.55442	9.47e-05	0.000975849	Itfg2	Q91WI7.1 RecName: Full=Integrin-alpha FG-GAP repeat-containing protein 2 && PF15907:Integrin-alpha FG-GAP repeat-containing protein 2
novel.2041	0	0	0	53.5582	4.76046	5.89817	0	21.4056	-6.73627	9.48e-05	0.000976399	-	sp|Q02077|ENV_FLVCS Envelope glycoprotein (Fragment) OS=Feline leukemia virus (strain C/FS246) OX=103918 PE=3 SV=1
EOBAG000730039994	1293.11	683.58	962.409	301.617	394.166	462.585	979.698	386.123	1.34326	9.49e-05	0.000977049	Epb41l4b	Q9H329.2 RecName: Full=Band 4.1-like protein 4B; AltName: Full=FERM-containing protein CG1; AltName: Full=Protein EHM2
EOBAG088380001991	981.784	111.415	86.7926	6124.43	9505.69	7215.99	393.331	7615.37	-4.27487	9.54e-05	0.000981132	Nudt1	P36639.3 RecName: Full=7,8-dihydro-8-oxoguanine triphosphatase; AltName: Full=2-hydroxy-dATP diphosphatase; AltName: Full=8-oxo-dGTPase; AltName: Full=Nucleoside diphosphate-linked moiety X motif 1; Short=Nudix motif 1; Flags: Precursor && PF00293:NUDIX domain
EOBAG004490027991	128.191	134.627	97.779	331.685	228.502	307.547	120.199	289.245	-1.26716	9.55e-05	0.000981518	Haus8	Q99L00.2 RecName: Full=HAUS augmin-like complex subunit 8; AltName: Full=HEC1/NDC80-interacting centrosome-associated protein 1; AltName: Full=Sarcoma antigen NY-SAR-48 homolog
EOBAG001970013015	459.861	741.609	964.606	8808.92	3512.27	728.003	722.026	4349.73	-2.59084	9.56e-05	0.000982107	EOBAG001970013015	-
EOBAG002590039005	10.1739	15.0875	13.1837	0	0	0	12.815	0	6.2572	9.57e-05	0.000982743	EOBAG002590039005	-
EOBAG001420020294	9784.26	9954.27	8606.75	4299.69	2111.74	4619.95	9448.43	3677.13	1.36145	9.64e-05	0.000989615	Aldh1a7	O35945.1 RecName: Full=Aldehyde dehydrogenase, cytosolic 1; AltName: Full=ALDH class 1; AltName: Full=ALDH-E1; AltName: Full=ALHDII; AltName: Full=Aldehyde dehydrogenase family 1 member A7; AltName: Full=Aldehyde dehydrogenase phenobarbital-inducible && PF00171:Aldehyde dehydrogenase family
EOBAG003360035195	516.835	489.764	146.119	1690.37	994.937	1456.85	384.239	1380.72	-1.84528	9.67e-05	0.000991859	EOBAG003360035195	Q8VCC2.1 RecName: Full=Liver carboxylesterase 1; AltName: Full=Acyl-coenzyme A:cholesterol acyltransferase; AltName: Full=Carboxylesterase 1G; AltName: Full=ES-x; Flags: Precursor
EOBAG008450002095	96.6523	123.021	159.303	294.1	270.394	385.066	126.325	316.52	-1.32636	9.75e-05	0.000999249	EOBAG008450002095	A6ZKI3.1 RecName: Full=Protein FAM127A; AltName: Full=Mammalian retrotransposon derived protein 8C
EOBAG003490022892	1.01739	2.32116	2.19728	483.903	201.844	0.842596	1.84528	228.863	-6.95971	9.78e-05	0.00100136	Ypel4	Q5XID5.1 RecName: Full=Protein yippee-like 4 >Q65Z93.1 RecName: Full=Protein yippee-like 4
EOBAG001900079991	231.965	200.78	224.123	476.386	532.22	388.437	218.956	465.681	-1.08798	9.85e-05	0.00100797	Vrk3	Q8K3G5.2 RecName: Full=Inactive serine/threonine-protein kinase VRK3; AltName: Full=Serine/threonine-protein pseudokinase VRK3; AltName: Full=Vaccinia-related kinase 3 && PF13240:zinc-ribbon domain|PF15005:Izumo sperm-egg fusion, Ig domain-associated|PF00069:Protein kinase domain
novel.693	0	0	6.59184	32.8866	32.3712	42.1298	2.19728	35.7959	-4.03167	9.89e-05	0.00101125	-	-
EOBAG001870055991	28.487	24.3721	18.6769	66.7129	72.3591	123.019	23.8453	87.3636	-1.87326	9.93e-05	0.00101484	Adamts2	Q8C9W3.2 RecName: Full=A disintegrin and metalloproteinase with thrombospondin motifs 2; Short=ADAM-TS 2; Short=ADAM-TS2; Short=ADAMTS-2; AltName: Full=Procollagen I N-proteinase; Short=PC I-NP; AltName: Full=Procollagen I/II amino propeptide-processing enzyme; AltName: Full=Procollagen N-endopeptidase; Short=pNPI; Flags: Precursor
EOBAG000180001095	128.191	64.9923	351.565	1355.87	1339.59	342.936	181.583	1012.8	-2.4794	0.0001002	0.00102314	EOBAG000180001095	Q9H0R5.3 RecName: Full=Guanylate-binding protein 3; AltName: Full=GTP-binding protein 3; Short=GBP-3; AltName: Full=Guanine nucleotide-binding protein 3
EOBAG001460014893	184.148	569.844	704.229	138.124	143.766	119.649	486.073	133.846	1.86047	0.000100216	0.00102314	Des	P48675.2 RecName: Full=Desmin && PF04732:Intermediate filament head (DNA binding) region|PF00038:Intermediate filament protein
novel.160	19.3305	15.0875	18.6769	63.894	63.7902	58.9817	17.6983	62.222	-1.811	0.000100452	0.0010249	-	sp|Q91WL8|WWOX_MOUSE WW domain-containing oxidoreductase OS=Mus musculus OX=10090 GN=Wwox PE=1 SV=1
EOBAG000920005994	54.9392	54.5471	36.2551	11.2754	9.52093	12.6389	48.5805	11.1451	2.1215	0.000100628	0.00102603	AA986860	Q8BI29.2 RecName: Full=Specifically androgen-regulated gene protein && PF15385:Specifically androgen-regulated gene protein
EOBAG005770004993	568.722	430.574	583.378	250.878	270.394	202.223	527.558	241.165	1.13013	0.000101758	0.00103689	Armc5	Q5EBP3.1 RecName: Full=Armadillo repeat-containing protein 5
EOBAG002090010991	8.13914	9.28462	24.1701	0	0	0	13.8646	0	6.37146	0.000101982	0.0010385	Sdr16c5	Q7TQA3.1 RecName: Full=Epidermal retinol dehydrogenase 2; Short=EPHD-2; Short=RDH-E2; AltName: Full=Retinal short-chain dehydrogenase reductase 2; Short=retSDR2; AltName: Full=Short-chain dehydrogenase reductase 9; AltName: Full=Short-chain dehydrogenase/reductase family 16C member 5 && PF00106:short chain dehydrogenase
EOBAG001800013994	4.06957	71.9558	31.8606	167.252	400.831	202.223	35.962	256.769	-2.8403	0.000102357	0.00104131	S100a9	P06702.1 RecName: Full=Protein S100-A9; AltName: Full=Calgranulin-B; AltName: Full=Calprotectin L1H subunit; AltName: Full=Leukocyte L1 complex heavy chain; AltName: Full=Migration inhibitory factor-related protein 14; Short=MRP-14; Short=p14; AltName: Full=S100 calcium-binding protein A9 && PF01023:S-100/ICaBP type calcium binding domain
EOBAG001870044992	1152.71	1146.65	972.297	544.039	601.723	572.965	1090.55	572.909	0.928708	0.000102437	0.00104131	Rnf130	Q86XS8.1 RecName: Full=E3 ubiquitin-protein ligase RNF130; AltName: Full=Goliath homolog; Short=H-Goliath; AltName: Full=RING finger protein 130; Flags: Precursor
EOBAG000320044994	0	0	0	5.63771	4.76046	53.0835	0	21.1606	-6.72383	0.000102454	0.00104131	Cacng5	Q8VHW4.1 RecName: Full=Voltage-dependent calcium channel gamma-5 subunit; AltName: Full=Neuronal voltage-gated calcium channel gamma-5 subunit; AltName: Full=Transmembrane AMPAR regulatory protein gamma-5; Short=TARP gamma-5 && PF00822:PMP-22/EMP/MP20/Claudin family
novel.999	4.06957	6.96347	5.4932	70.4713	32.3712	21.9075	5.50875	41.5833	-2.9213	0.000104005	0.0010564	-	-
EOBAG000140049991	36.6261	25.5327	8.78912	0	0.952093	1.68519	23.6493	0.879095	4.72008	0.000104311	0.00105883	Adcy8	P40145.1 RecName: Full=Adenylate cyclase type 8; AltName: Full=ATP pyrophosphate-lyase 8; AltName: Full=Adenylate cyclase type VIII; AltName: Full=Adenylyl cyclase 8; Short=AC8; AltName: Full=Ca(2+)/calmodulin-activated adenylyl cyclase
EOBAG000730028991	1574.92	742.77	848.151	178.527	174.233	492.076	1055.28	281.612	1.90524	0.000105297	0.00106816	Ptgr1	P97584.3 RecName: Full=Prostaglandin reductase 1; Short=PRG-1; AltName: Full=15-oxoprostaglandin 13-reductase; AltName: Full=Dithiolethione-inducible gene 1 protein; Short=D3T-inducible gene 1 protein; Short=DIG-1; AltName: Full=NADP-dependent leukotriene B4 12-hydroxydehydrogenase && PF00107:Zinc-binding dehydrogenase|PF16884:N-terminal domain of oxidoreductase
EOBAG000510049991	52.9044	54.5471	31.8606	6.57733	2.85628	12.6389	46.4374	7.35751	2.64494	0.000105644	0.001071	Mep1b	P28826.3 RecName: Full=Meprin A subunit beta; AltName: Full=Endopeptidase-2; AltName: Full=Meprin B; Flags: Precursor && PF01400:Astacin (Peptidase family M12A)|PF00629:MAM domain, meprin/A5/mu
EOBAG000700155994	477.157	1036.4	1156.87	216.112	193.275	18.5371	890.14	142.641	2.64245	0.000105716	0.00107104	Ggt1	P07314.4 RecName: Full=Gamma-glutamyltranspeptidase 1; Short=GGT 1; AltName: Full=Gamma-glutamyltransferase 1; AltName: Full=Glutathione hydrolase 1; AltName: Full=Leukotriene-C4 hydrolase; AltName: CD_antigen=CD224; Contains: RecName: Full=Gamma-glutamyltranspeptidase 1 heavy chain; Contains: RecName: Full=Gamma-glutamyltranspeptidase 1 light chain; Flags: Precursor && PF01019:Gamma-glutamyltran…
EOBAG001080030991	1763.14	2106.45	6410.57	1047.67	895.919	875.457	3426.72	939.683	1.86658	0.00010584	0.00107161	Tnpo1	Q92973.2 RecName: Full=Transportin-1; AltName: Full=Importin beta-2; AltName: Full=Karyopherin beta-2; AltName: Full=M9 region interaction protein; Short=MIP && PF00611:Fes/CIP4, and EFC/F-BAR homology domain|PF10291:Muniscin C-terminal mu homology domain|PF13513:HEAT-like repeat|PF03810:Importin-beta N-terminal domain
EOBAG000650026991	501.574	317.998	466.922	158.795	205.652	187.056	428.832	183.835	1.22247	0.000106867	0.00108132	Nsd2	Q8BVE8.2 RecName: Full=Histone-lysine N-methyltransferase NSD2; AltName: Full=Multiple myeloma SET domain-containing protein; Short=MMSET; AltName: Full=Nuclear SET domain-containing protein 2; Short=NSD2; AltName: Full=Wolf-Hirschhorn syndrome candidate 1 protein homolog; Short=WHSC1
EOBAG000570165992	708.105	799.638	692.144	392.76	335.137	396.863	733.296	374.92	0.967491	0.000107099	0.00108243	Scai	Q8N9R8.2 RecName: Full=Protein SCAI; AltName: Full=Suppressor of cancer cell invasion protein && PF12070:Protein of unknown function (DUF3550/UPF0682)|PF00149:Calcineurin-like phosphoesterase
novel.2090	0	0	0	55.4375	11.4251	1.68519	0	22.8493	-6.8302	0.000107113	0.00108243	-	-
EOBAG001100035993	397.8	649.923	1315.07	4811.78	2705.85	1702.04	787.599	3073.22	-1.96428	0.000107795	0.00108863	Pxdc1	Q4KLK8.1 RecName: Full=PX domain-containing protein 1
EOBAG000530074991	111.913	147.393	99.9763	20.6716	46.6525	40.4446	119.761	35.9229	1.73585	0.000108074	0.00109076	Itpripl1	Q6GPH6.1 RecName: Full=Inositol 1,4,5-trisphosphate receptor-interacting protein-like 1; Flags: Precursor && PF03281:Mab-21 protein
EOBAG000570050991	15.2609	3.48173	12.085	60.1356	54.2693	48.028	10.2759	54.1443	-2.38545	0.000108366	0.00109301	Ntng2	Q96CW9.2 RecName: Full=Netrin-G2; AltName: Full=Laminet-2; Flags: Precursor
EOBAG004190007993	234	177.568	150.514	439.741	371.316	476.909	187.361	429.322	-1.1956	0.00010892	0.0010979	Bid	Q9JLT6.2 RecName: Full=BH3-interacting domain death agonist; AltName: Full=p22 BID; Short=BID; Contains: RecName: Full=BH3-interacting domain death agonist p15; AltName: Full=p15 BID; Contains: RecName: Full=BH3-interacting domain death agonist p13; AltName: Full=p13 BID; Contains: RecName: Full=BH3-interacting domain death agonist p11; AltName: Full=p11 BID
EOBAG001770064991	0	0	0	25.3697	15.2335	5.89817	0	15.5004	-6.26974	0.000109046	0.00109848	Ip6k3	Q96PC2.2 RecName: Full=Inositol hexakisphosphate kinase 3; Short=InsP6 kinase 3; AltName: Full=Inositol hexaphosphate kinase 3
novel.16	2.03478	0	0	35.7055	19.0419	18.5371	0.678262	24.4281	-5.09451	0.000109355	0.00110089	-	-
novel.1877	18.3131	6.96347	14.2823	0	0	0	13.1863	0	6.30188	0.000110122	0.00110792	-	-
EOBAG002830007095	3.05218	3.48173	3.29592	23.4904	21.8981	40.4446	3.27661	28.6111	-3.13079	0.000110261	0.0011086	EOBAG002830007095	Q5QNW6.3 RecName: Full=Histone H2B type 2-F >Q64525.3 RecName: Full=Histone H2B type 2-B; AltName: Full=H2b 616 && PF00125:Core histone H2A/H2B/H3/H4
EOBAG000020062994	85.461	68.4741	76.9048	331.685	403.687	113.75	76.9466	283.041	-1.87786	0.0001111	0.00111633	Fbxl21	Q8BFZ4.1 RecName: Full=F-box/LRR-repeat protein 21; AltName: Full=F-box and leucine-rich repeat protein 21; AltName: Full=F-box and leucine-rich repeat protein 3B; AltName: Full=F-box/LRR-repeat protein 3B && PF12937:F-box-like
novel.1770	35.6087	76.5981	46.1429	265.912	116.155	175.26	52.7833	185.776	-1.81836	0.000111173	0.00111636	-	sp|Q8NHA4|O2AE1_HUMAN Olfactory receptor 2AE1 OS=Homo sapiens OX=9606 GN=OR2AE1 PE=2 SV=1
EOBAG002590021893	113.948	119.539	97.779	26.3093	4.76046	33.7038	110.422	21.5912	2.34942	0.000111504	0.00111899	Antxr1	Q0PMD2.2 RecName: Full=Anthrax toxin receptor 1; Flags: Precursor && PF05586:Anthrax receptor C-terminus region|PF05587:Anthrax receptor extracellular domain|PF00092:von Willebrand factor type A domain
EOBAG002020008991	2.03478	3.48173	2.19728	25.3697	31.4191	20.2223	2.57127	25.6703	-3.32824	0.000111909	0.00112234	Ccdc85a	Q96PX6.3 RecName: Full=Coiled-coil domain-containing protein 85A && PF10226:Uncharacterized conserved proteins (DUF2216)
EOBAG000610025991	4408.36	3167.22	4551.67	1066.47	1092.05	2259.84	4042.42	1472.79	1.45652	0.000112152	0.00112407	Agxt2	Q9BYV1.1 RecName: Full=Alanine--glyoxylate aminotransferase 2, mitochondrial; Short=AGT 2; AltName: Full=(R)-3-amino-2-methylpropionate--pyruvate transaminase; AltName: Full=Beta-ALAAT II; AltName: Full=Beta-alanine-pyruvate aminotransferase; AltName: Full=D-AIBAT; Flags: Precursor
[truncated: 2,094 more rows]

## Sheet: S2
TZNCvsLQNC Differentially expressed genes (DEGs)
[truncated: 1,269 more rows]

## Sheet: S3
TZHvsLQH Differentially expressed downregulated genes (DEGs)
[truncated: 2,153 more rows]

[truncated: 3 more sheets: S4, S5, S6]
