# Supplementary material for: Comparative transcriptomes reveal geographic differences in the ability of the liver of plateau zokors (Eospalax baileyi) to respond and adapt to toxic plants
Source: BMC Genomics. 2023 Sep 6;24:529. doi: 10.1186/s12864-023-09642-5 (PMC10483729; doi:10.1186/s12864-023-09642-5)
Supplement: Supplementary file 3 — Additional file 3: S1 TZNC vs LQNC GO functions enrichment analysis. S2 TZNC vs LQNC downregulated GO functions enrichment analysis. S3 TZNC vs LQNC upregulated GO functions enrichment analysis. S4 TZH vs LQH GO functions enrichment analysis. S5 TZH vs LQH downregulated GO functions enrichment analysis. S6 TZH vs LQH upregulated GO functions enrichment analysis. [file 12864_2023_9642_MOESM3_ESM.xlsx]

## Sheet: Overview
Additional file 3
S1	TZNC vs LQNC GO functions enrichment analysis
S2	TZNC vs LQNC downregulated GO functions enrichment analysis
S3	TZNC vs LQNC upregulated GO functions enrichment analysis
S4	TZH vs LQH GO functions enrichment analysis
S5	TZH vs LQH downregulated GO functions enrichment analysis
S6	TZH vs LQH upregulated GO functions enrichment analysis

## Sheet: S1
TZNC vs LQNC GO functions enrichment analysis
Category	GO ID	Description	GeneRatio	BgRatio	pvalue	padj	geneID	geneName	Count	Up	Up_Gene_id	Down	Down_Gene_id
BP	GO:0051704	multi-organism process	11/249	41/4176	1.73354e-05	0.00471524	novel.1982/novel.223/novel.660/novel.1798/EOBAG001640008991/novel.1640/novel.576/EOBAG000440039035/novel.1602/novel.2232/novel.589	-/-/-/-/Mob3b/-/-/EOBAG000440039035/-/-/-	11	6	novel.660/novel.1640/novel.576/novel.1602/novel.2232/novel.589	5	novel.1982/novel.223/novel.1798/EOBAG001640008991/EOBAG000440039035
BP	GO:0016032	viral process	9/249	36/4176	0.000187064	0.0127204	novel.1982/novel.223/novel.660/novel.1798/novel.1640/EOBAG000440039035/novel.1602/novel.2232/novel.589	-/-/-/-/-/EOBAG000440039035/-/-/-	9	5	novel.660/novel.1640/novel.1602/novel.2232/novel.589	4	novel.1982/novel.223/novel.1798/EOBAG000440039035
BP	GO:0044403	symbiont process	9/249	36/4176	0.000187064	0.0127204	novel.1982/novel.223/novel.660/novel.1798/novel.1640/EOBAG000440039035/novel.1602/novel.2232/novel.589	-/-/-/-/-/EOBAG000440039035/-/-/-	9	5	novel.660/novel.1640/novel.1602/novel.2232/novel.589	4	novel.1982/novel.223/novel.1798/EOBAG000440039035
BP	GO:0044419	interspecies interaction between organisms	9/249	36/4176	0.000187064	0.0127204	novel.1982/novel.223/novel.660/novel.1798/novel.1640/EOBAG000440039035/novel.1602/novel.2232/novel.589	-/-/-/-/-/EOBAG000440039035/-/-/-	9	5	novel.660/novel.1640/novel.1602/novel.2232/novel.589	4	novel.1982/novel.223/novel.1798/EOBAG000440039035
BP	GO:0019068	virion assembly	5/249	17/4176	0.00247577	0.134682	novel.1982/novel.660/EOBAG000440039035/novel.1602/novel.2232	-/-/EOBAG000440039035/-/-	5	3	novel.660/novel.1602/novel.2232	2	novel.1982/EOBAG000440039035
BP	GO:0055114	oxidation-reduction process	31/249	320/4176	0.00414615	0.187959	EOBAG004630003994/EOBAG007620007095/EOBAG001320004894/EOBAG000170069991/EOBAG001320002095/EOBAG002510028594/EOBAG000090184494/EOBAG004630001095/EOBAG000010185991/EOBAG004600006994/novel.1449/EOBAG000310001991/EOBAG000090177095/EOBAG001880028992/EOBAG002100022991/EOBAG004630008195/EOBAG002490022991/EOBAG001070064991/EOBAG001070034664/EOBAG000090119694/EOBAG002100023993/EOBAG007620004095/EOBAG00265…	Cyp3a25/EOBAG007620007095/Cyp2f2/Cyp11a1/EOBAG001320002095/Cyp2ab1/Cyp2c65/EOBAG004630001095/Hgd/Cyp4f14/-/Cyp2e1/EOBAG000090177095/Gpx7/Ldhb/EOBAG004630008195/Fmo2/Loxl2/Gulo/Cyp2c44/Gys2/EOBAG007620004095/EOBAG002650007195/Creg2/Cyp2c29/Blvra/Cyp2b19/EOBAG035680001095/Cyp2a5/Tpo/Pipox	31	15	EOBAG007620007095/EOBAG001320004894/EOBAG001320002095/EOBAG000090184494/EOBAG004630001095/EOBAG000010185991/EOBAG000310001991/EOBAG001880028992/EOBAG002100022991/EOBAG000090119694/EOBAG002650007195/EOBAG000020051991/EOBAG005250015994/EOBAG035680001095/EOBAG007620003894	16	EOBAG004630003994/EOBAG000170069991/EOBAG002510028594/EOBAG004600006994/novel.1449/EOBAG000090177095/EOBAG004630008195/EOBAG002490022991/EOBAG001070064991/EOBAG001070034664/EOBAG002100023993/EOBAG007620004095/EOBAG000530031993/EOBAG000090176494/EOBAG000480036794/EOBAG000260226991
BP	GO:0019058	viral life cycle	5/249	21/4176	0.00669153	0.260014	novel.1982/novel.660/EOBAG000440039035/novel.1602/novel.2232	-/-/EOBAG000440039035/-/-	5	3	novel.660/novel.1602/novel.2232	2	novel.1982/EOBAG000440039035
BP	GO:0019882	antigen processing and presentation	4/249	14/4176	0.0076766	0.261004	EOBAG004650048005/EOBAG008460001894/EOBAG011020001095/EOBAG001770088494	EOBAG004650048005/H2-Oa/EOBAG011020001095/HLA-DPB1	4	4	EOBAG004650048005/EOBAG008460001894/EOBAG011020001095/EOBAG001770088494	0
BP	GO:0015074	DNA integration	4/249	18/4176	0.0194454	0.469697	novel.1334/novel.2080/novel.1695/novel.589	-/-/-/-	4	1	novel.589	3	novel.1334/novel.2080/novel.1695
BP	GO:0006022	aminoglycan metabolic process	3/249	11/4176	0.0241779	0.469697	EOBAG001780009994/EOBAG003150078991/EOBAG000900070991	Itih5/Pglyrp1/Extl1	3	1	EOBAG001780009994	2	EOBAG003150078991/EOBAG000900070991
BP	GO:0008272	sulfate transport	3/249	11/4176	0.0241779	0.469697	EOBAG001770032991/EOBAG001920064893/EOBAG108200001095	Slc26a8/Celsr3/EOBAG108200001095	3	1	EOBAG001770032991	2	EOBAG001920064893/EOBAG108200001095
BP	GO:0030203	glycosaminoglycan metabolic process	3/249	11/4176	0.0241779	0.469697	EOBAG001780009994/EOBAG003150078991/EOBAG000900070991	Itih5/Pglyrp1/Extl1	3	1	EOBAG001780009994	2	EOBAG003150078991/EOBAG000900070991
BP	GO:0072348	sulfur compound transport	3/249	11/4176	0.0241779	0.469697	EOBAG001770032991/EOBAG001920064893/EOBAG108200001095	Slc26a8/Celsr3/EOBAG108200001095	3	1	EOBAG001770032991	2	EOBAG001920064893/EOBAG108200001095
BP	GO:0019439	aromatic compound catabolic process	5/249	29/4176	0.0264807	0.469697	EOBAG000010185991/EOBAG000600116991/EOBAG000020051991/EOBAG000320107991/EOBAG000110117991	Hgd/Dffb/Blvra/Nt5c/Tat	5	4	EOBAG000010185991/EOBAG000020051991/EOBAG000320107991/EOBAG000110117991	1	EOBAG000600116991
BP	GO:1901361	organic cyclic compound catabolic process	5/249	29/4176	0.0264807	0.469697	EOBAG000010185991/EOBAG000600116991/EOBAG000020051991/EOBAG000320107991/EOBAG000110117991	Hgd/Dffb/Blvra/Nt5c/Tat	5	4	EOBAG000010185991/EOBAG000020051991/EOBAG000320107991/EOBAG000110117991	1	EOBAG000600116991
BP	GO:0006259	DNA metabolic process	12/249	109/4176	0.0276293	0.469697	novel.1334/novel.2080/novel.807/novel.1798/EOBAG000600116991/novel.1556/novel.1695/EOBAG000170151994/EOBAG000720002994/EOBAG001230008991/novel.576/novel.589	-/-/-/-/Dffb/-/-/Pif1/Pot1a/Nfib/-/-	12	4	novel.1556/EOBAG000170151994/novel.576/novel.589	8	novel.1334/novel.2080/novel.807/novel.1798/EOBAG000600116991/novel.1695/EOBAG000720002994/EOBAG001230008991
BP	GO:0006820	anion transport	6/249	40/4176	0.0294084	0.470534	EOBAG001770032991/EOBAG001920064893/EOBAG108200001095/EOBAG000460012994/EOBAG001630016991/EOBAG001250034994	Slc26a8/Celsr3/EOBAG108200001095/Slc1a2/Slc7a2/Nek10	6	3	EOBAG001770032991/EOBAG000460012994/EOBAG001630016991	3	EOBAG001920064893/EOBAG108200001095/EOBAG001250034994
BP	GO:0006629	lipid metabolic process	12/249	118/4176	0.0469573	0.709577	EOBAG014260001991/EOBAG000090115095/EOBAG000270145993/EOBAG000120006991/novel.41/EOBAG001550008991/EOBAG002650007195/EOBAG005500001095/EOBAG000270114992/EOBAG000090113195/EOBAG004140038991/EOBAG000590062991	Acer2/EOBAG000090115095/Acaca/Galc/-/Chpt1/EOBAG002650007195/EOBAG005500001095/Gdpd1/EOBAG000090113195/Tmem55b/Pla2g12b	12	7	EOBAG000120006991/EOBAG001550008991/EOBAG002650007195/EOBAG005500001095/EOBAG000270114992/EOBAG004140038991/EOBAG000590062991	5	EOBAG014260001991/EOBAG000090115095/EOBAG000270145993/novel.41/EOBAG000090113195
BP	GO:0044255	cellular lipid metabolic process	7/249	60/4176	0.0639794	0.877675	EOBAG014260001991/EOBAG000270145993/EOBAG000120006991/novel.41/EOBAG001550008991/EOBAG005500001095/EOBAG004140038991	Acer2/Acaca/Galc/-/Chpt1/EOBAG005500001095/Tmem55b	7	4	EOBAG000120006991/EOBAG001550008991/EOBAG005500001095/EOBAG004140038991	3	EOBAG014260001991/EOBAG000270145993/novel.41
BP	GO:1901575	organic substance catabolic process	9/249	85/4176	0.0645349	0.877675	EOBAG000010185991/EOBAG000120006991/EOBAG000600116991/EOBAG003150078991/EOBAG000020051991/novel.778/EOBAG000320107991/EOBAG000110117991/EOBAG000590062991	Hgd/Galc/Dffb/Pglyrp1/Blvra/-/Nt5c/Tat/Pla2g12b	9	7	EOBAG000010185991/EOBAG000120006991/EOBAG000020051991/novel.778/EOBAG000320107991/EOBAG000110117991/EOBAG000590062991	2	EOBAG000600116991/EOBAG003150078991
BP	GO:1901565	organonitrogen compound catabolic process	6/249	49/4176	0.068945	0.893002	EOBAG000010185991/EOBAG000120006991/EOBAG003150078991/EOBAG000020051991/novel.778/EOBAG000110117991	Hgd/Galc/Pglyrp1/Blvra/-/Tat	6	5	EOBAG000010185991/EOBAG000120006991/EOBAG000020051991/novel.778/EOBAG000110117991	1	EOBAG003150078991
BP	GO:0051276	chromosome organization	6/249	53/4176	0.0932343	0.98751	EOBAG003660016494/EOBAG000170151994/EOBAG000720002994/novel.576/novel.778/EOBAG001260009994	Hist1h1e/Pif1/Pot1a/-/-/Pttg1	6	4	EOBAG000170151994/novel.576/novel.778/EOBAG001260009994	2	EOBAG003660016494/EOBAG000720002994
BP	GO:0006643	membrane lipid metabolic process	3/249	19/4176	0.100193	0.98751	EOBAG014260001991/EOBAG000120006991/EOBAG005500001095	Acer2/Galc/EOBAG005500001095	3	2	EOBAG000120006991/EOBAG005500001095	1	EOBAG014260001991
BP	GO:0015698	inorganic anion transport	3/249	19/4176	0.100193	0.98751	EOBAG001770032991/EOBAG001920064893/EOBAG108200001095	Slc26a8/Celsr3/EOBAG108200001095	3	1	EOBAG001770032991	2	EOBAG001920064893/EOBAG108200001095
BP	GO:0009056	catabolic process	9/249	93/4176	0.100535	0.98751	EOBAG000010185991/EOBAG000120006991/EOBAG000600116991/EOBAG003150078991/EOBAG000020051991/novel.778/EOBAG000320107991/EOBAG000110117991/EOBAG000590062991	Hgd/Galc/Dffb/Pglyrp1/Blvra/-/Nt5c/Tat/Pla2g12b	9	7	EOBAG000010185991/EOBAG000120006991/EOBAG000020051991/novel.778/EOBAG000320107991/EOBAG000110117991/EOBAG000590062991	2	EOBAG000600116991/EOBAG003150078991
BP	GO:0000003	reproduction	2/249	10/4176	0.116178	0.98751	EOBAG001640008991/novel.576	Mob3b/-	2	1	novel.576	1	EOBAG001640008991
BP	GO:0005996	monosaccharide metabolic process	2/249	10/4176	0.116178	0.98751	EOBAG000920002994/EOBAG002810030991	Pfkfb2/Pck2	2	2	EOBAG000920002994/EOBAG002810030991	0
BP	GO:0022414	reproductive process	2/249	10/4176	0.116178	0.98751	EOBAG001640008991/novel.576	Mob3b/-	2	1	novel.576	1	EOBAG001640008991
BP	GO:0033013	tetrapyrrole metabolic process	2/249	10/4176	0.116178	0.98751	EOBAG000730005991/EOBAG000020051991	Alad/Blvra	2	1	EOBAG000020051991	1	EOBAG000730005991
BP	GO:0070838	divalent metal ion transport	2/249	10/4176	0.116178	0.98751	EOBAG000540025991/EOBAG001010019991	Nipal2/Nipa1	2	1	EOBAG000540025991	1	EOBAG001010019991
BP	GO:0072511	divalent inorganic cation transport	2/249	10/4176	0.116178	0.98751	EOBAG000540025991/EOBAG001010019991	Nipal2/Nipa1	2	1	EOBAG000540025991	1	EOBAG001010019991
BP	GO:0098813	nuclear chromosome segregation	2/249	10/4176	0.116178	0.98751	novel.576/novel.778	-/-	2	2	novel.576/novel.778	0
BP	GO:0008610	lipid biosynthetic process	4/249	35/4176	0.152697	0.993199	EOBAG000270145993/novel.41/EOBAG001550008991/EOBAG002650007195	Acaca/-/Chpt1/EOBAG002650007195	4	2	EOBAG001550008991/EOBAG002650007195	2	EOBAG000270145993/novel.41
BP	GO:0042592	homeostatic process	4/249	35/4176	0.152697	0.993199	EOBAG000170151994/EOBAG000720002994/EOBAG004760007992/EOBAG000250072893	Pif1/Pot1a/Pdia6/Pdia4	4	3	EOBAG000170151994/EOBAG004760007992/EOBAG000250072893	1	EOBAG000720002994
BP	GO:0000280	nuclear division	2/249	12/4176	0.157777	0.993199	novel.576/novel.778	-/-	2	2	novel.576/novel.778	0
BP	GO:0006979	response to oxidative stress	2/249	12/4176	0.157777	0.993199	EOBAG001880028992/EOBAG000480036794	Gpx7/Tpo	2	1	EOBAG001880028992	1	EOBAG000480036794
BP	GO:0009190	cyclic nucleotide biosynthetic process	2/249	12/4176	0.157777	0.993199	EOBAG000030172991/EOBAG001190028992	Adcy3/Gucy2c	2	1	EOBAG001190028992	1	EOBAG000030172991
BP	GO:0009187	cyclic nucleotide metabolic process	2/249	13/4176	0.179487	0.993199	EOBAG000030172991/EOBAG001190028992	Adcy3/Gucy2c	2	1	EOBAG001190028992	1	EOBAG000030172991
BP	GO:0015711	organic anion transport	2/249	13/4176	0.179487	0.993199	EOBAG000460012994/EOBAG001630016991	Slc1a2/Slc7a2	2	2	EOBAG000460012994/EOBAG001630016991	0
BP	GO:0015849	organic acid transport	2/249	13/4176	0.179487	0.993199	EOBAG000460012994/EOBAG001630016991	Slc1a2/Slc7a2	2	2	EOBAG000460012994/EOBAG001630016991	0
BP	GO:0016042	lipid catabolic process	2/249	13/4176	0.179487	0.993199	EOBAG000120006991/EOBAG000590062991	Galc/Pla2g12b	2	2	EOBAG000120006991/EOBAG000590062991	0
BP	GO:0046942	carboxylic acid transport	2/249	13/4176	0.179487	0.993199	EOBAG000460012994/EOBAG001630016991	Slc1a2/Slc7a2	2	2	EOBAG000460012994/EOBAG001630016991	0
BP	GO:0007059	chromosome segregation	2/249	14/4176	0.20161	0.993199	novel.576/novel.778	-/-	2	2	novel.576/novel.778	0
BP	GO:0048285	organelle fission	2/249	14/4176	0.20161	0.993199	novel.576/novel.778	-/-	2	2	novel.576/novel.778	0
BP	GO:0055085	transmembrane transport	18/249	244/4176	0.201948	0.993199	EOBAG001800076991/EOBAG003490029884/EOBAG000310117991/EOBAG000100125894/EOBAG000630275095/EOBAG003530013991/EOBAG004190009993/EOBAG000780022991/EOBAG002140017894/EOBAG000070269991/EOBAG003110008894/EOBAG003110007894/EOBAG000630068993/EOBAG001630016991/EOBAG004170013991/EOBAG000170134991/EOBAG000280022991/EOBAG001090055991	Hcn3/Slc43a3/Scn8a/Slc22a1/EOBAG000630275095/Slc12a2/Atp6v1e1/Slc18b1/Kcnu1/Abcb9/Abcb1a/Abcb4/Kcnq1/Slc7a2/Slc17a1/Slc24a1/Abcb11/Slc16a4	18	8	EOBAG000100125894/EOBAG003530013991/EOBAG004190009993/EOBAG002140017894/EOBAG000070269991/EOBAG003110007894/EOBAG000630068993/EOBAG001630016991	10	EOBAG001800076991/EOBAG003490029884/EOBAG000310117991/EOBAG000630275095/EOBAG000780022991/EOBAG003110008894/EOBAG004170013991/EOBAG000170134991/EOBAG000280022991/EOBAG001090055991
BP	GO:0044248	cellular catabolic process	7/249	81/4176	0.206454	0.993199	EOBAG000010185991/EOBAG000120006991/EOBAG000600116991/EOBAG000020051991/novel.778/EOBAG000320107991/EOBAG000110117991	Hgd/Galc/Dffb/Blvra/-/Nt5c/Tat	7	6	EOBAG000010185991/EOBAG000120006991/EOBAG000020051991/novel.778/EOBAG000320107991/EOBAG000110117991	1	EOBAG000600116991
BP	GO:0007018	microtubule-based movement	5/249	53/4176	0.206621	0.993199	EOBAG000750039693/EOBAG000240023991/EOBAG001940010993/EOBAG001290066494/EOBAG000740064991	Dnah6/Dnah5/Dnah11/Gm4869/Kif12	5	2	EOBAG001940010993/EOBAG001290066494	3	EOBAG000750039693/EOBAG000240023991/EOBAG000740064991
BP	GO:0044270	cellular nitrogen compound catabolic process	3/249	27/4176	0.215564	0.993199	EOBAG000600116991/EOBAG000020051991/EOBAG000320107991	Dffb/Blvra/Nt5c	3	2	EOBAG000020051991/EOBAG000320107991	1	EOBAG000600116991
BP	GO:0046700	heterocycle catabolic process	3/249	27/4176	0.215564	0.993199	EOBAG000600116991/EOBAG000020051991/EOBAG000320107991	Dffb/Blvra/Nt5c	3	2	EOBAG000020051991/EOBAG000320107991	1	EOBAG000600116991
BP	GO:0006364	rRNA processing	2/249	15/4176	0.224021	0.993199	EOBAG003470004095/EOBAG000640066991	EOBAG003470004095/Rrp1b	2	1	EOBAG003470004095	1	EOBAG000640066991
BP	GO:0008654	phospholipid biosynthetic process	2/249	15/4176	0.224021	0.993199	novel.41/EOBAG001550008991	-/Chpt1	2	1	EOBAG001550008991	1	novel.41
BP	GO:0016072	rRNA metabolic process	2/249	15/4176	0.224021	0.993199	EOBAG003470004095/EOBAG000640066991	EOBAG003470004095/Rrp1b	2	1	EOBAG003470004095	1	EOBAG000640066991
BP	GO:0007266	Rho protein signal transduction	4/249	41/4176	0.22627	0.993199	EOBAG003130010994/EOBAG002000021894/EOBAG003020003894/EOBAG000250064991	Arhgef18/Arhgef19/Vav3/Arhgef5	4	2	EOBAG002000021894/EOBAG003020003894	2	EOBAG003130010994/EOBAG000250064991
BP	GO:0035023	regulation of Rho protein signal transduction	4/249	41/4176	0.22627	0.993199	EOBAG003130010994/EOBAG002000021894/EOBAG003020003894/EOBAG000250064991	Arhgef18/Arhgef19/Vav3/Arhgef5	4	2	EOBAG002000021894/EOBAG003020003894	2	EOBAG003130010994/EOBAG000250064991
BP	GO:0006811	ion transport	16/249	221/4176	0.242317	0.993199	EOBAG001800076991/EOBAG000310117991/EOBAG003530013991/EOBAG004190009993/EOBAG001770032991/EOBAG001920064893/EOBAG001070039991/EOBAG002140017894/EOBAG000540025991/EOBAG108200001095/EOBAG001010019991/EOBAG000630068993/EOBAG000460012994/EOBAG001630016991/EOBAG001250034994/EOBAG000260080991	Hcn3/Scn8a/Slc12a2/Atp6v1e1/Slc26a8/Celsr3/Chrna2/Kcnu1/Nipal2/EOBAG108200001095/Nipa1/Kcnq1/Slc1a2/Slc7a2/Nek10/Chrne	16	10	EOBAG003530013991/EOBAG004190009993/EOBAG001770032991/EOBAG001070039991/EOBAG002140017894/EOBAG000540025991/EOBAG000630068993/EOBAG000460012994/EOBAG001630016991/EOBAG000260080991	6	EOBAG001800076991/EOBAG000310117991/EOBAG001920064893/EOBAG108200001095/EOBAG001010019991/EOBAG001250034994
BP	GO:0007156	homophilic cell adhesion via plasma membrane adhesion molecules	6/249	71/4176	0.247156	0.993199	EOBAG003300007005/EOBAG000020105993/EOBAG001920064893/EOBAG000430025992/EOBAG000300100794/EOBAG003450002994	EOBAG003300007005/Cdhr2/Celsr3/Cdhr3/Pcdhga1/Pcdh20	6	0		6	EOBAG003300007005/EOBAG000020105993/EOBAG001920064893/EOBAG000430025992/EOBAG000300100794/EOBAG003450002994
BP	GO:0098609	cell-cell adhesion	6/249	71/4176	0.247156	0.993199	EOBAG003300007005/EOBAG000020105993/EOBAG001920064893/EOBAG000430025992/EOBAG000300100794/EOBAG003450002994	EOBAG003300007005/Cdhr2/Celsr3/Cdhr3/Pcdhga1/Pcdh20	6	0		6	EOBAG003300007005/EOBAG000020105993/EOBAG001920064893/EOBAG000430025992/EOBAG000300100794/EOBAG003450002994
BP	GO:0098742	cell-cell adhesion via plasma-membrane adhesion molecules	6/249	71/4176	0.247156	0.993199	EOBAG003300007005/EOBAG000020105993/EOBAG001920064893/EOBAG000430025992/EOBAG000300100794/EOBAG003450002994	EOBAG003300007005/Cdhr2/Celsr3/Cdhr3/Pcdhga1/Pcdh20	6	0		6	EOBAG003300007005/EOBAG000020105993/EOBAG001920064893/EOBAG000430025992/EOBAG000300100794/EOBAG003450002994
BP	GO:0040007	growth	3/249	29/4176	0.247841	0.993199	EOBAG000170167894/EOBAG001100011992/EOBAG000650054991	Inhba/Bmp6/Htra3	3	1	EOBAG000650054991	2	EOBAG000170167894/EOBAG001100011992
BP	GO:0006887	exocytosis	2/249	18/4176	0.291917	0.993199	EOBAG001640008991/EOBAG000070259994	Mob3b/Vps33a	2	0		2	EOBAG001640008991/EOBAG000070259994
BP	GO:0032940	secretion by cell	2/249	18/4176	0.291917	0.993199	EOBAG001640008991/EOBAG000070259994	Mob3b/Vps33a	2	0		2	EOBAG001640008991/EOBAG000070259994
BP	GO:0006644	phospholipid metabolic process	3/249	32/4176	0.297424	0.993199	novel.41/EOBAG001550008991/EOBAG004140038991	-/Chpt1/Tmem55b	3	2	EOBAG001550008991/EOBAG004140038991	1	novel.41
BP	GO:0006928	movement of cell or subcellular component	5/249	62/4176	0.309734	0.993199	EOBAG000750039693/EOBAG000240023991/EOBAG001940010993/EOBAG001290066494/EOBAG000740064991	Dnah6/Dnah5/Dnah11/Gm4869/Kif12	5	2	EOBAG001940010993/EOBAG001290066494	3	EOBAG000750039693/EOBAG000240023991/EOBAG000740064991
BP	GO:0046903	secretion	2/249	19/4176	0.314473	0.993199	EOBAG001640008991/EOBAG000070259994	Mob3b/Vps33a	2	0		2	EOBAG001640008991/EOBAG000070259994
BP	GO:0042254	ribosome biogenesis	2/249	21/4176	0.359039	0.993199	EOBAG003470004095/EOBAG000640066991	EOBAG003470004095/Rrp1b	2	1	EOBAG003470004095	1	EOBAG000640066991
BP	GO:0019637	organophosphate metabolic process	8/249	114/4176	0.369574	0.993199	EOBAG000030172991/novel.41/EOBAG001190028992/EOBAG001550008991/EOBAG000290016991/EOBAG000320107991/EOBAG000120043991/EOBAG004140038991	Adcy3/-/Gucy2c/Chpt1/Pank3/Nt5c/Itpk1/Tmem55b	8	6	EOBAG001190028992/EOBAG001550008991/EOBAG000290016991/EOBAG000320107991/EOBAG000120043991/EOBAG004140038991	2	EOBAG000030172991/novel.41
BP	GO:0007166	cell surface receptor signaling pathway	4/249	52/4176	0.375979	0.993199	EOBAG000650075884/EOBAG001270014594/EOBAG000390094694/EOBAG000360009992	Evc2/Fzd8/Epha10/Fzd7	4	1	EOBAG000360009992	3	EOBAG000650075884/EOBAG001270014594/EOBAG000390094694
BP	GO:0007265	Ras protein signal transduction	4/249	52/4176	0.375979	0.993199	EOBAG003130010994/EOBAG002000021894/EOBAG003020003894/EOBAG000250064991	Arhgef18/Arhgef19/Vav3/Arhgef5	4	2	EOBAG002000021894/EOBAG003020003894	2	EOBAG003130010994/EOBAG000250064991
BP	GO:0046578	regulation of Ras protein signal transduction	4/249	52/4176	0.375979	0.993199	EOBAG003130010994/EOBAG002000021894/EOBAG003020003894/EOBAG000250064991	Arhgef18/Arhgef19/Vav3/Arhgef5	4	2	EOBAG002000021894/EOBAG003020003894	2	EOBAG003130010994/EOBAG000250064991
BP	GO:0071840	cellular component organization or biogenesis	15/249	230/4176	0.397204	0.993199	EOBAG003470004095/EOBAG003660016494/EOBAG000060054794/EOBAG000600116991/EOBAG001640008991/EOBAG000390057994/EOBAG000170151994/EOBAG000720002994/EOBAG000650054991/EOBAG000640066991/novel.576/novel.778/EOBAG002420010992/EOBAG001260009994/EOBAG000070032991	EOBAG003470004095/Hist1h1e/Kctd8/Dffb/Mob3b/Cap1/Pif1/Pot1a/Htra3/Rrp1b/-/-/Svil/Pttg1/Kctd6	15	8	EOBAG003470004095/EOBAG000390057994/EOBAG000170151994/EOBAG000650054991/novel.576/novel.778/EOBAG001260009994/EOBAG000070032991	7	EOBAG003660016494/EOBAG000060054794/EOBAG000600116991/EOBAG001640008991/EOBAG000720002994/EOBAG000640066991/EOBAG002420010992
BP	GO:0022613	ribonucleoprotein complex biogenesis	2/249	23/4176	0.40251	0.993199	EOBAG003470004095/EOBAG000640066991	EOBAG003470004095/Rrp1b	2	1	EOBAG003470004095	1	EOBAG000640066991
BP	GO:0034655	nucleobase-containing compound catabolic process	2/249	23/4176	0.40251	0.993199	EOBAG000600116991/EOBAG000320107991	Dffb/Nt5c	2	1	EOBAG000320107991	1	EOBAG000600116991
BP	GO:0044281	small molecule metabolic process	12/249	183/4176	0.409388	0.993199	EOBAG000020044991/EOBAG000030172991/EOBAG000270145993/EOBAG000010185991/EOBAG001780009994/EOBAG000920002994/EOBAG001190028992/EOBAG000290016991/EOBAG002810030991/EOBAG000320107991/EOBAG000120043991/EOBAG000110117991	Hdc/Adcy3/Acaca/Hgd/Itih5/Pfkfb2/Gucy2c/Pank3/Pck2/Nt5c/Itpk1/Tat	12	10	EOBAG000020044991/EOBAG000010185991/EOBAG001780009994/EOBAG000920002994/EOBAG001190028992/EOBAG000290016991/EOBAG002810030991/EOBAG000320107991/EOBAG000120043991/EOBAG000110117991	2	EOBAG000030172991/EOBAG000270145993
BP	GO:0022402	cell cycle process	2/249	24/4176	0.423725	0.993199	novel.576/novel.778	-/-	2	2	novel.576/novel.778	0
BP	GO:0007155	cell adhesion	7/249	104/4176	0.427216	0.993199	EOBAG003300007005/EOBAG000020105993/EOBAG001920064893/EOBAG001800106991/EOBAG000430025992/EOBAG000300100794/EOBAG003450002994	EOBAG003300007005/Cdhr2/Celsr3/Bcan/Cdhr3/Pcdhga1/Pcdh20	7	0		7	EOBAG003300007005/EOBAG000020105993/EOBAG001920064893/EOBAG001800106991/EOBAG000430025992/EOBAG000300100794/EOBAG003450002994
BP	GO:0022610	biological adhesion	7/249	104/4176	0.427216	0.993199	EOBAG003300007005/EOBAG000020105993/EOBAG001920064893/EOBAG001800106991/EOBAG000430025992/EOBAG000300100794/EOBAG003450002994	EOBAG003300007005/Cdhr2/Celsr3/Bcan/Cdhr3/Pcdhga1/Pcdh20	7	0		7	EOBAG003300007005/EOBAG000020105993/EOBAG001920064893/EOBAG001800106991/EOBAG000430025992/EOBAG000300100794/EOBAG003450002994
BP	GO:0007017	microtubule-based process	5/249	72/4176	0.430343	0.993199	EOBAG000750039693/EOBAG000240023991/EOBAG001940010993/EOBAG001290066494/EOBAG000740064991	Dnah6/Dnah5/Dnah11/Gm4869/Kif12	5	2	EOBAG001940010993/EOBAG001290066494	3	EOBAG000750039693/EOBAG000240023991/EOBAG000740064991
BP	GO:0051056	regulation of small GTPase mediated signal transduction	4/249	57/4176	0.444543	0.993199	EOBAG003130010994/EOBAG002000021894/EOBAG003020003894/EOBAG000250064991	Arhgef18/Arhgef19/Vav3/Arhgef5	4	2	EOBAG002000021894/EOBAG003020003894	2	EOBAG003130010994/EOBAG000250064991
BP	GO:0045454	cell redox homeostasis	2/249	25/4176	0.444545	0.993199	EOBAG004760007992/EOBAG000250072893	Pdia6/Pdia4	2	2	EOBAG004760007992/EOBAG000250072893	0
BP	GO:0000278	mitotic cell cycle	1/249	10/4176	0.45961	0.993199	novel.778	-	1	1	novel.778	0
BP	GO:0007169	transmembrane receptor protein tyrosine kinase signaling pathway	1/249	10/4176	0.45961	0.993199	EOBAG000390094694	Epha10	1	0		1	EOBAG000390094694
BP	GO:0009607	response to biotic stimulus	1/249	10/4176	0.45961	0.993199	EOBAG000630013394	Ifitm6	1	1	EOBAG000630013394	0
BP	GO:0098656	anion transmembrane transport	1/249	10/4176	0.45961	0.993199	EOBAG001630016991	Slc7a2	1	1	EOBAG001630016991	0
BP	GO:1903047	mitotic cell cycle process	1/249	10/4176	0.45961	0.993199	novel.778	-	1	1	novel.778	0
BP	GO:1903825	organic acid transmembrane transport	1/249	10/4176	0.45961	0.993199	EOBAG001630016991	Slc7a2	1	1	EOBAG001630016991	0
BP	GO:1905039	carboxylic acid transmembrane transport	1/249	10/4176	0.45961	0.993199	EOBAG001630016991	Slc7a2	1	1	EOBAG001630016991	0
BP	GO:0006955	immune response	6/249	91/4176	0.461316	0.993199	novel.1220/EOBAG004650048005/EOBAG008970001594/EOBAG008460001894/EOBAG011020001095/EOBAG001770088494	-/EOBAG004650048005/HLA-A/H2-Oa/EOBAG011020001095/HLA-DPB1	6	5	novel.1220/EOBAG004650048005/EOBAG008460001894/EOBAG011020001095/EOBAG001770088494	1	EOBAG008970001594
BP	GO:0005975	carbohydrate metabolic process	6/249	92/4176	0.472006	0.993199	EOBAG000920002994/EOBAG002100022991/EOBAG002100023993/EOBAG000680111991/EOBAG002810030991/EOBAG003340020991	Pfkfb2/Ldhb/Gys2/Nans/Pck2/Pgls	6	4	EOBAG000920002994/EOBAG002100022991/EOBAG002810030991/EOBAG003340020991	2	EOBAG002100023993/EOBAG000680111991
BP	GO:0016043	cellular component organization	13/249	209/4176	0.479512	0.993199	EOBAG003660016494/EOBAG000060054794/EOBAG000600116991/EOBAG001640008991/EOBAG000390057994/EOBAG000170151994/EOBAG000720002994/EOBAG000650054991/novel.576/novel.778/EOBAG002420010992/EOBAG001260009994/EOBAG000070032991	Hist1h1e/Kctd8/Dffb/Mob3b/Cap1/Pif1/Pot1a/Htra3/-/-/Svil/Pttg1/Kctd6	13	7	EOBAG000390057994/EOBAG000170151994/EOBAG000650054991/novel.576/novel.778/EOBAG001260009994/EOBAG000070032991	6	EOBAG003660016494/EOBAG000060054794/EOBAG000600116991/EOBAG001640008991/EOBAG000720002994/EOBAG002420010992
BP	GO:0006996	organelle organization	8/249	126/4176	0.4806	0.993199	EOBAG003660016494/EOBAG000390057994/EOBAG000170151994/EOBAG000720002994/novel.576/novel.778/EOBAG002420010992/EOBAG001260009994	Hist1h1e/Cap1/Pif1/Pot1a/-/-/Svil/Pttg1	8	5	EOBAG000390057994/EOBAG000170151994/novel.576/novel.778/EOBAG001260009994	3	EOBAG003660016494/EOBAG000720002994/EOBAG002420010992
BP	GO:1902531	regulation of intracellular signal transduction	4/249	60/4176	0.484619	0.993199	EOBAG003130010994/EOBAG002000021894/EOBAG003020003894/EOBAG000250064991	Arhgef18/Arhgef19/Vav3/Arhgef5	4	2	EOBAG002000021894/EOBAG003020003894	2	EOBAG003130010994/EOBAG000250064991
BP	GO:0009966	regulation of signal transduction	5/249	77/4176	0.489488	0.993199	EOBAG003130010994/EOBAG002000021894/EOBAG001370028994/EOBAG003020003894/EOBAG000250064991	Arhgef18/Arhgef19/Ube2f/Vav3/Arhgef5	5	3	EOBAG002000021894/EOBAG001370028994/EOBAG003020003894	2	EOBAG003130010994/EOBAG000250064991
BP	GO:0010646	regulation of cell communication	5/249	77/4176	0.489488	0.993199	EOBAG003130010994/EOBAG002000021894/EOBAG001370028994/EOBAG003020003894/EOBAG000250064991	Arhgef18/Arhgef19/Ube2f/Vav3/Arhgef5	5	3	EOBAG002000021894/EOBAG001370028994/EOBAG003020003894	2	EOBAG003130010994/EOBAG000250064991
BP	GO:0090407	organophosphate biosynthetic process	5/249	77/4176	0.489488	0.993199	EOBAG000030172991/novel.41/EOBAG001190028992/EOBAG001550008991/EOBAG000290016991	Adcy3/-/Gucy2c/Chpt1/Pank3	5	3	EOBAG001190028992/EOBAG001550008991/EOBAG000290016991	2	EOBAG000030172991/novel.41
BP	GO:0006631	fatty acid metabolic process	1/249	11/4176	0.491909	0.993199	EOBAG000270145993	Acaca	1	0		1	EOBAG000270145993
BP	GO:0006904	vesicle docking involved in exocytosis	1/249	11/4176	0.491909	0.993199	EOBAG000070259994	Vps33a	1	0		1	EOBAG000070259994
BP	GO:0022411	cellular component disassembly	1/249	11/4176	0.491909	0.993199	EOBAG000600116991	Dffb	1	0		1	EOBAG000600116991
BP	GO:0140029	exocytic process	1/249	11/4176	0.491909	0.993199	EOBAG000070259994	Vps33a	1	0		1	EOBAG000070259994
BP	GO:0009057	macromolecule catabolic process	3/249	44/4176	0.493024	0.993199	EOBAG000600116991/EOBAG003150078991/novel.778	Dffb/Pglyrp1/-	3	1	novel.778	2	EOBAG000600116991/EOBAG003150078991
BP	GO:0002376	immune system process	6/249	94/4176	0.493205	0.993199	novel.1220/EOBAG004650048005/EOBAG008970001594/EOBAG008460001894/EOBAG011020001095/EOBAG001770088494	-/EOBAG004650048005/HLA-A/H2-Oa/EOBAG011020001095/HLA-DPB1	6	5	novel.1220/EOBAG004650048005/EOBAG008460001894/EOBAG011020001095/EOBAG001770088494	1	EOBAG008970001594
BP	GO:0023051	regulation of signaling	5/249	78/4176	0.501069	0.993199	EOBAG003130010994/EOBAG002000021894/EOBAG001370028994/EOBAG003020003894/EOBAG000250064991	Arhgef18/Arhgef19/Ube2f/Vav3/Arhgef5	5	3	EOBAG002000021894/EOBAG001370028994/EOBAG003020003894	2	EOBAG003130010994/EOBAG000250064991
BP	GO:0017144	drug metabolic process	2/249	28/4176	0.504376	0.993199	EOBAG000010185991/EOBAG000750027994	Hgd/Mat2a	2	2	EOBAG000010185991/EOBAG000750027994	0
BP	GO:0030001	metal ion transport	4/249	62/4176	0.510691	0.993199	EOBAG000310117991/EOBAG002140017894/EOBAG000540025991/EOBAG001010019991	Scn8a/Kcnu1/Nipal2/Nipa1	4	2	EOBAG002140017894/EOBAG000540025991	2	EOBAG000310117991/EOBAG001010019991
BP	GO:0022406	membrane docking	1/249	12/4176	0.522285	0.993199	EOBAG000070259994	Vps33a	1	0		1	EOBAG000070259994
BP	GO:0048278	vesicle docking	1/249	12/4176	0.522285	0.993199	EOBAG000070259994	Vps33a	1	0		1	EOBAG000070259994
BP	GO:0140056	organelle localization by membrane tethering	1/249	12/4176	0.522285	0.993199	EOBAG000070259994	Vps33a	1	0		1	EOBAG000070259994
BP	GO:0009108	coenzyme biosynthetic process	2/249	29/4176	0.523379	0.993199	EOBAG000290016991/EOBAG000750027994	Pank3/Mat2a	2	2	EOBAG000290016991/EOBAG000750027994	0
BP	GO:0065008	regulation of biological quality	4/249	63/4176	0.523504	0.993199	EOBAG000170151994/EOBAG000720002994/EOBAG004760007992/EOBAG000250072893	Pif1/Pot1a/Pdia6/Pdia4	4	3	EOBAG000170151994/EOBAG004760007992/EOBAG000250072893	1	EOBAG000720002994
BP	GO:0051260	protein homooligomerization	2/249	30/4176	0.541888	0.993199	EOBAG000060054794/EOBAG000070032991	Kctd8/Kctd6	2	1	EOBAG000070032991	1	EOBAG000060054794
BP	GO:0048583	regulation of response to stimulus	5/249	82/4176	0.54632	0.993199	EOBAG003130010994/EOBAG002000021894/EOBAG001370028994/EOBAG003020003894/EOBAG000250064991	Arhgef18/Arhgef19/Ube2f/Vav3/Arhgef5	5	3	EOBAG002000021894/EOBAG001370028994/EOBAG003020003894	2	EOBAG003130010994/EOBAG000250064991
BP	GO:0006790	sulfur compound metabolic process	1/249	13/4176	0.550852	0.993199	EOBAG000750027994	Mat2a	1	1	EOBAG000750027994	0
BP	GO:0015988	energy coupled proton transmembrane transport, against electrochemical gradient	1/249	13/4176	0.550852	0.993199	EOBAG004190009993	Atp6v1e1	1	1	EOBAG004190009993	0
BP	GO:0015991	ATP hydrolysis coupled proton transport	1/249	13/4176	0.550852	0.993199	EOBAG004190009993	Atp6v1e1	1	1	EOBAG004190009993	0
BP	GO:0090662	ATP hydrolysis coupled transmembrane transport	1/249	13/4176	0.550852	0.993199	EOBAG004190009993	Atp6v1e1	1	1	EOBAG004190009993	0
BP	GO:0099131	ATP hydrolysis coupled ion transmembrane transport	1/249	13/4176	0.550852	0.993199	EOBAG004190009993	Atp6v1e1	1	1	EOBAG004190009993	0
BP	GO:0099132	ATP hydrolysis coupled cation transmembrane transport	1/249	13/4176	0.550852	0.993199	EOBAG004190009993	Atp6v1e1	1	1	EOBAG004190009993	0
BP	GO:1901605	alpha-amino acid metabolic process	1/249	13/4176	0.550852	0.993199	EOBAG000010185991	Hgd	1	1	EOBAG000010185991	0
BP	GO:0051186	cofactor metabolic process	3/249	48/4176	0.552543	0.993199	EOBAG000020051991/EOBAG000290016991/EOBAG000750027994	Blvra/Pank3/Mat2a	3	3	EOBAG000020051991/EOBAG000290016991/EOBAG000750027994	0
BP	GO:0019752	carboxylic acid metabolic process	5/249	83/4176	0.557331	0.993199	EOBAG000020044991/EOBAG000270145993/EOBAG000010185991/EOBAG001780009994/EOBAG000110117991	Hdc/Acaca/Hgd/Itih5/Tat	5	4	EOBAG000020044991/EOBAG000010185991/EOBAG001780009994/EOBAG000110117991	1	EOBAG000270145993
BP	GO:0016071	mRNA metabolic process	2/249	31/4176	0.559894	0.993199	EOBAG003470004095/EOBAG000460032991	EOBAG003470004095/Cstf3	2	1	EOBAG003470004095	1	EOBAG000460032991
BP	GO:0044283	small molecule biosynthetic process	3/249	49/4176	0.566769	0.993199	EOBAG000270145993/EOBAG002810030991/EOBAG000320107991	Acaca/Pck2/Nt5c	3	2	EOBAG002810030991/EOBAG000320107991	1	EOBAG000270145993
BP	GO:0006082	organic acid metabolic process	5/249	84/4176	0.56821	0.993199	EOBAG000020044991/EOBAG000270145993/EOBAG000010185991/EOBAG001780009994/EOBAG000110117991	Hdc/Acaca/Hgd/Itih5/Tat	5	4	EOBAG000020044991/EOBAG000010185991/EOBAG001780009994/EOBAG000110117991	1	EOBAG000270145993
BP	GO:0043436	oxoacid metabolic process	5/249	84/4176	0.56821	0.993199	EOBAG000020044991/EOBAG000270145993/EOBAG000010185991/EOBAG001780009994/EOBAG000110117991	Hdc/Acaca/Hgd/Itih5/Tat	5	4	EOBAG000020044991/EOBAG000010185991/EOBAG001780009994/EOBAG000110117991	1	EOBAG000270145993
BP	GO:0019725	cellular homeostasis	2/249	32/4176	0.577392	0.993199	EOBAG004760007992/EOBAG000250072893	Pdia6/Pdia4	2	2	EOBAG004760007992/EOBAG000250072893	0
BP	GO:0001558	regulation of cell growth	1/249	14/4176	0.577716	0.993199	EOBAG000650054991	Htra3	1	1	EOBAG000650054991	0
BP	GO:0006352	DNA-templated transcription, initiation	1/249	14/4176	0.577716	0.993199	EOBAG001450005893	Gtf2a1l	1	1	EOBAG001450005893	0
BP	GO:0006664	glycolipid metabolic process	1/249	14/4176	0.577716	0.993199	EOBAG000120006991	Galc	1	1	EOBAG000120006991	0
BP	GO:0016049	cell growth	1/249	14/4176	0.577716	0.993199	EOBAG000650054991	Htra3	1	1	EOBAG000650054991	0
BP	GO:1903509	liposaccharide metabolic process	1/249	14/4176	0.577716	0.993199	EOBAG000120006991	Galc	1	1	EOBAG000120006991	0
BP	GO:0006732	coenzyme metabolic process	2/249	33/4176	0.594378	0.993199	EOBAG000290016991/EOBAG000750027994	Pank3/Mat2a	2	2	EOBAG000290016991/EOBAG000750027994	0
BP	GO:0006334	nucleosome assembly	1/249	15/4176	0.60298	0.993199	EOBAG003660016494	Hist1h1e	1	0		1	EOBAG003660016494
BP	GO:0006413	translational initiation	1/249	15/4176	0.60298	0.993199	EOBAG000020204991	Eif4e3	1	1	EOBAG000020204991	0
BP	GO:0031497	chromatin assembly	1/249	15/4176	0.60298	0.993199	EOBAG003660016494	Hist1h1e	1	0		1	EOBAG003660016494
BP	GO:0034728	nucleosome organization	1/249	15/4176	0.60298	0.993199	EOBAG003660016494	Hist1h1e	1	0		1	EOBAG003660016494
BP	GO:0040008	regulation of growth	1/249	15/4176	0.60298	0.993199	EOBAG000650054991	Htra3	1	1	EOBAG000650054991	0
BP	GO:0051640	organelle localization	1/249	15/4176	0.60298	0.993199	EOBAG000070259994	Vps33a	1	0		1	EOBAG000070259994
BP	GO:0061024	membrane organization	1/249	15/4176	0.60298	0.993199	EOBAG001640008991	Mob3b	1	0		1	EOBAG001640008991
BP	GO:1901135	carbohydrate derivative metabolic process	7/249	123/4176	0.607374	0.993199	EOBAG001780009994/EOBAG000120006991/EOBAG000110134991/EOBAG003150078991/EOBAG000900070991/EOBAG000290016991/EOBAG000320107991	Itih5/Galc/St3gal2/Pglyrp1/Extl1/Pank3/Nt5c	7	4	EOBAG001780009994/EOBAG000120006991/EOBAG000290016991/EOBAG000320107991	3	EOBAG000110134991/EOBAG003150078991/EOBAG000900070991
BP	GO:0051259	protein complex oligomerization	2/249	34/4176	0.61085	0.993199	EOBAG000060054794/EOBAG000070032991	Kctd8/Kctd6	2	1	EOBAG000070032991	1	EOBAG000060054794
BP	GO:0007186	G-protein coupled receptor signaling pathway	13/249	229/4176	0.61679	0.993199	EOBAG000140095894/EOBAG000480013991/EOBAG000180031992/EOBAG001730029894/EOBAG001370028994/EOBAG001920064893/EOBAG005630004894/EOBAG001290058991/EOBAG000880007991/EOBAG000690042694/EOBAG000630024792/EOBAG002330024993/EOBAG000040219991	Adgrb1/Adgrd1/Mcoln2/Npffr2/Ube2f/Celsr3/Adgre1/Gna12/S1pr1/P2ry4/Drd4/Cysltr1/P2ry6	13	3	EOBAG001730029894/EOBAG001370028994/EOBAG001290058991	10	EOBAG000140095894/EOBAG000480013991/EOBAG000180031992/EOBAG001920064893/EOBAG005630004894/EOBAG000880007991/EOBAG000690042694/EOBAG000630024792/EOBAG002330024993/EOBAG000040219991
BP	GO:0006323	DNA packaging	1/249	16/4176	0.626738	0.993199	EOBAG003660016494	Hist1h1e	1	0		1	EOBAG003660016494
BP	GO:0006333	chromatin assembly or disassembly	1/249	16/4176	0.626738	0.993199	EOBAG003660016494	Hist1h1e	1	0		1	EOBAG003660016494
BP	GO:0009166	nucleotide catabolic process	1/249	16/4176	0.626738	0.993199	EOBAG000320107991	Nt5c	1	1	EOBAG000320107991	0
BP	GO:1901292	nucleoside phosphate catabolic process	1/249	16/4176	0.626738	0.993199	EOBAG000320107991	Nt5c	1	1	EOBAG000320107991	0
BP	GO:0051188	cofactor biosynthetic process	2/249	35/4176	0.62681	0.993199	EOBAG000290016991/EOBAG000750027994	Pank3/Mat2a	2	2	EOBAG000290016991/EOBAG000750027994	0
BP	GO:0007167	enzyme linked receptor protein signaling pathway	1/249	17/4176	0.64908	0.993199	EOBAG000390094694	Epha10	1	0		1	EOBAG000390094694
BP	GO:0032501	multicellular organismal process	3/249	56/4176	0.658258	0.993199	EOBAG001640008991/EOBAG002830026994/novel.576	Mob3b/Ciart/-	3	2	EOBAG002830026994/novel.576	1	EOBAG001640008991
BP	GO:0006091	generation of precursor metabolites and energy	1/249	18/4176	0.67009	0.993199	EOBAG002100023993	Gys2	1	0		1	EOBAG002100023993
BP	GO:0006814	sodium ion transport	1/249	18/4176	0.67009	0.993199	EOBAG000310117991	Scn8a	1	0		1	EOBAG000310117991
BP	GO:0015672	monovalent inorganic cation transport	3/249	57/4176	0.670131	0.993199	EOBAG000310117991/EOBAG004190009993/EOBAG002140017894	Scn8a/Atp6v1e1/Kcnu1	3	2	EOBAG004190009993/EOBAG002140017894	1	EOBAG000310117991
BP	GO:0007049	cell cycle	2/249	38/4176	0.671642	0.993199	novel.576/novel.778	-/-	2	2	novel.576/novel.778	0
BP	GO:0009101	glycoprotein biosynthetic process	2/249	38/4176	0.671642	0.993199	EOBAG000110134991/EOBAG000900070991	St3gal2/Extl1	2	0		2	EOBAG000110134991/EOBAG000900070991
BP	GO:0009117	nucleotide metabolic process	4/249	76/4176	0.673193	0.993199	EOBAG000030172991/EOBAG001190028992/EOBAG000290016991/EOBAG000320107991	Adcy3/Gucy2c/Pank3/Nt5c	4	3	EOBAG001190028992/EOBAG000290016991/EOBAG000320107991	1	EOBAG000030172991
BP	GO:0006753	nucleoside phosphate metabolic process	4/249	77/4176	0.683259	0.993199	EOBAG000030172991/EOBAG001190028992/EOBAG000290016991/EOBAG000320107991	Adcy3/Gucy2c/Pank3/Nt5c	4	3	EOBAG001190028992/EOBAG000290016991/EOBAG000320107991	1	EOBAG000030172991
BP	GO:0009100	glycoprotein metabolic process	2/249	39/4176	0.685588	0.993199	EOBAG000110134991/EOBAG000900070991	St3gal2/Extl1	2	0		2	EOBAG000110134991/EOBAG000900070991
BP	GO:0034470	ncRNA processing	2/249	39/4176	0.685588	0.993199	EOBAG003470004095/EOBAG000640066991	EOBAG003470004095/Rrp1b	2	1	EOBAG003470004095	1	EOBAG000640066991
BP	GO:0051128	regulation of cellular component organization	2/249	39/4176	0.685588	0.993199	EOBAG000650054991/novel.778	Htra3/-	2	2	EOBAG000650054991/novel.778	0
BP	GO:0051726	regulation of cell cycle	1/249	19/4176	0.689846	0.993199	novel.778	-	1	1	novel.778	0
BP	GO:0065004	protein-DNA complex assembly	1/249	19/4176	0.689846	0.993199	EOBAG003660016494	Hist1h1e	1	0		1	EOBAG003660016494
BP	GO:0071824	protein-DNA complex subunit organization	1/249	19/4176	0.689846	0.993199	EOBAG003660016494	Hist1h1e	1	0		1	EOBAG003660016494
BP	GO:0072330	monocarboxylic acid biosynthetic process	1/249	19/4176	0.689846	0.993199	EOBAG000270145993	Acaca	1	0		1	EOBAG000270145993
BP	GO:1902600	proton transmembrane transport	1/249	19/4176	0.689846	0.993199	EOBAG004190009993	Atp6v1e1	1	1	EOBAG004190009993	0
BP	GO:0009165	nucleotide biosynthetic process	3/249	59/4176	0.692968	0.993199	EOBAG000030172991/EOBAG001190028992/EOBAG000290016991	Adcy3/Gucy2c/Pank3	3	2	EOBAG001190028992/EOBAG000290016991	1	EOBAG000030172991
BP	GO:1901293	nucleoside phosphate biosynthetic process	3/249	59/4176	0.692968	0.993199	EOBAG000030172991/EOBAG001190028992/EOBAG000290016991	Adcy3/Gucy2c/Pank3	3	2	EOBAG001190028992/EOBAG000290016991	1	EOBAG000030172991
BP	GO:0044085	cellular component biogenesis	6/249	116/4176	0.699742	0.993199	EOBAG003470004095/EOBAG003660016494/EOBAG000060054794/EOBAG000640066991/novel.576/EOBAG000070032991	EOBAG003470004095/Hist1h1e/Kctd8/Rrp1b/-/Kctd6	6	3	EOBAG003470004095/novel.576/EOBAG000070032991	3	EOBAG003660016494/EOBAG000060054794/EOBAG000640066991
BP	GO:0044265	cellular macromolecule catabolic process	2/249	41/4176	0.712025	0.993199	EOBAG000600116991/novel.778	Dffb/-	2	1	novel.778	1	EOBAG000600116991
BP	GO:0006511	ubiquitin-dependent protein catabolic process	1/249	21/4176	0.725894	0.993199	novel.778	-	1	1	novel.778	0
BP	GO:0006813	potassium ion transport	1/249	21/4176	0.725894	0.993199	EOBAG002140017894	Kcnu1	1	1	EOBAG002140017894	0
BP	GO:0019941	modification-dependent protein catabolic process	1/249	21/4176	0.725894	0.993199	novel.778	-	1	1	novel.778	0
BP	GO:0043632	modification-dependent macromolecule catabolic process	1/249	21/4176	0.725894	0.993199	novel.778	-	1	1	novel.778	0
BP	GO:0046434	organophosphate catabolic process	1/249	21/4176	0.725894	0.993199	EOBAG000320107991	Nt5c	1	1	EOBAG000320107991	0
BP	GO:0071103	DNA conformation change	1/249	21/4176	0.725894	0.993199	EOBAG003660016494	Hist1h1e	1	0		1	EOBAG003660016494
BP	GO:0006457	protein folding	2/249	43/4176	0.736582	0.993199	EOBAG002860036994/EOBAG000680042991	Fkbp6/Dnajb5	2	1	EOBAG002860036994	1	EOBAG000680042991
BP	GO:0034220	ion transmembrane transport	2/249	43/4176	0.736582	0.993199	EOBAG004190009993/EOBAG001630016991	Atp6v1e1/Slc7a2	2	2	EOBAG004190009993/EOBAG001630016991	0
BP	GO:0033043	regulation of organelle organization	1/249	22/4176	0.74232	0.993199	novel.778	-	1	1	novel.778	0
BP	GO:0046488	phosphatidylinositol metabolic process	1/249	23/4176	0.757766	0.993199	EOBAG004140038991	Tmem55b	1	1	EOBAG004140038991	0
BP	GO:0006397	mRNA processing	1/249	24/4176	0.77229	0.993199	EOBAG000460032991	Cstf3	1	0		1	EOBAG000460032991
BP	GO:0006650	glycerophospholipid metabolic process	1/249	24/4176	0.77229	0.993199	EOBAG004140038991	Tmem55b	1	1	EOBAG004140038991	0
BP	GO:0032787	monocarboxylic acid metabolic process	1/249	24/4176	0.77229	0.993199	EOBAG000270145993	Acaca	1	0		1	EOBAG000270145993
BP	GO:0046486	glycerolipid metabolic process	1/249	24/4176	0.77229	0.993199	EOBAG004140038991	Tmem55b	1	1	EOBAG004140038991	0
BP	GO:0006812	cation transport	5/249	108/4176	0.781664	0.993199	EOBAG000310117991/EOBAG004190009993/EOBAG002140017894/EOBAG000540025991/EOBAG001010019991	Scn8a/Atp6v1e1/Kcnu1/Nipal2/Nipa1	5	3	EOBAG004190009993/EOBAG002140017894/EOBAG000540025991	2	EOBAG000310117991/EOBAG001010019991
BP	GO:0055086	nucleobase-containing small molecule metabolic process	4/249	89/4176	0.787161	0.993199	EOBAG000030172991/EOBAG001190028992/EOBAG000290016991/EOBAG000320107991	Adcy3/Gucy2c/Pank3/Nt5c	4	3	EOBAG001190028992/EOBAG000290016991/EOBAG000320107991	1	EOBAG000030172991
BP	GO:0006520	cellular amino acid metabolic process	2/249	48/4176	0.790286	0.993199	EOBAG000010185991/EOBAG000110117991	Hgd/Tat	2	2	EOBAG000010185991/EOBAG000110117991	0
BP	GO:0008033	tRNA processing	1/249	26/4176	0.798786	0.993199	EOBAG003470004095	EOBAG003470004095	1	1	EOBAG003470004095	0
BP	GO:0016053	organic acid biosynthetic process	1/249	26/4176	0.798786	0.993199	EOBAG000270145993	Acaca	1	0		1	EOBAG000270145993
BP	GO:0046394	carboxylic acid biosynthetic process	1/249	26/4176	0.798786	0.993199	EOBAG000270145993	Acaca	1	0		1	EOBAG000270145993
BP	GO:0006325	chromatin organization	1/249	27/4176	0.810859	0.993199	EOBAG003660016494	Hist1h1e	1	0		1	EOBAG003660016494
BP	GO:0034404	nucleobase-containing small molecule biosynthetic process	1/249	27/4176	0.810859	0.993199	EOBAG000320107991	Nt5c	1	1	EOBAG000320107991	0
BP	GO:0098660	inorganic ion transmembrane transport	1/249	28/4176	0.82221	0.993199	EOBAG004190009993	Atp6v1e1	1	1	EOBAG004190009993	0
BP	GO:0098662	inorganic cation transmembrane transport	1/249	28/4176	0.82221	0.993199	EOBAG004190009993	Atp6v1e1	1	1	EOBAG004190009993	0
BP	GO:0007010	cytoskeleton organization	2/249	52/4176	0.826081	0.993199	EOBAG000390057994/EOBAG002420010992	Cap1/Svil	2	1	EOBAG000390057994	1	EOBAG002420010992
BP	GO:0043603	cellular amide metabolic process	7/249	155/4176	0.827752	0.993199	EOBAG014260001991/EOBAG000120006991/EOBAG001790049005/EOBAG000290147892/EOBAG002440056992/EOBAG005500001095/EOBAG000020204991	Acer2/Galc/EOBAG001790049005/Rpl3l/Mrpl16/EOBAG005500001095/Eif4e3	7	5	EOBAG000120006991/EOBAG000290147892/EOBAG002440056992/EOBAG005500001095/EOBAG000020204991	2	EOBAG014260001991/EOBAG001790049005
BP	GO:0022607	cellular component assembly	4/249	95/4176	0.827941	0.993199	EOBAG003660016494/EOBAG000060054794/novel.576/EOBAG000070032991	Hist1h1e/Kctd8/-/Kctd6	4	2	novel.576/EOBAG000070032991	2	EOBAG003660016494/EOBAG000060054794
BP	GO:0006366	transcription by RNA polymerase II	1/249	30/4176	0.842917	0.993199	EOBAG001450005893	Gtf2a1l	1	1	EOBAG001450005893	0
BP	GO:0098655	cation transmembrane transport	1/249	32/4176	0.86122	0.993199	EOBAG004190009993	Atp6v1e1	1	1	EOBAG004190009993	0
BP	GO:0065003	protein-containing complex assembly	3/249	80/4176	0.865215	0.993199	EOBAG003660016494/EOBAG000060054794/EOBAG000070032991	Hist1h1e/Kctd8/Kctd6	3	1	EOBAG000070032991	2	EOBAG003660016494/EOBAG000060054794
BP	GO:0044257	cellular protein catabolic process	1/249	33/4176	0.869559	0.993199	novel.778	-	1	1	novel.778	0
BP	GO:0051603	proteolysis involved in cellular protein catabolic process	1/249	33/4176	0.869559	0.993199	novel.778	-	1	1	novel.778	0
BP	GO:0006260	DNA replication	1/249	34/4176	0.877399	0.993199	EOBAG001230008991	Nfib	1	0		1	EOBAG001230008991
BP	GO:0006486	protein glycosylation	1/249	34/4176	0.877399	0.993199	EOBAG000110134991	St3gal2	1	0		1	EOBAG000110134991
BP	GO:0043413	macromolecule glycosylation	1/249	34/4176	0.877399	0.993199	EOBAG000110134991	St3gal2	1	0		1	EOBAG000110134991
BP	GO:0070085	glycosylation	1/249	34/4176	0.877399	0.993199	EOBAG000110134991	St3gal2	1	0		1	EOBAG000110134991
BP	GO:0006396	RNA processing	3/249	83/4176	0.88122	0.993199	EOBAG003470004095/EOBAG000460032991/EOBAG000640066991	EOBAG003470004095/Cstf3/Rrp1b	3	1	EOBAG003470004095	2	EOBAG000460032991/EOBAG000640066991
BP	GO:0006886	intracellular protein transport	3/249	83/4176	0.88122	0.993199	EOBAG001370028994/novel.602/EOBAG000520031992	Ube2f/-/Cby1	3	3	EOBAG001370028994/novel.602/EOBAG000520031992	0
BP	GO:0009152	purine ribonucleotide biosynthetic process	1/249	35/4176	0.884769	0.993199	EOBAG000290016991	Pank3	1	1	EOBAG000290016991	0
BP	GO:0009260	ribonucleotide biosynthetic process	1/249	35/4176	0.884769	0.993199	EOBAG000290016991	Pank3	1	1	EOBAG000290016991	0
BP	GO:0046390	ribose phosphate biosynthetic process	1/249	35/4176	0.884769	0.993199	EOBAG000290016991	Pank3	1	1	EOBAG000290016991	0
BP	GO:0007264	small GTPase mediated signal transduction	7/249	169/4176	0.887169	0.993199	EOBAG003130010994/EOBAG002000021894/EOBAG000010185991/EOBAG003020003894/EOBAG000250064991/EOBAG000030083991/EOBAG001560012894	Arhgef18/Arhgef19/Hgd/Vav3/Arhgef5/Rasgrp3/Bcar3	7	3	EOBAG002000021894/EOBAG000010185991/EOBAG003020003894	4	EOBAG003130010994/EOBAG000250064991/EOBAG000030083991/EOBAG001560012894
BP	GO:0043933	protein-containing complex subunit organization	3/249	85/4176	0.890932	0.993199	EOBAG003660016494/EOBAG000060054794/EOBAG000070032991	Hist1h1e/Kctd8/Kctd6	3	1	EOBAG000070032991	2	EOBAG003660016494/EOBAG000060054794
BP	GO:0030163	protein catabolic process	1/249	36/4176	0.891698	0.993199	novel.778	-	1	1	novel.778	0
BP	GO:0006950	response to stress	3/249	88/4176	0.904174	0.993199	EOBAG001880028992/EOBAG000170151994/EOBAG000480036794	Gpx7/Pif1/Tpo	3	2	EOBAG001880028992/EOBAG000170151994	1	EOBAG000480036794
BP	GO:0006164	purine nucleotide biosynthetic process	1/249	38/4176	0.904335	0.993199	EOBAG000290016991	Pank3	1	1	EOBAG000290016991	0
BP	GO:0016579	protein deubiquitination	1/249	38/4176	0.904335	0.993199	EOBAG000380015991	Usp43	1	1	EOBAG000380015991	0
BP	GO:0070646	protein modification by small protein removal	1/249	38/4176	0.904335	0.993199	EOBAG000380015991	Usp43	1	1	EOBAG000380015991	0
BP	GO:0072522	purine-containing compound biosynthetic process	1/249	39/4176	0.910092	0.993199	EOBAG000290016991	Pank3	1	1	EOBAG000290016991	0
BP	GO:0071702	organic substance transport	5/249	134/4176	0.910302	0.993199	EOBAG001370028994/novel.602/EOBAG000460012994/EOBAG001630016991/EOBAG000520031992	Ube2f/-/Slc1a2/Slc7a2/Cby1	5	5	EOBAG001370028994/novel.602/EOBAG000460012994/EOBAG001630016991/EOBAG000520031992	0
BP	GO:0071705	nitrogen compound transport	4/249	113/4176	0.913267	0.993199	EOBAG001370028994/novel.602/EOBAG001630016991/EOBAG000520031992	Ube2f/-/Slc7a2/Cby1	4	4	EOBAG001370028994/novel.602/EOBAG001630016991/EOBAG000520031992	0
BP	GO:0009150	purine ribonucleotide metabolic process	1/249	40/4176	0.915503	0.993199	EOBAG000290016991	Pank3	1	1	EOBAG000290016991	0
BP	GO:0009259	ribonucleotide metabolic process	1/249	40/4176	0.915503	0.993199	EOBAG000290016991	Pank3	1	1	EOBAG000290016991	0
BP	GO:0034613	cellular protein localization	3/249	92/4176	0.919577	0.993199	EOBAG001370028994/novel.602/EOBAG000520031992	Ube2f/-/Cby1	3	3	EOBAG001370028994/novel.602/EOBAG000520031992	0
BP	GO:0070727	cellular macromolecule localization	3/249	92/4176	0.919577	0.993199	EOBAG001370028994/novel.602/EOBAG000520031992	Ube2f/-/Cby1	3	3	EOBAG001370028994/novel.602/EOBAG000520031992	0
BP	GO:0034660	ncRNA metabolic process	2/249	68/4176	0.920467	0.993199	EOBAG003470004095/EOBAG000640066991	EOBAG003470004095/Rrp1b	2	1	EOBAG003470004095	1	EOBAG000640066991
BP	GO:0006915	apoptotic process	1/249	41/4176	0.92059	0.993199	EOBAG000600116991	Dffb	1	0		1	EOBAG000600116991
BP	GO:0012501	programmed cell death	1/249	41/4176	0.92059	0.993199	EOBAG000600116991	Dffb	1	0		1	EOBAG000600116991
BP	GO:0035556	intracellular signal transduction	11/249	262/4176	0.92218	0.993199	EOBAG000030172991/EOBAG003130010994/EOBAG002000021894/EOBAG000010185991/EOBAG000700133991/EOBAG003020003894/EOBAG000250064991/EOBAG001190028992/EOBAG000030083991/EOBAG001560012894/EOBAG001490024991	Adcy3/Arhgef18/Arhgef19/Hgd/Depdc5/Vav3/Arhgef5/Gucy2c/Rasgrp3/Bcar3/Chn2	11	5	EOBAG002000021894/EOBAG000010185991/EOBAG003020003894/EOBAG001190028992/EOBAG001490024991	6	EOBAG000030172991/EOBAG003130010994/EOBAG000700133991/EOBAG000250064991/EOBAG000030083991/EOBAG001560012894
BP	GO:1901137	carbohydrate derivative biosynthetic process	3/249	93/4176	0.923059	0.993199	EOBAG000110134991/EOBAG000900070991/EOBAG000290016991	St3gal2/Extl1/Pank3	3	1	EOBAG000290016991	2	EOBAG000110134991/EOBAG000900070991
BP	GO:0051641	cellular localization	4/249	116/4176	0.923092	0.993199	EOBAG001370028994/novel.602/EOBAG000520031992/EOBAG000070259994	Ube2f/-/Cby1/Vps33a	4	3	EOBAG001370028994/novel.602/EOBAG000520031992	1	EOBAG000070259994
BP	GO:0019693	ribose phosphate metabolic process	1/249	42/4176	0.925372	0.993199	EOBAG000290016991	Pank3	1	1	EOBAG000290016991	0
BP	GO:0046907	intracellular transport	3/249	94/4176	0.926403	0.993199	EOBAG001370028994/novel.602/EOBAG000520031992	Ube2f/-/Cby1	3	3	EOBAG001370028994/novel.602/EOBAG000520031992	0
BP	GO:0051649	establishment of localization in cell	3/249	95/4176	0.929613	0.993199	EOBAG001370028994/novel.602/EOBAG000520031992	Ube2f/-/Cby1	3	3	EOBAG001370028994/novel.602/EOBAG000520031992	0
BP	GO:0006163	purine nucleotide metabolic process	1/249	43/4176	0.929867	0.993199	EOBAG000290016991	Pank3	1	1	EOBAG000290016991	0
BP	GO:0008219	cell death	1/249	43/4176	0.929867	0.993199	EOBAG000600116991	Dffb	1	0		1	EOBAG000600116991
BP	GO:0015031	protein transport	3/249	96/4176	0.932695	0.993199	EOBAG001370028994/novel.602/EOBAG000520031992	Ube2f/-/Cby1	3	3	EOBAG001370028994/novel.602/EOBAG000520031992	0
BP	GO:0015833	peptide transport	3/249	96/4176	0.932695	0.993199	EOBAG001370028994/novel.602/EOBAG000520031992	Ube2f/-/Cby1	3	3	EOBAG001370028994/novel.602/EOBAG000520031992	0
BP	GO:0072521	purine-containing compound metabolic process	1/249	44/4176	0.934092	0.993199	EOBAG000290016991	Pank3	1	1	EOBAG000290016991	0
BP	GO:0042886	amide transport	3/249	97/4176	0.935653	0.993199	EOBAG001370028994/novel.602/EOBAG000520031992	Ube2f/-/Cby1	3	3	EOBAG001370028994/novel.602/EOBAG000520031992	0
BP	GO:0006508	proteolysis	12/249	290/4176	0.937998	0.993199	EOBAG000060066993/EOBAG002540003991/EOBAG000630158991/EOBAG000060134992/EOBAG000380015991/EOBAG000770057991/EOBAG004220010893/EOBAG000670057991/EOBAG000110107994/EOBAG000460012994/novel.778/EOBAG000280062893	Corin/Ace2/Ctsf/Tmprss11e/Usp43/Mmp13/Bmp1/Adamts5/Hp/Slc1a2/-/Scrn3	12	10	EOBAG000060066993/EOBAG002540003991/EOBAG000630158991/EOBAG000060134992/EOBAG000380015991/EOBAG000670057991/EOBAG000110107994/EOBAG000460012994/novel.778/EOBAG000280062893	2	EOBAG000770057991/EOBAG004220010893
BP	GO:0045184	establishment of protein localization	3/249	99/4176	0.941214	0.993199	EOBAG001370028994/novel.602/EOBAG000520031992	Ube2f/-/Cby1	3	3	EOBAG001370028994/novel.602/EOBAG000520031992	0
BP	GO:0006281	DNA repair	1/249	46/4176	0.941797	0.993199	EOBAG000170151994	Pif1	1	1	EOBAG000170151994	0
BP	GO:0034622	cellular protein-containing complex assembly	1/249	46/4176	0.941797	0.993199	EOBAG003660016494	Hist1h1e	1	0		1	EOBAG003660016494
BP	GO:0008104	protein localization	3/249	104/4176	0.953231	0.993199	EOBAG001370028994/novel.602/EOBAG000520031992	Ube2f/-/Cby1	3	3	EOBAG001370028994/novel.602/EOBAG000520031992	0
BP	GO:0016192	vesicle-mediated transport	2/249	80/4176	0.956979	0.993199	EOBAG001640008991/EOBAG000070259994	Mob3b/Vps33a	2	0		2	EOBAG001640008991/EOBAG000070259994
BP	GO:0016311	dephosphorylation	1/249	51/4176	0.957357	0.993199	EOBAG004140038991	Tmem55b	1	1	EOBAG004140038991	0
BP	GO:0070647	protein modification by small protein conjugation or removal	1/249	52/4176	0.959932	0.993199	EOBAG000380015991	Usp43	1	1	EOBAG000380015991	0
BP	GO:0006974	cellular response to DNA damage stimulus	1/249	54/4176	0.964625	0.993199	EOBAG000170151994	Pif1	1	1	EOBAG000170151994	0
BP	GO:0033554	cellular response to stress	1/249	54/4176	0.964625	0.993199	EOBAG000170151994	Pif1	1	1	EOBAG000170151994	0
BP	GO:0006468	protein phosphorylation	13/249	330/4176	0.965159	0.993199	EOBAG000270107991/EOBAG000970022991/EOBAG000660124991/EOBAG001190028992/EOBAG003090008993/EOBAG002420004994/EOBAG002020005991/EOBAG000070126991/EOBAG000050182892/EOBAG013220001005/EOBAG000140133991/EOBAG000390094694/EOBAG001250034994	Tex14/Ror1/Acvr2b/Gucy2c/Eef2k/Map3k8/Vrk2/Taok3/Sgk2/EOBAG013220001005/Mapk15/Epha10/Nek10	13	5	EOBAG000270107991/EOBAG001190028992/EOBAG002420004994/EOBAG002020005991/EOBAG000140133991	8	EOBAG000970022991/EOBAG000660124991/EOBAG003090008993/EOBAG000070126991/EOBAG000050182892/EOBAG013220001005/EOBAG000390094694/EOBAG001250034994
BP	GO:0006399	tRNA metabolic process	1/249	55/4176	0.966761	0.993199	EOBAG003470004095	EOBAG003470004095	1	1	EOBAG003470004095	0
BP	GO:0006412	translation	4/249	139/4176	0.970839	0.993199	EOBAG001790049005/EOBAG000290147892/EOBAG002440056992/EOBAG000020204991	EOBAG001790049005/Rpl3l/Mrpl16/Eif4e3	4	3	EOBAG000290147892/EOBAG002440056992/EOBAG000020204991	1	EOBAG001790049005
BP	GO:0043043	peptide biosynthetic process	4/249	141/4176	0.973293	0.993199	EOBAG001790049005/EOBAG000290147892/EOBAG002440056992/EOBAG000020204991	EOBAG001790049005/Rpl3l/Mrpl16/Eif4e3	4	3	EOBAG000290147892/EOBAG002440056992/EOBAG000020204991	1	EOBAG001790049005
BP	GO:0043604	amide biosynthetic process	4/249	145/4176	0.977635	0.993199	EOBAG001790049005/EOBAG000290147892/EOBAG002440056992/EOBAG000020204991	EOBAG001790049005/Rpl3l/Mrpl16/Eif4e3	4	3	EOBAG000290147892/EOBAG002440056992/EOBAG000020204991	1	EOBAG001790049005
BP	GO:0006518	peptide metabolic process	4/249	147/4176	0.97955	0.993199	EOBAG001790049005/EOBAG000290147892/EOBAG002440056992/EOBAG000020204991	EOBAG001790049005/Rpl3l/Mrpl16/Eif4e3	4	3	EOBAG000290147892/EOBAG002440056992/EOBAG000020204991	1	EOBAG001790049005
BP	GO:0010468	regulation of gene expression	19/249	471/4176	0.980463	0.993199	EOBAG002290010095/EOBAG001050024992/novel.1941/EOBAG000320139894/EOBAG000250082994/EOBAG000040055095/EOBAG001900018994/EOBAG000520068991/EOBAG000780049991/EOBAG006680001095/EOBAG002830026994/EOBAG001230008991/EOBAG000940017005/EOBAG001520021095/EOBAG001900190694/EOBAG003470028095/EOBAG002470005294/EOBAG000550038991/EOBAG001780010894	EOBAG002290010095/Hey2/-/Foxj1/Zfp777/EOBAG000040055095/Car11/Tef/L3mbtl3/EOBAG006680001095/Ciart/Nfib/EOBAG000940017005/EOBAG001520021095/ZNF331/EOBAG003470028095/Zfp472/Ncoa2/Sfmbt2	19	11	EOBAG002290010095/EOBAG001050024992/novel.1941/EOBAG000320139894/EOBAG000040055095/EOBAG001900018994/EOBAG000520068991/EOBAG002830026994/EOBAG001900190694/EOBAG003470028095/EOBAG002470005294	8	EOBAG000250082994/EOBAG000780049991/EOBAG006680001095/EOBAG001230008991/EOBAG000940017005/EOBAG001520021095/EOBAG000550038991/EOBAG001780010894
BP	GO:0006793	phosphorus metabolic process	20/249	492/4176	0.981048	0.993199	EOBAG000030172991/EOBAG000270107991/novel.41/EOBAG000970022991/EOBAG000660124991/EOBAG001190028992/EOBAG003090008993/EOBAG001550008991/EOBAG002420004994/EOBAG002020005991/EOBAG000290016991/EOBAG000070126991/EOBAG000050182892/EOBAG013220001005/EOBAG000140133991/EOBAG000390094694/EOBAG001250034994/EOBAG000320107991/EOBAG000120043991/EOBAG004140038991	Adcy3/Tex14/-/Ror1/Acvr2b/Gucy2c/Eef2k/Chpt1/Map3k8/Vrk2/Pank3/Taok3/Sgk2/EOBAG013220001005/Mapk15/Epha10/Nek10/Nt5c/Itpk1/Tmem55b	20	10	EOBAG000270107991/EOBAG001190028992/EOBAG001550008991/EOBAG002420004994/EOBAG002020005991/EOBAG000290016991/EOBAG000140133991/EOBAG000320107991/EOBAG000120043991/EOBAG004140038991	10	EOBAG000030172991/novel.41/EOBAG000970022991/EOBAG000660124991/EOBAG003090008993/EOBAG000070126991/EOBAG000050182892/EOBAG013220001005/EOBAG000390094694/EOBAG001250034994
BP	GO:0006796	phosphate-containing compound metabolic process	20/249	492/4176	0.981048	0.993199	EOBAG000030172991/EOBAG000270107991/novel.41/EOBAG000970022991/EOBAG000660124991/EOBAG001190028992/EOBAG003090008993/EOBAG001550008991/EOBAG002420004994/EOBAG002020005991/EOBAG000290016991/EOBAG000070126991/EOBAG000050182892/EOBAG013220001005/EOBAG000140133991/EOBAG000390094694/EOBAG001250034994/EOBAG000320107991/EOBAG000120043991/EOBAG004140038991	Adcy3/Tex14/-/Ror1/Acvr2b/Gucy2c/Eef2k/Chpt1/Map3k8/Vrk2/Pank3/Taok3/Sgk2/EOBAG013220001005/Mapk15/Epha10/Nek10/Nt5c/Itpk1/Tmem55b	20	10	EOBAG000270107991/EOBAG001190028992/EOBAG001550008991/EOBAG002420004994/EOBAG002020005991/EOBAG000290016991/EOBAG000140133991/EOBAG000320107991/EOBAG000120043991/EOBAG004140038991	10	EOBAG000030172991/novel.41/EOBAG000970022991/EOBAG000660124991/EOBAG003090008993/EOBAG000070126991/EOBAG000050182892/EOBAG013220001005/EOBAG000390094694/EOBAG001250034994
BP	GO:0033036	macromolecule localization	3/249	126/4176	0.983589	0.993199	EOBAG001370028994/novel.602/EOBAG000520031992	Ube2f/-/Cby1	3	3	EOBAG001370028994/novel.602/EOBAG000520031992	0
BP	GO:0016310	phosphorylation	13/249	356/4176	0.9845	0.993199	EOBAG000270107991/EOBAG000970022991/EOBAG000660124991/EOBAG001190028992/EOBAG003090008993/EOBAG002420004994/EOBAG002020005991/EOBAG000070126991/EOBAG000050182892/EOBAG013220001005/EOBAG000140133991/EOBAG000390094694/EOBAG001250034994	Tex14/Ror1/Acvr2b/Gucy2c/Eef2k/Map3k8/Vrk2/Taok3/Sgk2/EOBAG013220001005/Mapk15/Epha10/Nek10	13	5	EOBAG000270107991/EOBAG001190028992/EOBAG002420004994/EOBAG002020005991/EOBAG000140133991	8	EOBAG000970022991/EOBAG000660124991/EOBAG003090008993/EOBAG000070126991/EOBAG000050182892/EOBAG013220001005/EOBAG000390094694/EOBAG001250034994
BP	GO:0006355	regulation of transcription, DNA-templated	18/249	460/4176	0.984965	0.993199	EOBAG002290010095/EOBAG001050024992/novel.1941/EOBAG000320139894/EOBAG000250082994/EOBAG000040055095/EOBAG001900018994/EOBAG000520068991/EOBAG000780049991/EOBAG006680001095/EOBAG001230008991/EOBAG000940017005/EOBAG001520021095/EOBAG001900190694/EOBAG003470028095/EOBAG002470005294/EOBAG000550038991/EOBAG001780010894	EOBAG002290010095/Hey2/-/Foxj1/Zfp777/EOBAG000040055095/Car11/Tef/L3mbtl3/EOBAG006680001095/Nfib/EOBAG000940017005/EOBAG001520021095/ZNF331/EOBAG003470028095/Zfp472/Ncoa2/Sfmbt2	18	10	EOBAG002290010095/EOBAG001050024992/novel.1941/EOBAG000320139894/EOBAG000040055095/EOBAG001900018994/EOBAG000520068991/EOBAG001900190694/EOBAG003470028095/EOBAG002470005294	8	EOBAG000250082994/EOBAG000780049991/EOBAG006680001095/EOBAG001230008991/EOBAG000940017005/EOBAG001520021095/EOBAG000550038991/EOBAG001780010894
BP	GO:1903506	regulation of nucleic acid-templated transcription	18/249	460/4176	0.984965	0.993199	EOBAG002290010095/EOBAG001050024992/novel.1941/EOBAG000320139894/EOBAG000250082994/EOBAG000040055095/EOBAG001900018994/EOBAG000520068991/EOBAG000780049991/EOBAG006680001095/EOBAG001230008991/EOBAG000940017005/EOBAG001520021095/EOBAG001900190694/EOBAG003470028095/EOBAG002470005294/EOBAG000550038991/EOBAG001780010894	EOBAG002290010095/Hey2/-/Foxj1/Zfp777/EOBAG000040055095/Car11/Tef/L3mbtl3/EOBAG006680001095/Nfib/EOBAG000940017005/EOBAG001520021095/ZNF331/EOBAG003470028095/Zfp472/Ncoa2/Sfmbt2	18	10	EOBAG002290010095/EOBAG001050024992/novel.1941/EOBAG000320139894/EOBAG000040055095/EOBAG001900018994/EOBAG000520068991/EOBAG001900190694/EOBAG003470028095/EOBAG002470005294	8	EOBAG000250082994/EOBAG000780049991/EOBAG006680001095/EOBAG001230008991/EOBAG000940017005/EOBAG001520021095/EOBAG000550038991/EOBAG001780010894
BP	GO:2001141	regulation of RNA biosynthetic process	18/249	460/4176	0.984965	0.993199	EOBAG002290010095/EOBAG001050024992/novel.1941/EOBAG000320139894/EOBAG000250082994/EOBAG000040055095/EOBAG001900018994/EOBAG000520068991/EOBAG000780049991/EOBAG006680001095/EOBAG001230008991/EOBAG000940017005/EOBAG001520021095/EOBAG001900190694/EOBAG003470028095/EOBAG002470005294/EOBAG000550038991/EOBAG001780010894	EOBAG002290010095/Hey2/-/Foxj1/Zfp777/EOBAG000040055095/Car11/Tef/L3mbtl3/EOBAG006680001095/Nfib/EOBAG000940017005/EOBAG001520021095/ZNF331/EOBAG003470028095/Zfp472/Ncoa2/Sfmbt2	18	10	EOBAG002290010095/EOBAG001050024992/novel.1941/EOBAG000320139894/EOBAG000040055095/EOBAG001900018994/EOBAG000520068991/EOBAG001900190694/EOBAG003470028095/EOBAG002470005294	8	EOBAG000250082994/EOBAG000780049991/EOBAG006680001095/EOBAG001230008991/EOBAG000940017005/EOBAG001520021095/EOBAG000550038991/EOBAG001780010894
BP	GO:0051252	regulation of RNA metabolic process	18/249	461/4176	0.985401	0.993199	EOBAG002290010095/EOBAG001050024992/novel.1941/EOBAG000320139894/EOBAG000250082994/EOBAG000040055095/EOBAG001900018994/EOBAG000520068991/EOBAG000780049991/EOBAG006680001095/EOBAG001230008991/EOBAG000940017005/EOBAG001520021095/EOBAG001900190694/EOBAG003470028095/EOBAG002470005294/EOBAG000550038991/EOBAG001780010894	EOBAG002290010095/Hey2/-/Foxj1/Zfp777/EOBAG000040055095/Car11/Tef/L3mbtl3/EOBAG006680001095/Nfib/EOBAG000940017005/EOBAG001520021095/ZNF331/EOBAG003470028095/Zfp472/Ncoa2/Sfmbt2	18	10	EOBAG002290010095/EOBAG001050024992/novel.1941/EOBAG000320139894/EOBAG000040055095/EOBAG001900018994/EOBAG000520068991/EOBAG001900190694/EOBAG003470028095/EOBAG002470005294	8	EOBAG000250082994/EOBAG000780049991/EOBAG006680001095/EOBAG001230008991/EOBAG000940017005/EOBAG001520021095/EOBAG000550038991/EOBAG001780010894
BP	GO:0019219	regulation of nucleobase-containing compound metabolic process	18/249	464/4176	0.986643	0.993199	EOBAG002290010095/EOBAG001050024992/novel.1941/EOBAG000320139894/EOBAG000250082994/EOBAG000040055095/EOBAG001900018994/EOBAG000520068991/EOBAG000780049991/EOBAG006680001095/EOBAG001230008991/EOBAG000940017005/EOBAG001520021095/EOBAG001900190694/EOBAG003470028095/EOBAG002470005294/EOBAG000550038991/EOBAG001780010894	EOBAG002290010095/Hey2/-/Foxj1/Zfp777/EOBAG000040055095/Car11/Tef/L3mbtl3/EOBAG006680001095/Nfib/EOBAG000940017005/EOBAG001520021095/ZNF331/EOBAG003470028095/Zfp472/Ncoa2/Sfmbt2	18	10	EOBAG002290010095/EOBAG001050024992/novel.1941/EOBAG000320139894/EOBAG000040055095/EOBAG001900018994/EOBAG000520068991/EOBAG001900190694/EOBAG003470028095/EOBAG002470005294	8	EOBAG000250082994/EOBAG000780049991/EOBAG006680001095/EOBAG001230008991/EOBAG000940017005/EOBAG001520021095/EOBAG000550038991/EOBAG001780010894
BP	GO:0009889	regulation of biosynthetic process	18/249	466/4176	0.987417	0.993199	EOBAG002290010095/EOBAG001050024992/novel.1941/EOBAG000320139894/EOBAG000250082994/EOBAG000040055095/EOBAG001900018994/EOBAG000520068991/EOBAG000780049991/EOBAG006680001095/EOBAG001230008991/EOBAG000940017005/EOBAG001520021095/EOBAG001900190694/EOBAG003470028095/EOBAG002470005294/EOBAG000550038991/EOBAG001780010894	EOBAG002290010095/Hey2/-/Foxj1/Zfp777/EOBAG000040055095/Car11/Tef/L3mbtl3/EOBAG006680001095/Nfib/EOBAG000940017005/EOBAG001520021095/ZNF331/EOBAG003470028095/Zfp472/Ncoa2/Sfmbt2	18	10	EOBAG002290010095/EOBAG001050024992/novel.1941/EOBAG000320139894/EOBAG000040055095/EOBAG001900018994/EOBAG000520068991/EOBAG001900190694/EOBAG003470028095/EOBAG002470005294	8	EOBAG000250082994/EOBAG000780049991/EOBAG006680001095/EOBAG001230008991/EOBAG000940017005/EOBAG001520021095/EOBAG000550038991/EOBAG001780010894
BP	GO:0010556	regulation of macromolecule biosynthetic process	18/249	466/4176	0.987417	0.993199	EOBAG002290010095/EOBAG001050024992/novel.1941/EOBAG000320139894/EOBAG000250082994/EOBAG000040055095/EOBAG001900018994/EOBAG000520068991/EOBAG000780049991/EOBAG006680001095/EOBAG001230008991/EOBAG000940017005/EOBAG001520021095/EOBAG001900190694/EOBAG003470028095/EOBAG002470005294/EOBAG000550038991/EOBAG001780010894	EOBAG002290010095/Hey2/-/Foxj1/Zfp777/EOBAG000040055095/Car11/Tef/L3mbtl3/EOBAG006680001095/Nfib/EOBAG000940017005/EOBAG001520021095/ZNF331/EOBAG003470028095/Zfp472/Ncoa2/Sfmbt2	18	10	EOBAG002290010095/EOBAG001050024992/novel.1941/EOBAG000320139894/EOBAG000040055095/EOBAG001900018994/EOBAG000520068991/EOBAG001900190694/EOBAG003470028095/EOBAG002470005294	8	EOBAG000250082994/EOBAG000780049991/EOBAG006680001095/EOBAG001230008991/EOBAG000940017005/EOBAG001520021095/EOBAG000550038991/EOBAG001780010894
BP	GO:0031326	regulation of cellular biosynthetic process	18/249	466/4176	0.987417	0.993199	EOBAG002290010095/EOBAG001050024992/novel.1941/EOBAG000320139894/EOBAG000250082994/EOBAG000040055095/EOBAG001900018994/EOBAG000520068991/EOBAG000780049991/EOBAG006680001095/EOBAG001230008991/EOBAG000940017005/EOBAG001520021095/EOBAG001900190694/EOBAG003470028095/EOBAG002470005294/EOBAG000550038991/EOBAG001780010894	EOBAG002290010095/Hey2/-/Foxj1/Zfp777/EOBAG000040055095/Car11/Tef/L3mbtl3/EOBAG006680001095/Nfib/EOBAG000940017005/EOBAG001520021095/ZNF331/EOBAG003470028095/Zfp472/Ncoa2/Sfmbt2	18	10	EOBAG002290010095/EOBAG001050024992/novel.1941/EOBAG000320139894/EOBAG000040055095/EOBAG001900018994/EOBAG000520068991/EOBAG001900190694/EOBAG003470028095/EOBAG002470005294	8	EOBAG000250082994/EOBAG000780049991/EOBAG006680001095/EOBAG001230008991/EOBAG000940017005/EOBAG001520021095/EOBAG000550038991/EOBAG001780010894
BP	GO:2000112	regulation of cellular macromolecule biosynthetic process	18/249	466/4176	0.987417	0.993199	EOBAG002290010095/EOBAG001050024992/novel.1941/EOBAG000320139894/EOBAG000250082994/EOBAG000040055095/EOBAG001900018994/EOBAG000520068991/EOBAG000780049991/EOBAG006680001095/EOBAG001230008991/EOBAG000940017005/EOBAG001520021095/EOBAG001900190694/EOBAG003470028095/EOBAG002470005294/EOBAG000550038991/EOBAG001780010894	EOBAG002290010095/Hey2/-/Foxj1/Zfp777/EOBAG000040055095/Car11/Tef/L3mbtl3/EOBAG006680001095/Nfib/EOBAG000940017005/EOBAG001520021095/ZNF331/EOBAG003470028095/Zfp472/Ncoa2/Sfmbt2	18	10	EOBAG002290010095/EOBAG001050024992/novel.1941/EOBAG000320139894/EOBAG000040055095/EOBAG001900018994/EOBAG000520068991/EOBAG001900190694/EOBAG003470028095/EOBAG002470005294	8	EOBAG000250082994/EOBAG000780049991/EOBAG006680001095/EOBAG001230008991/EOBAG000940017005/EOBAG001520021095/EOBAG000550038991/EOBAG001780010894
BP	GO:0060255	regulation of macromolecule metabolic process	19/249	487/4176	0.987684	0.993199	EOBAG002290010095/EOBAG001050024992/novel.1941/EOBAG000320139894/EOBAG000250082994/EOBAG000040055095/EOBAG001900018994/EOBAG000520068991/EOBAG000780049991/EOBAG006680001095/EOBAG002830026994/EOBAG001230008991/EOBAG000940017005/EOBAG001520021095/EOBAG001900190694/EOBAG003470028095/EOBAG002470005294/EOBAG000550038991/EOBAG001780010894	EOBAG002290010095/Hey2/-/Foxj1/Zfp777/EOBAG000040055095/Car11/Tef/L3mbtl3/EOBAG006680001095/Ciart/Nfib/EOBAG000940017005/EOBAG001520021095/ZNF331/EOBAG003470028095/Zfp472/Ncoa2/Sfmbt2	19	11	EOBAG002290010095/EOBAG001050024992/novel.1941/EOBAG000320139894/EOBAG000040055095/EOBAG001900018994/EOBAG000520068991/EOBAG002830026994/EOBAG001900190694/EOBAG003470028095/EOBAG002470005294	8	EOBAG000250082994/EOBAG000780049991/EOBAG006680001095/EOBAG001230008991/EOBAG000940017005/EOBAG001520021095/EOBAG000550038991/EOBAG001780010894
BP	GO:0019222	regulation of metabolic process	19/249	494/4176	0.990003	0.993199	EOBAG002290010095/EOBAG001050024992/novel.1941/EOBAG000320139894/EOBAG000250082994/EOBAG000040055095/EOBAG001900018994/EOBAG000520068991/EOBAG000780049991/EOBAG006680001095/EOBAG002830026994/EOBAG001230008991/EOBAG000940017005/EOBAG001520021095/EOBAG001900190694/EOBAG003470028095/EOBAG002470005294/EOBAG000550038991/EOBAG001780010894	EOBAG002290010095/Hey2/-/Foxj1/Zfp777/EOBAG000040055095/Car11/Tef/L3mbtl3/EOBAG006680001095/Ciart/Nfib/EOBAG000940017005/EOBAG001520021095/ZNF331/EOBAG003470028095/Zfp472/Ncoa2/Sfmbt2	19	11	EOBAG002290010095/EOBAG001050024992/novel.1941/EOBAG000320139894/EOBAG000040055095/EOBAG001900018994/EOBAG000520068991/EOBAG002830026994/EOBAG001900190694/EOBAG003470028095/EOBAG002470005294	8	EOBAG000250082994/EOBAG000780049991/EOBAG006680001095/EOBAG001230008991/EOBAG000940017005/EOBAG001520021095/EOBAG000550038991/EOBAG001780010894
BP	GO:1901566	organonitrogen compound biosynthetic process	8/249	260/4176	0.99033	0.993199	EOBAG001790049005/EOBAG000110134991/EOBAG000290147892/EOBAG000730005991/EOBAG000900070991/EOBAG002440056992/EOBAG000290016991/EOBAG000020204991	EOBAG001790049005/St3gal2/Rpl3l/Alad/Extl1/Mrpl16/Pank3/Eif4e3	8	4	EOBAG000290147892/EOBAG002440056992/EOBAG000290016991/EOBAG000020204991	4	EOBAG001790049005/EOBAG000110134991/EOBAG000730005991/EOBAG000900070991
BP	GO:0051171	regulation of nitrogen compound metabolic process	18/249	480/4176	0.991792	0.993199	EOBAG002290010095/EOBAG001050024992/novel.1941/EOBAG000320139894/EOBAG000250082994/EOBAG000040055095/EOBAG001900018994/EOBAG000520068991/EOBAG000780049991/EOBAG006680001095/EOBAG001230008991/EOBAG000940017005/EOBAG001520021095/EOBAG001900190694/EOBAG003470028095/EOBAG002470005294/EOBAG000550038991/EOBAG001780010894	EOBAG002290010095/Hey2/-/Foxj1/Zfp777/EOBAG000040055095/Car11/Tef/L3mbtl3/EOBAG006680001095/Nfib/EOBAG000940017005/EOBAG001520021095/ZNF331/EOBAG003470028095/Zfp472/Ncoa2/Sfmbt2	18	10	EOBAG002290010095/EOBAG001050024992/novel.1941/EOBAG000320139894/EOBAG000040055095/EOBAG001900018994/EOBAG000520068991/EOBAG001900190694/EOBAG003470028095/EOBAG002470005294	8	EOBAG000250082994/EOBAG000780049991/EOBAG006680001095/EOBAG001230008991/EOBAG000940017005/EOBAG001520021095/EOBAG000550038991/EOBAG001780010894
BP	GO:0080090	regulation of primary metabolic process	18/249	480/4176	0.991792	0.993199	EOBAG002290010095/EOBAG001050024992/novel.1941/EOBAG000320139894/EOBAG000250082994/EOBAG000040055095/EOBAG001900018994/EOBAG000520068991/EOBAG000780049991/EOBAG006680001095/EOBAG001230008991/EOBAG000940017005/EOBAG001520021095/EOBAG001900190694/EOBAG003470028095/EOBAG002470005294/EOBAG000550038991/EOBAG001780010894	EOBAG002290010095/Hey2/-/Foxj1/Zfp777/EOBAG000040055095/Car11/Tef/L3mbtl3/EOBAG006680001095/Nfib/EOBAG000940017005/EOBAG001520021095/ZNF331/EOBAG003470028095/Zfp472/Ncoa2/Sfmbt2	18	10	EOBAG002290010095/EOBAG001050024992/novel.1941/EOBAG000320139894/EOBAG000040055095/EOBAG001900018994/EOBAG000520068991/EOBAG001900190694/EOBAG003470028095/EOBAG002470005294	8	EOBAG000250082994/EOBAG000780049991/EOBAG006680001095/EOBAG001230008991/EOBAG000940017005/EOBAG001520021095/EOBAG000550038991/EOBAG001780010894
BP	GO:0031323	regulation of cellular metabolic process	18/249	486/4176	0.993199	0.993199	EOBAG002290010095/EOBAG001050024992/novel.1941/EOBAG000320139894/EOBAG000250082994/EOBAG000040055095/EOBAG001900018994/EOBAG000520068991/EOBAG000780049991/EOBAG006680001095/EOBAG001230008991/EOBAG000940017005/EOBAG001520021095/EOBAG001900190694/EOBAG003470028095/EOBAG002470005294/EOBAG000550038991/EOBAG001780010894	EOBAG002290010095/Hey2/-/Foxj1/Zfp777/EOBAG000040055095/Car11/Tef/L3mbtl3/EOBAG006680001095/Nfib/EOBAG000940017005/EOBAG001520021095/ZNF331/EOBAG003470028095/Zfp472/Ncoa2/Sfmbt2	18	10	EOBAG002290010095/EOBAG001050024992/novel.1941/EOBAG000320139894/EOBAG000040055095/EOBAG001900018994/EOBAG000520068991/EOBAG001900190694/EOBAG003470028095/EOBAG002470005294	8	EOBAG000250082994/EOBAG000780049991/EOBAG006680001095/EOBAG001230008991/EOBAG000940017005/EOBAG001520021095/EOBAG000550038991/EOBAG001780010894
CC	GO:0044430	cytoskeletal part	11/142	89/2399	0.0142124	0.934495	EOBAG000750039693/EOBAG000240023991/EOBAG000050112991/EOBAG000740039994/EOBAG000810156991/EOBAG001890013991/EOBAG001460014893/EOBAG001900080991/EOBAG002810045095/EOBAG001940010993/EOBAG002830056991	Dnah6/Dnah5/Myh7b/Cdk5rap2/Krt23/Cgnl1/Des/Myh14/EOBAG002810045095/Dnah11/Cgn	11	3	EOBAG001900080991/EOBAG002810045095/EOBAG001940010993	8	EOBAG000750039693/EOBAG000240023991/EOBAG000050112991/EOBAG000740039994/EOBAG000810156991/EOBAG001890013991/EOBAG001460014893/EOBAG002830056991
CC	GO:0016459	myosin complex	5/142	31/2399	0.0330567	0.934495	EOBAG000050112991/EOBAG001890013991/EOBAG001900080991/EOBAG002810045095/EOBAG002830056991	Myh7b/Cgnl1/Myh14/EOBAG002810045095/Cgn	5	2	EOBAG001900080991/EOBAG002810045095	3	EOBAG000050112991/EOBAG001890013991/EOBAG002830056991
CC	GO:0005856	cytoskeleton	11/142	108/2399	0.0511215	0.934495	EOBAG000750039693/EOBAG000240023991/EOBAG000050112991/EOBAG000740039994/EOBAG000810156991/EOBAG001890013991/EOBAG001460014893/EOBAG001900080991/EOBAG002810045095/EOBAG001940010993/EOBAG002830056991	Dnah6/Dnah5/Myh7b/Cdk5rap2/Krt23/Cgnl1/Des/Myh14/EOBAG002810045095/Dnah11/Cgn	11	3	EOBAG001900080991/EOBAG002810045095/EOBAG001940010993	8	EOBAG000750039693/EOBAG000240023991/EOBAG000050112991/EOBAG000740039994/EOBAG000810156991/EOBAG001890013991/EOBAG001460014893/EOBAG002830056991
CC	GO:0030286	dynein complex	3/142	16/2399	0.0644886	0.934495	EOBAG000750039693/EOBAG000240023991/EOBAG001940010993	Dnah6/Dnah5/Dnah11	3	1	EOBAG001940010993	2	EOBAG000750039693/EOBAG000240023991
CC	GO:0015629	actin cytoskeleton	5/142	41/2399	0.0912986	0.934495	EOBAG000050112991/EOBAG001890013991/EOBAG001900080991/EOBAG002810045095/EOBAG002830056991	Myh7b/Cgnl1/Myh14/EOBAG002810045095/Cgn	5	2	EOBAG001900080991/EOBAG002810045095	3	EOBAG000050112991/EOBAG001890013991/EOBAG002830056991
CC	GO:0005875	microtubule associated complex	3/142	21/2399	0.123856	0.934495	EOBAG000750039693/EOBAG000240023991/EOBAG001940010993	Dnah6/Dnah5/Dnah11	3	1	EOBAG001940010993	2	EOBAG000750039693/EOBAG000240023991
CC	GO:0015630	microtubule cytoskeleton	4/142	35/2399	0.149244	0.934495	EOBAG000750039693/EOBAG000240023991/EOBAG000740039994/EOBAG001940010993	Dnah6/Dnah5/Cdk5rap2/Dnah11	4	1	EOBAG001940010993	3	EOBAG000750039693/EOBAG000240023991/EOBAG000740039994
CC	GO:0005886	plasma membrane	5/142	50/2399	0.170651	0.934495	EOBAG000310117991/EOBAG001640008991/EOBAG008460001894/EOBAG011020001095/EOBAG001770088494	Scn8a/Mob3b/H2-Oa/EOBAG011020001095/HLA-DPB1	5	3	EOBAG008460001894/EOBAG011020001095/EOBAG001770088494	2	EOBAG000310117991/EOBAG001640008991
CC	GO:0098797	plasma membrane protein complex	4/142	39/2399	0.196652	0.934495	EOBAG000310117991/EOBAG008460001894/EOBAG011020001095/EOBAG001770088494	Scn8a/H2-Oa/EOBAG011020001095/HLA-DPB1	4	3	EOBAG008460001894/EOBAG011020001095/EOBAG001770088494	1	EOBAG000310117991
CC	GO:0071944	cell periphery	5/142	57/2399	0.245755	0.934495	EOBAG000310117991/EOBAG001640008991/EOBAG008460001894/EOBAG011020001095/EOBAG001770088494	Scn8a/Mob3b/H2-Oa/EOBAG011020001095/HLA-DPB1	5	3	EOBAG008460001894/EOBAG011020001095/EOBAG001770088494	2	EOBAG000310117991/EOBAG001640008991
CC	GO:0005882	intermediate filament	2/142	17/2399	0.266426	0.934495	EOBAG000810156991/EOBAG001460014893	Krt23/Des	2	0		2	EOBAG000810156991/EOBAG001460014893
CC	GO:0045111	intermediate filament cytoskeleton	2/142	17/2399	0.266426	0.934495	EOBAG000810156991/EOBAG001460014893	Krt23/Des	2	0		2	EOBAG000810156991/EOBAG001460014893
CC	GO:0044459	plasma membrane part	4/142	46/2399	0.288218	0.934495	EOBAG000310117991/EOBAG008460001894/EOBAG011020001095/EOBAG001770088494	Scn8a/H2-Oa/EOBAG011020001095/HLA-DPB1	4	3	EOBAG008460001894/EOBAG011020001095/EOBAG001770088494	1	EOBAG000310117991
CC	GO:0099513	polymeric cytoskeletal fiber	2/142	20/2399	0.33368	0.934495	EOBAG000810156991/EOBAG001460014893	Krt23/Des	2	0		2	EOBAG000810156991/EOBAG001460014893
CC	GO:0043228	non-membrane-bounded organelle	16/142	246/2399	0.382636	0.934495	EOBAG000750039693/EOBAG000240023991/EOBAG003660016494/EOBAG000050112991/EOBAG000740039994/EOBAG001790049005/EOBAG000810156991/EOBAG000290147892/EOBAG001890013991/EOBAG000720002994/EOBAG001460014893/EOBAG001900080991/EOBAG002810045095/EOBAG001940010993/EOBAG002440056992/EOBAG002830056991	Dnah6/Dnah5/Hist1h1e/Myh7b/Cdk5rap2/EOBAG001790049005/Krt23/Rpl3l/Cgnl1/Pot1a/Des/Myh14/EOBAG002810045095/Dnah11/Mrpl16/Cgn	16	5	EOBAG000290147892/EOBAG001900080991/EOBAG002810045095/EOBAG001940010993/EOBAG002440056992	11	EOBAG000750039693/EOBAG000240023991/EOBAG003660016494/EOBAG000050112991/EOBAG000740039994/EOBAG001790049005/EOBAG000810156991/EOBAG001890013991/EOBAG000720002994/EOBAG001460014893/EOBAG002830056991
CC	GO:0043232	intracellular non-membrane-bounded organelle	16/142	246/2399	0.382636	0.934495	EOBAG000750039693/EOBAG000240023991/EOBAG003660016494/EOBAG000050112991/EOBAG000740039994/EOBAG001790049005/EOBAG000810156991/EOBAG000290147892/EOBAG001890013991/EOBAG000720002994/EOBAG001460014893/EOBAG001900080991/EOBAG002810045095/EOBAG001940010993/EOBAG002440056992/EOBAG002830056991	Dnah6/Dnah5/Hist1h1e/Myh7b/Cdk5rap2/EOBAG001790049005/Krt23/Rpl3l/Cgnl1/Pot1a/Des/Myh14/EOBAG002810045095/Dnah11/Mrpl16/Cgn	16	5	EOBAG000290147892/EOBAG001900080991/EOBAG002810045095/EOBAG001940010993/EOBAG002440056992	11	EOBAG000750039693/EOBAG000240023991/EOBAG003660016494/EOBAG000050112991/EOBAG000740039994/EOBAG001790049005/EOBAG000810156991/EOBAG001890013991/EOBAG000720002994/EOBAG001460014893/EOBAG002830056991
CC	GO:0031967	organelle envelope	3/142	38/2399	0.392866	0.934495	novel.1862/novel.602/EOBAG000520031992	-/-/Cby1	3	2	novel.602/EOBAG000520031992	1	novel.1862
CC	GO:0031975	envelope	3/142	38/2399	0.392866	0.934495	novel.1862/novel.602/EOBAG000520031992	-/-/Cby1	3	2	novel.602/EOBAG000520031992	1	novel.1862
CC	GO:1902494	catalytic complex	6/142	86/2399	0.400431	0.934495	EOBAG000750039693/EOBAG000240023991/EOBAG001450005893/EOBAG003470004095/EOBAG001940010993/novel.778	Dnah6/Dnah5/Gtf2a1l/EOBAG003470004095/Dnah11/-	6	4	EOBAG001450005893/EOBAG003470004095/EOBAG001940010993/novel.778	2	EOBAG000750039693/EOBAG000240023991
CC	GO:0044446	intracellular organelle part	18/142	283/2399	0.409168	0.934495	EOBAG000750039693/EOBAG000240023991/novel.1862/EOBAG001450005893/EOBAG003660016494/EOBAG000050112991/EOBAG000740039994/EOBAG000810156991/EOBAG001890013991/EOBAG000720002994/EOBAG001460014893/EOBAG001900080991/EOBAG002810045095/EOBAG001940010993/novel.602/EOBAG002830056991/novel.778/EOBAG000520031992	Dnah6/Dnah5/-/Gtf2a1l/Hist1h1e/Myh7b/Cdk5rap2/Krt23/Cgnl1/Pot1a/Des/Myh14/EOBAG002810045095/Dnah11/-/Cgn/-/Cby1	18	7	EOBAG001450005893/EOBAG001900080991/EOBAG002810045095/EOBAG001940010993/novel.602/novel.778/EOBAG000520031992	11	EOBAG000750039693/EOBAG000240023991/novel.1862/EOBAG003660016494/EOBAG000050112991/EOBAG000740039994/EOBAG000810156991/EOBAG001890013991/EOBAG000720002994/EOBAG001460014893/EOBAG002830056991
CC	GO:0044422	organelle part	18/142	286/2399	0.427905	0.934495	EOBAG000750039693/EOBAG000240023991/novel.1862/EOBAG001450005893/EOBAG003660016494/EOBAG000050112991/EOBAG000740039994/EOBAG000810156991/EOBAG001890013991/EOBAG000720002994/EOBAG001460014893/EOBAG001900080991/EOBAG002810045095/EOBAG001940010993/novel.602/EOBAG002830056991/novel.778/EOBAG000520031992	Dnah6/Dnah5/-/Gtf2a1l/Hist1h1e/Myh7b/Cdk5rap2/Krt23/Cgnl1/Pot1a/Des/Myh14/EOBAG002810045095/Dnah11/-/Cgn/-/Cby1	18	7	EOBAG001450005893/EOBAG001900080991/EOBAG002810045095/EOBAG001940010993/novel.602/novel.778/EOBAG000520031992	11	EOBAG000750039693/EOBAG000240023991/novel.1862/EOBAG003660016494/EOBAG000050112991/EOBAG000740039994/EOBAG000810156991/EOBAG001890013991/EOBAG000720002994/EOBAG001460014893/EOBAG002830056991
CC	GO:0099080	supramolecular complex	2/142	25/2399	0.441072	0.934495	EOBAG000810156991/EOBAG001460014893	Krt23/Des	2	0		2	EOBAG000810156991/EOBAG001460014893
CC	GO:0099081	supramolecular polymer	2/142	25/2399	0.441072	0.934495	EOBAG000810156991/EOBAG001460014893	Krt23/Des	2	0		2	EOBAG000810156991/EOBAG001460014893
CC	GO:0099512	supramolecular fiber	2/142	25/2399	0.441072	0.934495	EOBAG000810156991/EOBAG001460014893	Krt23/Des	2	0		2	EOBAG000810156991/EOBAG001460014893
CC	GO:1990234	transferase complex	2/142	25/2399	0.441072	0.934495	EOBAG001450005893/novel.778	Gtf2a1l/-	2	2	EOBAG001450005893/novel.778	0
CC	GO:0000428	DNA-directed RNA polymerase complex	1/142	10/2399	0.457376	0.934495	EOBAG001450005893	Gtf2a1l	1	1	EOBAG001450005893	0
CC	GO:0030684	preribosome	1/142	10/2399	0.457376	0.934495	EOBAG000640066991	Rrp1b	1	0		1	EOBAG000640066991
CC	GO:0030880	RNA polymerase complex	1/142	10/2399	0.457376	0.934495	EOBAG001450005893	Gtf2a1l	1	1	EOBAG001450005893	0
CC	GO:0055029	nuclear DNA-directed RNA polymerase complex	1/142	10/2399	0.457376	0.934495	EOBAG001450005893	Gtf2a1l	1	1	EOBAG001450005893	0
CC	GO:0000785	chromatin	1/142	11/2399	0.489629	0.934495	EOBAG003660016494	Hist1h1e	1	0		1	EOBAG003660016494
CC	GO:0005741	mitochondrial outer membrane	1/142	11/2399	0.489629	0.934495	EOBAG000520031992	Cby1	1	1	EOBAG000520031992	0
CC	GO:0031968	organelle outer membrane	1/142	11/2399	0.489629	0.934495	EOBAG000520031992	Cby1	1	1	EOBAG000520031992	0
CC	GO:0034702	ion channel complex	1/142	11/2399	0.489629	0.934495	EOBAG000310117991	Scn8a	1	0		1	EOBAG000310117991
CC	GO:0034703	cation channel complex	1/142	11/2399	0.489629	0.934495	EOBAG000310117991	Scn8a	1	0		1	EOBAG000310117991
CC	GO:0044454	nuclear chromosome part	1/142	11/2399	0.489629	0.934495	EOBAG000720002994	Pot1a	1	0		1	EOBAG000720002994
CC	GO:0019012	virion	1/142	12/2399	0.519978	0.934495	EOBAG000440039035	EOBAG000440039035	1	0		1	EOBAG000440039035
CC	GO:0019867	outer membrane	1/142	12/2399	0.519978	0.934495	EOBAG000520031992	Cby1	1	1	EOBAG000520031992	0
CC	GO:0044423	virion part	1/142	12/2399	0.519978	0.934495	EOBAG000440039035	EOBAG000440039035	1	0		1	EOBAG000440039035
CC	GO:0061695	transferase complex, transferring phosphorus-containing groups	1/142	12/2399	0.519978	0.934495	EOBAG001450005893	Gtf2a1l	1	1	EOBAG001450005893	0
CC	GO:0098687	chromosomal region	1/142	12/2399	0.519978	0.934495	EOBAG000720002994	Pot1a	1	0		1	EOBAG000720002994
CC	GO:0000228	nuclear chromosome	1/142	13/2399	0.548534	0.934495	EOBAG000720002994	Pot1a	1	0		1	EOBAG000720002994
CC	GO:0005740	mitochondrial envelope	2/142	32/2399	0.574005	0.934495	novel.1862/EOBAG000520031992	-/Cby1	2	1	EOBAG000520031992	1	novel.1862
CC	GO:0031012	extracellular matrix	2/142	32/2399	0.574005	0.934495	EOBAG000770057991/EOBAG000670057991	Mmp13/Adamts5	2	1	EOBAG000670057991	1	EOBAG000770057991
CC	GO:1902495	transmembrane transporter complex	1/142	14/2399	0.575402	0.934495	EOBAG000310117991	Scn8a	1	0		1	EOBAG000310117991
CC	GO:1990351	transporter complex	1/142	14/2399	0.575402	0.934495	EOBAG000310117991	Scn8a	1	0		1	EOBAG000310117991
CC	GO:0005887	integral component of plasma membrane	1/142	15/2399	0.600682	0.934495	EOBAG000310117991	Scn8a	1	0		1	EOBAG000310117991
CC	GO:0031226	intrinsic component of plasma membrane	1/142	15/2399	0.600682	0.934495	EOBAG000310117991	Scn8a	1	0		1	EOBAG000310117991
CC	GO:0044421	extracellular region part	3/142	52/2399	0.603741	0.934495	EOBAG004340003994/EOBAG000770057991/EOBAG000670057991	Cd109/Mmp13/Adamts5	3	2	EOBAG004340003994/EOBAG000670057991	1	EOBAG000770057991
CC	GO:0044428	nuclear part	4/142	72/2399	0.626383	0.934495	EOBAG001450005893/EOBAG000720002994/novel.602/novel.778	Gtf2a1l/Pot1a/-/-	4	3	EOBAG001450005893/novel.602/novel.778	1	EOBAG000720002994
CC	GO:0005576	extracellular region	10/142	180/2399	0.63409	0.934495	novel.884/EOBAG001190021663/EOBAG006820002694/EOBAG004340003994/EOBAG000770057991/novel.1220/EOBAG002380021991/EOBAG000650054991/EOBAG000670057991/EOBAG000590062991	-/Mgp/Cga/Cd109/Mmp13/-/Oxt/Htra3/Adamts5/Pla2g12b	10	8	novel.884/EOBAG001190021663/EOBAG006820002694/EOBAG004340003994/novel.1220/EOBAG000650054991/EOBAG000670057991/EOBAG000590062991	2	EOBAG000770057991/EOBAG002380021991
CC	GO:0044427	chromosomal part	2/142	36/2399	0.639094	0.934495	EOBAG003660016494/EOBAG000720002994	Hist1h1e/Pot1a	2	0		2	EOBAG003660016494/EOBAG000720002994
CC	GO:0044429	mitochondrial part	2/142	36/2399	0.639094	0.934495	novel.1862/EOBAG000520031992	-/Cby1	2	1	EOBAG000520031992	1	novel.1862
CC	GO:0016469	proton-transporting two-sector ATPase complex	1/142	18/2399	0.667897	0.934495	EOBAG004190009993	Atp6v1e1	1	1	EOBAG004190009993	0
CC	GO:0031974	membrane-enclosed lumen	3/142	59/2399	0.689558	0.934495	novel.1862/EOBAG001450005893/EOBAG000720002994	-/Gtf2a1l/Pot1a	3	1	EOBAG001450005893	2	novel.1862/EOBAG000720002994
CC	GO:0043233	organelle lumen	3/142	59/2399	0.689558	0.934495	novel.1862/EOBAG001450005893/EOBAG000720002994	-/Gtf2a1l/Pot1a	3	1	EOBAG001450005893	2	novel.1862/EOBAG000720002994
CC	GO:0070013	intracellular organelle lumen	3/142	59/2399	0.689558	0.934495	novel.1862/EOBAG001450005893/EOBAG000720002994	-/Gtf2a1l/Pot1a	3	1	EOBAG001450005893	2	novel.1862/EOBAG000720002994
CC	GO:0098796	membrane protein complex	5/142	97/2399	0.691769	0.934495	EOBAG000310117991/EOBAG004190009993/EOBAG008460001894/EOBAG011020001095/EOBAG001770088494	Scn8a/Atp6v1e1/H2-Oa/EOBAG011020001095/HLA-DPB1	5	4	EOBAG004190009993/EOBAG008460001894/EOBAG011020001095/EOBAG001770088494	1	EOBAG000310117991
CC	GO:0005615	extracellular space	1/142	20/2399	0.706336	0.937723	EOBAG004340003994	Cd109	1	1	EOBAG004340003994	0
CC	GO:0005667	transcription factor complex	1/142	22/2399	0.740354	0.955416	EOBAG001450005893	Gtf2a1l	1	1	EOBAG001450005893	0
CC	GO:0032991	protein-containing complex	23/142	433/2399	0.755891	0.955416	EOBAG000750039693/EOBAG000240023991/EOBAG000310117991/EOBAG001450005893/EOBAG003470004095/EOBAG003660016494/EOBAG000050112991/EOBAG001790049005/EOBAG004190009993/EOBAG000290147892/EOBAG001890013991/EOBAG000640066991/EOBAG001900080991/EOBAG002810045095/EOBAG001940010993/EOBAG002440056992/novel.602/EOBAG008460001894/EOBAG002830056991/novel.778/EOBAG000260051991/EOBAG011020001095/EOBAG001770088494	Dnah6/Dnah5/Scn8a/Gtf2a1l/EOBAG003470004095/Hist1h1e/Myh7b/EOBAG001790049005/Atp6v1e1/Rpl3l/Cgnl1/Rrp1b/Myh14/EOBAG002810045095/Dnah11/Mrpl16/-/H2-Oa/Cgn/-/Elp5/EOBAG011020001095/HLA-DPB1	23	14	EOBAG001450005893/EOBAG003470004095/EOBAG004190009993/EOBAG000290147892/EOBAG001900080991/EOBAG002810045095/EOBAG001940010993/EOBAG002440056992/novel.602/EOBAG008460001894/novel.778/EOBAG000260051991/EOBAG011020001095/EOBAG001770088494	9	EOBAG000750039693/EOBAG000240023991/EOBAG000310117991/EOBAG003660016494/EOBAG000050112991/EOBAG001790049005/EOBAG001890013991/EOBAG000640066991/EOBAG002830056991
CC	GO:0005694	chromosome	2/142	45/2399	0.756888	0.955416	EOBAG003660016494/EOBAG000720002994	Hist1h1e/Pot1a	2	0		2	EOBAG003660016494/EOBAG000720002994
CC	GO:1990904	ribonucleoprotein complex	5/142	111/2399	0.799091	0.980176	EOBAG003470004095/EOBAG001790049005/EOBAG000290147892/EOBAG000640066991/EOBAG002440056992	EOBAG003470004095/EOBAG001790049005/Rpl3l/Rrp1b/Mrpl16	5	3	EOBAG003470004095/EOBAG000290147892/EOBAG002440056992	2	EOBAG001790049005/EOBAG000640066991
CC	GO:0031966	mitochondrial membrane	1/142	28/2399	0.820652	0.980176	EOBAG000520031992	Cby1	1	1	EOBAG000520031992	0
CC	GO:0098805	whole membrane	1/142	28/2399	0.820652	0.980176	EOBAG000520031992	Cby1	1	1	EOBAG000520031992	0
CC	GO:0005739	mitochondrion	2/142	53/2399	0.832358	0.980176	novel.1862/EOBAG000520031992	-/Cby1	2	1	EOBAG000520031992	1	novel.1862
CC	GO:0031981	nuclear lumen	2/142	54/2399	0.84015	0.980176	EOBAG001450005893/EOBAG000720002994	Gtf2a1l/Pot1a	2	1	EOBAG001450005893	1	EOBAG000720002994
CC	GO:0005654	nucleoplasm	1/142	37/2399	0.897226	0.999833	EOBAG001450005893	Gtf2a1l	1	1	EOBAG001450005893	0
CC	GO:0044451	nucleoplasm part	1/142	37/2399	0.897226	0.999833	EOBAG001450005893	Gtf2a1l	1	1	EOBAG001450005893	0
CC	GO:0098588	bounding membrane of organelle	1/142	40/2399	0.914677	0.999833	EOBAG000520031992	Cby1	1	1	EOBAG000520031992	0
CC	GO:0005840	ribosome	3/142	91/2399	0.915201	0.999833	EOBAG001790049005/EOBAG000290147892/EOBAG002440056992	EOBAG001790049005/Rpl3l/Mrpl16	3	2	EOBAG000290147892/EOBAG002440056992	1	EOBAG001790049005
CC	GO:0005634	nucleus	13/142	326/2399	0.962553	0.999833	EOBAG000100122991/EOBAG001450005893/EOBAG003660016494/EOBAG000600116991/EOBAG000780049991/EOBAG000460032991/EOBAG000720002994/EOBAG001230008991/novel.602/novel.778/EOBAG001260009994/EOBAG000550038991/EOBAG001780010894	Pnldc1/Gtf2a1l/Hist1h1e/Dffb/L3mbtl3/Cstf3/Pot1a/Nfib/-/-/Pttg1/Ncoa2/Sfmbt2	13	5	EOBAG000100122991/EOBAG001450005893/novel.602/novel.778/EOBAG001260009994	8	EOBAG003660016494/EOBAG000600116991/EOBAG000780049991/EOBAG000460032991/EOBAG000720002994/EOBAG001230008991/EOBAG000550038991/EOBAG001780010894
CC	GO:0031090	organelle membrane	1/142	58/2399	0.972207	0.999833	EOBAG000520031992	Cby1	1	1	EOBAG000520031992	0
CC	GO:0012505	endomembrane system	1/142	86/2399	0.995231	0.999833	novel.602	-	1	1	novel.602	0
CC	GO:0043231	intracellular membrane-bounded organelle	16/142	457/2399	0.996387	0.999833	novel.1862/EOBAG000100122991/EOBAG001450005893/EOBAG003660016494/EOBAG000600116991/EOBAG000780049991/EOBAG000460032991/EOBAG000720002994/EOBAG001230008991/novel.602/novel.778/EOBAG001260009994/EOBAG000520031992/EOBAG000810212883/EOBAG000550038991/EOBAG001780010894	-/Pnldc1/Gtf2a1l/Hist1h1e/Dffb/L3mbtl3/Cstf3/Pot1a/Nfib/-/-/Pttg1/Cby1/Cisd3/Ncoa2/Sfmbt2	16	7	EOBAG000100122991/EOBAG001450005893/novel.602/novel.778/EOBAG001260009994/EOBAG000520031992/EOBAG000810212883	9	novel.1862/EOBAG003660016494/EOBAG000600116991/EOBAG000780049991/EOBAG000460032991/EOBAG000720002994/EOBAG001230008991/EOBAG000550038991/EOBAG001780010894
CC	GO:0043227	membrane-bounded organelle	16/142	469/2399	0.997682	0.999833	novel.1862/EOBAG000100122991/EOBAG001450005893/EOBAG003660016494/EOBAG000600116991/EOBAG000780049991/EOBAG000460032991/EOBAG000720002994/EOBAG001230008991/novel.602/novel.778/EOBAG001260009994/EOBAG000520031992/EOBAG000810212883/EOBAG000550038991/EOBAG001780010894	-/Pnldc1/Gtf2a1l/Hist1h1e/Dffb/L3mbtl3/Cstf3/Pot1a/Nfib/-/-/Pttg1/Cby1/Cisd3/Ncoa2/Sfmbt2	16	7	EOBAG000100122991/EOBAG001450005893/novel.602/novel.778/EOBAG001260009994/EOBAG000520031992/EOBAG000810212883	9	novel.1862/EOBAG003660016494/EOBAG000600116991/EOBAG000780049991/EOBAG000460032991/EOBAG000720002994/EOBAG001230008991/EOBAG000550038991/EOBAG001780010894
CC	GO:0044444	cytoplasmic part	5/142	269/2399	0.999823	0.999833	novel.1862/EOBAG001790049005/EOBAG000290147892/EOBAG002440056992/EOBAG000520031992	-/EOBAG001790049005/Rpl3l/Mrpl16/Cby1	5	3	EOBAG000290147892/EOBAG002440056992/EOBAG000520031992	2	novel.1862/EOBAG001790049005
CC	GO:0005737	cytoplasm	8/142	349/2399	0.999833	0.999833	novel.1862/EOBAG001790049005/EOBAG000600116991/EOBAG000290147892/EOBAG002440056992/EOBAG000020204991/EOBAG001260009994/EOBAG000520031992	-/EOBAG001790049005/Dffb/Rpl3l/Mrpl16/Eif4e3/Pttg1/Cby1	8	5	EOBAG000290147892/EOBAG002440056992/EOBAG000020204991/EOBAG001260009994/EOBAG000520031992	3	novel.1862/EOBAG001790049005/EOBAG000600116991
MF	GO:0016705	oxidoreductase activity, acting on paired donors, with incorporation or reduction of molecular oxygen	20/419	100/6844	1.94933e-06	0.000218325	EOBAG004630003994/EOBAG007620007095/EOBAG001320004894/EOBAG000170069991/EOBAG001320002095/EOBAG002510028594/EOBAG000090184494/EOBAG004630001095/EOBAG004600006994/novel.1449/EOBAG000310001991/EOBAG000090177095/EOBAG004630008195/EOBAG002490022991/EOBAG000090119694/EOBAG007620004095/EOBAG000090176494/EOBAG005250015994/EOBAG035680001095/EOBAG007620003894	Cyp3a25/EOBAG007620007095/Cyp2f2/Cyp11a1/EOBAG001320002095/Cyp2ab1/Cyp2c65/EOBAG004630001095/Cyp4f14/-/Cyp2e1/EOBAG000090177095/EOBAG004630008195/Fmo2/Cyp2c44/EOBAG007620004095/Cyp2c29/Cyp2b19/EOBAG035680001095/Cyp2a5	20	10	EOBAG007620007095/EOBAG001320004894/EOBAG001320002095/EOBAG000090184494/EOBAG004630001095/EOBAG000310001991/EOBAG000090119694/EOBAG005250015994/EOBAG035680001095/EOBAG007620003894	10	EOBAG004630003994/EOBAG000170069991/EOBAG002510028594/EOBAG004600006994/novel.1449/EOBAG000090177095/EOBAG004630008195/EOBAG002490022991/EOBAG007620004095/EOBAG000090176494
MF	GO:0020037	heme binding	20/419	100/6844	1.94933e-06	0.000218325	EOBAG004630003994/EOBAG007620007095/EOBAG001320004894/EOBAG000150027991/EOBAG000170069991/EOBAG001320002095/EOBAG002510028594/EOBAG000090184494/EOBAG004630001095/EOBAG004600006994/EOBAG000310001991/EOBAG000090177095/EOBAG004630008195/EOBAG000090119694/EOBAG007620004095/EOBAG000090176494/EOBAG005250015994/EOBAG035680001095/EOBAG007620003894/EOBAG000480036794	Cyp3a25/EOBAG007620007095/Cyp2f2/Ngb/Cyp11a1/EOBAG001320002095/Cyp2ab1/Cyp2c65/EOBAG004630001095/Cyp4f14/Cyp2e1/EOBAG000090177095/EOBAG004630008195/Cyp2c44/EOBAG007620004095/Cyp2c29/Cyp2b19/EOBAG035680001095/Cyp2a5/Tpo	20	11	EOBAG007620007095/EOBAG001320004894/EOBAG000150027991/EOBAG001320002095/EOBAG000090184494/EOBAG004630001095/EOBAG000310001991/EOBAG000090119694/EOBAG005250015994/EOBAG035680001095/EOBAG007620003894	9	EOBAG004630003994/EOBAG000170069991/EOBAG002510028594/EOBAG004600006994/EOBAG000090177095/EOBAG004630008195/EOBAG007620004095/EOBAG000090176494/EOBAG000480036794
MF	GO:0046906	tetrapyrrole binding	20/419	103/6844	3.16086e-06	0.000232998	EOBAG004630003994/EOBAG007620007095/EOBAG001320004894/EOBAG000150027991/EOBAG000170069991/EOBAG001320002095/EOBAG002510028594/EOBAG000090184494/EOBAG004630001095/EOBAG004600006994/EOBAG000310001991/EOBAG000090177095/EOBAG004630008195/EOBAG000090119694/EOBAG007620004095/EOBAG000090176494/EOBAG005250015994/EOBAG035680001095/EOBAG007620003894/EOBAG000480036794	Cyp3a25/EOBAG007620007095/Cyp2f2/Ngb/Cyp11a1/EOBAG001320002095/Cyp2ab1/Cyp2c65/EOBAG004630001095/Cyp4f14/Cyp2e1/EOBAG000090177095/EOBAG004630008195/Cyp2c44/EOBAG007620004095/Cyp2c29/Cyp2b19/EOBAG035680001095/Cyp2a5/Tpo	20	11	EOBAG007620007095/EOBAG001320004894/EOBAG000150027991/EOBAG001320002095/EOBAG000090184494/EOBAG004630001095/EOBAG000310001991/EOBAG000090119694/EOBAG005250015994/EOBAG035680001095/EOBAG007620003894	9	EOBAG004630003994/EOBAG000170069991/EOBAG002510028594/EOBAG004600006994/EOBAG000090177095/EOBAG004630008195/EOBAG007620004095/EOBAG000090176494/EOBAG000480036794
MF	GO:0048037	cofactor binding	32/419	222/6844	4.16069e-06	0.000232998	EOBAG004630003994/EOBAG007620007095/EOBAG000020044991/EOBAG001320004894/EOBAG000150027991/EOBAG000170069991/EOBAG001320002095/EOBAG002510028594/EOBAG000090184494/EOBAG004630001095/EOBAG004600006994/novel.1449/EOBAG000310001991/EOBAG003710008991/EOBAG001100030994/EOBAG000090177095/EOBAG001070004884/EOBAG000850004991/EOBAG004630008195/EOBAG002490022991/EOBAG001070034664/EOBAG000090119694/EOBAG00762…	Cyp3a25/EOBAG007620007095/Hdc/Cyp2f2/Ngb/Cyp11a1/EOBAG001320002095/Cyp2ab1/Cyp2c65/EOBAG004630001095/Cyp4f14/-/Cyp2e1/Etnppl/Eci2/EOBAG000090177095/Tdh/Acbd6/EOBAG004630008195/Fmo2/Gulo/Cyp2c44/EOBAG007620004095/Creg2/Cyp2c29/Cyp2b19/EOBAG035680001095/Cyp2a5/Gpt/Tpo/Tat/Cisd3	32	19	EOBAG007620007095/EOBAG000020044991/EOBAG001320004894/EOBAG000150027991/EOBAG001320002095/EOBAG000090184494/EOBAG004630001095/EOBAG000310001991/EOBAG003710008991/EOBAG001100030994/EOBAG001070004884/EOBAG000850004991/EOBAG000090119694/EOBAG005250015994/EOBAG035680001095/EOBAG007620003894/EOBAG000140175992/EOBAG000110117991/EOBAG000810212883	13	EOBAG004630003994/EOBAG000170069991/EOBAG002510028594/EOBAG004600006994/novel.1449/EOBAG000090177095/EOBAG004630008195/EOBAG002490022991/EOBAG001070034664/EOBAG007620004095/EOBAG000530031993/EOBAG000090176494/EOBAG000480036794
MF	GO:0005506	iron ion binding	18/419	93/6844	1.03271e-05	0.000462655	EOBAG004630003994/EOBAG007620007095/EOBAG001320004894/EOBAG000170069991/EOBAG001320002095/EOBAG002510028594/EOBAG000090184494/EOBAG004630001095/EOBAG004600006994/EOBAG000310001991/EOBAG000090177095/EOBAG004630008195/EOBAG000090119694/EOBAG007620004095/EOBAG000090176494/EOBAG005250015994/EOBAG035680001095/EOBAG007620003894	Cyp3a25/EOBAG007620007095/Cyp2f2/Cyp11a1/EOBAG001320002095/Cyp2ab1/Cyp2c65/EOBAG004630001095/Cyp4f14/Cyp2e1/EOBAG000090177095/EOBAG004630008195/Cyp2c44/EOBAG007620004095/Cyp2c29/Cyp2b19/EOBAG035680001095/Cyp2a5	18	10	EOBAG007620007095/EOBAG001320004894/EOBAG001320002095/EOBAG000090184494/EOBAG004630001095/EOBAG000310001991/EOBAG000090119694/EOBAG005250015994/EOBAG035680001095/EOBAG007620003894	8	EOBAG004630003994/EOBAG000170069991/EOBAG002510028594/EOBAG004600006994/EOBAG000090177095/EOBAG004630008195/EOBAG007620004095/EOBAG000090176494
MF	GO:0017111	nucleoside-triphosphatase activity	29/419	216/6844	4.64334e-05	0.00173351	EOBAG068790001095/EOBAG000750039693/EOBAG000240023991/EOBAG053260001095/EOBAG053260002095/EOBAG066960001095/EOBAG033960001095/EOBAG033960002095/EOBAG089190001095/EOBAG000050112991/EOBAG001560046095/EOBAG004190009993/EOBAG001560050095/EOBAG000170151994/EOBAG001890013991/EOBAG001560051095/EOBAG000830002893/EOBAG000070269991/EOBAG003110008894/EOBAG001290058991/EOBAG001900080991/EOBAG003110007894/EOB…	EOBAG068790001095/Dnah6/Dnah5/EOBAG053260001095/EOBAG053260002095/EOBAG066960001095/EOBAG033960001095/EOBAG033960002095/EOBAG089190001095/Myh7b/EOBAG001560046095/Atp6v1e1/EOBAG001560050095/Pif1/Cgnl1/EOBAG001560051095/Dennd1c/Abcb9/Abcb1a/Gna12/Myh14/Abcb4/EOBAG002810045095/Dnah11/Gm4869/Cgn/Kif12/Ythdc2/Abcb11	29	9	EOBAG004190009993/EOBAG000170151994/EOBAG000070269991/EOBAG001290058991/EOBAG001900080991/EOBAG003110007894/EOBAG002810045095/EOBAG001940010993/EOBAG001290066494	20	EOBAG068790001095/EOBAG000750039693/EOBAG000240023991/EOBAG053260001095/EOBAG053260002095/EOBAG066960001095/EOBAG033960001095/EOBAG033960002095/EOBAG089190001095/EOBAG000050112991/EOBAG001560046095/EOBAG001560050095/EOBAG001890013991/EOBAG001560051095/EOBAG000830002893/EOBAG003110008894/EOBAG002830056991/EOBAG000740064991/EOBAG001580008991/EOBAG000280022991
MF	GO:0016462	pyrophosphatase activity	29/419	221/6844	7.09167e-05	0.0021589	EOBAG068790001095/EOBAG000750039693/EOBAG000240023991/EOBAG053260001095/EOBAG053260002095/EOBAG066960001095/EOBAG033960001095/EOBAG033960002095/EOBAG089190001095/EOBAG000050112991/EOBAG001560046095/EOBAG004190009993/EOBAG001560050095/EOBAG000170151994/EOBAG001890013991/EOBAG001560051095/EOBAG000830002893/EOBAG000070269991/EOBAG003110008894/EOBAG001290058991/EOBAG001900080991/EOBAG003110007894/EOB…	EOBAG068790001095/Dnah6/Dnah5/EOBAG053260001095/EOBAG053260002095/EOBAG066960001095/EOBAG033960001095/EOBAG033960002095/EOBAG089190001095/Myh7b/EOBAG001560046095/Atp6v1e1/EOBAG001560050095/Pif1/Cgnl1/EOBAG001560051095/Dennd1c/Abcb9/Abcb1a/Gna12/Myh14/Abcb4/EOBAG002810045095/Dnah11/Gm4869/Cgn/Kif12/Ythdc2/Abcb11	29	9	EOBAG004190009993/EOBAG000170151994/EOBAG000070269991/EOBAG001290058991/EOBAG001900080991/EOBAG003110007894/EOBAG002810045095/EOBAG001940010993/EOBAG001290066494	20	EOBAG068790001095/EOBAG000750039693/EOBAG000240023991/EOBAG053260001095/EOBAG053260002095/EOBAG066960001095/EOBAG033960001095/EOBAG033960002095/EOBAG089190001095/EOBAG000050112991/EOBAG001560046095/EOBAG001560050095/EOBAG001890013991/EOBAG001560051095/EOBAG000830002893/EOBAG003110008894/EOBAG002830056991/EOBAG000740064991/EOBAG001580008991/EOBAG000280022991
MF	GO:0003924	GTPase activity	12/419	54/6844	7.71034e-05	0.0021589	EOBAG068790001095/EOBAG053260001095/EOBAG053260002095/EOBAG066960001095/EOBAG033960001095/EOBAG033960002095/EOBAG089190001095/EOBAG001560046095/EOBAG001560050095/EOBAG001560051095/EOBAG000830002893/EOBAG001290058991	EOBAG068790001095/EOBAG053260001095/EOBAG053260002095/EOBAG066960001095/EOBAG033960001095/EOBAG033960002095/EOBAG089190001095/EOBAG001560046095/EOBAG001560050095/EOBAG001560051095/Dennd1c/Gna12	12	1	EOBAG001290058991	11	EOBAG068790001095/EOBAG053260001095/EOBAG053260002095/EOBAG066960001095/EOBAG033960001095/EOBAG033960002095/EOBAG089190001095/EOBAG001560046095/EOBAG001560050095/EOBAG001560051095/EOBAG000830002893
MF	GO:0016818	hydrolase activity, acting on acid anhydrides, in phosphorus-containing anhydrides	29/419	224/6844	9.06851e-05	0.00225705	EOBAG068790001095/EOBAG000750039693/EOBAG000240023991/EOBAG053260001095/EOBAG053260002095/EOBAG066960001095/EOBAG033960001095/EOBAG033960002095/EOBAG089190001095/EOBAG000050112991/EOBAG001560046095/EOBAG004190009993/EOBAG001560050095/EOBAG000170151994/EOBAG001890013991/EOBAG001560051095/EOBAG000830002893/EOBAG000070269991/EOBAG003110008894/EOBAG001290058991/EOBAG001900080991/EOBAG003110007894/EOB…	EOBAG068790001095/Dnah6/Dnah5/EOBAG053260001095/EOBAG053260002095/EOBAG066960001095/EOBAG033960001095/EOBAG033960002095/EOBAG089190001095/Myh7b/EOBAG001560046095/Atp6v1e1/EOBAG001560050095/Pif1/Cgnl1/EOBAG001560051095/Dennd1c/Abcb9/Abcb1a/Gna12/Myh14/Abcb4/EOBAG002810045095/Dnah11/Gm4869/Cgn/Kif12/Ythdc2/Abcb11	29	9	EOBAG004190009993/EOBAG000170151994/EOBAG000070269991/EOBAG001290058991/EOBAG001900080991/EOBAG003110007894/EOBAG002810045095/EOBAG001940010993/EOBAG001290066494	20	EOBAG068790001095/EOBAG000750039693/EOBAG000240023991/EOBAG053260001095/EOBAG053260002095/EOBAG066960001095/EOBAG033960001095/EOBAG033960002095/EOBAG089190001095/EOBAG000050112991/EOBAG001560046095/EOBAG001560050095/EOBAG001890013991/EOBAG001560051095/EOBAG000830002893/EOBAG003110008894/EOBAG002830056991/EOBAG000740064991/EOBAG001580008991/EOBAG000280022991
MF	GO:0016817	hydrolase activity, acting on acid anhydrides	29/419	228/6844	0.000124715	0.00279363	EOBAG068790001095/EOBAG000750039693/EOBAG000240023991/EOBAG053260001095/EOBAG053260002095/EOBAG066960001095/EOBAG033960001095/EOBAG033960002095/EOBAG089190001095/EOBAG000050112991/EOBAG001560046095/EOBAG004190009993/EOBAG001560050095/EOBAG000170151994/EOBAG001890013991/EOBAG001560051095/EOBAG000830002893/EOBAG000070269991/EOBAG003110008894/EOBAG001290058991/EOBAG001900080991/EOBAG003110007894/EOB…	EOBAG068790001095/Dnah6/Dnah5/EOBAG053260001095/EOBAG053260002095/EOBAG066960001095/EOBAG033960001095/EOBAG033960002095/EOBAG089190001095/Myh7b/EOBAG001560046095/Atp6v1e1/EOBAG001560050095/Pif1/Cgnl1/EOBAG001560051095/Dennd1c/Abcb9/Abcb1a/Gna12/Myh14/Abcb4/EOBAG002810045095/Dnah11/Gm4869/Cgn/Kif12/Ythdc2/Abcb11	29	9	EOBAG004190009993/EOBAG000170151994/EOBAG000070269991/EOBAG001290058991/EOBAG001900080991/EOBAG003110007894/EOBAG002810045095/EOBAG001940010993/EOBAG001290066494	20	EOBAG068790001095/EOBAG000750039693/EOBAG000240023991/EOBAG053260001095/EOBAG053260002095/EOBAG066960001095/EOBAG033960001095/EOBAG033960002095/EOBAG089190001095/EOBAG000050112991/EOBAG001560046095/EOBAG001560050095/EOBAG001890013991/EOBAG001560051095/EOBAG000830002893/EOBAG003110008894/EOBAG002830056991/EOBAG000740064991/EOBAG001580008991/EOBAG000280022991
MF	GO:0004523	RNA-DNA hybrid ribonuclease activity	6/419	16/6844	0.00024018	0.00489094	novel.1334/novel.807/novel.2068/novel.1798/novel.1695/novel.589	-/-/-/-/-/-	6	1	novel.589	5	novel.1334/novel.807/novel.2068/novel.1798/novel.1695
MF	GO:0016891	endoribonuclease activity, producing 5'-phosphomonoesters	6/419	20/6844	0.00094238	0.0175911	novel.1334/novel.807/novel.2068/novel.1798/novel.1695/novel.589	-/-/-/-/-/-	6	1	novel.589	5	novel.1334/novel.807/novel.2068/novel.1798/novel.1695
MF	GO:0016893	endonuclease activity, active with either ribo- or deoxyribonucleic acids and producing 5'-phosphomonoesters	6/419	21/6844	0.00125208	0.0215742	novel.1334/novel.807/novel.2068/novel.1798/novel.1695/novel.589	-/-/-/-/-/-	6	1	novel.589	5	novel.1334/novel.807/novel.2068/novel.1798/novel.1695
MF	GO:0004521	endoribonuclease activity	6/419	24/6844	0.00265553	0.0404483	novel.1334/novel.807/novel.2068/novel.1798/novel.1695/novel.589	-/-/-/-/-/-	6	1	novel.589	5	novel.1334/novel.807/novel.2068/novel.1798/novel.1695
MF	GO:0004540	ribonuclease activity	7/419	32/6844	0.00270859	0.0404483	novel.1334/novel.807/EOBAG003470004095/novel.2068/novel.1798/novel.1695/novel.589	-/-/EOBAG003470004095/-/-/-/-	7	2	EOBAG003470004095/novel.589	5	novel.1334/novel.807/novel.2068/novel.1798/novel.1695
MF	GO:0034061	DNA polymerase activity	5/419	18/6844	0.00369836	0.0517771	novel.1334/novel.807/novel.1798/novel.1556/EOBAG003350010991	-/-/-/-/Tert	5	1	novel.1556	4	novel.1334/novel.807/novel.1798/EOBAG003350010991
MF	GO:0046983	protein dimerization activity	17/419	145/6844	0.00712631	0.0938996	EOBAG001370063694/EOBAG001050024992/EOBAG000380057884/EOBAG002830009095/EOBAG002680017994/EOBAG003660015095/EOBAG001540060992/EOBAG002830006095/EOBAG000940017005/EOBAG003660018095/EOBAG003660047694/EOBAG003660049095/EOBAG003660026095/EOBAG003660008095/EOBAG000780016991/EOBAG002860042894/EOBAG000550038991	Ano7/Hey2/Sohlh2/EOBAG002830009095/Tmem9b/EOBAG003660015095/Pole4/EOBAG002830006095/EOBAG000940017005/EOBAG003660018095/Hist1h2bm/EOBAG003660049095/EOBAG003660026095/EOBAG003660008095/Tcf21/Mlxipl/Ncoa2	17	12	EOBAG001370063694/EOBAG001050024992/EOBAG000380057884/EOBAG002830009095/EOBAG002680017994/EOBAG003660015095/EOBAG001540060992/EOBAG002830006095/EOBAG003660018095/EOBAG003660047694/EOBAG003660008095/EOBAG000780016991	5	EOBAG000940017005/EOBAG003660049095/EOBAG003660026095/EOBAG002860042894/EOBAG000550038991
MF	GO:0016491	oxidoreductase activity	35/419	378/6844	0.00858341	0.106816	EOBAG001900026994/EOBAG004630003994/EOBAG007620007095/EOBAG001320004894/EOBAG000170069991/EOBAG001320002095/EOBAG002510028594/EOBAG000090184494/EOBAG004630001095/EOBAG000010185991/EOBAG004600006994/novel.1449/EOBAG000310001991/EOBAG000090177095/EOBAG001880028992/EOBAG002100022991/EOBAG004630008195/EOBAG000290078894/EOBAG000310257894/EOBAG002490022991/EOBAG001070064991/EOBAG001070034664/EOBAG00009…	Hsd17b14/Cyp3a25/EOBAG007620007095/Cyp2f2/Cyp11a1/EOBAG001320002095/Cyp2ab1/Cyp2c65/EOBAG004630001095/Hgd/Cyp4f14/-/Cyp2e1/EOBAG000090177095/Gpx7/Ldhb/EOBAG004630008195/Decr2/Rdh5/Fmo2/Loxl2/Gulo/Cyp2c44/Rdh12/EOBAG007620004095/EOBAG002650007195/Creg2/Cyp2c29/Blvra/Hsd17b12/Cyp2b19/EOBAG035680001095/Cyp2a5/Tpo/Pipox	35	17	EOBAG007620007095/EOBAG001320004894/EOBAG001320002095/EOBAG000090184494/EOBAG004630001095/EOBAG000010185991/EOBAG000310001991/EOBAG001880028992/EOBAG002100022991/EOBAG000090119694/EOBAG000150131991/EOBAG002650007195/EOBAG000020051991/EOBAG001300006993/EOBAG005250015994/EOBAG035680001095/EOBAG007620003894	18	EOBAG001900026994/EOBAG004630003994/EOBAG000170069991/EOBAG002510028594/EOBAG004600006994/novel.1449/EOBAG000090177095/EOBAG004630008195/EOBAG000290078894/EOBAG000310257894/EOBAG002490022991/EOBAG001070064991/EOBAG001070034664/EOBAG007620004095/EOBAG000530031993/EOBAG000090176494/EOBAG000480036794/EOBAG000260226991
MF	GO:0004519	endonuclease activity	6/419	31/6844	0.010105	0.119132	novel.1334/novel.807/novel.2068/novel.1798/novel.1695/novel.589	-/-/-/-/-/-	6	1	novel.589	5	novel.1334/novel.807/novel.2068/novel.1798/novel.1695
MF	GO:0008509	anion transmembrane transporter activity	6/419	35/6844	0.0181329	0.198416	EOBAG001770032991/EOBAG001920064893/EOBAG108200001095/EOBAG000460012994/EOBAG001630016991/EOBAG001250034994	Slc26a8/Celsr3/EOBAG108200001095/Slc1a2/Slc7a2/Nek10	6	3	EOBAG001770032991/EOBAG000460012994/EOBAG001630016991	3	EOBAG001920064893/EOBAG108200001095/EOBAG001250034994
MF	GO:0046914	transition metal ion binding	41/419	487/6844	0.0214531	0.198416	novel.1334/EOBAG000490015994/EOBAG004630003994/EOBAG007620007095/EOBAG001320004894/novel.1862/novel.2080/EOBAG000170069991/EOBAG000320051994/EOBAG001320002095/EOBAG002510028594/EOBAG000090184494/EOBAG004630001095/EOBAG004600006994/EOBAG003120016894/EOBAG001580021991/EOBAG000310001991/EOBAG001110016892/EOBAG000090177095/novel.1798/novel.1695/EOBAG000190015991/EOBAG004630008195/EOBAG001320114994/EO…	-/Tes/Cyp3a25/EOBAG007620007095/Cyp2f2/-/-/Cyp11a1/Amz2/EOBAG001320002095/Cyp2ab1/Cyp2c65/EOBAG004630001095/Cyp4f14/Slc10a5/Lvrn/Cyp2e1/Trim2/EOBAG000090177095/-/-/Apobec2/EOBAG004630008195/Aplp1/Mmp13/Loxl2/Lima1/Rnf150/Cyp2c44/Adamts5/EOBAG007620004095/EOBAG014690001095/Cyp2c29/Blvra/Zfand2a/Trim14/Cyp2b19/Znrf3/EOBAG035680001095/Cyp2a5/-	41	20	EOBAG000490015994/EOBAG007620007095/EOBAG001320004894/EOBAG000320051994/EOBAG001320002095/EOBAG000090184494/EOBAG004630001095/EOBAG000310001991/EOBAG000190015991/EOBAG001320114994/EOBAG001060015894/EOBAG000090119694/EOBAG000670057991/EOBAG014690001095/EOBAG000020051991/EOBAG002820017894/EOBAG005250015994/EOBAG035680001095/EOBAG007620003894/novel.589	21	novel.1334/EOBAG004630003994/novel.1862/novel.2080/EOBAG000170069991/EOBAG002510028594/EOBAG004600006994/EOBAG003120016894/EOBAG001580021991/EOBAG001110016892/EOBAG000090177095/novel.1798/novel.1695/EOBAG004630008195/EOBAG000770057991/EOBAG001070064991/EOBAG000310100991/EOBAG007620004095/EOBAG000090176494/EOBAG000680112994/EOBAG000700079894
MF	GO:0015399	primary active transmembrane transporter activity	5/419	27/6844	0.0221447	0.198416	EOBAG004190009993/EOBAG000070269991/EOBAG003110008894/EOBAG003110007894/EOBAG000280022991	Atp6v1e1/Abcb9/Abcb1a/Abcb4/Abcb11	5	3	EOBAG004190009993/EOBAG000070269991/EOBAG003110007894	2	EOBAG003110008894/EOBAG000280022991
MF	GO:0015405	P-P-bond-hydrolysis-driven transmembrane transporter activity	5/419	27/6844	0.0221447	0.198416	EOBAG004190009993/EOBAG000070269991/EOBAG003110008894/EOBAG003110007894/EOBAG000280022991	Atp6v1e1/Abcb9/Abcb1a/Abcb4/Abcb11	5	3	EOBAG004190009993/EOBAG000070269991/EOBAG003110007894	2	EOBAG003110008894/EOBAG000280022991
MF	GO:0042626	ATPase activity, coupled to transmembrane movement of substances	5/419	27/6844	0.0221447	0.198416	EOBAG004190009993/EOBAG000070269991/EOBAG003110008894/EOBAG003110007894/EOBAG000280022991	Atp6v1e1/Abcb9/Abcb1a/Abcb4/Abcb11	5	3	EOBAG004190009993/EOBAG000070269991/EOBAG003110007894	2	EOBAG003110008894/EOBAG000280022991
MF	GO:0043492	ATPase activity, coupled to movement of substances	5/419	27/6844	0.0221447	0.198416	EOBAG004190009993/EOBAG000070269991/EOBAG003110008894/EOBAG003110007894/EOBAG000280022991	Atp6v1e1/Abcb9/Abcb1a/Abcb4/Abcb11	5	3	EOBAG004190009993/EOBAG000070269991/EOBAG003110007894	2	EOBAG003110008894/EOBAG000280022991
MF	GO:0003774	motor activity	10/419	81/6844	0.0252455	0.215673	EOBAG000750039693/EOBAG000240023991/EOBAG000050112991/EOBAG001890013991/EOBAG001900080991/EOBAG002810045095/EOBAG001940010993/EOBAG001290066494/EOBAG002830056991/EOBAG000740064991	Dnah6/Dnah5/Myh7b/Cgnl1/Myh14/EOBAG002810045095/Dnah11/Gm4869/Cgn/Kif12	10	4	EOBAG001900080991/EOBAG002810045095/EOBAG001940010993/EOBAG001290066494	6	EOBAG000750039693/EOBAG000240023991/EOBAG000050112991/EOBAG001890013991/EOBAG002830056991/EOBAG000740064991
MF	GO:0015116	sulfate transmembrane transporter activity	3/419	11/6844	0.0259963	0.215673	EOBAG001770032991/EOBAG001920064893/EOBAG108200001095	Slc26a8/Celsr3/EOBAG108200001095	3	1	EOBAG001770032991	2	EOBAG001920064893/EOBAG108200001095
MF	GO:0016829	lyase activity	6/419	39/6844	0.0297041	0.237633	EOBAG000020044991/EOBAG000030172991/EOBAG001020012884/EOBAG000730005991/EOBAG001190028992/EOBAG002810030991	Hdc/Adcy3/Npl/Alad/Gucy2c/Pck2	6	3	EOBAG000020044991/EOBAG001190028992/EOBAG002810030991	3	EOBAG000030172991/EOBAG001020012884/EOBAG000730005991
MF	GO:1901682	sulfur compound transmembrane transporter activity	3/419	12/6844	0.0331213	0.248655	EOBAG001770032991/EOBAG001920064893/EOBAG108200001095	Slc26a8/Celsr3/EOBAG108200001095	3	1	EOBAG001770032991	2	EOBAG001920064893/EOBAG108200001095
MF	GO:0050662	coenzyme binding	11/419	97/6844	0.0340896	0.248655	EOBAG000020044991/novel.1449/EOBAG003710008991/EOBAG001100030994/EOBAG001070004884/EOBAG000850004991/EOBAG002490022991/EOBAG001070034664/EOBAG000530031993/EOBAG000140175992/EOBAG000110117991	Hdc/-/Etnppl/Eci2/Tdh/Acbd6/Fmo2/Gulo/Creg2/Gpt/Tat	11	7	EOBAG000020044991/EOBAG003710008991/EOBAG001100030994/EOBAG001070004884/EOBAG000850004991/EOBAG000140175992/EOBAG000110117991	4	novel.1449/EOBAG002490022991/EOBAG001070034664/EOBAG000530031993
MF	GO:0022804	active transmembrane transporter activity	7/419	51/6844	0.0344121	0.248655	EOBAG004190009993/EOBAG000660053994/EOBAG000070269991/EOBAG003110008894/EOBAG003110007894/EOBAG000460012994/EOBAG000280022991	Atp6v1e1/Slc6a20b/Abcb9/Abcb1a/Abcb4/Slc1a2/Abcb11	7	4	EOBAG004190009993/EOBAG000070269991/EOBAG003110007894/EOBAG000460012994	3	EOBAG000660053994/EOBAG003110008894/EOBAG000280022991
MF	GO:0016810	hydrolase activity, acting on carbon-nitrogen (but not peptide) bonds	5/419	31/6844	0.0381938	0.267357	EOBAG001840004991/EOBAG014260001991/EOBAG000190015991/EOBAG003150078991/EOBAG005500001095	Gda/Acer2/Apobec2/Pglyrp1/EOBAG005500001095	5	2	EOBAG000190015991/EOBAG005500001095	3	EOBAG001840004991/EOBAG014260001991/EOBAG003150078991
MF	GO:0140097	catalytic activity, acting on DNA	6/419	42/6844	0.0409995	0.272972	novel.1334/novel.807/novel.1798/novel.1556/EOBAG000170151994/EOBAG003350010991	-/-/-/-/Pif1/Tert	6	2	novel.1556/EOBAG000170151994	4	novel.1334/novel.807/novel.1798/EOBAG003350010991
MF	GO:0046982	protein heterodimerization activity	9/419	76/6844	0.0414332	0.272972	EOBAG002830009095/EOBAG003660015095/EOBAG001540060992/EOBAG002830006095/EOBAG003660018095/EOBAG003660047694/EOBAG003660049095/EOBAG003660026095/EOBAG003660008095	EOBAG002830009095/EOBAG003660015095/Pole4/EOBAG002830006095/EOBAG003660018095/Hist1h2bm/EOBAG003660049095/EOBAG003660026095/EOBAG003660008095	9	7	EOBAG002830009095/EOBAG003660015095/EOBAG001540060992/EOBAG002830006095/EOBAG003660018095/EOBAG003660047694/EOBAG003660008095	2	EOBAG003660049095/EOBAG003660026095
MF	GO:0030170	pyridoxal phosphate binding	4/419	23/6844	0.0485857	0.297776	EOBAG000020044991/EOBAG003710008991/EOBAG000140175992/EOBAG000110117991	Hdc/Etnppl/Gpt/Tat	4	4	EOBAG000020044991/EOBAG003710008991/EOBAG000140175992/EOBAG000110117991	0
MF	GO:0070279	vitamin B6 binding	4/419	23/6844	0.0485857	0.297776	EOBAG000020044991/EOBAG003710008991/EOBAG000140175992/EOBAG000110117991	Hdc/Etnppl/Gpt/Tat	4	4	EOBAG000020044991/EOBAG003710008991/EOBAG000140175992/EOBAG000110117991	0
MF	GO:0016788	hydrolase activity, acting on ester bonds	19/419	207/6844	0.0491862	0.297776	novel.1334/novel.807/EOBAG003470004095/novel.2068/novel.1798/EOBAG004370005991/novel.1695/EOBAG000520178991/EOBAG003580041991/EOBAG000710029991/EOBAG000480058991/EOBAG000270114992/EOBAG001490001991/EOBAG000100103991/EOBAG000320107991/EOBAG004140038991/novel.589/EOBAG000900131894/EOBAG000590062991	-/-/EOBAG003470004095/-/-/Endou/-/Arsa/Pde4a/Fig4/Iah1/Gdpd1/Pde1c/Synj2/Nt5c/Tmem55b/-/Alpl/Pla2g12b	19	10	EOBAG003470004095/EOBAG004370005991/EOBAG000520178991/EOBAG000270114992/EOBAG001490001991/EOBAG000320107991/EOBAG004140038991/novel.589/EOBAG000900131894/EOBAG000590062991	9	novel.1334/novel.807/novel.2068/novel.1798/novel.1695/EOBAG003580041991/EOBAG000710029991/EOBAG000480058991/EOBAG000100103991
MF	GO:0004518	nuclease activity	7/419	58/6844	0.0622898	0.360624	novel.1334/novel.807/EOBAG003470004095/novel.2068/novel.1798/novel.1695/novel.589	-/-/EOBAG003470004095/-/-/-/-	7	2	EOBAG003470004095/novel.589	5	novel.1334/novel.807/novel.2068/novel.1798/novel.1695
MF	GO:0016887	ATPase activity	8/419	70/6844	0.0627872	0.360624	EOBAG000750039693/EOBAG000240023991/EOBAG004190009993/EOBAG000070269991/EOBAG003110008894/EOBAG003110007894/EOBAG001940010993/EOBAG000280022991	Dnah6/Dnah5/Atp6v1e1/Abcb9/Abcb1a/Abcb4/Dnah11/Abcb11	8	4	EOBAG004190009993/EOBAG000070269991/EOBAG003110007894/EOBAG001940010993	4	EOBAG000750039693/EOBAG000240023991/EOBAG003110008894/EOBAG000280022991
MF	GO:1901681	sulfur compound binding	3/419	16/6844	0.0704045	0.388667	EOBAG001100030994/EOBAG000850004991/EOBAG001320114994	Eci2/Acbd6/Aplp1	3	3	EOBAG001100030994/EOBAG000850004991/EOBAG001320114994	0
MF	GO:0008146	sulfotransferase activity	4/419	26/6844	0.0711399	0.388667	novel.2247/EOBAG007200002195/EOBAG004660012594/EOBAG000180013994	-/EOBAG007200002195/Sult3a1/Hs2st1	4	3	novel.2247/EOBAG007200002195/EOBAG004660012594	1	EOBAG000180013994
MF	GO:0015103	inorganic anion transmembrane transporter activity	3/419	17/6844	0.0817583	0.436044	EOBAG001770032991/EOBAG001920064893/EOBAG108200001095	Slc26a8/Celsr3/EOBAG108200001095	3	1	EOBAG001770032991	2	EOBAG001920064893/EOBAG108200001095
MF	GO:0016782	transferase activity, transferring sulfur-containing groups	4/419	28/6844	0.0886632	0.461874	novel.2247/EOBAG007200002195/EOBAG004660012594/EOBAG000180013994	-/EOBAG007200002195/Sult3a1/Hs2st1	4	3	novel.2247/EOBAG007200002195/EOBAG004660012594	1	EOBAG000180013994
MF	GO:0005215	transporter activity	26/419	329/6844	0.106026	0.537851	EOBAG001900007894/EOBAG001800076991/EOBAG000310117991/EOBAG000100125894/EOBAG000010194992/EOBAG003530013991/EOBAG001370028994/EOBAG004190009993/EOBAG001770032991/EOBAG001920064893/EOBAG000660053994/EOBAG001070039991/EOBAG002140017894/EOBAG000070269991/EOBAG000540025991/EOBAG108200001095/EOBAG003110008894/EOBAG000040174991/EOBAG003110007894/EOBAG001010019991/EOBAG000630068993/EOBAG000460012994/EOB…	Grin2d/Hcn3/Scn8a/Slc22a1/Slc15a2/Slc12a2/Ube2f/Atp6v1e1/Slc26a8/Celsr3/Slc6a20b/Chrna2/Kcnu1/Abcb9/Nipal2/EOBAG108200001095/Abcb1a/Aqp11/Abcb4/Nipa1/Kcnq1/Slc1a2/Slc7a2/Nek10/Chrne/Abcb11	26	17	EOBAG001900007894/EOBAG000100125894/EOBAG000010194992/EOBAG003530013991/EOBAG001370028994/EOBAG004190009993/EOBAG001770032991/EOBAG001070039991/EOBAG002140017894/EOBAG000070269991/EOBAG000540025991/EOBAG000040174991/EOBAG003110007894/EOBAG000630068993/EOBAG000460012994/EOBAG001630016991/EOBAG000260080991	9	EOBAG001800076991/EOBAG000310117991/EOBAG001920064893/EOBAG000660053994/EOBAG108200001095/EOBAG003110008894/EOBAG001010019991/EOBAG001250034994/EOBAG000280022991
MF	GO:0019842	vitamin binding	4/419	30/6844	0.10805	0.537851	EOBAG000020044991/EOBAG003710008991/EOBAG000140175992/EOBAG000110117991	Hdc/Etnppl/Gpt/Tat	4	4	EOBAG000020044991/EOBAG003710008991/EOBAG000140175992/EOBAG000110117991	0
MF	GO:0042623	ATPase activity, coupled	5/419	42/6844	0.111527	0.543087	EOBAG004190009993/EOBAG000070269991/EOBAG003110008894/EOBAG003110007894/EOBAG000280022991	Atp6v1e1/Abcb9/Abcb1a/Abcb4/Abcb11	5	3	EOBAG004190009993/EOBAG000070269991/EOBAG003110007894	2	EOBAG003110008894/EOBAG000280022991
MF	GO:0008080	N-acetyltransferase activity	3/419	20/6844	0.120005	0.544407	EOBAG001540032095/EOBAG000200014694/EOBAG001540028095	EOBAG001540032095/Naa11/EOBAG001540028095	3	3	EOBAG001540032095/EOBAG000200014694/EOBAG001540028095	0
MF	GO:0005342	organic acid transmembrane transporter activity	2/419	10/6844	0.121519	0.544407	EOBAG000460012994/EOBAG001630016991	Slc1a2/Slc7a2	2	2	EOBAG000460012994/EOBAG001630016991	0
MF	GO:0016831	carboxy-lyase activity	2/419	10/6844	0.121519	0.544407	EOBAG000020044991/EOBAG002810030991	Hdc/Pck2	2	2	EOBAG000020044991/EOBAG002810030991	0
MF	GO:0046943	carboxylic acid transmembrane transporter activity	2/419	10/6844	0.121519	0.544407	EOBAG000460012994/EOBAG001630016991	Slc1a2/Slc7a2	2	2	EOBAG000460012994/EOBAG001630016991	0
MF	GO:0022857	transmembrane transporter activity	22/419	277/6844	0.124433	0.54653	EOBAG001900007894/EOBAG001800076991/EOBAG000310117991/EOBAG000100125894/EOBAG004190009993/EOBAG001770032991/EOBAG001920064893/EOBAG000660053994/EOBAG001070039991/EOBAG002140017894/EOBAG000070269991/EOBAG000540025991/EOBAG108200001095/EOBAG003110008894/EOBAG003110007894/EOBAG001010019991/EOBAG000630068993/EOBAG000460012994/EOBAG001630016991/EOBAG001250034994/EOBAG000260080991/EOBAG000280022991	Grin2d/Hcn3/Scn8a/Slc22a1/Atp6v1e1/Slc26a8/Celsr3/Slc6a20b/Chrna2/Kcnu1/Abcb9/Nipal2/EOBAG108200001095/Abcb1a/Abcb4/Nipa1/Kcnq1/Slc1a2/Slc7a2/Nek10/Chrne/Abcb11	22	13	EOBAG001900007894/EOBAG000100125894/EOBAG004190009993/EOBAG001770032991/EOBAG001070039991/EOBAG002140017894/EOBAG000070269991/EOBAG000540025991/EOBAG003110007894/EOBAG000630068993/EOBAG000460012994/EOBAG001630016991/EOBAG000260080991	9	EOBAG001800076991/EOBAG000310117991/EOBAG001920064893/EOBAG000660053994/EOBAG108200001095/EOBAG003110008894/EOBAG001010019991/EOBAG001250034994/EOBAG000280022991
MF	GO:0016779	nucleotidyltransferase activity	6/419	57/6844	0.133768	0.566273	novel.1334/novel.807/novel.1798/novel.1556/EOBAG003350010991/EOBAG000520072993	-/-/-/-/Tert/Polr3h	6	2	novel.1556/EOBAG000520072993	4	novel.1334/novel.807/novel.1798/EOBAG003350010991
MF	GO:0015081	sodium ion transmembrane transporter activity	3/419	21/6844	0.133984	0.566273	EOBAG000310117991/EOBAG000660053994/EOBAG000460012994	Scn8a/Slc6a20b/Slc1a2	3	1	EOBAG000460012994	2	EOBAG000310117991/EOBAG000660053994
MF	GO:0008514	organic anion transmembrane transporter activity	2/419	11/6844	0.142747	0.592135	EOBAG000460012994/EOBAG001630016991	Slc1a2/Slc7a2	2	2	EOBAG000460012994/EOBAG001630016991	0
MF	GO:0016407	acetyltransferase activity	3/419	22/6844	0.148493	0.60477	EOBAG001540032095/EOBAG000200014694/EOBAG001540028095	EOBAG001540032095/Naa11/EOBAG001540028095	3	3	EOBAG001540032095/EOBAG000200014694/EOBAG001540028095	0
MF	GO:0004497	monooxygenase activity	2/419	12/6844	0.164672	0.635974	novel.1449/EOBAG002490022991	-/Fmo2	2	0		2	novel.1449/EOBAG002490022991
MF	GO:0004601	peroxidase activity	2/419	12/6844	0.164672	0.635974	EOBAG001880028992/EOBAG000480036794	Gpx7/Tpo	2	1	EOBAG001880028992	1	EOBAG000480036794
MF	GO:0016849	phosphorus-oxygen lyase activity	2/419	12/6844	0.164672	0.635974	EOBAG000030172991/EOBAG001190028992	Adcy3/Gucy2c	2	1	EOBAG001190028992	1	EOBAG000030172991
MF	GO:0015293	symporter activity	2/419	13/6844	0.18713	0.694921	EOBAG000660053994/EOBAG000460012994	Slc6a20b/Slc1a2	2	1	EOBAG000460012994	1	EOBAG000660053994
MF	GO:0015294	solute:cation symporter activity	2/419	13/6844	0.18713	0.694921	EOBAG000660053994/EOBAG000460012994	Slc6a20b/Slc1a2	2	1	EOBAG000460012994	1	EOBAG000660053994
MF	GO:0003777	microtubule motor activity	5/419	50/6844	0.189242	0.694921	EOBAG000750039693/EOBAG000240023991/EOBAG001940010993/EOBAG001290066494/EOBAG000740064991	Dnah6/Dnah5/Dnah11/Gm4869/Kif12	5	2	EOBAG001940010993/EOBAG001290066494	3	EOBAG000750039693/EOBAG000240023991/EOBAG000740064991
MF	GO:0016410	N-acyltransferase activity	3/419	25/6844	0.194679	0.703356	EOBAG001540032095/EOBAG000200014694/EOBAG001540028095	EOBAG001540032095/Naa11/EOBAG001540028095	3	3	EOBAG001540032095/EOBAG000200014694/EOBAG001540028095	0
MF	GO:0005509	calcium ion binding	18/419	238/6844	0.206105	0.723606	EOBAG001190021663/EOBAG003300007005/EOBAG000820073991/EOBAG000020105993/EOBAG001920064893/EOBAG000150060991/EOBAG005630004894/EOBAG000610022991/EOBAG000430025992/EOBAG000300100794/EOBAG002760001991/EOBAG000520130991/EOBAG000520155991/EOBAG001660017991/EOBAG003450002994/EOBAG000940041992/EOBAG000480036794/EOBAG000590062991	Mgp/EOBAG003300007005/Pvalb/Cdhr2/Celsr3/Ltbp2/Adgre1/Capsl/Cdhr3/Pcdhga1/Vldlr/Fbln1/Creld2/Nell2/Pcdh20/Nucb2/Tpo/Pla2g12b	18	9	EOBAG001190021663/EOBAG000820073991/EOBAG000610022991/EOBAG002760001991/EOBAG000520130991/EOBAG000520155991/EOBAG001660017991/EOBAG000940041992/EOBAG000590062991	9	EOBAG003300007005/EOBAG000020105993/EOBAG001920064893/EOBAG000150060991/EOBAG005630004894/EOBAG000430025992/EOBAG000300100794/EOBAG003450002994/EOBAG000480036794
MF	GO:0015318	inorganic molecular entity transmembrane transporter activity	16/419	209/6844	0.20945	0.723606	EOBAG001900007894/EOBAG001800076991/EOBAG000310117991/EOBAG004190009993/EOBAG001770032991/EOBAG001920064893/EOBAG000660053994/EOBAG001070039991/EOBAG002140017894/EOBAG000540025991/EOBAG108200001095/EOBAG001010019991/EOBAG000630068993/EOBAG000460012994/EOBAG001630016991/EOBAG000260080991	Grin2d/Hcn3/Scn8a/Atp6v1e1/Slc26a8/Celsr3/Slc6a20b/Chrna2/Kcnu1/Nipal2/EOBAG108200001095/Nipa1/Kcnq1/Slc1a2/Slc7a2/Chrne	16	10	EOBAG001900007894/EOBAG004190009993/EOBAG001770032991/EOBAG001070039991/EOBAG002140017894/EOBAG000540025991/EOBAG000630068993/EOBAG000460012994/EOBAG001630016991/EOBAG000260080991	6	EOBAG001800076991/EOBAG000310117991/EOBAG001920064893/EOBAG000660053994/EOBAG108200001095/EOBAG001010019991
MF	GO:0016830	carbon-carbon lyase activity	2/419	14/6844	0.209975	0.723606	EOBAG000020044991/EOBAG002810030991	Hdc/Pck2	2	2	EOBAG000020044991/EOBAG002810030991	0
MF	GO:0005507	copper ion binding	2/419	15/6844	0.233075	0.754774	novel.1862/EOBAG001070064991	-/Loxl2	2	0		2	novel.1862/EOBAG001070064991
MF	GO:0016684	oxidoreductase activity, acting on peroxide as acceptor	2/419	15/6844	0.233075	0.754774	EOBAG001880028992/EOBAG000480036794	Gpx7/Tpo	2	1	EOBAG001880028992	1	EOBAG000480036794
MF	GO:0140098	catalytic activity, acting on RNA	8/419	96/6844	0.233255	0.754774	novel.1334/novel.807/EOBAG003470004095/novel.2068/novel.1798/novel.1695/EOBAG000520072993/novel.589	-/-/EOBAG003470004095/-/-/-/Polr3h/-	8	3	EOBAG003470004095/EOBAG000520072993/novel.589	5	novel.1334/novel.807/novel.2068/novel.1798/novel.1695
MF	GO:0015075	ion transmembrane transporter activity	17/419	229/6844	0.237167	0.754774	EOBAG001900007894/EOBAG001800076991/EOBAG000310117991/EOBAG004190009993/EOBAG001770032991/EOBAG001920064893/EOBAG000660053994/EOBAG001070039991/EOBAG002140017894/EOBAG000540025991/EOBAG108200001095/EOBAG001010019991/EOBAG000630068993/EOBAG000460012994/EOBAG001630016991/EOBAG001250034994/EOBAG000260080991	Grin2d/Hcn3/Scn8a/Atp6v1e1/Slc26a8/Celsr3/Slc6a20b/Chrna2/Kcnu1/Nipal2/EOBAG108200001095/Nipa1/Kcnq1/Slc1a2/Slc7a2/Nek10/Chrne	17	10	EOBAG001900007894/EOBAG004190009993/EOBAG001770032991/EOBAG001070039991/EOBAG002140017894/EOBAG000540025991/EOBAG000630068993/EOBAG000460012994/EOBAG001630016991/EOBAG000260080991	7	EOBAG001800076991/EOBAG000310117991/EOBAG001920064893/EOBAG000660053994/EOBAG108200001095/EOBAG001010019991/EOBAG001250034994
MF	GO:0005088	Ras guanyl-nucleotide exchange factor activity	4/419	41/6844	0.240766	0.754774	EOBAG003130010994/EOBAG002000021894/EOBAG003020003894/EOBAG000250064991	Arhgef18/Arhgef19/Vav3/Arhgef5	4	2	EOBAG002000021894/EOBAG003020003894	2	EOBAG003130010994/EOBAG000250064991
MF	GO:0005089	Rho guanyl-nucleotide exchange factor activity	4/419	41/6844	0.240766	0.754774	EOBAG003130010994/EOBAG002000021894/EOBAG003020003894/EOBAG000250064991	Arhgef18/Arhgef19/Vav3/Arhgef5	4	2	EOBAG002000021894/EOBAG003020003894	2	EOBAG003130010994/EOBAG000250064991
MF	GO:0005230	extracellular ligand-gated ion channel activity	3/419	28/6844	0.243807	0.754774	EOBAG001900007894/EOBAG001070039991/EOBAG000260080991	Grin2d/Chrna2/Chrne	3	3	EOBAG001900007894/EOBAG001070039991/EOBAG000260080991	0
MF	GO:0046873	metal ion transmembrane transporter activity	6/419	69/6844	0.245975	0.754774	EOBAG000310117991/EOBAG000660053994/EOBAG002140017894/EOBAG000540025991/EOBAG001010019991/EOBAG000460012994	Scn8a/Slc6a20b/Kcnu1/Nipal2/Nipa1/Slc1a2	6	3	EOBAG002140017894/EOBAG000540025991/EOBAG000460012994	3	EOBAG000310117991/EOBAG000660053994/EOBAG001010019991
MF	GO:0004114	3',5'-cyclic-nucleotide phosphodiesterase activity	2/419	16/6844	0.256314	0.765523	EOBAG003580041991/EOBAG001490001991	Pde4a/Pde1c	2	1	EOBAG001490001991	1	EOBAG003580041991
MF	GO:0016209	antioxidant activity	2/419	16/6844	0.256314	0.765523	EOBAG001880028992/EOBAG000480036794	Gpx7/Tpo	2	1	EOBAG001880028992	1	EOBAG000480036794
MF	GO:0004112	cyclic-nucleotide phosphodiesterase activity	2/419	17/6844	0.279588	0.824048	EOBAG003580041991/EOBAG001490001991	Pde4a/Pde1c	2	1	EOBAG001490001991	1	EOBAG003580041991
MF	GO:0016746	transferase activity, transferring acyl groups	6/419	73/6844	0.288293	0.838669	EOBAG001540032095/EOBAG000090024991/EOBAG000200042894/EOBAG000200014694/EOBAG000370021991/EOBAG001540028095	EOBAG001540032095/Gpam/Gpat3/Naa11/Acaa2/EOBAG001540028095	6	5	EOBAG001540032095/EOBAG000200042894/EOBAG000200014694/EOBAG000370021991/EOBAG001540028095	1	EOBAG000090024991
MF	GO:0005179	hormone activity	2/419	18/6844	0.302806	0.869596	EOBAG006820002694/EOBAG002380021991	Cga/Oxt	2	1	EOBAG006820002694	1	EOBAG002380021991
MF	GO:0016747	transferase activity, transferring acyl groups other than amino-acyl groups	4/419	46/6844	0.310083	0.879222	EOBAG001540032095/EOBAG000200014694/EOBAG000370021991/EOBAG001540028095	EOBAG001540032095/Naa11/Acaa2/EOBAG001540028095	4	4	EOBAG001540032095/EOBAG000200014694/EOBAG000370021991/EOBAG001540028095	0
MF	GO:0098772	molecular function regulator	18/419	261/6844	0.333546	0.933928	EOBAG003130010994/EOBAG006820002694/EOBAG002000021894/EOBAG001780009994/EOBAG000170167894/EOBAG003020003894/EOBAG004340003994/EOBAG000250064991/EOBAG001100011992/novel.1220/EOBAG000030083991/EOBAG002380021991/EOBAG001560012894/EOBAG001090093794/EOBAG000060007893/EOBAG000310320991/novel.1262/EOBAG000830107994	Arhgef18/Cga/Arhgef19/Itih5/Inhba/Vav3/Cd109/Arhgef5/Bmp6/-/Rasgrp3/Oxt/Bcar3/Gpsm2/Arap2/Inhbe/-/Oaz1	18	9	EOBAG006820002694/EOBAG002000021894/EOBAG001780009994/EOBAG003020003894/EOBAG004340003994/novel.1220/EOBAG001090093794/novel.1262/EOBAG000830107994	9	EOBAG003130010994/EOBAG000170167894/EOBAG000250064991/EOBAG001100011992/EOBAG000030083991/EOBAG002380021991/EOBAG001560012894/EOBAG000060007893/EOBAG000310320991
MF	GO:0042578	phosphoric ester hydrolase activity	8/419	108/6844	0.34124	0.941617	EOBAG003580041991/EOBAG000710029991/EOBAG000270114992/EOBAG001490001991/EOBAG000100103991/EOBAG000320107991/EOBAG004140038991/EOBAG000900131894	Pde4a/Fig4/Gdpd1/Pde1c/Synj2/Nt5c/Tmem55b/Alpl	8	5	EOBAG000270114992/EOBAG001490001991/EOBAG000320107991/EOBAG004140038991/EOBAG000900131894	3	EOBAG003580041991/EOBAG000710029991/EOBAG000100103991
MF	GO:0017048	Rho GTPase binding	4/419	49/6844	0.352608	0.941617	EOBAG003130010994/EOBAG002000021894/EOBAG003020003894/EOBAG000250064991	Arhgef18/Arhgef19/Vav3/Arhgef5	4	2	EOBAG002000021894/EOBAG003020003894	2	EOBAG003130010994/EOBAG000250064991
MF	GO:0005085	guanyl-nucleotide exchange factor activity	6/419	80/6844	0.365288	0.941617	EOBAG003130010994/EOBAG002000021894/EOBAG003020003894/EOBAG000250064991/EOBAG000030083991/EOBAG001560012894	Arhgef18/Arhgef19/Vav3/Arhgef5/Rasgrp3/Bcar3	6	2	EOBAG002000021894/EOBAG003020003894	4	EOBAG003130010994/EOBAG000250064991/EOBAG000030083991/EOBAG001560012894
MF	GO:0050660	flavin adenine dinucleotide binding	3/419	36/6844	0.380128	0.941617	novel.1449/EOBAG002490022991/EOBAG001070034664	-/Fmo2/Gulo	3	0		3	novel.1449/EOBAG002490022991/EOBAG001070034664
MF	GO:0030246	carbohydrate binding	3/419	37/6844	0.39705	0.941617	EOBAG001320060991/EOBAG010870001095/EOBAG001410039994	Lgals4/EOBAG010870001095/Lgalsl	3	1	EOBAG001410039994	2	EOBAG001320060991/EOBAG010870001095
MF	GO:0015291	secondary active transmembrane transporter activity	2/419	24/6844	0.437099	0.941617	EOBAG000660053994/EOBAG000460012994	Slc6a20b/Slc1a2	2	1	EOBAG000460012994	1	EOBAG000660053994
MF	GO:0008081	phosphoric diester hydrolase activity	3/419	40/6844	0.446961	0.941617	EOBAG003580041991/EOBAG000270114992/EOBAG001490001991	Pde4a/Gdpd1/Pde1c	3	2	EOBAG000270114992/EOBAG001490001991	1	EOBAG003580041991
MF	GO:0015276	ligand-gated ion channel activity	3/419	41/6844	0.463239	0.941617	EOBAG001900007894/EOBAG001070039991/EOBAG000260080991	Grin2d/Chrna2/Chrne	3	3	EOBAG001900007894/EOBAG001070039991/EOBAG000260080991	0
MF	GO:0016614	oxidoreductase activity, acting on CH-OH group of donors	3/419	41/6844	0.463239	0.941617	EOBAG002100022991/EOBAG001070034664/EOBAG002650007195	Ldhb/Gulo/EOBAG002650007195	3	2	EOBAG002100022991/EOBAG002650007195	1	EOBAG001070034664
MF	GO:0022834	ligand-gated channel activity	3/419	41/6844	0.463239	0.941617	EOBAG001900007894/EOBAG001070039991/EOBAG000260080991	Grin2d/Chrna2/Chrne	3	3	EOBAG001900007894/EOBAG001070039991/EOBAG000260080991	0
MF	GO:0003678	DNA helicase activity	1/419	10/6844	0.468571	0.941617	EOBAG000170151994	Pif1	1	1	EOBAG000170151994	0
MF	GO:0004970	ionotropic glutamate receptor activity	1/419	10/6844	0.468571	0.941617	EOBAG001900007894	Grin2d	1	1	EOBAG001900007894	0
MF	GO:0005234	extracellularly glutamate-gated ion channel activity	1/419	10/6844	0.468571	0.941617	EOBAG001900007894	Grin2d	1	1	EOBAG001900007894	0
MF	GO:0008066	glutamate receptor activity	1/419	10/6844	0.468571	0.941617	EOBAG001900007894	Grin2d	1	1	EOBAG001900007894	0
MF	GO:0008565	protein transporter activity	1/419	10/6844	0.468571	0.941617	EOBAG001370028994	Ube2f	1	1	EOBAG001370028994	0
MF	GO:0019207	kinase regulator activity	1/419	10/6844	0.468571	0.941617	novel.1262	-	1	1	novel.1262	0
MF	GO:0022824	transmitter-gated ion channel activity	1/419	10/6844	0.468571	0.941617	EOBAG001900007894	Grin2d	1	1	EOBAG001900007894	0
MF	GO:0022835	transmitter-gated channel activity	1/419	10/6844	0.468571	0.941617	EOBAG001900007894	Grin2d	1	1	EOBAG001900007894	0
MF	GO:0030594	neurotransmitter receptor activity	1/419	10/6844	0.468571	0.941617	EOBAG001900007894	Grin2d	1	1	EOBAG001900007894	0
MF	GO:0030234	enzyme regulator activity	6/419	90/6844	0.476056	0.941617	EOBAG001780009994/EOBAG004340003994/EOBAG001090093794/EOBAG000060007893/novel.1262/EOBAG000830107994	Itih5/Cd109/Gpsm2/Arap2/-/Oaz1	6	5	EOBAG001780009994/EOBAG004340003994/EOBAG001090093794/novel.1262/EOBAG000830107994	1	EOBAG000060007893
MF	GO:0030545	receptor regulator activity	6/419	92/6844	0.497676	0.941617	EOBAG006820002694/EOBAG000170167894/EOBAG001100011992/novel.1220/EOBAG002380021991/EOBAG000310320991	Cga/Inhba/Bmp6/-/Oxt/Inhbe	6	2	EOBAG006820002694/novel.1220	4	EOBAG000170167894/EOBAG001100011992/EOBAG002380021991/EOBAG000310320991
MF	GO:0048018	receptor ligand activity	6/419	92/6844	0.497676	0.941617	EOBAG006820002694/EOBAG000170167894/EOBAG001100011992/novel.1220/EOBAG002380021991/EOBAG000310320991	Cga/Inhba/Bmp6/-/Oxt/Inhbe	6	2	EOBAG006820002694/novel.1220	4	EOBAG000170167894/EOBAG001100011992/EOBAG002380021991/EOBAG000310320991
MF	GO:0004386	helicase activity	2/419	27/6844	0.498924	0.941617	EOBAG000170151994/EOBAG001580008991	Pif1/Ythdc2	2	1	EOBAG000170151994	1	EOBAG001580008991
MF	GO:0019199	transmembrane receptor protein kinase activity	1/419	11/6844	0.501154	0.941617	EOBAG000660124991	Acvr2b	1	0		1	EOBAG000660124991
MF	GO:0019001	guanyl nucleotide binding	12/419	192/6844	0.51403	0.941617	EOBAG000010185991/EOBAG001560046095/EOBAG000250102095/EOBAG001380018991/EOBAG001560050095/EOBAG001560051095/EOBAG001290058991/EOBAG001870014095/EOBAG002810030991/EOBAG004180007991/EOBAG000250114095/EOBAG000800009994	Hgd/EOBAG001560046095/EOBAG000250102095/Rragd/EOBAG001560050095/EOBAG001560051095/Gna12/EOBAG001870014095/Pck2/Sept11/EOBAG000250114095/Arl4a	12	7	EOBAG000010185991/EOBAG000250102095/EOBAG001380018991/EOBAG001290058991/EOBAG002810030991/EOBAG000250114095/EOBAG000800009994	5	EOBAG001560046095/EOBAG001560050095/EOBAG001560051095/EOBAG001870014095/EOBAG004180007991
MF	GO:0022836	gated channel activity	4/419	61/6844	0.518488	0.941617	EOBAG001900007894/EOBAG001070039991/EOBAG002140017894/EOBAG000260080991	Grin2d/Chrna2/Kcnu1/Chrne	4	4	EOBAG001900007894/EOBAG001070039991/EOBAG002140017894/EOBAG000260080991	0
MF	GO:0022839	ion gated channel activity	4/419	61/6844	0.518488	0.941617	EOBAG001900007894/EOBAG001070039991/EOBAG002140017894/EOBAG000260080991	Grin2d/Chrna2/Kcnu1/Chrne	4	4	EOBAG001900007894/EOBAG001070039991/EOBAG002140017894/EOBAG000260080991	0
MF	GO:0004866	endopeptidase inhibitor activity	2/419	28/6844	0.518548	0.941617	EOBAG001780009994/EOBAG004340003994	Itih5/Cd109	2	2	EOBAG001780009994/EOBAG004340003994	0
MF	GO:0061135	endopeptidase regulator activity	2/419	28/6844	0.518548	0.941617	EOBAG001780009994/EOBAG004340003994	Itih5/Cd109	2	2	EOBAG001780009994/EOBAG004340003994	0
MF	GO:0008237	metallopeptidase activity	5/419	78/6844	0.524489	0.941617	EOBAG002540003991/EOBAG001580021991/EOBAG000770057991/EOBAG004220010893/EOBAG000670057991	Ace2/Lvrn/Mmp13/Bmp1/Adamts5	5	2	EOBAG002540003991/EOBAG000670057991	3	EOBAG001580021991/EOBAG000770057991/EOBAG004220010893
MF	GO:0005272	sodium channel activity	1/419	12/6844	0.531743	0.941617	EOBAG000310117991	Scn8a	1	0		1	EOBAG000310117991
MF	GO:0016776	phosphotransferase activity, phosphate group as acceptor	1/419	12/6844	0.531743	0.941617	EOBAG000390145992	Ak2	1	1	EOBAG000390145992	0
MF	GO:0019205	nucleobase-containing compound kinase activity	1/419	12/6844	0.531743	0.941617	EOBAG000390145992	Ak2	1	1	EOBAG000390145992	0
MF	GO:0008238	exopeptidase activity	2/419	29/6844	0.537655	0.941617	EOBAG002540003991/EOBAG000280062893	Ace2/Scrn3	2	2	EOBAG002540003991/EOBAG000280062893	0
MF	GO:0017016	Ras GTPase binding	4/419	63/6844	0.544347	0.941617	EOBAG003130010994/EOBAG002000021894/EOBAG003020003894/EOBAG000250064991	Arhgef18/Arhgef19/Vav3/Arhgef5	4	2	EOBAG002000021894/EOBAG003020003894	2	EOBAG003130010994/EOBAG000250064991
MF	GO:0031267	small GTPase binding	4/419	63/6844	0.544347	0.941617	EOBAG003130010994/EOBAG002000021894/EOBAG003020003894/EOBAG000250064991	Arhgef18/Arhgef19/Vav3/Arhgef5	4	2	EOBAG002000021894/EOBAG003020003894	2	EOBAG003130010994/EOBAG000250064991
MF	GO:0004857	enzyme inhibitor activity	3/419	47/6844	0.555938	0.941617	EOBAG001780009994/EOBAG004340003994/EOBAG000830107994	Itih5/Cd109/Oaz1	3	3	EOBAG001780009994/EOBAG004340003994/EOBAG000830107994	0
MF	GO:0008083	growth factor activity	3/419	47/6844	0.555938	0.941617	EOBAG000170167894/EOBAG001100011992/EOBAG000310320991	Inhba/Bmp6/Inhbe	3	0		3	EOBAG000170167894/EOBAG001100011992/EOBAG000310320991
MF	GO:0016616	oxidoreductase activity, acting on the CH-OH group of donors, NAD or NADP as acceptor	2/419	30/6844	0.556232	0.941617	EOBAG002100022991/EOBAG002650007195	Ldhb/EOBAG002650007195	2	2	EOBAG002100022991/EOBAG002650007195	0
MF	GO:0003690	double-stranded DNA binding	1/419	13/6844	0.560461	0.941617	EOBAG002830026994	Ciart	1	1	EOBAG002830026994	0
MF	GO:0003950	NAD+ ADP-ribosyltransferase activity	1/419	13/6844	0.560461	0.941617	EOBAG001710021991	Parp12	1	1	EOBAG001710021991	0
MF	GO:0004867	serine-type endopeptidase inhibitor activity	1/419	13/6844	0.560461	0.941617	EOBAG001780009994	Itih5	1	1	EOBAG001780009994	0
MF	GO:0022890	inorganic cation transmembrane transporter activity	7/419	115/6844	0.56246	0.941617	EOBAG000310117991/EOBAG004190009993/EOBAG000660053994/EOBAG002140017894/EOBAG000540025991/EOBAG001010019991/EOBAG000460012994	Scn8a/Atp6v1e1/Slc6a20b/Kcnu1/Nipal2/Nipa1/Slc1a2	7	4	EOBAG004190009993/EOBAG002140017894/EOBAG000540025991/EOBAG000460012994	3	EOBAG000310117991/EOBAG000660053994/EOBAG001010019991
MF	GO:0001883	purine nucleoside binding	11/419	184/6844	0.57795	0.941617	EOBAG000010185991/EOBAG001560046095/EOBAG000250102095/EOBAG001380018991/EOBAG001560050095/EOBAG001560051095/EOBAG001870014095/EOBAG002810030991/EOBAG004180007991/EOBAG000250114095/EOBAG000800009994	Hgd/EOBAG001560046095/EOBAG000250102095/Rragd/EOBAG001560050095/EOBAG001560051095/EOBAG001870014095/Pck2/Sept11/EOBAG000250114095/Arl4a	11	6	EOBAG000010185991/EOBAG000250102095/EOBAG001380018991/EOBAG002810030991/EOBAG000250114095/EOBAG000800009994	5	EOBAG001560046095/EOBAG001560050095/EOBAG001560051095/EOBAG001870014095/EOBAG004180007991
MF	GO:0005525	GTP binding	11/419	184/6844	0.57795	0.941617	EOBAG000010185991/EOBAG001560046095/EOBAG000250102095/EOBAG001380018991/EOBAG001560050095/EOBAG001560051095/EOBAG001870014095/EOBAG002810030991/EOBAG004180007991/EOBAG000250114095/EOBAG000800009994	Hgd/EOBAG001560046095/EOBAG000250102095/Rragd/EOBAG001560050095/EOBAG001560051095/EOBAG001870014095/Pck2/Sept11/EOBAG000250114095/Arl4a	11	6	EOBAG000010185991/EOBAG000250102095/EOBAG001380018991/EOBAG002810030991/EOBAG000250114095/EOBAG000800009994	5	EOBAG001560046095/EOBAG001560050095/EOBAG001560051095/EOBAG001870014095/EOBAG004180007991
MF	GO:0032549	ribonucleoside binding	11/419	184/6844	0.57795	0.941617	EOBAG000010185991/EOBAG001560046095/EOBAG000250102095/EOBAG001380018991/EOBAG001560050095/EOBAG001560051095/EOBAG001870014095/EOBAG002810030991/EOBAG004180007991/EOBAG000250114095/EOBAG000800009994	Hgd/EOBAG001560046095/EOBAG000250102095/Rragd/EOBAG001560050095/EOBAG001560051095/EOBAG001870014095/Pck2/Sept11/EOBAG000250114095/Arl4a	11	6	EOBAG000010185991/EOBAG000250102095/EOBAG001380018991/EOBAG002810030991/EOBAG000250114095/EOBAG000800009994	5	EOBAG001560046095/EOBAG001560050095/EOBAG001560051095/EOBAG001870014095/EOBAG004180007991
MF	GO:0032550	purine ribonucleoside binding	11/419	184/6844	0.57795	0.941617	EOBAG000010185991/EOBAG001560046095/EOBAG000250102095/EOBAG001380018991/EOBAG001560050095/EOBAG001560051095/EOBAG001870014095/EOBAG002810030991/EOBAG004180007991/EOBAG000250114095/EOBAG000800009994	Hgd/EOBAG001560046095/EOBAG000250102095/Rragd/EOBAG001560050095/EOBAG001560051095/EOBAG001870014095/Pck2/Sept11/EOBAG000250114095/Arl4a	11	6	EOBAG000010185991/EOBAG000250102095/EOBAG001380018991/EOBAG002810030991/EOBAG000250114095/EOBAG000800009994	5	EOBAG001560046095/EOBAG001560050095/EOBAG001560051095/EOBAG001870014095/EOBAG004180007991
MF	GO:0032561	guanyl ribonucleotide binding	11/419	184/6844	0.57795	0.941617	EOBAG000010185991/EOBAG001560046095/EOBAG000250102095/EOBAG001380018991/EOBAG001560050095/EOBAG001560051095/EOBAG001870014095/EOBAG002810030991/EOBAG004180007991/EOBAG000250114095/EOBAG000800009994	Hgd/EOBAG001560046095/EOBAG000250102095/Rragd/EOBAG001560050095/EOBAG001560051095/EOBAG001870014095/Pck2/Sept11/EOBAG000250114095/Arl4a	11	6	EOBAG000010185991/EOBAG000250102095/EOBAG001380018991/EOBAG002810030991/EOBAG000250114095/EOBAG000800009994	5	EOBAG001560046095/EOBAG001560050095/EOBAG001560051095/EOBAG001870014095/EOBAG004180007991
MF	GO:0005198	structural molecule activity	9/419	151/6844	0.582886	0.941617	novel.1824/EOBAG001790049005/novel.1798/EOBAG000810156991/EOBAG000290147892/novel.2167/EOBAG001460014893/EOBAG002440056992/EOBAG000440039035	-/EOBAG001790049005/-/Krt23/Rpl3l/-/Des/Mrpl16/EOBAG000440039035	9	3	EOBAG000290147892/novel.2167/EOBAG002440056992	6	novel.1824/EOBAG001790049005/novel.1798/EOBAG000810156991/EOBAG001460014893/EOBAG000440039035
MF	GO:0001882	nucleoside binding	11/419	185/6844	0.585328	0.941617	EOBAG000010185991/EOBAG001560046095/EOBAG000250102095/EOBAG001380018991/EOBAG001560050095/EOBAG001560051095/EOBAG001870014095/EOBAG002810030991/EOBAG004180007991/EOBAG000250114095/EOBAG000800009994	Hgd/EOBAG001560046095/EOBAG000250102095/Rragd/EOBAG001560050095/EOBAG001560051095/EOBAG001870014095/Pck2/Sept11/EOBAG000250114095/Arl4a	11	6	EOBAG000010185991/EOBAG000250102095/EOBAG001380018991/EOBAG002810030991/EOBAG000250114095/EOBAG000800009994	5	EOBAG001560046095/EOBAG001560050095/EOBAG001560051095/EOBAG001870014095/EOBAG004180007991
MF	GO:0005231	excitatory extracellular ligand-gated ion channel activity	1/419	14/6844	0.587421	0.941617	EOBAG001900007894	Grin2d	1	1	EOBAG001900007894	0
MF	GO:0051020	GTPase binding	6/419	101/6844	0.590478	0.941617	EOBAG003130010994/EOBAG002000021894/EOBAG003020003894/EOBAG000250064991/EOBAG000030083991/EOBAG001560012894	Arhgef18/Arhgef19/Vav3/Arhgef5/Rasgrp3/Bcar3	6	2	EOBAG002000021894/EOBAG003020003894	4	EOBAG003130010994/EOBAG000250064991/EOBAG000030083991/EOBAG001560012894
MF	GO:0030695	GTPase regulator activity	2/419	32/6844	0.591777	0.941617	EOBAG001090093794/EOBAG000060007893	Gpsm2/Arap2	2	1	EOBAG001090093794	1	EOBAG000060007893
MF	GO:0015077	monovalent inorganic cation transmembrane transporter activity	5/419	85/6844	0.602159	0.941617	EOBAG000310117991/EOBAG004190009993/EOBAG000660053994/EOBAG002140017894/EOBAG000460012994	Scn8a/Atp6v1e1/Slc6a20b/Kcnu1/Slc1a2	5	3	EOBAG004190009993/EOBAG002140017894/EOBAG000460012994	2	EOBAG000310117991/EOBAG000660053994
MF	GO:0005520	insulin-like growth factor binding	1/419	15/6844	0.612732	0.941617	EOBAG000650054991	Htra3	1	1	EOBAG000650054991	0
MF	GO:0016701	oxidoreductase activity, acting on single donors with incorporation of molecular oxygen	1/419	15/6844	0.612732	0.941617	EOBAG000010185991	Hgd	1	1	EOBAG000010185991	0
MF	GO:0016702	oxidoreductase activity, acting on single donors with incorporation of molecular oxygen, incorporation of two atoms of oxygen	1/419	15/6844	0.612732	0.941617	EOBAG000010185991	Hgd	1	1	EOBAG000010185991	0
MF	GO:0030414	peptidase inhibitor activity	2/419	34/6844	0.625158	0.941617	EOBAG001780009994/EOBAG004340003994	Itih5/Cd109	2	2	EOBAG001780009994/EOBAG004340003994	0
MF	GO:0060589	nucleoside-triphosphatase regulator activity	2/419	34/6844	0.625158	0.941617	EOBAG001090093794/EOBAG000060007893	Gpsm2/Arap2	2	1	EOBAG001090093794	1	EOBAG000060007893
MF	GO:0061134	peptidase regulator activity	2/419	34/6844	0.625158	0.941617	EOBAG001780009994/EOBAG004340003994	Itih5/Cd109	2	2	EOBAG001780009994/EOBAG004340003994	0
MF	GO:0005216	ion channel activity	7/419	122/6844	0.625804	0.941617	EOBAG001900007894/EOBAG001800076991/EOBAG000310117991/EOBAG001070039991/EOBAG002140017894/EOBAG000630068993/EOBAG000260080991	Grin2d/Hcn3/Scn8a/Chrna2/Kcnu1/Kcnq1/Chrne	7	5	EOBAG001900007894/EOBAG001070039991/EOBAG002140017894/EOBAG000630068993/EOBAG000260080991	2	EOBAG001800076991/EOBAG000310117991
MF	GO:0015267	channel activity	7/419	122/6844	0.625804	0.941617	EOBAG001900007894/EOBAG001800076991/EOBAG000310117991/EOBAG001070039991/EOBAG002140017894/EOBAG000630068993/EOBAG000260080991	Grin2d/Hcn3/Scn8a/Chrna2/Kcnu1/Kcnq1/Chrne	7	5	EOBAG001900007894/EOBAG001070039991/EOBAG002140017894/EOBAG000630068993/EOBAG000260080991	2	EOBAG001800076991/EOBAG000310117991
MF	GO:0022803	passive transmembrane transporter activity	7/419	122/6844	0.625804	0.941617	EOBAG001900007894/EOBAG001800076991/EOBAG000310117991/EOBAG001070039991/EOBAG002140017894/EOBAG000630068993/EOBAG000260080991	Grin2d/Hcn3/Scn8a/Chrna2/Kcnu1/Kcnq1/Chrne	7	5	EOBAG001900007894/EOBAG001070039991/EOBAG002140017894/EOBAG000630068993/EOBAG000260080991	2	EOBAG001800076991/EOBAG000310117991
MF	GO:0022838	substrate-specific channel activity	7/419	122/6844	0.625804	0.941617	EOBAG001900007894/EOBAG001800076991/EOBAG000310117991/EOBAG001070039991/EOBAG002140017894/EOBAG000630068993/EOBAG000260080991	Grin2d/Hcn3/Scn8a/Chrna2/Kcnu1/Kcnq1/Chrne	7	5	EOBAG001900007894/EOBAG001070039991/EOBAG002140017894/EOBAG000630068993/EOBAG000260080991	2	EOBAG001800076991/EOBAG000310117991
MF	GO:0019838	growth factor binding	1/419	16/6844	0.636493	0.941617	EOBAG000650054991	Htra3	1	1	EOBAG000650054991	0
MF	GO:0052689	carboxylic ester hydrolase activity	1/419	16/6844	0.636493	0.941617	EOBAG000590062991	Pla2g12b	1	1	EOBAG000590062991	0
MF	GO:0004888	transmembrane signaling receptor activity	13/419	228/6844	0.646889	0.941617	EOBAG001900007894/EOBAG000140095894/EOBAG000480013991/EOBAG000180031992/EOBAG001730029894/EOBAG001920064893/EOBAG000660124991/EOBAG005630004894/EOBAG000880007991/EOBAG000690042694/EOBAG000630024792/EOBAG002330024993/EOBAG000040219991	Grin2d/Adgrb1/Adgrd1/Mcoln2/Npffr2/Celsr3/Acvr2b/Adgre1/S1pr1/P2ry4/Drd4/Cysltr1/P2ry6	13	2	EOBAG001900007894/EOBAG001730029894	11	EOBAG000140095894/EOBAG000480013991/EOBAG000180031992/EOBAG001920064893/EOBAG000660124991/EOBAG005630004894/EOBAG000880007991/EOBAG000690042694/EOBAG000630024792/EOBAG002330024993/EOBAG000040219991
MF	GO:0004930	G-protein coupled receptor activity	11/419	194/6844	0.648995	0.941617	EOBAG000140095894/EOBAG000480013991/EOBAG000180031992/EOBAG001730029894/EOBAG001920064893/EOBAG005630004894/EOBAG000880007991/EOBAG000690042694/EOBAG000630024792/EOBAG002330024993/EOBAG000040219991	Adgrb1/Adgrd1/Mcoln2/Npffr2/Celsr3/Adgre1/S1pr1/P2ry4/Drd4/Cysltr1/P2ry6	11	1	EOBAG001730029894	10	EOBAG000140095894/EOBAG000480013991/EOBAG000180031992/EOBAG001920064893/EOBAG005630004894/EOBAG000880007991/EOBAG000690042694/EOBAG000630024792/EOBAG002330024993/EOBAG000040219991
MF	GO:0008324	cation transmembrane transporter activity	7/419	125/6844	0.651337	0.941617	EOBAG000310117991/EOBAG004190009993/EOBAG000660053994/EOBAG002140017894/EOBAG000540025991/EOBAG001010019991/EOBAG000460012994	Scn8a/Atp6v1e1/Slc6a20b/Kcnu1/Nipal2/Nipa1/Slc1a2	7	4	EOBAG004190009993/EOBAG002140017894/EOBAG000540025991/EOBAG000460012994	3	EOBAG000310117991/EOBAG000660053994/EOBAG001010019991
MF	GO:0051082	unfolded protein binding	1/419	17/6844	0.6588	0.941617	EOBAG000680042991	Dnajb5	1	0		1	EOBAG000680042991
MF	GO:0038023	signaling receptor activity	13/419	231/6844	0.665494	0.941617	EOBAG001900007894/EOBAG000140095894/EOBAG000480013991/EOBAG000180031992/EOBAG001730029894/EOBAG001920064893/EOBAG000660124991/EOBAG005630004894/EOBAG000880007991/EOBAG000690042694/EOBAG000630024792/EOBAG002330024993/EOBAG000040219991	Grin2d/Adgrb1/Adgrd1/Mcoln2/Npffr2/Celsr3/Acvr2b/Adgre1/S1pr1/P2ry4/Drd4/Cysltr1/P2ry6	13	2	EOBAG001900007894/EOBAG001730029894	11	EOBAG000140095894/EOBAG000480013991/EOBAG000180031992/EOBAG001920064893/EOBAG000660124991/EOBAG005630004894/EOBAG000880007991/EOBAG000690042694/EOBAG000630024792/EOBAG002330024993/EOBAG000040219991
MF	GO:0060089	molecular transducer activity	13/419	231/6844	0.665494	0.941617	EOBAG001900007894/EOBAG000140095894/EOBAG000480013991/EOBAG000180031992/EOBAG001730029894/EOBAG001920064893/EOBAG000660124991/EOBAG005630004894/EOBAG000880007991/EOBAG000690042694/EOBAG000630024792/EOBAG002330024993/EOBAG000040219991	Grin2d/Adgrb1/Adgrd1/Mcoln2/Npffr2/Celsr3/Acvr2b/Adgre1/S1pr1/P2ry4/Drd4/Cysltr1/P2ry6	13	2	EOBAG001900007894/EOBAG001730029894	11	EOBAG000140095894/EOBAG000480013991/EOBAG000180031992/EOBAG001920064893/EOBAG000660124991/EOBAG005630004894/EOBAG000880007991/EOBAG000690042694/EOBAG000630024792/EOBAG002330024993/EOBAG000040219991
MF	GO:0035091	phosphatidylinositol binding	2/419	37/6844	0.671207	0.941617	novel.660/EOBAG001430018991	-/Kif16b	2	1	novel.660	1	EOBAG001430018991
MF	GO:0051213	dioxygenase activity	1/419	18/6844	0.67974	0.941617	EOBAG000010185991	Hgd	1	1	EOBAG000010185991	0
MF	GO:0051536	iron-sulfur cluster binding	1/419	18/6844	0.67974	0.941617	EOBAG000810212883	Cisd3	1	1	EOBAG000810212883	0
MF	GO:0051540	metal cluster binding	1/419	18/6844	0.67974	0.941617	EOBAG000810212883	Cisd3	1	1	EOBAG000810212883	0
MF	GO:0003743	translation initiation factor activity	1/419	19/6844	0.699399	0.941617	EOBAG000020204991	Eif4e3	1	1	EOBAG000020204991	0
MF	GO:0003899	DNA-directed 5'-3' RNA polymerase activity	1/419	19/6844	0.699399	0.941617	EOBAG000520072993	Polr3h	1	1	EOBAG000520072993	0
MF	GO:0005044	scavenger receptor activity	1/419	19/6844	0.699399	0.941617	EOBAG001070064991	Loxl2	1	0		1	EOBAG001070064991
MF	GO:0008009	chemokine activity	1/419	19/6844	0.699399	0.941617	novel.1220	-	1	1	novel.1220	0
MF	GO:0034062	5'-3' RNA polymerase activity	1/419	19/6844	0.699399	0.941617	EOBAG000520072993	Polr3h	1	1	EOBAG000520072993	0
MF	GO:0038024	cargo receptor activity	1/419	19/6844	0.699399	0.941617	EOBAG001070064991	Loxl2	1	0		1	EOBAG001070064991
MF	GO:0042379	chemokine receptor binding	1/419	19/6844	0.699399	0.941617	novel.1220	-	1	1	novel.1220	0
MF	GO:0097747	RNA polymerase activity	1/419	19/6844	0.699399	0.941617	EOBAG000520072993	Polr3h	1	1	EOBAG000520072993	0
MF	GO:0016798	hydrolase activity, acting on glycosyl bonds	2/419	40/6844	0.71257	0.941617	EOBAG000120006991/EOBAG000200037991	Galc/Hpse	2	2	EOBAG000120006991/EOBAG000200037991	0
MF	GO:0019899	enzyme binding	6/419	115/6844	0.714741	0.941617	EOBAG003130010994/EOBAG002000021894/EOBAG003020003894/EOBAG000250064991/EOBAG000030083991/EOBAG001560012894	Arhgef18/Arhgef19/Vav3/Arhgef5/Rasgrp3/Bcar3	6	2	EOBAG002000021894/EOBAG003020003894	4	EOBAG003130010994/EOBAG000250064991/EOBAG000030083991/EOBAG001560012894
MF	GO:0001664	G-protein coupled receptor binding	1/419	20/6844	0.717853	0.941617	novel.1220	-	1	1	novel.1220	0
MF	GO:0004620	phospholipase activity	1/419	20/6844	0.717853	0.941617	EOBAG000590062991	Pla2g12b	1	1	EOBAG000590062991	0
MF	GO:0016757	transferase activity, transferring glycosyl groups	7/419	135/6844	0.728613	0.941617	EOBAG000060139294/EOBAG000610021894/EOBAG000110134991/EOBAG001710021991/EOBAG001730004095/EOBAG002100023993/EOBAG000660081991	Ugt2b1/Ugt3a2/St3gal2/Parp12/EOBAG001730004095/Gys2/Pomgnt2	7	2	EOBAG000610021894/EOBAG001710021991	5	EOBAG000060139294/EOBAG000110134991/EOBAG001730004095/EOBAG002100023993/EOBAG000660081991
MF	GO:0004222	metalloendopeptidase activity	3/419	61/6844	0.730735	0.941617	EOBAG000770057991/EOBAG004220010893/EOBAG000670057991	Mmp13/Bmp1/Adamts5	3	1	EOBAG000670057991	2	EOBAG000770057991/EOBAG004220010893
MF	GO:0004871	signal transducer activity	14/419	260/6844	0.731046	0.941617	EOBAG001900007894/EOBAG000140095894/EOBAG000480013991/EOBAG000180031992/EOBAG001730029894/EOBAG001920064893/EOBAG000660124991/EOBAG005630004894/EOBAG001290058991/EOBAG000880007991/EOBAG000690042694/EOBAG000630024792/EOBAG002330024993/EOBAG000040219991	Grin2d/Adgrb1/Adgrd1/Mcoln2/Npffr2/Celsr3/Acvr2b/Adgre1/Gna12/S1pr1/P2ry4/Drd4/Cysltr1/P2ry6	14	3	EOBAG001900007894/EOBAG001730029894/EOBAG001290058991	11	EOBAG000140095894/EOBAG000480013991/EOBAG000180031992/EOBAG001920064893/EOBAG000660124991/EOBAG005630004894/EOBAG000880007991/EOBAG000690042694/EOBAG000630024792/EOBAG002330024993/EOBAG000040219991
MF	GO:0000287	magnesium ion binding	1/419	21/6844	0.735177	0.941617	EOBAG000120043991	Itpk1	1	1	EOBAG000120043991	0
MF	GO:0016298	lipase activity	1/419	21/6844	0.735177	0.941617	EOBAG000590062991	Pla2g12b	1	1	EOBAG000590062991	0
MF	GO:0008270	zinc ion binding	20/419	370/6844	0.754235	0.941617	novel.1334/EOBAG000490015994/novel.2080/EOBAG000320051994/EOBAG003120016894/EOBAG001580021991/EOBAG001110016892/novel.1798/novel.1695/EOBAG000190015991/EOBAG000770057991/EOBAG000310100991/EOBAG001060015894/EOBAG000670057991/EOBAG014690001095/EOBAG000020051991/EOBAG002820017894/EOBAG000680112994/EOBAG000700079894/novel.589	-/Tes/-/Amz2/Slc10a5/Lvrn/Trim2/-/-/Apobec2/Mmp13/Lima1/Rnf150/Adamts5/EOBAG014690001095/Blvra/Zfand2a/Trim14/Znrf3/-	20	9	EOBAG000490015994/EOBAG000320051994/EOBAG000190015991/EOBAG001060015894/EOBAG000670057991/EOBAG014690001095/EOBAG000020051991/EOBAG002820017894/novel.589	11	novel.1334/novel.2080/EOBAG003120016894/EOBAG001580021991/EOBAG001110016892/novel.1798/novel.1695/EOBAG000770057991/EOBAG000310100991/EOBAG000680112994/EOBAG000700079894
MF	GO:0016791	phosphatase activity	3/419	64/6844	0.760216	0.941617	EOBAG000320107991/EOBAG004140038991/EOBAG000900131894	Nt5c/Tmem55b/Alpl	3	3	EOBAG000320107991/EOBAG004140038991/EOBAG000900131894	0
MF	GO:0016772	transferase activity, transferring phosphorus-containing groups	26/419	477/6844	0.764725	0.941617	novel.1334/EOBAG000270107991/novel.807/EOBAG000920002994/novel.1798/novel.41/novel.1556/EOBAG000970022991/EOBAG000660124991/EOBAG003350010991/EOBAG001190028992/EOBAG001360019991/EOBAG003090008993/EOBAG001550008991/EOBAG002420004994/EOBAG002020005991/EOBAG000290016991/EOBAG000070126991/EOBAG000520072993/EOBAG000390145992/EOBAG000050182892/EOBAG013220001005/EOBAG000140133991/EOBAG000390094694/EOBAG…	-/Tex14/-/Pfkfb2/-/-/-/Ror1/Acvr2b/Tert/Gucy2c/Uck2/Eef2k/Chpt1/Map3k8/Vrk2/Pank3/Taok3/Polr3h/Ak2/Sgk2/EOBAG013220001005/Mapk15/Epha10/Nek10/Itpk1	26	12	EOBAG000270107991/EOBAG000920002994/novel.1556/EOBAG001190028992/EOBAG001550008991/EOBAG002420004994/EOBAG002020005991/EOBAG000290016991/EOBAG000520072993/EOBAG000390145992/EOBAG000140133991/EOBAG000120043991	14	novel.1334/novel.807/novel.1798/novel.41/EOBAG000970022991/EOBAG000660124991/EOBAG003350010991/EOBAG001360019991/EOBAG003090008993/EOBAG000070126991/EOBAG000050182892/EOBAG013220001005/EOBAG000390094694/EOBAG001250034994
MF	GO:0016627	oxidoreductase activity, acting on the CH-CH group of donors	1/419	23/6844	0.766706	0.941617	EOBAG000020051991	Blvra	1	1	EOBAG000020051991	0
MF	GO:0008017	microtubule binding	2/419	45/6844	0.771778	0.941617	EOBAG001290066494/EOBAG000740064991	Gm4869/Kif12	2	1	EOBAG001290066494	1	EOBAG000740064991
MF	GO:0004252	serine-type endopeptidase activity	4/419	86/6844	0.780958	0.941617	EOBAG000060066993/EOBAG000060134992/EOBAG000110107994/EOBAG000460012994	Corin/Tmprss11e/Hp/Slc1a2	4	4	EOBAG000060066993/EOBAG000060134992/EOBAG000110107994/EOBAG000460012994	0
MF	GO:0005267	potassium channel activity	1/419	24/6844	0.781037	0.941617	EOBAG002140017894	Kcnu1	1	1	EOBAG002140017894	0
MF	GO:0015079	potassium ion transmembrane transporter activity	1/419	24/6844	0.781037	0.941617	EOBAG002140017894	Kcnu1	1	1	EOBAG002140017894	0
MF	GO:0016763	transferase activity, transferring pentosyl groups	1/419	24/6844	0.781037	0.941617	EOBAG001710021991	Parp12	1	1	EOBAG001710021991	0
MF	GO:0005102	signaling receptor binding	7/419	143/6844	0.781354	0.941617	EOBAG006820002694/EOBAG000170167894/EOBAG001100011992/novel.1220/EOBAG002380021991/EOBAG000310320991/EOBAG000550038991	Cga/Inhba/Bmp6/-/Oxt/Inhbe/Ncoa2	7	2	EOBAG006820002694/novel.1220	5	EOBAG000170167894/EOBAG001100011992/EOBAG002380021991/EOBAG000310320991/EOBAG000550038991
MF	GO:0004674	protein serine/threonine kinase activity	2/419	46/6844	0.782261	0.941617	EOBAG000660124991/EOBAG003090008993	Acvr2b/Eef2k	2	0		2	EOBAG000660124991/EOBAG003090008993
MF	GO:0016758	transferase activity, transferring hexosyl groups	4/419	87/6844	0.788571	0.941617	EOBAG000060139294/EOBAG000610021894/EOBAG001730004095/EOBAG002100023993	Ugt2b1/Ugt3a2/EOBAG001730004095/Gys2	4	1	EOBAG000610021894	3	EOBAG000060139294/EOBAG001730004095/EOBAG002100023993
MF	GO:0000988	transcription factor activity, protein binding	1/419	25/6844	0.79449	0.941617	EOBAG000550038991	Ncoa2	1	0		1	EOBAG000550038991
MF	GO:0000989	transcription factor activity, transcription factor binding	1/419	25/6844	0.79449	0.941617	EOBAG000550038991	Ncoa2	1	0		1	EOBAG000550038991
MF	GO:0003712	transcription cofactor activity	1/419	25/6844	0.79449	0.941617	EOBAG000550038991	Ncoa2	1	0		1	EOBAG000550038991
MF	GO:0008135	translation factor activity, RNA binding	1/419	25/6844	0.79449	0.941617	EOBAG000020204991	Eif4e3	1	1	EOBAG000020204991	0
MF	GO:0043565	sequence-specific DNA binding	5/419	108/6844	0.799554	0.942632	EOBAG000320139894/EOBAG001900018994/EOBAG000520068991/EOBAG000720002994/EOBAG002830026994	Foxj1/Car11/Tef/Pot1a/Ciart	5	4	EOBAG000320139894/EOBAG001900018994/EOBAG000520068991/EOBAG002830026994	1	EOBAG000720002994
MF	GO:0005096	GTPase activator activity	1/419	26/6844	0.807117	0.946417	EOBAG000060007893	Arap2	1	0		1	EOBAG000060007893
MF	GO:0015631	tubulin binding	2/419	49/6844	0.811215	0.946417	EOBAG001290066494/EOBAG000740064991	Gm4869/Kif12	2	1	EOBAG001290066494	1	EOBAG000740064991
MF	GO:0008194	UDP-glycosyltransferase activity	1/419	27/6844	0.818971	0.946892	EOBAG002100023993	Gys2	1	0		1	EOBAG002100023993
MF	GO:0005261	cation channel activity	2/419	50/6844	0.820076	0.946892	EOBAG000310117991/EOBAG002140017894	Scn8a/Kcnu1	2	1	EOBAG002140017894	1	EOBAG000310117991
MF	GO:0003779	actin binding	2/419	51/6844	0.828563	0.948683	EOBAG000390057994/EOBAG002420010992	Cap1/Svil	2	1	EOBAG000390057994	1	EOBAG002420010992
MF	GO:0005125	cytokine activity	1/419	28/6844	0.830098	0.948683	novel.1220	-	1	1	novel.1220	0
MF	GO:0005543	phospholipid binding	2/419	52/6844	0.836688	0.951361	novel.660/EOBAG001430018991	-/Kif16b	2	1	novel.660	1	EOBAG001430018991
MF	GO:0008236	serine-type peptidase activity	4/419	98/6844	0.859005	0.962694	EOBAG000060066993/EOBAG000060134992/EOBAG000110107994/EOBAG000460012994	Corin/Tmprss11e/Hp/Slc1a2	4	4	EOBAG000060066993/EOBAG000060134992/EOBAG000110107994/EOBAG000460012994	0
MF	GO:0017171	serine hydrolase activity	4/419	98/6844	0.859005	0.962694	EOBAG000060066993/EOBAG000060134992/EOBAG000110107994/EOBAG000460012994	Corin/Tmprss11e/Hp/Slc1a2	4	4	EOBAG000060066993/EOBAG000060134992/EOBAG000110107994/EOBAG000460012994	0
MF	GO:0008047	enzyme activator activity	1/419	31/6844	0.859548	0.962694	EOBAG000060007893	Arap2	1	0		1	EOBAG000060007893
MF	GO:0008092	cytoskeletal protein binding	4/419	102/6844	0.879138	0.976061	EOBAG000390057994/EOBAG001290066494/EOBAG002420010992/EOBAG000740064991	Cap1/Gm4869/Svil/Kif12	4	2	EOBAG000390057994/EOBAG001290066494	2	EOBAG002420010992/EOBAG000740064991
MF	GO:0004553	hydrolase activity, hydrolyzing O-glycosyl compounds	1/419	35/6844	0.891047	0.976061	EOBAG000120006991	Galc	1	1	EOBAG000120006991	0
MF	GO:0008289	lipid binding	3/419	85/6844	0.900316	0.976061	novel.660/EOBAG000050240992/EOBAG001430018991	-/Pltp/Kif16b	3	1	novel.660	2	EOBAG000050240992/EOBAG001430018991
MF	GO:0005126	cytokine receptor binding	1/419	37/6844	0.904045	0.976061	novel.1220	-	1	1	novel.1220	0
MF	GO:0044877	protein-containing complex binding	1/419	37/6844	0.904045	0.976061	EOBAG001290058991	Gna12	1	1	EOBAG001290058991	0
MF	GO:0016301	kinase activity	18/419	386/6844	0.914249	0.976061	EOBAG000270107991/EOBAG000920002994/EOBAG000970022991/EOBAG000660124991/EOBAG001190028992/EOBAG001360019991/EOBAG003090008993/EOBAG002420004994/EOBAG002020005991/EOBAG000290016991/EOBAG000070126991/EOBAG000390145992/EOBAG000050182892/EOBAG013220001005/EOBAG000140133991/EOBAG000390094694/EOBAG001250034994/EOBAG000120043991	Tex14/Pfkfb2/Ror1/Acvr2b/Gucy2c/Uck2/Eef2k/Map3k8/Vrk2/Pank3/Taok3/Ak2/Sgk2/EOBAG013220001005/Mapk15/Epha10/Nek10/Itpk1	18	9	EOBAG000270107991/EOBAG000920002994/EOBAG001190028992/EOBAG002420004994/EOBAG002020005991/EOBAG000290016991/EOBAG000390145992/EOBAG000140133991/EOBAG000120043991	9	EOBAG000970022991/EOBAG000660124991/EOBAG001360019991/EOBAG003090008993/EOBAG000070126991/EOBAG000050182892/EOBAG013220001005/EOBAG000390094694/EOBAG001250034994
MF	GO:0036459	thiol-dependent ubiquitinyl hydrolase activity	1/419	39/6844	0.915495	0.976061	EOBAG000380015991	Usp43	1	1	EOBAG000380015991	0
MF	GO:0101005	ubiquitinyl hydrolase activity	1/419	39/6844	0.915495	0.976061	EOBAG000380015991	Usp43	1	1	EOBAG000380015991	0
MF	GO:0008168	methyltransferase activity	2/419	66/6844	0.91901	0.976061	EOBAG000310254991/EOBAG006050013884	Mettl7b/Asmt	2	2	EOBAG000310254991/EOBAG006050013884	0
MF	GO:0015078	proton transmembrane transporter activity	1/419	40/6844	0.920698	0.976061	EOBAG004190009993	Atp6v1e1	1	1	EOBAG004190009993	0
MF	GO:0019783	ubiquitin-like protein-specific protease activity	1/419	40/6844	0.920698	0.976061	EOBAG000380015991	Usp43	1	1	EOBAG000380015991	0
MF	GO:0003735	structural constituent of ribosome	3/419	91/6844	0.923772	0.976061	EOBAG001790049005/EOBAG000290147892/EOBAG002440056992	EOBAG001790049005/Rpl3l/Mrpl16	3	2	EOBAG000290147892/EOBAG002440056992	1	EOBAG001790049005
MF	GO:0008234	cysteine-type peptidase activity	2/419	70/6844	0.934133	0.97863	EOBAG000630158991/EOBAG000380015991	Ctsf/Usp43	2	2	EOBAG000630158991/EOBAG000380015991	0
MF	GO:0070011	peptidase activity, acting on L-amino acid peptides	12/419	285/6844	0.93995	0.97863	EOBAG000060066993/EOBAG002540003991/EOBAG000630158991/EOBAG001580021991/EOBAG000060134992/EOBAG000380015991/EOBAG000770057991/EOBAG004220010893/EOBAG000670057991/EOBAG000110107994/EOBAG000460012994/EOBAG000280062893	Corin/Ace2/Ctsf/Lvrn/Tmprss11e/Usp43/Mmp13/Bmp1/Adamts5/Hp/Slc1a2/Scrn3	12	9	EOBAG000060066993/EOBAG002540003991/EOBAG000630158991/EOBAG000060134992/EOBAG000380015991/EOBAG000670057991/EOBAG000110107994/EOBAG000460012994/EOBAG000280062893	3	EOBAG001580021991/EOBAG000770057991/EOBAG004220010893
MF	GO:0004175	endopeptidase activity	7/419	185/6844	0.942043	0.97863	EOBAG000060066993/EOBAG000060134992/EOBAG000770057991/EOBAG004220010893/EOBAG000670057991/EOBAG000110107994/EOBAG000460012994	Corin/Tmprss11e/Mmp13/Bmp1/Adamts5/Hp/Slc1a2	7	5	EOBAG000060066993/EOBAG000060134992/EOBAG000670057991/EOBAG000110107994/EOBAG000460012994	2	EOBAG000770057991/EOBAG004220010893
MF	GO:0016741	transferase activity, transferring one-carbon groups	2/419	73/6844	0.943679	0.97863	EOBAG000310254991/EOBAG006050013884	Mettl7b/Asmt	2	2	EOBAG000310254991/EOBAG006050013884	0
MF	GO:0008233	peptidase activity	12/419	293/6844	0.952455	0.98318	EOBAG000060066993/EOBAG002540003991/EOBAG000630158991/EOBAG001580021991/EOBAG000060134992/EOBAG000380015991/EOBAG000770057991/EOBAG004220010893/EOBAG000670057991/EOBAG000110107994/EOBAG000460012994/EOBAG000280062893	Corin/Ace2/Ctsf/Lvrn/Tmprss11e/Usp43/Mmp13/Bmp1/Adamts5/Hp/Slc1a2/Scrn3	12	9	EOBAG000060066993/EOBAG002540003991/EOBAG000630158991/EOBAG000060134992/EOBAG000380015991/EOBAG000670057991/EOBAG000110107994/EOBAG000460012994/EOBAG000280062893	3	EOBAG001580021991/EOBAG000770057991/EOBAG004220010893
MF	GO:0016874	ligase activity	1/419	55/6844	0.969465	0.991905	EOBAG000270145993	Acaca	1	0		1	EOBAG000270145993
MF	GO:0016773	phosphotransferase activity, alcohol group as acceptor	16/419	388/6844	0.969765	0.991905	EOBAG000270107991/EOBAG000920002994/EOBAG000970022991/EOBAG000660124991/EOBAG001190028992/EOBAG003090008993/EOBAG002420004994/EOBAG002020005991/EOBAG000290016991/EOBAG000070126991/EOBAG000050182892/EOBAG013220001005/EOBAG000140133991/EOBAG000390094694/EOBAG001250034994/EOBAG000120043991	Tex14/Pfkfb2/Ror1/Acvr2b/Gucy2c/Eef2k/Map3k8/Vrk2/Pank3/Taok3/Sgk2/EOBAG013220001005/Mapk15/Epha10/Nek10/Itpk1	16	8	EOBAG000270107991/EOBAG000920002994/EOBAG001190028992/EOBAG002420004994/EOBAG002020005991/EOBAG000290016991/EOBAG000140133991/EOBAG000120043991	8	EOBAG000970022991/EOBAG000660124991/EOBAG003090008993/EOBAG000070126991/EOBAG000050182892/EOBAG013220001005/EOBAG000390094694/EOBAG001250034994
MF	GO:0004672	protein kinase activity	13/419	335/6844	0.975516	0.993252	EOBAG000270107991/EOBAG000970022991/EOBAG000660124991/EOBAG001190028992/EOBAG003090008993/EOBAG002420004994/EOBAG002020005991/EOBAG000070126991/EOBAG000050182892/EOBAG013220001005/EOBAG000140133991/EOBAG000390094694/EOBAG001250034994	Tex14/Ror1/Acvr2b/Gucy2c/Eef2k/Map3k8/Vrk2/Taok3/Sgk2/EOBAG013220001005/Mapk15/Epha10/Nek10	13	5	EOBAG000270107991/EOBAG001190028992/EOBAG002420004994/EOBAG002020005991/EOBAG000140133991	8	EOBAG000970022991/EOBAG000660124991/EOBAG003090008993/EOBAG000070126991/EOBAG000050182892/EOBAG013220001005/EOBAG000390094694/EOBAG001250034994
MF	GO:0003677	DNA binding	18/419	453/6844	0.985384	0.995978	EOBAG003130034991/EOBAG000070290991/EOBAG001050024992/EOBAG003660016494/EOBAG000320139894/EOBAG002830009095/EOBAG001900018994/EOBAG000520068991/EOBAG003660015095/EOBAG000720002994/EOBAG002830026994/EOBAG002830006095/EOBAG000550010894/EOBAG003660018095/EOBAG003660047694/EOBAG003660049095/EOBAG003660008095/EOBAG000260249893	Cers4/Ncor2/Hey2/Hist1h1e/Foxj1/EOBAG002830009095/Car11/Tef/EOBAG003660015095/Pot1a/Ciart/EOBAG002830006095/Zfhx4/EOBAG003660018095/Hist1h2bm/EOBAG003660049095/EOBAG003660008095/Sebox	18	13	EOBAG003130034991/EOBAG001050024992/EOBAG000320139894/EOBAG002830009095/EOBAG001900018994/EOBAG000520068991/EOBAG003660015095/EOBAG002830026994/EOBAG002830006095/EOBAG003660018095/EOBAG003660047694/EOBAG003660008095/EOBAG000260249893	5	EOBAG000070290991/EOBAG003660016494/EOBAG000720002994/EOBAG000550010894/EOBAG003660049095
MF	GO:0003723	RNA binding	3/419	148/6844	0.995365	0.995978	EOBAG003470004095/EOBAG000020204991/EOBAG001580008991	EOBAG003470004095/Eif4e3/Ythdc2	3	2	EOBAG003470004095/EOBAG000020204991	1	EOBAG001580008991
MF	GO:0003700	DNA binding transcription factor activity	5/419	204/6844	0.995969	0.995978	EOBAG000320139894/EOBAG000040055095/EOBAG001900018994/EOBAG000520068991/EOBAG001230008991	Foxj1/EOBAG000040055095/Car11/Tef/Nfib	5	4	EOBAG000320139894/EOBAG000040055095/EOBAG001900018994/EOBAG000520068991	1	EOBAG001230008991
MF	GO:0140110	transcription regulator activity	6/419	229/6844	0.995978	0.995978	EOBAG000320139894/EOBAG000040055095/EOBAG001900018994/EOBAG000520068991/EOBAG001230008991/EOBAG000550038991	Foxj1/EOBAG000040055095/Car11/Tef/Nfib/Ncoa2	6	4	EOBAG000320139894/EOBAG000040055095/EOBAG001900018994/EOBAG000520068991	2	EOBAG001230008991/EOBAG000550038991

## Sheet: S2
TZNC vs LQNC downregulated GO functions enrichment analysis
Category	GO ID	Description	GeneRatio	BgRatio	pvalue	padj	geneID	geneName	Count
BP	GO:0051704	multi-organism process	5/123	41/4176	0.00654993	0.400952	novel.1982/novel.223/novel.1798/EOBAG001640008991/EOBAG000440039035	-/-/-/Mob3b/EOBAG000440039035	5
BP	GO:0006259	DNA metabolic process	8/123	109/4176	0.0142657	0.400952	novel.1334/novel.2080/novel.807/novel.1798/EOBAG000600116991/novel.1695/EOBAG000720002994/EOBAG001230008991	-/-/-/-/Dffb/-/Pot1a/Nfib	8
BP	GO:0015074	DNA integration	3/123	18/4176	0.0147251	0.400952	novel.1334/novel.2080/novel.1695	-/-/-	3
BP	GO:0007156	homophilic cell adhesion via plasma membrane adhesion molecules	6/123	71/4176	0.0173652	0.400952	EOBAG003300007005/EOBAG000020105993/EOBAG001920064893/EOBAG000430025992/EOBAG000300100794/EOBAG003450002994	EOBAG003300007005/Cdhr2/Celsr3/Cdhr3/Pcdhga1/Pcdh20	6
BP	GO:0098609	cell-cell adhesion	6/123	71/4176	0.0173652	0.400952	EOBAG003300007005/EOBAG000020105993/EOBAG001920064893/EOBAG000430025992/EOBAG000300100794/EOBAG003450002994	EOBAG003300007005/Cdhr2/Celsr3/Cdhr3/Pcdhga1/Pcdh20	6
BP	GO:0098742	cell-cell adhesion via plasma-membrane adhesion molecules	6/123	71/4176	0.0173652	0.400952	EOBAG003300007005/EOBAG000020105993/EOBAG001920064893/EOBAG000430025992/EOBAG000300100794/EOBAG003450002994	EOBAG003300007005/Cdhr2/Celsr3/Cdhr3/Pcdhga1/Pcdh20	6
BP	GO:0016032	viral process	4/123	36/4176	0.0203874	0.400952	novel.1982/novel.223/novel.1798/EOBAG000440039035	-/-/-/EOBAG000440039035	4
BP	GO:0044403	symbiont process	4/123	36/4176	0.0203874	0.400952	novel.1982/novel.223/novel.1798/EOBAG000440039035	-/-/-/EOBAG000440039035	4
BP	GO:0044419	interspecies interaction between organisms	4/123	36/4176	0.0203874	0.400952	novel.1982/novel.223/novel.1798/EOBAG000440039035	-/-/-/EOBAG000440039035	4
BP	GO:0055114	oxidation-reduction process	16/123	320/4176	0.0242557	0.429325	EOBAG004630003994/EOBAG000170069991/EOBAG002510028594/EOBAG004600006994/novel.1449/EOBAG000090177095/EOBAG004630008195/EOBAG002490022991/EOBAG001070064991/EOBAG001070034664/EOBAG002100023993/EOBAG007620004095/EOBAG000530031993/EOBAG000090176494/EOBAG000480036794/EOBAG000260226991	Cyp3a25/Cyp11a1/Cyp2ab1/Cyp4f14/-/EOBAG000090177095/EOBAG004630008195/Fmo2/Loxl2/Gulo/Gys2/EOBAG007620004095/Creg2/Cyp2c29/Tpo/Pipox	16
BP	GO:0007155	cell adhesion	7/123	104/4176	0.0325556	0.440046	EOBAG003300007005/EOBAG000020105993/EOBAG001920064893/EOBAG001800106991/EOBAG000430025992/EOBAG000300100794/EOBAG003450002994	EOBAG003300007005/Cdhr2/Celsr3/Bcan/Cdhr3/Pcdhga1/Pcdh20	7
BP	GO:0022610	biological adhesion	7/123	104/4176	0.0325556	0.440046	EOBAG003300007005/EOBAG000020105993/EOBAG001920064893/EOBAG001800106991/EOBAG000430025992/EOBAG000300100794/EOBAG003450002994	EOBAG003300007005/Cdhr2/Celsr3/Bcan/Cdhr3/Pcdhga1/Pcdh20	7
BP	GO:0006022	aminoglycan metabolic process	2/123	11/4176	0.0397782	0.440046	EOBAG003150078991/EOBAG000900070991	Pglyrp1/Extl1	2
BP	GO:0008272	sulfate transport	2/123	11/4176	0.0397782	0.440046	EOBAG001920064893/EOBAG108200001095	Celsr3/EOBAG108200001095	2
BP	GO:0030203	glycosaminoglycan metabolic process	2/123	11/4176	0.0397782	0.440046	EOBAG003150078991/EOBAG000900070991	Pglyrp1/Extl1	2
BP	GO:0072348	sulfur compound transport	2/123	11/4176	0.0397782	0.440046	EOBAG001920064893/EOBAG108200001095	Celsr3/EOBAG108200001095	2
BP	GO:0019068	virion assembly	2/123	17/4176	0.0877717	0.895865	novel.1982/EOBAG000440039035	-/EOBAG000440039035	2
BP	GO:0006887	exocytosis	2/123	18/4176	0.0969025	0.895865	EOBAG001640008991/EOBAG000070259994	Mob3b/Vps33a	2
BP	GO:0032940	secretion by cell	2/123	18/4176	0.0969025	0.895865	EOBAG001640008991/EOBAG000070259994	Mob3b/Vps33a	2
BP	GO:0015698	inorganic anion transport	2/123	19/4176	0.106289	0.895865	EOBAG001920064893/EOBAG108200001095	Celsr3/EOBAG108200001095	2
BP	GO:0046903	secretion	2/123	19/4176	0.106289	0.895865	EOBAG001640008991/EOBAG000070259994	Mob3b/Vps33a	2
BP	GO:0006820	anion transport	3/123	40/4176	0.112272	0.903279	EOBAG001920064893/EOBAG108200001095/EOBAG001250034994	Celsr3/EOBAG108200001095/Nek10	3
BP	GO:0019058	viral life cycle	2/123	21/4176	0.12574	0.96765	novel.1982/EOBAG000440039035	-/EOBAG000440039035	2
BP	GO:0007186	G-protein coupled receptor signaling pathway	10/123	229/4176	0.135354	0.994223	EOBAG000140095894/EOBAG000480013991/EOBAG000180031992/EOBAG001920064893/EOBAG005630004894/EOBAG000880007991/EOBAG000690042694/EOBAG000630024792/EOBAG002330024993/EOBAG000040219991	Adgrb1/Adgrd1/Mcoln2/Celsr3/Adgre1/S1pr1/P2ry4/Drd4/Cysltr1/P2ry6	10
BP	GO:0055085	transmembrane transport	10/123	244/4176	0.179996	0.994223	EOBAG001800076991/EOBAG003490029884/EOBAG000310117991/EOBAG000630275095/EOBAG000780022991/EOBAG003110008894/EOBAG004170013991/EOBAG000170134991/EOBAG000280022991/EOBAG001090055991	Hcn3/Slc43a3/Scn8a/EOBAG000630275095/Slc18b1/Abcb1a/Slc17a1/Slc24a1/Abcb11/Slc16a4	10
BP	GO:0007166	cell surface receptor signaling pathway	3/123	52/4176	0.196512	0.994223	EOBAG000650075884/EOBAG001270014594/EOBAG000390094694	Evc2/Fzd8/Epha10	3
BP	GO:0007018	microtubule-based movement	3/123	53/4176	0.204137	0.994223	EOBAG000750039693/EOBAG000240023991/EOBAG000740064991	Dnah6/Dnah5/Kif12	3
BP	GO:0040007	growth	2/123	29/4176	0.209739	0.994223	EOBAG000170167894/EOBAG001100011992	Inhba/Bmp6	2
BP	GO:0000003	reproduction	1/123	10/4176	0.258658	0.994223	EOBAG001640008991	Mob3b	1
BP	GO:0007169	transmembrane receptor protein tyrosine kinase signaling pathway	1/123	10/4176	0.258658	0.994223	EOBAG000390094694	Epha10	1
BP	GO:0022414	reproductive process	1/123	10/4176	0.258658	0.994223	EOBAG001640008991	Mob3b	1
BP	GO:0033013	tetrapyrrole metabolic process	1/123	10/4176	0.258658	0.994223	EOBAG000730005991	Alad	1
BP	GO:0070838	divalent metal ion transport	1/123	10/4176	0.258658	0.994223	EOBAG001010019991	Nipa1	1
BP	GO:0072511	divalent inorganic cation transport	1/123	10/4176	0.258658	0.994223	EOBAG001010019991	Nipa1	1
BP	GO:0044255	cellular lipid metabolic process	3/123	60/4176	0.259147	0.994223	EOBAG014260001991/EOBAG000270145993/novel.41	Acer2/Acaca/-	3
BP	GO:0006629	lipid metabolic process	5/123	118/4176	0.266915	0.994223	EOBAG014260001991/EOBAG000090115095/EOBAG000270145993/novel.41/EOBAG000090113195	Acer2/EOBAG000090115095/Acaca/-/EOBAG000090113195	5
BP	GO:0006928	movement of cell or subcellular component	3/123	62/4176	0.275246	0.994223	EOBAG000750039693/EOBAG000240023991/EOBAG000740064991	Dnah6/Dnah5/Kif12	3
BP	GO:0008610	lipid biosynthetic process	2/123	35/4176	0.275748	0.994223	EOBAG000270145993/novel.41	Acaca/-	2
BP	GO:0006631	fatty acid metabolic process	1/123	11/4176	0.280545	0.994223	EOBAG000270145993	Acaca	1
BP	GO:0006904	vesicle docking involved in exocytosis	1/123	11/4176	0.280545	0.994223	EOBAG000070259994	Vps33a	1
BP	GO:0022411	cellular component disassembly	1/123	11/4176	0.280545	0.994223	EOBAG000600116991	Dffb	1
BP	GO:0140029	exocytic process	1/123	11/4176	0.280545	0.994223	EOBAG000070259994	Vps33a	1
BP	GO:0006979	response to oxidative stress	1/123	12/4176	0.301792	0.994223	EOBAG000480036794	Tpo	1
BP	GO:0009190	cyclic nucleotide biosynthetic process	1/123	12/4176	0.301792	0.994223	EOBAG000030172991	Adcy3	1
BP	GO:0022406	membrane docking	1/123	12/4176	0.301792	0.994223	EOBAG000070259994	Vps33a	1
BP	GO:0048278	vesicle docking	1/123	12/4176	0.301792	0.994223	EOBAG000070259994	Vps33a	1
BP	GO:0140056	organelle localization by membrane tethering	1/123	12/4176	0.301792	0.994223	EOBAG000070259994	Vps33a	1
BP	GO:0009101	glycoprotein biosynthetic process	2/123	38/4176	0.308796	0.994223	EOBAG000110134991/EOBAG000900070991	St3gal2/Extl1	2
BP	GO:0009100	glycoprotein metabolic process	2/123	39/4176	0.319757	0.994223	EOBAG000110134991/EOBAG000900070991	St3gal2/Extl1	2
BP	GO:0009187	cyclic nucleotide metabolic process	1/123	13/4176	0.322417	0.994223	EOBAG000030172991	Adcy3	1
BP	GO:0007266	Rho protein signal transduction	2/123	41/4176	0.34155	0.994223	EOBAG003130010994/EOBAG000250064991	Arhgef18/Arhgef5	2
BP	GO:0035023	regulation of Rho protein signal transduction	2/123	41/4176	0.34155	0.994223	EOBAG003130010994/EOBAG000250064991	Arhgef18/Arhgef5	2
BP	GO:0007017	microtubule-based process	3/123	72/4176	0.356636	0.994223	EOBAG000750039693/EOBAG000240023991/EOBAG000740064991	Dnah6/Dnah5/Kif12	3
BP	GO:0006334	nucleosome assembly	1/123	15/4176	0.361869	0.994223	EOBAG003660016494	Hist1h1e	1
BP	GO:0006364	rRNA processing	1/123	15/4176	0.361869	0.994223	EOBAG000640066991	Rrp1b	1
BP	GO:0008654	phospholipid biosynthetic process	1/123	15/4176	0.361869	0.994223	novel.41	-	1
BP	GO:0016072	rRNA metabolic process	1/123	15/4176	0.361869	0.994223	EOBAG000640066991	Rrp1b	1
BP	GO:0031497	chromatin assembly	1/123	15/4176	0.361869	0.994223	EOBAG003660016494	Hist1h1e	1
BP	GO:0034728	nucleosome organization	1/123	15/4176	0.361869	0.994223	EOBAG003660016494	Hist1h1e	1
BP	GO:0051640	organelle localization	1/123	15/4176	0.361869	0.994223	EOBAG000070259994	Vps33a	1
BP	GO:0061024	membrane organization	1/123	15/4176	0.361869	0.994223	EOBAG001640008991	Mob3b	1
BP	GO:0009057	macromolecule catabolic process	2/123	44/4176	0.373818	0.994223	EOBAG000600116991/EOBAG003150078991	Dffb/Pglyrp1	2
BP	GO:0006323	DNA packaging	1/123	16/4176	0.380733	0.994223	EOBAG003660016494	Hist1h1e	1
BP	GO:0006333	chromatin assembly or disassembly	1/123	16/4176	0.380733	0.994223	EOBAG003660016494	Hist1h1e	1
BP	GO:0007167	enzyme linked receptor protein signaling pathway	1/123	17/4176	0.399043	0.994223	EOBAG000390094694	Epha10	1
BP	GO:0006091	generation of precursor metabolites and energy	1/123	18/4176	0.416816	0.994223	EOBAG002100023993	Gys2	1
BP	GO:0006814	sodium ion transport	1/123	18/4176	0.416816	0.994223	EOBAG000310117991	Scn8a	1
BP	GO:0006643	membrane lipid metabolic process	1/123	19/4176	0.434067	0.994223	EOBAG014260001991	Acer2	1
BP	GO:0065004	protein-DNA complex assembly	1/123	19/4176	0.434067	0.994223	EOBAG003660016494	Hist1h1e	1
BP	GO:0071824	protein-DNA complex subunit organization	1/123	19/4176	0.434067	0.994223	EOBAG003660016494	Hist1h1e	1
BP	GO:0072330	monocarboxylic acid biosynthetic process	1/123	19/4176	0.434067	0.994223	EOBAG000270145993	Acaca	1
BP	GO:0007265	Ras protein signal transduction	2/123	52/4176	0.456386	0.994223	EOBAG003130010994/EOBAG000250064991	Arhgef18/Arhgef5	2
BP	GO:0046578	regulation of Ras protein signal transduction	2/123	52/4176	0.456386	0.994223	EOBAG003130010994/EOBAG000250064991	Arhgef18/Arhgef5	2
BP	GO:0051276	chromosome organization	2/123	53/4176	0.466278	0.994223	EOBAG003660016494/EOBAG000720002994	Hist1h1e/Pot1a	2
BP	GO:0042254	ribosome biogenesis	1/123	21/4176	0.467066	0.994223	EOBAG000640066991	Rrp1b	1
BP	GO:0071103	DNA conformation change	1/123	21/4176	0.467066	0.994223	EOBAG003660016494	Hist1h1e	1
BP	GO:0022613	ribonucleoprotein complex biogenesis	1/123	23/4176	0.498155	0.994223	EOBAG000640066991	Rrp1b	1
BP	GO:0034655	nucleobase-containing compound catabolic process	1/123	23/4176	0.498155	0.994223	EOBAG000600116991	Dffb	1
BP	GO:0051056	regulation of small GTPase mediated signal transduction	2/123	57/4176	0.504768	0.994223	EOBAG003130010994/EOBAG000250064991	Arhgef18/Arhgef5	2
BP	GO:0006397	mRNA processing	1/123	24/4176	0.513019	0.994223	EOBAG000460032991	Cstf3	1
BP	GO:0032787	monocarboxylic acid metabolic process	1/123	24/4176	0.513019	0.994223	EOBAG000270145993	Acaca	1
BP	GO:0071840	cellular component organization or biogenesis	7/123	230/4176	0.521237	0.994223	EOBAG003660016494/EOBAG000060054794/EOBAG000600116991/EOBAG001640008991/EOBAG000720002994/EOBAG000640066991/EOBAG002420010992	Hist1h1e/Kctd8/Dffb/Mob3b/Pot1a/Rrp1b/Svil	7
BP	GO:1902531	regulation of intracellular signal transduction	2/123	60/4176	0.532447	0.994223	EOBAG003130010994/EOBAG000250064991	Arhgef18/Arhgef5	2
BP	GO:0016053	organic acid biosynthetic process	1/123	26/4176	0.541448	0.994223	EOBAG000270145993	Acaca	1
BP	GO:0046394	carboxylic acid biosynthetic process	1/123	26/4176	0.541448	0.994223	EOBAG000270145993	Acaca	1
BP	GO:0030001	metal ion transport	2/123	62/4176	0.550312	0.994223	EOBAG000310117991/EOBAG001010019991	Scn8a/Nipa1	2
BP	GO:0006325	chromatin organization	1/123	27/4176	0.555038	0.994223	EOBAG003660016494	Hist1h1e	1
BP	GO:0044270	cellular nitrogen compound catabolic process	1/123	27/4176	0.555038	0.994223	EOBAG000600116991	Dffb	1
BP	GO:0046700	heterocycle catabolic process	1/123	27/4176	0.555038	0.994223	EOBAG000600116991	Dffb	1
BP	GO:0019439	aromatic compound catabolic process	1/123	29/4176	0.581033	0.994223	EOBAG000600116991	Dffb	1
BP	GO:1901361	organic cyclic compound catabolic process	1/123	29/4176	0.581033	0.994223	EOBAG000600116991	Dffb	1
BP	GO:0016043	cellular component organization	6/123	209/4176	0.586329	0.994223	EOBAG003660016494/EOBAG000060054794/EOBAG000600116991/EOBAG001640008991/EOBAG000720002994/EOBAG002420010992	Hist1h1e/Kctd8/Dffb/Mob3b/Pot1a/Svil	6
BP	GO:0051260	protein homooligomerization	1/123	30/4176	0.593459	0.994223	EOBAG000060054794	Kctd8	1
BP	GO:0016071	mRNA metabolic process	1/123	31/4176	0.60552	0.994223	EOBAG000460032991	Cstf3	1
BP	GO:0006644	phospholipid metabolic process	1/123	32/4176	0.617226	0.994223	novel.41	-	1
BP	GO:0006260	DNA replication	1/123	34/4176	0.639614	0.994223	EOBAG001230008991	Nfib	1
BP	GO:0006486	protein glycosylation	1/123	34/4176	0.639614	0.994223	EOBAG000110134991	St3gal2	1
BP	GO:0043413	macromolecule glycosylation	1/123	34/4176	0.639614	0.994223	EOBAG000110134991	St3gal2	1
BP	GO:0051259	protein complex oligomerization	1/123	34/4176	0.639614	0.994223	EOBAG000060054794	Kctd8	1
BP	GO:0070085	glycosylation	1/123	34/4176	0.639614	0.994223	EOBAG000110134991	St3gal2	1
BP	GO:0006811	ion transport	6/123	221/4176	0.641527	0.994223	EOBAG001800076991/EOBAG000310117991/EOBAG001920064893/EOBAG108200001095/EOBAG001010019991/EOBAG001250034994	Hcn3/Scn8a/Celsr3/EOBAG108200001095/Nipa1/Nek10	6
BP	GO:0042592	homeostatic process	1/123	35/4176	0.650316	0.994223	EOBAG000720002994	Pot1a	1
BP	GO:0009966	regulation of signal transduction	2/123	77/4176	0.668875	0.994223	EOBAG003130010994/EOBAG000250064991	Arhgef18/Arhgef5	2
BP	GO:0010646	regulation of cell communication	2/123	77/4176	0.668875	0.994223	EOBAG003130010994/EOBAG000250064991	Arhgef18/Arhgef5	2
BP	GO:0090407	organophosphate biosynthetic process	2/123	77/4176	0.668875	0.994223	EOBAG000030172991/novel.41	Adcy3/-	2
BP	GO:0044085	cellular component biogenesis	3/123	116/4176	0.671311	0.994223	EOBAG003660016494/EOBAG000060054794/EOBAG000640066991	Hist1h1e/Kctd8/Rrp1b	3
BP	GO:0023051	regulation of signaling	2/123	78/4176	0.675816	0.994223	EOBAG003130010994/EOBAG000250064991	Arhgef18/Arhgef5	2
BP	GO:0016192	vesicle-mediated transport	2/123	80/4176	0.689346	0.994223	EOBAG001640008991/EOBAG000070259994	Mob3b/Vps33a	2
BP	GO:0065003	protein-containing complex assembly	2/123	80/4176	0.689346	0.994223	EOBAG003660016494/EOBAG000060054794	Hist1h1e/Kctd8	2
BP	GO:0034470	ncRNA processing	1/123	39/4176	0.690062	0.994223	EOBAG000640066991	Rrp1b	1
BP	GO:0048583	regulation of response to stimulus	2/123	82/4176	0.702413	0.994223	EOBAG003130010994/EOBAG000250064991	Arhgef18/Arhgef5	2
BP	GO:0006915	apoptotic process	1/123	41/4176	0.70822	0.994223	EOBAG000600116991	Dffb	1
BP	GO:0012501	programmed cell death	1/123	41/4176	0.70822	0.994223	EOBAG000600116991	Dffb	1
BP	GO:0044265	cellular macromolecule catabolic process	1/123	41/4176	0.70822	0.994223	EOBAG000600116991	Dffb	1
BP	GO:0006396	RNA processing	2/123	83/4176	0.708776	0.994223	EOBAG000460032991/EOBAG000640066991	Cstf3/Rrp1b	2
BP	GO:1901135	carbohydrate derivative metabolic process	3/123	123/4176	0.709742	0.994223	EOBAG000110134991/EOBAG003150078991/EOBAG000900070991	St3gal2/Pglyrp1/Extl1	3
BP	GO:0043933	protein-containing complex subunit organization	2/123	85/4176	0.721163	0.994223	EOBAG003660016494/EOBAG000060054794	Hist1h1e/Kctd8	2
BP	GO:1901575	organic substance catabolic process	2/123	85/4176	0.721163	0.994223	EOBAG000600116991/EOBAG003150078991	Dffb/Pglyrp1	2
BP	GO:0006996	organelle organization	3/123	126/4176	0.725136	0.994223	EOBAG003660016494/EOBAG000720002994/EOBAG002420010992	Hist1h1e/Pot1a/Svil	3
BP	GO:0006457	protein folding	1/123	43/4176	0.725322	0.994223	EOBAG000680042991	Dnajb5	1
BP	GO:0008219	cell death	1/123	43/4176	0.725322	0.994223	EOBAG000600116991	Dffb	1
BP	GO:0007264	small GTPase mediated signal transduction	4/123	169/4176	0.741761	0.994223	EOBAG003130010994/EOBAG000250064991/EOBAG000030083991/EOBAG001560012894	Arhgef18/Arhgef5/Rasgrp3/Bcar3	4
BP	GO:0034622	cellular protein-containing complex assembly	1/123	46/4176	0.749129	0.994223	EOBAG003660016494	Hist1h1e	1
BP	GO:0005975	carbohydrate metabolic process	2/123	92/4176	0.761096	0.994223	EOBAG002100023993/EOBAG000680111991	Gys2/Nans	2
BP	GO:0009056	catabolic process	2/123	93/4176	0.766382	0.994223	EOBAG000600116991/EOBAG003150078991	Dffb/Pglyrp1	2
BP	GO:1901137	carbohydrate derivative biosynthetic process	2/123	93/4176	0.766382	0.994223	EOBAG000110134991/EOBAG000900070991	St3gal2/Extl1	2
BP	GO:0006468	protein phosphorylation	8/123	330/4176	0.76834	0.994223	EOBAG000970022991/EOBAG000660124991/EOBAG003090008993/EOBAG000070126991/EOBAG000050182892/EOBAG013220001005/EOBAG000390094694/EOBAG001250034994	Ror1/Acvr2b/Eef2k/Taok3/Sgk2/EOBAG013220001005/Epha10/Nek10	8
BP	GO:0044283	small molecule biosynthetic process	1/123	49/4176	0.770888	0.994223	EOBAG000270145993	Acaca	1
BP	GO:1901565	organonitrogen compound catabolic process	1/123	49/4176	0.770888	0.994223	EOBAG003150078991	Pglyrp1	1
BP	GO:0022607	cellular component assembly	2/123	95/4176	0.776652	0.994223	EOBAG003660016494/EOBAG000060054794	Hist1h1e/Kctd8	2
BP	GO:0007010	cytoskeleton organization	1/123	52/4176	0.790773	0.994223	EOBAG002420010992	Svil	1
BP	GO:0035556	intracellular signal transduction	6/123	262/4176	0.794412	0.994223	EOBAG000030172991/EOBAG003130010994/EOBAG000700133991/EOBAG000250064991/EOBAG000030083991/EOBAG001560012894	Adcy3/Arhgef18/Depdc5/Arhgef5/Rasgrp3/Bcar3	6
BP	GO:0032501	multicellular organismal process	1/123	56/4176	0.814648	0.994223	EOBAG001640008991	Mob3b	1
BP	GO:0015672	monovalent inorganic cation transport	1/123	57/4176	0.820181	0.994223	EOBAG000310117991	Scn8a	1
BP	GO:0009165	nucleotide biosynthetic process	1/123	59/4176	0.830762	0.994223	EOBAG000030172991	Adcy3	1
BP	GO:1901293	nucleoside phosphate biosynthetic process	1/123	59/4176	0.830762	0.994223	EOBAG000030172991	Adcy3	1
BP	GO:0006812	cation transport	2/123	108/4176	0.834305	0.994223	EOBAG000310117991/EOBAG001010019991	Scn8a/Nipa1	2
BP	GO:0016310	phosphorylation	8/123	356/4176	0.836204	0.994223	EOBAG000970022991/EOBAG000660124991/EOBAG003090008993/EOBAG000070126991/EOBAG000050182892/EOBAG013220001005/EOBAG000390094694/EOBAG001250034994	Ror1/Acvr2b/Eef2k/Taok3/Sgk2/EOBAG013220001005/Epha10/Nek10	8
BP	GO:0065008	regulation of biological quality	1/123	63/4176	0.850105	0.994223	EOBAG000720002994	Pot1a	1
BP	GO:0019637	organophosphate metabolic process	2/123	114/4176	0.856125	0.994223	EOBAG000030172991/novel.41	Adcy3/-	2
BP	GO:0034660	ncRNA metabolic process	1/123	68/4176	0.871227	0.994223	EOBAG000640066991	Rrp1b	1
BP	GO:0009117	nucleotide metabolic process	1/123	76/4176	0.899047	0.994223	EOBAG000030172991	Adcy3	1
BP	GO:0006753	nucleoside phosphate metabolic process	1/123	77/4176	0.902076	0.994223	EOBAG000030172991	Adcy3	1
BP	GO:0044248	cellular catabolic process	1/123	81/4176	0.913315	0.994223	EOBAG000600116991	Dffb	1
BP	GO:0019752	carboxylic acid metabolic process	1/123	83/4176	0.918445	0.994223	EOBAG000270145993	Acaca	1
BP	GO:0006082	organic acid metabolic process	1/123	84/4176	0.920896	0.994223	EOBAG000270145993	Acaca	1
BP	GO:0043436	oxoacid metabolic process	1/123	84/4176	0.920896	0.994223	EOBAG000270145993	Acaca	1
BP	GO:0006793	phosphorus metabolic process	10/123	492/4176	0.927928	0.994223	EOBAG000030172991/novel.41/EOBAG000970022991/EOBAG000660124991/EOBAG003090008993/EOBAG000070126991/EOBAG000050182892/EOBAG013220001005/EOBAG000390094694/EOBAG001250034994	Adcy3/-/Ror1/Acvr2b/Eef2k/Taok3/Sgk2/EOBAG013220001005/Epha10/Nek10	10
BP	GO:0006796	phosphate-containing compound metabolic process	10/123	492/4176	0.927928	0.994223	EOBAG000030172991/novel.41/EOBAG000970022991/EOBAG000660124991/EOBAG003090008993/EOBAG000070126991/EOBAG000050182892/EOBAG013220001005/EOBAG000390094694/EOBAG001250034994	Adcy3/-/Ror1/Acvr2b/Eef2k/Taok3/Sgk2/EOBAG013220001005/Epha10/Nek10	10
BP	GO:0006950	response to stress	1/123	88/4176	0.92999	0.994223	EOBAG000480036794	Tpo	1
BP	GO:0055086	nucleobase-containing small molecule metabolic process	1/123	89/4176	0.932096	0.994223	EOBAG000030172991	Adcy3	1
BP	GO:0006955	immune response	1/123	91/4176	0.936122	0.994223	EOBAG008970001594	HLA-A	1
BP	GO:0002376	immune system process	1/123	94/4176	0.941722	0.994223	EOBAG008970001594	HLA-A	1
BP	GO:0043603	cellular amide metabolic process	2/123	155/4176	0.947646	0.994223	EOBAG014260001991/EOBAG001790049005	Acer2/EOBAG001790049005	2
BP	GO:1901566	organonitrogen compound biosynthetic process	4/123	260/4176	0.954125	0.994223	EOBAG001790049005/EOBAG000110134991/EOBAG000730005991/EOBAG000900070991	EOBAG001790049005/St3gal2/Alad/Extl1	4
BP	GO:0006355	regulation of transcription, DNA-templated	8/123	460/4176	0.969163	0.994223	EOBAG000250082994/EOBAG000780049991/EOBAG006680001095/EOBAG001230008991/EOBAG000940017005/EOBAG001520021095/EOBAG000550038991/EOBAG001780010894	Zfp777/L3mbtl3/EOBAG006680001095/Nfib/EOBAG000940017005/EOBAG001520021095/Ncoa2/Sfmbt2	8
BP	GO:1903506	regulation of nucleic acid-templated transcription	8/123	460/4176	0.969163	0.994223	EOBAG000250082994/EOBAG000780049991/EOBAG006680001095/EOBAG001230008991/EOBAG000940017005/EOBAG001520021095/EOBAG000550038991/EOBAG001780010894	Zfp777/L3mbtl3/EOBAG006680001095/Nfib/EOBAG000940017005/EOBAG001520021095/Ncoa2/Sfmbt2	8
BP	GO:2001141	regulation of RNA biosynthetic process	8/123	460/4176	0.969163	0.994223	EOBAG000250082994/EOBAG000780049991/EOBAG006680001095/EOBAG001230008991/EOBAG000940017005/EOBAG001520021095/EOBAG000550038991/EOBAG001780010894	Zfp777/L3mbtl3/EOBAG006680001095/Nfib/EOBAG000940017005/EOBAG001520021095/Ncoa2/Sfmbt2	8
BP	GO:0051252	regulation of RNA metabolic process	8/123	461/4176	0.969714	0.994223	EOBAG000250082994/EOBAG000780049991/EOBAG006680001095/EOBAG001230008991/EOBAG000940017005/EOBAG001520021095/EOBAG000550038991/EOBAG001780010894	Zfp777/L3mbtl3/EOBAG006680001095/Nfib/EOBAG000940017005/EOBAG001520021095/Ncoa2/Sfmbt2	8
BP	GO:0051641	cellular localization	1/123	116/4176	0.970323	0.994223	EOBAG000070259994	Vps33a	1
BP	GO:0019219	regulation of nucleobase-containing compound metabolic process	8/123	464/4176	0.971312	0.994223	EOBAG000250082994/EOBAG000780049991/EOBAG006680001095/EOBAG001230008991/EOBAG000940017005/EOBAG001520021095/EOBAG000550038991/EOBAG001780010894	Zfp777/L3mbtl3/EOBAG006680001095/Nfib/EOBAG000940017005/EOBAG001520021095/Ncoa2/Sfmbt2	8
BP	GO:0009889	regulation of biosynthetic process	8/123	466/4176	0.972336	0.994223	EOBAG000250082994/EOBAG000780049991/EOBAG006680001095/EOBAG001230008991/EOBAG000940017005/EOBAG001520021095/EOBAG000550038991/EOBAG001780010894	Zfp777/L3mbtl3/EOBAG006680001095/Nfib/EOBAG000940017005/EOBAG001520021095/Ncoa2/Sfmbt2	8
BP	GO:0010556	regulation of macromolecule biosynthetic process	8/123	466/4176	0.972336	0.994223	EOBAG000250082994/EOBAG000780049991/EOBAG006680001095/EOBAG001230008991/EOBAG000940017005/EOBAG001520021095/EOBAG000550038991/EOBAG001780010894	Zfp777/L3mbtl3/EOBAG006680001095/Nfib/EOBAG000940017005/EOBAG001520021095/Ncoa2/Sfmbt2	8
BP	GO:0031326	regulation of cellular biosynthetic process	8/123	466/4176	0.972336	0.994223	EOBAG000250082994/EOBAG000780049991/EOBAG006680001095/EOBAG001230008991/EOBAG000940017005/EOBAG001520021095/EOBAG000550038991/EOBAG001780010894	Zfp777/L3mbtl3/EOBAG006680001095/Nfib/EOBAG000940017005/EOBAG001520021095/Ncoa2/Sfmbt2	8
BP	GO:2000112	regulation of cellular macromolecule biosynthetic process	8/123	466/4176	0.972336	0.994223	EOBAG000250082994/EOBAG000780049991/EOBAG006680001095/EOBAG001230008991/EOBAG000940017005/EOBAG001520021095/EOBAG000550038991/EOBAG001780010894	Zfp777/L3mbtl3/EOBAG006680001095/Nfib/EOBAG000940017005/EOBAG001520021095/Ncoa2/Sfmbt2	8
BP	GO:0044281	small molecule metabolic process	2/123	183/4176	0.974693	0.994223	EOBAG000030172991/EOBAG000270145993	Adcy3/Acaca	2
BP	GO:0010468	regulation of gene expression	8/123	471/4176	0.974753	0.994223	EOBAG000250082994/EOBAG000780049991/EOBAG006680001095/EOBAG001230008991/EOBAG000940017005/EOBAG001520021095/EOBAG000550038991/EOBAG001780010894	Zfp777/L3mbtl3/EOBAG006680001095/Nfib/EOBAG000940017005/EOBAG001520021095/Ncoa2/Sfmbt2	8
BP	GO:0051171	regulation of nitrogen compound metabolic process	8/123	480/4176	0.978627	0.994223	EOBAG000250082994/EOBAG000780049991/EOBAG006680001095/EOBAG001230008991/EOBAG000940017005/EOBAG001520021095/EOBAG000550038991/EOBAG001780010894	Zfp777/L3mbtl3/EOBAG006680001095/Nfib/EOBAG000940017005/EOBAG001520021095/Ncoa2/Sfmbt2	8
BP	GO:0080090	regulation of primary metabolic process	8/123	480/4176	0.978627	0.994223	EOBAG000250082994/EOBAG000780049991/EOBAG006680001095/EOBAG001230008991/EOBAG000940017005/EOBAG001520021095/EOBAG000550038991/EOBAG001780010894	Zfp777/L3mbtl3/EOBAG006680001095/Nfib/EOBAG000940017005/EOBAG001520021095/Ncoa2/Sfmbt2	8
BP	GO:0031323	regulation of cellular metabolic process	8/123	486/4176	0.980902	0.994223	EOBAG000250082994/EOBAG000780049991/EOBAG006680001095/EOBAG001230008991/EOBAG000940017005/EOBAG001520021095/EOBAG000550038991/EOBAG001780010894	Zfp777/L3mbtl3/EOBAG006680001095/Nfib/EOBAG000940017005/EOBAG001520021095/Ncoa2/Sfmbt2	8
BP	GO:0060255	regulation of macromolecule metabolic process	8/123	487/4176	0.981259	0.994223	EOBAG000250082994/EOBAG000780049991/EOBAG006680001095/EOBAG001230008991/EOBAG000940017005/EOBAG001520021095/EOBAG000550038991/EOBAG001780010894	Zfp777/L3mbtl3/EOBAG006680001095/Nfib/EOBAG000940017005/EOBAG001520021095/Ncoa2/Sfmbt2	8
BP	GO:0019222	regulation of metabolic process	8/123	494/4176	0.983593	0.994223	EOBAG000250082994/EOBAG000780049991/EOBAG006680001095/EOBAG001230008991/EOBAG000940017005/EOBAG001520021095/EOBAG000550038991/EOBAG001780010894	Zfp777/L3mbtl3/EOBAG006680001095/Nfib/EOBAG000940017005/EOBAG001520021095/Ncoa2/Sfmbt2	8
BP	GO:0006412	translation	1/123	139/4176	0.985403	0.994223	EOBAG001790049005	EOBAG001790049005	1
BP	GO:0043043	peptide biosynthetic process	1/123	141/4176	0.986279	0.994223	EOBAG001790049005	EOBAG001790049005	1
BP	GO:0043604	amide biosynthetic process	1/123	145/4176	0.987877	0.994223	EOBAG001790049005	EOBAG001790049005	1
BP	GO:0006518	peptide metabolic process	1/123	147/4176	0.988606	0.994223	EOBAG001790049005	EOBAG001790049005	1
BP	GO:0006508	proteolysis	2/123	290/4176	0.998694	0.998694	EOBAG000770057991/EOBAG004220010893	Mmp13/Bmp1	2
CC	GO:0044430	cytoskeletal part	8/74	89/2399	0.00528623	0.311887	EOBAG000750039693/EOBAG000240023991/EOBAG000050112991/EOBAG000740039994/EOBAG000810156991/EOBAG001890013991/EOBAG001460014893/EOBAG002830056991	Dnah6/Dnah5/Myh7b/Cdk5rap2/Krt23/Cgnl1/Des/Cgn	8
CC	GO:0005856	cytoskeleton	8/74	108/2399	0.0164553	0.48543	EOBAG000750039693/EOBAG000240023991/EOBAG000050112991/EOBAG000740039994/EOBAG000810156991/EOBAG001890013991/EOBAG001460014893/EOBAG002830056991	Dnah6/Dnah5/Myh7b/Cdk5rap2/Krt23/Cgnl1/Des/Cgn	8
CC	GO:0016459	myosin complex	3/74	31/2399	0.0683132	0.665536	EOBAG000050112991/EOBAG001890013991/EOBAG002830056991	Myh7b/Cgnl1/Cgn	3
CC	GO:0030286	dynein complex	2/74	16/2399	0.0852555	0.665536	EOBAG000750039693/EOBAG000240023991	Dnah6/Dnah5	2
CC	GO:0015630	microtubule cytoskeleton	3/74	35/2399	0.0912404	0.665536	EOBAG000750039693/EOBAG000240023991/EOBAG000740039994	Dnah6/Dnah5/Cdk5rap2	3
CC	GO:0005882	intermediate filament	2/74	17/2399	0.0947512	0.665536	EOBAG000810156991/EOBAG001460014893	Krt23/Des	2
CC	GO:0045111	intermediate filament cytoskeleton	2/74	17/2399	0.0947512	0.665536	EOBAG000810156991/EOBAG001460014893	Krt23/Des	2
CC	GO:0099513	polymeric cytoskeletal fiber	2/74	20/2399	0.124866	0.665536	EOBAG000810156991/EOBAG001460014893	Krt23/Des	2
CC	GO:0043228	non-membrane-bounded organelle	11/74	246/2399	0.130247	0.665536	EOBAG000750039693/EOBAG000240023991/EOBAG003660016494/EOBAG000050112991/EOBAG000740039994/EOBAG001790049005/EOBAG000810156991/EOBAG001890013991/EOBAG000720002994/EOBAG001460014893/EOBAG002830056991	Dnah6/Dnah5/Hist1h1e/Myh7b/Cdk5rap2/EOBAG001790049005/Krt23/Cgnl1/Pot1a/Des/Cgn	11
CC	GO:0043232	intracellular non-membrane-bounded organelle	11/74	246/2399	0.130247	0.665536	EOBAG000750039693/EOBAG000240023991/EOBAG003660016494/EOBAG000050112991/EOBAG000740039994/EOBAG001790049005/EOBAG000810156991/EOBAG001890013991/EOBAG000720002994/EOBAG001460014893/EOBAG002830056991	Dnah6/Dnah5/Hist1h1e/Myh7b/Cdk5rap2/EOBAG001790049005/Krt23/Cgnl1/Pot1a/Des/Cgn	11
CC	GO:0015629	actin cytoskeleton	3/74	41/2399	0.130687	0.665536	EOBAG000050112991/EOBAG001890013991/EOBAG002830056991	Myh7b/Cgnl1/Cgn	3
CC	GO:0005875	microtubule associated complex	2/74	21/2399	0.135363	0.665536	EOBAG000750039693/EOBAG000240023991	Dnah6/Dnah5	2
CC	GO:0099080	supramolecular complex	2/74	25/2399	0.179057	0.704289	EOBAG000810156991/EOBAG001460014893	Krt23/Des	2
CC	GO:0099081	supramolecular polymer	2/74	25/2399	0.179057	0.704289	EOBAG000810156991/EOBAG001460014893	Krt23/Des	2
CC	GO:0099512	supramolecular fiber	2/74	25/2399	0.179057	0.704289	EOBAG000810156991/EOBAG001460014893	Krt23/Des	2
CC	GO:0044446	intracellular organelle part	11/74	283/2399	0.250283	0.712514	EOBAG000750039693/EOBAG000240023991/novel.1862/EOBAG003660016494/EOBAG000050112991/EOBAG000740039994/EOBAG000810156991/EOBAG001890013991/EOBAG000720002994/EOBAG001460014893/EOBAG002830056991	Dnah6/Dnah5/-/Hist1h1e/Myh7b/Cdk5rap2/Krt23/Cgnl1/Pot1a/Des/Cgn	11
CC	GO:0044422	organelle part	11/74	286/2399	0.26154	0.712514	EOBAG000750039693/EOBAG000240023991/novel.1862/EOBAG003660016494/EOBAG000050112991/EOBAG000740039994/EOBAG000810156991/EOBAG001890013991/EOBAG000720002994/EOBAG001460014893/EOBAG002830056991	Dnah6/Dnah5/-/Hist1h1e/Myh7b/Cdk5rap2/Krt23/Cgnl1/Pot1a/Des/Cgn	11
CC	GO:0030684	preribosome	1/74	10/2399	0.269421	0.712514	EOBAG000640066991	Rrp1b	1
CC	GO:0000785	chromatin	1/74	11/2399	0.292051	0.712514	EOBAG003660016494	Hist1h1e	1
CC	GO:0034702	ion channel complex	1/74	11/2399	0.292051	0.712514	EOBAG000310117991	Scn8a	1
CC	GO:0034703	cation channel complex	1/74	11/2399	0.292051	0.712514	EOBAG000310117991	Scn8a	1
CC	GO:0044454	nuclear chromosome part	1/74	11/2399	0.292051	0.712514	EOBAG000720002994	Pot1a	1
CC	GO:0044427	chromosomal part	2/74	36/2399	0.305629	0.712514	EOBAG003660016494/EOBAG000720002994	Hist1h1e/Pot1a	2
CC	GO:0019012	virion	1/74	12/2399	0.313989	0.712514	EOBAG000440039035	EOBAG000440039035	1
CC	GO:0044423	virion part	1/74	12/2399	0.313989	0.712514	EOBAG000440039035	EOBAG000440039035	1
CC	GO:0098687	chromosomal region	1/74	12/2399	0.313989	0.712514	EOBAG000720002994	Pot1a	1
CC	GO:0000228	nuclear chromosome	1/74	13/2399	0.335256	0.715343	EOBAG000720002994	Pot1a	1
CC	GO:1902495	transmembrane transporter complex	1/74	14/2399	0.355873	0.715343	EOBAG000310117991	Scn8a	1
CC	GO:1990351	transporter complex	1/74	14/2399	0.355873	0.715343	EOBAG000310117991	Scn8a	1
CC	GO:0005887	integral component of plasma membrane	1/74	15/2399	0.375858	0.715343	EOBAG000310117991	Scn8a	1
CC	GO:0031226	intrinsic component of plasma membrane	1/74	15/2399	0.375858	0.715343	EOBAG000310117991	Scn8a	1
CC	GO:0005694	chromosome	2/74	45/2399	0.407334	0.751022	EOBAG003660016494/EOBAG000720002994	Hist1h1e/Pot1a	2
CC	GO:0005886	plasma membrane	2/74	50/2399	0.460843	0.823931	EOBAG000310117991/EOBAG001640008991	Scn8a/Mob3b	2
CC	GO:0071944	cell periphery	2/74	57/2399	0.530918	0.876711	EOBAG000310117991/EOBAG001640008991	Scn8a/Mob3b	2
CC	GO:0031974	membrane-enclosed lumen	2/74	59/2399	0.549802	0.876711	novel.1862/EOBAG000720002994	-/Pot1a	2
CC	GO:0043233	organelle lumen	2/74	59/2399	0.549802	0.876711	novel.1862/EOBAG000720002994	-/Pot1a	2
CC	GO:0070013	intracellular organelle lumen	2/74	59/2399	0.549802	0.876711	novel.1862/EOBAG000720002994	-/Pot1a	2
CC	GO:0005740	mitochondrial envelope	1/74	32/2399	0.635512	0.961416	novel.1862	-	1
CC	GO:0031012	extracellular matrix	1/74	32/2399	0.635512	0.961416	EOBAG000770057991	Mmp13	1
CC	GO:0044429	mitochondrial part	1/74	36/2399	0.679025	0.971796	novel.1862	-	1
CC	GO:0031967	organelle envelope	1/74	38/2399	0.698818	0.971796	novel.1862	-	1
CC	GO:0031975	envelope	1/74	38/2399	0.698818	0.971796	novel.1862	-	1
CC	GO:0098797	plasma membrane protein complex	1/74	39/2399	0.708258	0.971796	EOBAG000310117991	Scn8a	1
CC	GO:1902494	catalytic complex	2/74	86/2399	0.753031	0.986566	EOBAG000750039693/EOBAG000240023991	Dnah6/Dnah5	2
CC	GO:0044459	plasma membrane part	1/74	46/2399	0.766642	0.986566	EOBAG000310117991	Scn8a	1
CC	GO:0044421	extracellular region part	1/74	52/2399	0.807395	0.986566	EOBAG000770057991	Mmp13	1
CC	GO:0005634	nucleus	8/74	326/2399	0.808526	0.986566	EOBAG003660016494/EOBAG000600116991/EOBAG000780049991/EOBAG000460032991/EOBAG000720002994/EOBAG001230008991/EOBAG000550038991/EOBAG001780010894	Hist1h1e/Dffb/L3mbtl3/Cstf3/Pot1a/Nfib/Ncoa2/Sfmbt2	8
CC	GO:0005739	mitochondrion	1/74	53/2399	0.813468	0.986566	novel.1862	-	1
CC	GO:0031981	nuclear lumen	1/74	54/2399	0.819351	0.986566	EOBAG000720002994	Pot1a	1
CC	GO:1990904	ribonucleoprotein complex	2/74	111/2399	0.866295	0.999286	EOBAG001790049005/EOBAG000640066991	EOBAG001790049005/Rrp1b	2
CC	GO:0044428	nuclear part	1/74	72/2399	0.898785	0.999286	EOBAG000720002994	Pot1a	1
CC	GO:0032991	protein-containing complex	9/74	433/2399	0.938094	0.999286	EOBAG000750039693/EOBAG000240023991/EOBAG000310117991/EOBAG003660016494/EOBAG000050112991/EOBAG001790049005/EOBAG001890013991/EOBAG000640066991/EOBAG002830056991	Dnah6/Dnah5/Scn8a/Hist1h1e/Myh7b/EOBAG001790049005/Cgnl1/Rrp1b/Cgn	9
CC	GO:0005840	ribosome	1/74	91/2399	0.945359	0.999286	EOBAG001790049005	EOBAG001790049005	1
CC	GO:0098796	membrane protein complex	1/74	97/2399	0.955073	0.999286	EOBAG000310117991	Scn8a	1
CC	GO:0043231	intracellular membrane-bounded organelle	9/74	457/2399	0.960093	0.999286	novel.1862/EOBAG003660016494/EOBAG000600116991/EOBAG000780049991/EOBAG000460032991/EOBAG000720002994/EOBAG001230008991/EOBAG000550038991/EOBAG001780010894	-/Hist1h1e/Dffb/L3mbtl3/Cstf3/Pot1a/Nfib/Ncoa2/Sfmbt2	9
CC	GO:0043227	membrane-bounded organelle	9/74	469/2399	0.968283	0.999286	novel.1862/EOBAG003660016494/EOBAG000600116991/EOBAG000780049991/EOBAG000460032991/EOBAG000720002994/EOBAG001230008991/EOBAG000550038991/EOBAG001780010894	-/Hist1h1e/Dffb/L3mbtl3/Cstf3/Pot1a/Nfib/Ncoa2/Sfmbt2	9
CC	GO:0005576	extracellular region	2/74	180/2399	0.979553	0.999286	EOBAG000770057991/EOBAG002380021991	Mmp13/Oxt	2
CC	GO:0044444	cytoplasmic part	2/74	269/2399	0.998609	0.999286	novel.1862/EOBAG001790049005	-/EOBAG001790049005	2
CC	GO:0005737	cytoplasm	3/74	349/2399	0.999286	0.999286	novel.1862/EOBAG001790049005/EOBAG000600116991	-/EOBAG001790049005/Dffb	3
MF	GO:0003924	GTPase activity	11/204	54/6844	3.92317e-07	5.6886e-05	EOBAG068790001095/EOBAG053260001095/EOBAG053260002095/EOBAG066960001095/EOBAG033960001095/EOBAG033960002095/EOBAG089190001095/EOBAG001560046095/EOBAG001560050095/EOBAG001560051095/EOBAG000830002893	EOBAG068790001095/EOBAG053260001095/EOBAG053260002095/EOBAG066960001095/EOBAG033960001095/EOBAG033960002095/EOBAG089190001095/EOBAG001560046095/EOBAG001560050095/EOBAG001560051095/Dennd1c	11
MF	GO:0017111	nucleoside-triphosphatase activity	20/204	216/6844	5.75293e-06	0.000361485	EOBAG068790001095/EOBAG000750039693/EOBAG000240023991/EOBAG053260001095/EOBAG053260002095/EOBAG066960001095/EOBAG033960001095/EOBAG033960002095/EOBAG089190001095/EOBAG000050112991/EOBAG001560046095/EOBAG001560050095/EOBAG001890013991/EOBAG001560051095/EOBAG000830002893/EOBAG003110008894/EOBAG002830056991/EOBAG000740064991/EOBAG001580008991/EOBAG000280022991	EOBAG068790001095/Dnah6/Dnah5/EOBAG053260001095/EOBAG053260002095/EOBAG066960001095/EOBAG033960001095/EOBAG033960002095/EOBAG089190001095/Myh7b/EOBAG001560046095/EOBAG001560050095/Cgnl1/EOBAG001560051095/Dennd1c/Abcb1a/Cgn/Kif12/Ythdc2/Abcb11	20
MF	GO:0016462	pyrophosphatase activity	20/204	221/6844	8.14085e-06	0.000361485	EOBAG068790001095/EOBAG000750039693/EOBAG000240023991/EOBAG053260001095/EOBAG053260002095/EOBAG066960001095/EOBAG033960001095/EOBAG033960002095/EOBAG089190001095/EOBAG000050112991/EOBAG001560046095/EOBAG001560050095/EOBAG001890013991/EOBAG001560051095/EOBAG000830002893/EOBAG003110008894/EOBAG002830056991/EOBAG000740064991/EOBAG001580008991/EOBAG000280022991	EOBAG068790001095/Dnah6/Dnah5/EOBAG053260001095/EOBAG053260002095/EOBAG066960001095/EOBAG033960001095/EOBAG033960002095/EOBAG089190001095/Myh7b/EOBAG001560046095/EOBAG001560050095/Cgnl1/EOBAG001560051095/Dennd1c/Abcb1a/Cgn/Kif12/Ythdc2/Abcb11	20
MF	GO:0016818	hydrolase activity, acting on acid anhydrides, in phosphorus-containing anhydrides	20/204	224/6844	9.97201e-06	0.000361485	EOBAG068790001095/EOBAG000750039693/EOBAG000240023991/EOBAG053260001095/EOBAG053260002095/EOBAG066960001095/EOBAG033960001095/EOBAG033960002095/EOBAG089190001095/EOBAG000050112991/EOBAG001560046095/EOBAG001560050095/EOBAG001890013991/EOBAG001560051095/EOBAG000830002893/EOBAG003110008894/EOBAG002830056991/EOBAG000740064991/EOBAG001580008991/EOBAG000280022991	EOBAG068790001095/Dnah6/Dnah5/EOBAG053260001095/EOBAG053260002095/EOBAG066960001095/EOBAG033960001095/EOBAG033960002095/EOBAG089190001095/Myh7b/EOBAG001560046095/EOBAG001560050095/Cgnl1/EOBAG001560051095/Dennd1c/Abcb1a/Cgn/Kif12/Ythdc2/Abcb11	20
MF	GO:0016817	hydrolase activity, acting on acid anhydrides	20/204	228/6844	1.29903e-05	0.00037672	EOBAG068790001095/EOBAG000750039693/EOBAG000240023991/EOBAG053260001095/EOBAG053260002095/EOBAG066960001095/EOBAG033960001095/EOBAG033960002095/EOBAG089190001095/EOBAG000050112991/EOBAG001560046095/EOBAG001560050095/EOBAG001890013991/EOBAG001560051095/EOBAG000830002893/EOBAG003110008894/EOBAG002830056991/EOBAG000740064991/EOBAG001580008991/EOBAG000280022991	EOBAG068790001095/Dnah6/Dnah5/EOBAG053260001095/EOBAG053260002095/EOBAG066960001095/EOBAG033960001095/EOBAG033960002095/EOBAG089190001095/Myh7b/EOBAG001560046095/EOBAG001560050095/Cgnl1/EOBAG001560051095/Dennd1c/Abcb1a/Cgn/Kif12/Ythdc2/Abcb11	20
MF	GO:0004523	RNA-DNA hybrid ribonuclease activity	5/204	16/6844	7.48443e-05	0.00180874	novel.1334/novel.807/novel.2068/novel.1798/novel.1695	-/-/-/-/-	5
MF	GO:0016891	endoribonuclease activity, producing 5'-phosphomonoesters	5/204	20/6844	0.000240994	0.00499201	novel.1334/novel.807/novel.2068/novel.1798/novel.1695	-/-/-/-/-	5
MF	GO:0016893	endonuclease activity, active with either ribo- or deoxyribonucleic acids and producing 5'-phosphomonoesters	5/204	21/6844	0.000308705	0.00559528	novel.1334/novel.807/novel.2068/novel.1798/novel.1695	-/-/-/-/-	5
MF	GO:0004521	endoribonuclease activity	5/204	24/6844	0.000599499	0.00965859	novel.1334/novel.807/novel.2068/novel.1798/novel.1695	-/-/-/-/-	5
MF	GO:0016705	oxidoreductase activity, acting on paired donors, with incorporation or reduction of molecular oxygen	10/204	100/6844	0.000742208	0.010762	EOBAG004630003994/EOBAG000170069991/EOBAG002510028594/EOBAG004600006994/novel.1449/EOBAG000090177095/EOBAG004630008195/EOBAG002490022991/EOBAG007620004095/EOBAG000090176494	Cyp3a25/Cyp11a1/Cyp2ab1/Cyp4f14/-/EOBAG000090177095/EOBAG004630008195/Fmo2/EOBAG007620004095/Cyp2c29	10
MF	GO:0034061	DNA polymerase activity	4/204	18/6844	0.00168839	0.022256	novel.1334/novel.807/novel.1798/EOBAG003350010991	-/-/-/Tert	4
MF	GO:0004519	endonuclease activity	5/204	31/6844	0.00202302	0.0244448	novel.1334/novel.807/novel.2068/novel.1798/novel.1695	-/-/-/-/-	5
MF	GO:0004540	ribonuclease activity	5/204	32/6844	0.00234047	0.0261053	novel.1334/novel.807/novel.2068/novel.1798/novel.1695	-/-/-/-/-	5
MF	GO:0020037	heme binding	9/204	100/6844	0.00283672	0.0293803	EOBAG004630003994/EOBAG000170069991/EOBAG002510028594/EOBAG004600006994/EOBAG000090177095/EOBAG004630008195/EOBAG007620004095/EOBAG000090176494/EOBAG000480036794	Cyp3a25/Cyp11a1/Cyp2ab1/Cyp4f14/EOBAG000090177095/EOBAG004630008195/EOBAG007620004095/Cyp2c29/Tpo	9
MF	GO:0046906	tetrapyrrole binding	9/204	103/6844	0.00346664	0.0335109	EOBAG004630003994/EOBAG000170069991/EOBAG002510028594/EOBAG004600006994/EOBAG000090177095/EOBAG004630008195/EOBAG007620004095/EOBAG000090176494/EOBAG000480036794	Cyp3a25/Cyp11a1/Cyp2ab1/Cyp4f14/EOBAG000090177095/EOBAG004630008195/EOBAG007620004095/Cyp2c29/Tpo	9
MF	GO:0005506	iron ion binding	8/204	93/6844	0.00632091	0.0572832	EOBAG004630003994/EOBAG000170069991/EOBAG002510028594/EOBAG004600006994/EOBAG000090177095/EOBAG004630008195/EOBAG007620004095/EOBAG000090176494	Cyp3a25/Cyp11a1/Cyp2ab1/Cyp4f14/EOBAG000090177095/EOBAG004630008195/EOBAG007620004095/Cyp2c29	8
MF	GO:0048037	cofactor binding	13/204	222/6844	0.0150547	0.128408	EOBAG004630003994/EOBAG000170069991/EOBAG002510028594/EOBAG004600006994/novel.1449/EOBAG000090177095/EOBAG004630008195/EOBAG002490022991/EOBAG001070034664/EOBAG007620004095/EOBAG000530031993/EOBAG000090176494/EOBAG000480036794	Cyp3a25/Cyp11a1/Cyp2ab1/Cyp4f14/-/EOBAG000090177095/EOBAG004630008195/Fmo2/Gulo/EOBAG007620004095/Creg2/Cyp2c29/Tpo	13
MF	GO:0004518	nuclease activity	5/204	58/6844	0.0286153	0.230512	novel.1334/novel.807/novel.2068/novel.1798/novel.1695	-/-/-/-/-	5
MF	GO:0016491	oxidoreductase activity	18/204	378/6844	0.0324629	0.241152	EOBAG001900026994/EOBAG004630003994/EOBAG000170069991/EOBAG002510028594/EOBAG004600006994/novel.1449/EOBAG000090177095/EOBAG004630008195/EOBAG000290078894/EOBAG000310257894/EOBAG002490022991/EOBAG001070064991/EOBAG001070034664/EOBAG007620004095/EOBAG000530031993/EOBAG000090176494/EOBAG000480036794/EOBAG000260226991	Hsd17b14/Cyp3a25/Cyp11a1/Cyp2ab1/Cyp4f14/-/EOBAG000090177095/EOBAG004630008195/Decr2/Rdh5/Fmo2/Loxl2/Gulo/EOBAG007620004095/Creg2/Cyp2c29/Tpo/Pipox	18
MF	GO:0003774	motor activity	6/204	81/6844	0.0332624	0.241152	EOBAG000750039693/EOBAG000240023991/EOBAG000050112991/EOBAG001890013991/EOBAG002830056991/EOBAG000740064991	Dnah6/Dnah5/Myh7b/Cgnl1/Cgn/Kif12	6
MF	GO:0140097	catalytic activity, acting on DNA	4/204	42/6844	0.0354861	0.245023	novel.1334/novel.807/novel.1798/EOBAG003350010991	-/-/-/Tert	4
MF	GO:0015116	sulfate transmembrane transporter activity	2/204	11/6844	0.0407376	0.268498	EOBAG001920064893/EOBAG108200001095	Celsr3/EOBAG108200001095	2
MF	GO:0004497	monooxygenase activity	2/204	12/6844	0.0479441	0.289662	novel.1449/EOBAG002490022991	-/Fmo2	2
MF	GO:1901682	sulfur compound transmembrane transporter activity	2/204	12/6844	0.0479441	0.289662	EOBAG001920064893/EOBAG108200001095	Celsr3/EOBAG108200001095	2
MF	GO:0046914	transition metal ion binding	21/204	487/6844	0.0545625	0.316463	novel.1334/EOBAG004630003994/novel.1862/novel.2080/EOBAG000170069991/EOBAG002510028594/EOBAG004600006994/EOBAG003120016894/EOBAG001580021991/EOBAG001110016892/EOBAG000090177095/novel.1798/novel.1695/EOBAG004630008195/EOBAG000770057991/EOBAG001070064991/EOBAG000310100991/EOBAG007620004095/EOBAG000090176494/EOBAG000680112994/EOBAG000700079894	-/Cyp3a25/-/-/Cyp11a1/Cyp2ab1/Cyp4f14/Slc10a5/Lvrn/Trim2/EOBAG000090177095/-/-/EOBAG004630008195/Mmp13/Loxl2/Lima1/EOBAG007620004095/Cyp2c29/Trim14/Znrf3	21
MF	GO:0016810	hydrolase activity, acting on carbon-nitrogen (but not peptide) bonds	3/204	31/6844	0.0636645	0.343662	EOBAG001840004991/EOBAG014260001991/EOBAG003150078991	Gda/Acer2/Pglyrp1	3
MF	GO:0004930	G-protein coupled receptor activity	10/204	194/6844	0.0639922	0.343662	EOBAG000140095894/EOBAG000480013991/EOBAG000180031992/EOBAG001920064893/EOBAG005630004894/EOBAG000880007991/EOBAG000690042694/EOBAG000630024792/EOBAG002330024993/EOBAG000040219991	Adgrb1/Adgrd1/Mcoln2/Celsr3/Adgre1/S1pr1/P2ry4/Drd4/Cysltr1/P2ry6	10
MF	GO:0005507	copper ion binding	2/204	15/6844	0.071976	0.372733	novel.1862/EOBAG001070064991	-/Loxl2	2
MF	GO:0004888	transmembrane signaling receptor activity	11/204	228/6844	0.0780506	0.376695	EOBAG000140095894/EOBAG000480013991/EOBAG000180031992/EOBAG001920064893/EOBAG000660124991/EOBAG005630004894/EOBAG000880007991/EOBAG000690042694/EOBAG000630024792/EOBAG002330024993/EOBAG000040219991	Adgrb1/Adgrd1/Mcoln2/Celsr3/Acvr2b/Adgre1/S1pr1/P2ry4/Drd4/Cysltr1/P2ry6	11
MF	GO:0038023	signaling receptor activity	11/204	231/6844	0.0838164	0.376695	EOBAG000140095894/EOBAG000480013991/EOBAG000180031992/EOBAG001920064893/EOBAG000660124991/EOBAG005630004894/EOBAG000880007991/EOBAG000690042694/EOBAG000630024792/EOBAG002330024993/EOBAG000040219991	Adgrb1/Adgrd1/Mcoln2/Celsr3/Acvr2b/Adgre1/S1pr1/P2ry4/Drd4/Cysltr1/P2ry6	11
MF	GO:0060089	molecular transducer activity	11/204	231/6844	0.0838164	0.376695	EOBAG000140095894/EOBAG000480013991/EOBAG000180031992/EOBAG001920064893/EOBAG000660124991/EOBAG005630004894/EOBAG000880007991/EOBAG000690042694/EOBAG000630024792/EOBAG002330024993/EOBAG000040219991	Adgrb1/Adgrd1/Mcoln2/Celsr3/Acvr2b/Adgre1/S1pr1/P2ry4/Drd4/Cysltr1/P2ry6	11
MF	GO:0008509	anion transmembrane transporter activity	3/204	35/6844	0.0851344	0.376695	EOBAG001920064893/EOBAG108200001095/EOBAG001250034994	Celsr3/EOBAG108200001095/Nek10	3
MF	GO:0016779	nucleotidyltransferase activity	4/204	57/6844	0.0892496	0.376695	novel.1334/novel.807/novel.1798/EOBAG003350010991	-/-/-/Tert	4
MF	GO:0015103	inorganic anion transmembrane transporter activity	2/204	17/6844	0.0897123	0.376695	EOBAG001920064893/EOBAG108200001095	Celsr3/EOBAG108200001095	2
MF	GO:0050660	flavin adenine dinucleotide binding	3/204	36/6844	0.0909265	0.376695	novel.1449/EOBAG002490022991/EOBAG001070034664	-/Fmo2/Gulo	3
MF	GO:0016829	lyase activity	3/204	39/6844	0.109239	0.439991	EOBAG000030172991/EOBAG001020012884/EOBAG000730005991	Adcy3/Npl/Alad	3
MF	GO:0015081	sodium ion transmembrane transporter activity	2/204	21/6844	0.12836	0.503032	EOBAG000310117991/EOBAG000660053994	Scn8a/Slc6a20b	2
MF	GO:0004871	signal transducer activity	11/204	260/6844	0.152778	0.568373	EOBAG000140095894/EOBAG000480013991/EOBAG000180031992/EOBAG001920064893/EOBAG000660124991/EOBAG005630004894/EOBAG000880007991/EOBAG000690042694/EOBAG000630024792/EOBAG002330024993/EOBAG000040219991	Adgrb1/Adgrd1/Mcoln2/Celsr3/Acvr2b/Adgre1/S1pr1/P2ry4/Drd4/Cysltr1/P2ry6	11
MF	GO:0016887	ATPase activity	4/204	70/6844	0.155263	0.568373	EOBAG000750039693/EOBAG000240023991/EOBAG003110008894/EOBAG000280022991	Dnah6/Dnah5/Abcb1a/Abcb11	4
MF	GO:0140098	catalytic activity, acting on RNA	5/204	96/6844	0.157913	0.568373	novel.1334/novel.807/novel.2068/novel.1798/novel.1695	-/-/-/-/-	5
MF	GO:0008083	growth factor activity	3/204	47/6844	0.163968	0.568373	EOBAG000170167894/EOBAG001100011992/EOBAG000310320991	Inhba/Bmp6/Inhbe	3
MF	GO:0016788	hydrolase activity, acting on ester bonds	9/204	207/6844	0.164632	0.568373	novel.1334/novel.807/novel.2068/novel.1798/novel.1695/EOBAG003580041991/EOBAG000710029991/EOBAG000480058991/EOBAG000100103991	-/-/-/-/-/Pde4a/Fig4/Iah1/Synj2	9
MF	GO:0003777	microtubule motor activity	3/204	50/6844	0.186267	0.585651	EOBAG000750039693/EOBAG000240023991/EOBAG000740064991	Dnah6/Dnah5/Kif12	3
MF	GO:0015399	primary active transmembrane transporter activity	2/204	27/6844	0.191664	0.585651	EOBAG003110008894/EOBAG000280022991	Abcb1a/Abcb11	2
MF	GO:0015405	P-P-bond-hydrolysis-driven transmembrane transporter activity	2/204	27/6844	0.191664	0.585651	EOBAG003110008894/EOBAG000280022991	Abcb1a/Abcb11	2
MF	GO:0042626	ATPase activity, coupled to transmembrane movement of substances	2/204	27/6844	0.191664	0.585651	EOBAG003110008894/EOBAG000280022991	Abcb1a/Abcb11	2
MF	GO:0043492	ATPase activity, coupled to movement of substances	2/204	27/6844	0.191664	0.585651	EOBAG003110008894/EOBAG000280022991	Abcb1a/Abcb11	2
MF	GO:0022804	active transmembrane transporter activity	3/204	51/6844	0.193871	0.585651	EOBAG000660053994/EOBAG003110008894/EOBAG000280022991	Slc6a20b/Abcb1a/Abcb11	3
MF	GO:0005085	guanyl-nucleotide exchange factor activity	4/204	80/6844	0.215284	0.637066	EOBAG003130010994/EOBAG000250064991/EOBAG000030083991/EOBAG001560012894	Arhgef18/Arhgef5/Rasgrp3/Bcar3	4
MF	GO:0005509	calcium ion binding	9/204	238/6844	0.279178	0.761766	EOBAG003300007005/EOBAG000020105993/EOBAG001920064893/EOBAG000150060991/EOBAG005630004894/EOBAG000430025992/EOBAG000300100794/EOBAG003450002994/EOBAG000480036794	EOBAG003300007005/Cdhr2/Celsr3/Ltbp2/Adgre1/Cdhr3/Pcdhga1/Pcdh20/Tpo	9
MF	GO:0019199	transmembrane receptor protein kinase activity	1/204	11/6844	0.28331	0.761766	EOBAG000660124991	Acvr2b	1
MF	GO:0030545	receptor regulator activity	4/204	92/6844	0.293914	0.761766	EOBAG000170167894/EOBAG001100011992/EOBAG002380021991/EOBAG000310320991	Inhba/Bmp6/Oxt/Inhbe	4
MF	GO:0048018	receptor ligand activity	4/204	92/6844	0.293914	0.761766	EOBAG000170167894/EOBAG001100011992/EOBAG002380021991/EOBAG000310320991	Inhba/Bmp6/Oxt/Inhbe	4
MF	GO:0005198	structural molecule activity	6/204	151/6844	0.294871	0.761766	novel.1824/EOBAG001790049005/novel.1798/EOBAG000810156991/EOBAG001460014893/EOBAG000440039035	-/EOBAG001790049005/-/Krt23/Des/EOBAG000440039035	6
MF	GO:0030246	carbohydrate binding	2/204	37/6844	0.302641	0.761766	EOBAG001320060991/EOBAG010870001095	Lgals4/EOBAG010870001095	2
MF	GO:0004601	peroxidase activity	1/204	12/6844	0.304707	0.761766	EOBAG000480036794	Tpo	1
MF	GO:0005272	sodium channel activity	1/204	12/6844	0.304707	0.761766	EOBAG000310117991	Scn8a	1
MF	GO:0016849	phosphorus-oxygen lyase activity	1/204	12/6844	0.304707	0.761766	EOBAG000030172991	Adcy3	1
MF	GO:0015293	symporter activity	1/204	13/6844	0.325468	0.779225	EOBAG000660053994	Slc6a20b	1
MF	GO:0015294	solute:cation symporter activity	1/204	13/6844	0.325468	0.779225	EOBAG000660053994	Slc6a20b	1
MF	GO:0050662	coenzyme binding	4/204	97/6844	0.327812	0.779225	novel.1449/EOBAG002490022991/EOBAG001070034664/EOBAG000530031993	-/Fmo2/Gulo/Creg2	4
MF	GO:0046873	metal ion transmembrane transporter activity	3/204	69/6844	0.338913	0.783534	EOBAG000310117991/EOBAG000660053994/EOBAG001010019991	Scn8a/Slc6a20b/Nipa1	3
MF	GO:0005088	Ras guanyl-nucleotide exchange factor activity	2/204	41/6844	0.346749	0.783534	EOBAG003130010994/EOBAG000250064991	Arhgef18/Arhgef5	2
MF	GO:0005089	Rho guanyl-nucleotide exchange factor activity	2/204	41/6844	0.346749	0.783534	EOBAG003130010994/EOBAG000250064991	Arhgef18/Arhgef5	2
MF	GO:0051020	GTPase binding	4/204	101/6844	0.355107	0.783534	EOBAG003130010994/EOBAG000250064991/EOBAG000030083991/EOBAG001560012894	Arhgef18/Arhgef5/Rasgrp3/Bcar3	4
MF	GO:0042623	ATPase activity, coupled	2/204	42/6844	0.357645	0.783534	EOBAG003110008894/EOBAG000280022991	Abcb1a/Abcb11	2
MF	GO:0016684	oxidoreductase activity, acting on peroxide as acceptor	1/204	15/6844	0.365157	0.783534	EOBAG000480036794	Tpo	1
MF	GO:0098772	molecular function regulator	9/204	261/6844	0.375539	0.783534	EOBAG003130010994/EOBAG000170167894/EOBAG000250064991/EOBAG001100011992/EOBAG000030083991/EOBAG002380021991/EOBAG001560012894/EOBAG000060007893/EOBAG000310320991	Arhgef18/Inhba/Arhgef5/Bmp6/Rasgrp3/Oxt/Bcar3/Arap2/Inhbe	9
MF	GO:0016757	transferase activity, transferring glycosyl groups	5/204	135/6844	0.375883	0.783534	EOBAG000060139294/EOBAG000110134991/EOBAG001730004095/EOBAG002100023993/EOBAG000660081991	Ugt2b1/St3gal2/EOBAG001730004095/Gys2/Pomgnt2	5
MF	GO:0004114	3',5'-cyclic-nucleotide phosphodiesterase activity	1/204	16/6844	0.384122	0.783534	EOBAG003580041991	Pde4a	1
MF	GO:0016209	antioxidant activity	1/204	16/6844	0.384122	0.783534	EOBAG000480036794	Tpo	1
MF	GO:0004674	protein serine/threonine kinase activity	2/204	46/6844	0.400513	0.783534	EOBAG000660124991/EOBAG003090008993	Acvr2b/Eef2k	2
MF	GO:0004112	cyclic-nucleotide phosphodiesterase activity	1/204	17/6844	0.402522	0.783534	EOBAG003580041991	Pde4a	1
MF	GO:0051082	unfolded protein binding	1/204	17/6844	0.402522	0.783534	EOBAG000680042991	Dnajb5	1
MF	GO:0008237	metallopeptidase activity	3/204	78/6844	0.412313	0.783534	EOBAG001580021991/EOBAG000770057991/EOBAG004220010893	Lvrn/Mmp13/Bmp1	3
MF	GO:0005179	hormone activity	1/204	18/6844	0.420376	0.783534	EOBAG002380021991	Oxt	1
MF	GO:0005102	signaling receptor binding	5/204	143/6844	0.42353	0.783534	EOBAG000170167894/EOBAG001100011992/EOBAG002380021991/EOBAG000310320991/EOBAG000550038991	Inhba/Bmp6/Oxt/Inhbe/Ncoa2	5
MF	GO:0017048	Rho GTPase binding	2/204	49/6844	0.431777	0.783534	EOBAG003130010994/EOBAG000250064991	Arhgef18/Arhgef5	2
MF	GO:0046983	protein dimerization activity	5/204	145/6844	0.435361	0.783534	EOBAG000940017005/EOBAG003660049095/EOBAG003660026095/EOBAG002860042894/EOBAG000550038991	EOBAG000940017005/EOBAG003660049095/EOBAG003660026095/Mlxipl/Ncoa2	5
MF	GO:0005044	scavenger receptor activity	1/204	19/6844	0.437698	0.783534	EOBAG001070064991	Loxl2	1
MF	GO:0038024	cargo receptor activity	1/204	19/6844	0.437698	0.783534	EOBAG001070064991	Loxl2	1
MF	GO:0022857	transmembrane transporter activity	9/204	277/6844	0.444402	0.785833	EOBAG001800076991/EOBAG000310117991/EOBAG001920064893/EOBAG000660053994/EOBAG108200001095/EOBAG003110008894/EOBAG001010019991/EOBAG001250034994/EOBAG000280022991	Hcn3/Scn8a/Celsr3/Slc6a20b/EOBAG108200001095/Abcb1a/Nipa1/Nek10/Abcb11	9
MF	GO:0019899	enzyme binding	4/204	115/6844	0.449866	0.78591	EOBAG003130010994/EOBAG000250064991/EOBAG000030083991/EOBAG001560012894	Arhgef18/Arhgef5/Rasgrp3/Bcar3	4
MF	GO:0016758	transferase activity, transferring hexosyl groups	3/204	87/6844	0.483044	0.833825	EOBAG000060139294/EOBAG001730004095/EOBAG002100023993	Ugt2b1/EOBAG001730004095/Gys2	3
MF	GO:0015291	secondary active transmembrane transporter activity	1/204	24/6844	0.516881	0.835916	EOBAG000660053994	Slc6a20b	1
MF	GO:0015075	ion transmembrane transporter activity	7/204	229/6844	0.528036	0.835916	EOBAG001800076991/EOBAG000310117991/EOBAG001920064893/EOBAG000660053994/EOBAG108200001095/EOBAG001010019991/EOBAG001250034994	Hcn3/Scn8a/Celsr3/Slc6a20b/EOBAG108200001095/Nipa1/Nek10	7
MF	GO:0000988	transcription factor activity, protein binding	1/204	25/6844	0.531332	0.835916	EOBAG000550038991	Ncoa2	1
MF	GO:0000989	transcription factor activity, transcription factor binding	1/204	25/6844	0.531332	0.835916	EOBAG000550038991	Ncoa2	1
MF	GO:0003712	transcription cofactor activity	1/204	25/6844	0.531332	0.835916	EOBAG000550038991	Ncoa2	1
MF	GO:0005096	GTPase activator activity	1/204	26/6844	0.545352	0.835916	EOBAG000060007893	Arap2	1
MF	GO:0008146	sulfotransferase activity	1/204	26/6844	0.545352	0.835916	EOBAG000180013994	Hs2st1	1
MF	GO:0004222	metalloendopeptidase activity	2/204	61/6844	0.54728	0.835916	EOBAG000770057991/EOBAG004220010893	Mmp13/Bmp1	2
MF	GO:0008270	zinc ion binding	11/204	370/6844	0.548752	0.835916	novel.1334/novel.2080/EOBAG003120016894/EOBAG001580021991/EOBAG001110016892/novel.1798/novel.1695/EOBAG000770057991/EOBAG000310100991/EOBAG000680112994/EOBAG000700079894	-/-/Slc10a5/Lvrn/Trim2/-/-/Mmp13/Lima1/Trim14/Znrf3	11
MF	GO:0004386	helicase activity	1/204	27/6844	0.558956	0.835916	EOBAG001580008991	Ythdc2	1
MF	GO:0008194	UDP-glycosyltransferase activity	1/204	27/6844	0.558956	0.835916	EOBAG002100023993	Gys2	1
MF	GO:0017016	Ras GTPase binding	2/204	63/6844	0.564882	0.835916	EOBAG003130010994/EOBAG000250064991	Arhgef18/Arhgef5	2
MF	GO:0031267	small GTPase binding	2/204	63/6844	0.564882	0.835916	EOBAG003130010994/EOBAG000250064991	Arhgef18/Arhgef5	2
MF	GO:0016772	transferase activity, transferring phosphorus-containing groups	14/204	477/6844	0.564964	0.835916	novel.1334/novel.807/novel.1798/novel.41/EOBAG000970022991/EOBAG000660124991/EOBAG003350010991/EOBAG001360019991/EOBAG003090008993/EOBAG000070126991/EOBAG000050182892/EOBAG013220001005/EOBAG000390094694/EOBAG001250034994	-/-/-/-/Ror1/Acvr2b/Tert/Uck2/Eef2k/Taok3/Sgk2/EOBAG013220001005/Epha10/Nek10	14
MF	GO:0016782	transferase activity, transferring sulfur-containing groups	1/204	28/6844	0.572154	0.838004	EOBAG000180013994	Hs2st1	1
MF	GO:0015318	inorganic molecular entity transmembrane transporter activity	6/204	209/6844	0.596259	0.85352	EOBAG001800076991/EOBAG000310117991/EOBAG001920064893/EOBAG000660053994/EOBAG108200001095/EOBAG001010019991	Hcn3/Scn8a/Celsr3/Slc6a20b/EOBAG108200001095/Nipa1	6
MF	GO:0008047	enzyme activator activity	1/204	31/6844	0.609437	0.85352	EOBAG000060007893	Arap2	1
MF	GO:0030695	GTPase regulator activity	1/204	32/6844	0.621131	0.85352	EOBAG000060007893	Arap2	1
MF	GO:0042578	phosphoric ester hydrolase activity	3/204	108/6844	0.629895	0.85352	EOBAG003580041991/EOBAG000710029991/EOBAG000100103991	Pde4a/Fig4/Synj2	3
MF	GO:0060589	nucleoside-triphosphatase regulator activity	1/204	34/6844	0.643485	0.85352	EOBAG000060007893	Arap2	1
MF	GO:0001883	purine nucleoside binding	5/204	184/6844	0.64673	0.85352	EOBAG001560046095/EOBAG001560050095/EOBAG001560051095/EOBAG001870014095/EOBAG004180007991	EOBAG001560046095/EOBAG001560050095/EOBAG001560051095/EOBAG001870014095/Sept11	5
MF	GO:0005525	GTP binding	5/204	184/6844	0.64673	0.85352	EOBAG001560046095/EOBAG001560050095/EOBAG001560051095/EOBAG001870014095/EOBAG004180007991	EOBAG001560046095/EOBAG001560050095/EOBAG001560051095/EOBAG001870014095/Sept11	5
MF	GO:0032549	ribonucleoside binding	5/204	184/6844	0.64673	0.85352	EOBAG001560046095/EOBAG001560050095/EOBAG001560051095/EOBAG001870014095/EOBAG004180007991	EOBAG001560046095/EOBAG001560050095/EOBAG001560051095/EOBAG001870014095/Sept11	5
MF	GO:0032550	purine ribonucleoside binding	5/204	184/6844	0.64673	0.85352	EOBAG001560046095/EOBAG001560050095/EOBAG001560051095/EOBAG001870014095/EOBAG004180007991	EOBAG001560046095/EOBAG001560050095/EOBAG001560051095/EOBAG001870014095/Sept11	5
MF	GO:0032561	guanyl ribonucleotide binding	5/204	184/6844	0.64673	0.85352	EOBAG001560046095/EOBAG001560050095/EOBAG001560051095/EOBAG001870014095/EOBAG004180007991	EOBAG001560046095/EOBAG001560050095/EOBAG001560051095/EOBAG001870014095/Sept11	5
MF	GO:0001882	nucleoside binding	5/204	185/6844	0.651472	0.85352	EOBAG001560046095/EOBAG001560050095/EOBAG001560051095/EOBAG001870014095/EOBAG004180007991	EOBAG001560046095/EOBAG001560050095/EOBAG001560051095/EOBAG001870014095/Sept11	5
MF	GO:0005215	transporter activity	9/204	329/6844	0.653385	0.85352	EOBAG001800076991/EOBAG000310117991/EOBAG001920064893/EOBAG000660053994/EOBAG108200001095/EOBAG003110008894/EOBAG001010019991/EOBAG001250034994/EOBAG000280022991	Hcn3/Scn8a/Celsr3/Slc6a20b/EOBAG108200001095/Abcb1a/Nipa1/Nek10/Abcb11	9
MF	GO:0046982	protein heterodimerization activity	2/204	76/6844	0.667215	0.858017	EOBAG003660049095/EOBAG003660026095	EOBAG003660049095/EOBAG003660026095	2
MF	GO:0022890	inorganic cation transmembrane transporter activity	3/204	115/6844	0.672002	0.858017	EOBAG000310117991/EOBAG000660053994/EOBAG001010019991	Scn8a/Slc6a20b/Nipa1	3
MF	GO:0035091	phosphatidylinositol binding	1/204	37/6844	0.674579	0.858017	EOBAG001430018991	Kif16b	1
MF	GO:0019001	guanyl nucleotide binding	5/204	192/6844	0.683533	0.861846	EOBAG001560046095/EOBAG001560050095/EOBAG001560051095/EOBAG001870014095/EOBAG004180007991	EOBAG001560046095/EOBAG001560050095/EOBAG001560051095/EOBAG001870014095/Sept11	5
MF	GO:0008081	phosphoric diester hydrolase activity	1/204	40/6844	0.702973	0.877361	EOBAG003580041991	Pde4a	1
MF	GO:0016614	oxidoreductase activity, acting on CH-OH group of donors	1/204	41/6844	0.711878	0.877361	EOBAG001070034664	Gulo	1
MF	GO:0008324	cation transmembrane transporter activity	3/204	125/6844	0.725922	0.877361	EOBAG000310117991/EOBAG000660053994/EOBAG001010019991	Scn8a/Slc6a20b/Nipa1	3
MF	GO:0008289	lipid binding	2/204	85/6844	0.726092	0.877361	EOBAG000050240992/EOBAG001430018991	Pltp/Kif16b	2
MF	GO:0015077	monovalent inorganic cation transmembrane transporter activity	2/204	85/6844	0.726092	0.877361	EOBAG000310117991/EOBAG000660053994	Scn8a/Slc6a20b	2
MF	GO:0008017	microtubule binding	1/204	45/6844	0.744921	0.892674	EOBAG000740064991	Kif12	1
MF	GO:0015631	tubulin binding	1/204	49/6844	0.774191	0.913646	EOBAG000740064991	Kif12	1
MF	GO:0005261	cation channel activity	1/204	50/6844	0.78097	0.913646	EOBAG000310117991	Scn8a	1
MF	GO:0003779	actin binding	1/204	51/6844	0.787547	0.913646	EOBAG002420010992	Svil	1
MF	GO:0004672	protein kinase activity	8/204	335/6844	0.789279	0.913646	EOBAG000970022991/EOBAG000660124991/EOBAG003090008993/EOBAG000070126991/EOBAG000050182892/EOBAG013220001005/EOBAG000390094694/EOBAG001250034994	Ror1/Acvr2b/Eef2k/Taok3/Sgk2/EOBAG013220001005/Epha10/Nek10	8
MF	GO:0005543	phospholipid binding	1/204	52/6844	0.793927	0.913646	EOBAG001430018991	Kif16b	1
MF	GO:0016874	ligase activity	1/204	55/6844	0.811946	0.921495	EOBAG000270145993	Acaca	1
MF	GO:0008092	cytoskeletal protein binding	2/204	102/6844	0.813457	0.921495	EOBAG002420010992/EOBAG000740064991	Svil/Kif12	2
MF	GO:0016301	kinase activity	9/204	386/6844	0.821627	0.923534	EOBAG000970022991/EOBAG000660124991/EOBAG001360019991/EOBAG003090008993/EOBAG000070126991/EOBAG000050182892/EOBAG013220001005/EOBAG000390094694/EOBAG001250034994	Ror1/Acvr2b/Uck2/Eef2k/Taok3/Sgk2/EOBAG013220001005/Epha10/Nek10	9
MF	GO:0005216	ion channel activity	2/204	122/6844	0.883864	0.963611	EOBAG001800076991/EOBAG000310117991	Hcn3/Scn8a	2
MF	GO:0015267	channel activity	2/204	122/6844	0.883864	0.963611	EOBAG001800076991/EOBAG000310117991	Hcn3/Scn8a	2
MF	GO:0022803	passive transmembrane transporter activity	2/204	122/6844	0.883864	0.963611	EOBAG001800076991/EOBAG000310117991	Hcn3/Scn8a	2
MF	GO:0022838	substrate-specific channel activity	2/204	122/6844	0.883864	0.963611	EOBAG001800076991/EOBAG000310117991	Hcn3/Scn8a	2
MF	GO:0016746	transferase activity, transferring acyl groups	1/204	73/6844	0.891488	0.964669	EOBAG000090024991	Gpam	1
MF	GO:0016773	phosphotransferase activity, alcohol group as acceptor	8/204	388/6844	0.900023	0.966692	EOBAG000970022991/EOBAG000660124991/EOBAG003090008993/EOBAG000070126991/EOBAG000050182892/EOBAG013220001005/EOBAG000390094694/EOBAG001250034994	Ror1/Acvr2b/Eef2k/Taok3/Sgk2/EOBAG013220001005/Epha10/Nek10	8
MF	GO:0030234	enzyme regulator activity	1/204	90/6844	0.935531	0.992222	EOBAG000060007893	Arap2	1
MF	GO:0003735	structural constituent of ribosome	1/204	91/6844	0.937478	0.992222	EOBAG001790049005	EOBAG001790049005	1
MF	GO:0043565	sequence-specific DNA binding	1/204	108/6844	0.962907	0.998174	EOBAG000720002994	Pot1a	1
MF	GO:0004175	endopeptidase activity	2/204	185/6844	0.976538	0.998174	EOBAG000770057991/EOBAG004220010893	Mmp13/Bmp1	2
MF	GO:0003723	RNA binding	1/204	148/6844	0.989199	0.998174	EOBAG001580008991	Ythdc2	1
MF	GO:0070011	peptidase activity, acting on L-amino acid peptides	3/204	285/6844	0.992305	0.998174	EOBAG001580021991/EOBAG000770057991/EOBAG004220010893	Lvrn/Mmp13/Bmp1	3
MF	GO:0140110	transcription regulator activity	2/204	229/6844	0.99281	0.998174	EOBAG001230008991/EOBAG000550038991	Nfib/Ncoa2	2
MF	GO:0008233	peptidase activity	3/204	293/6844	0.993707	0.998174	EOBAG001580021991/EOBAG000770057991/EOBAG004220010893	Lvrn/Mmp13/Bmp1	3
MF	GO:0003700	DNA binding transcription factor activity	1/204	204/6844	0.998104	0.998174	EOBAG001230008991	Nfib	1
MF	GO:0003677	DNA binding	5/204	453/6844	0.998174	0.998174	EOBAG000070290991/EOBAG003660016494/EOBAG000720002994/EOBAG000550010894/EOBAG003660049095	Ncor2/Hist1h1e/Pot1a/Zfhx4/EOBAG003660049095	5

## Sheet: S3
TZNC vs LQNC upregulated GO functions enrichment analysis
Category	GO ID	Description	GeneRatio	BgRatio	pvalue	padj	gene ID	gene Name	Count
BP	GO:0019882	antigen processing and presentation	4/126	14/4176	0.000625459	0.141354	EOBAG004650048005/EOBAG008460001894/EOBAG011020001095/EOBAG001770088494	EOBAG004650048005/H2-Oa/EOBAG011020001095/HLA-DPB1	4
BP	GO:0051704	multi-organism process	6/126	41/4176	0.00126556	0.143008	novel.660/novel.1640/novel.576/novel.1602/novel.2232/novel.589	-/-/-/-/-/-	6
BP	GO:0016032	viral process	5/126	36/4176	0.00410957	0.185752	novel.660/novel.1640/novel.1602/novel.2232/novel.589	-/-/-/-/-	5
BP	GO:0044403	symbiont process	5/126	36/4176	0.00410957	0.185752	novel.660/novel.1640/novel.1602/novel.2232/novel.589	-/-/-/-/-	5
BP	GO:0044419	interspecies interaction between organisms	5/126	36/4176	0.00410957	0.185752	novel.660/novel.1640/novel.1602/novel.2232/novel.589	-/-/-/-/-	5
BP	GO:0019439	aromatic compound catabolic process	4/126	29/4176	0.0104592	0.337682	EOBAG000010185991/EOBAG000020051991/EOBAG000320107991/EOBAG000110117991	Hgd/Blvra/Nt5c/Tat	4
BP	GO:1901361	organic cyclic compound catabolic process	4/126	29/4176	0.0104592	0.337682	EOBAG000010185991/EOBAG000020051991/EOBAG000320107991/EOBAG000110117991	Hgd/Blvra/Nt5c/Tat	4
BP	GO:0019068	virion assembly	3/126	17/4176	0.0133823	0.33942	novel.660/novel.1602/novel.2232	-/-/-	3
BP	GO:1901575	organic substance catabolic process	7/126	85/4176	0.0135167	0.33942	EOBAG000010185991/EOBAG000120006991/EOBAG000020051991/novel.778/EOBAG000320107991/EOBAG000110117991/EOBAG000590062991	Hgd/Galc/Blvra/-/Nt5c/Tat/Pla2g12b	7
BP	GO:1901565	organonitrogen compound catabolic process	5/126	49/4176	0.0152281	0.344154	EOBAG000010185991/EOBAG000120006991/EOBAG000020051991/novel.778/EOBAG000110117991	Hgd/Galc/Blvra/-/Tat	5
BP	GO:0009056	catabolic process	7/126	93/4176	0.0212956	0.437529	EOBAG000010185991/EOBAG000120006991/EOBAG000020051991/novel.778/EOBAG000320107991/EOBAG000110117991/EOBAG000590062991	Hgd/Galc/Blvra/-/Nt5c/Tat/Pla2g12b	7
BP	GO:0019058	viral life cycle	3/126	21/4176	0.0239818	0.451658	novel.660/novel.1602/novel.2232	-/-/-	3
BP	GO:0044248	cellular catabolic process	6/126	81/4176	0.0344059	0.522607	EOBAG000010185991/EOBAG000120006991/EOBAG000020051991/novel.778/EOBAG000320107991/EOBAG000110117991	Hgd/Galc/Blvra/-/Nt5c/Tat	6
BP	GO:0005996	monosaccharide metabolic process	2/126	10/4176	0.0346863	0.522607	EOBAG000920002994/EOBAG002810030991	Pfkfb2/Pck2	2
BP	GO:0098813	nuclear chromosome segregation	2/126	10/4176	0.0346863	0.522607	novel.576/novel.778	-/-	2
BP	GO:0044281	small molecule metabolic process	10/126	183/4176	0.0481391	0.582413	EOBAG000020044991/EOBAG000010185991/EOBAG001780009994/EOBAG000920002994/EOBAG001190028992/EOBAG000290016991/EOBAG002810030991/EOBAG000320107991/EOBAG000120043991/EOBAG000110117991	Hdc/Hgd/Itih5/Pfkfb2/Gucy2c/Pank3/Pck2/Nt5c/Itpk1/Tat	10
BP	GO:0000280	nuclear division	2/126	12/4176	0.0489183	0.582413	novel.576/novel.778	-/-	2
BP	GO:0055114	oxidation-reduction process	15/126	320/4176	0.0561941	0.582413	EOBAG007620007095/EOBAG001320004894/EOBAG001320002095/EOBAG000090184494/EOBAG004630001095/EOBAG000010185991/EOBAG000310001991/EOBAG001880028992/EOBAG002100022991/EOBAG000090119694/EOBAG002650007195/EOBAG000020051991/EOBAG005250015994/EOBAG035680001095/EOBAG007620003894	EOBAG007620007095/Cyp2f2/EOBAG001320002095/Cyp2c65/EOBAG004630001095/Hgd/Cyp2e1/Gpx7/Ldhb/Cyp2c44/EOBAG002650007195/Blvra/Cyp2b19/EOBAG035680001095/Cyp2a5	15
BP	GO:0015711	organic anion transport	2/126	13/4176	0.056695	0.582413	EOBAG000460012994/EOBAG001630016991	Slc1a2/Slc7a2	2
BP	GO:0015849	organic acid transport	2/126	13/4176	0.056695	0.582413	EOBAG000460012994/EOBAG001630016991	Slc1a2/Slc7a2	2
BP	GO:0016042	lipid catabolic process	2/126	13/4176	0.056695	0.582413	EOBAG000120006991/EOBAG000590062991	Galc/Pla2g12b	2
BP	GO:0046942	carboxylic acid transport	2/126	13/4176	0.056695	0.582413	EOBAG000460012994/EOBAG001630016991	Slc1a2/Slc7a2	2
BP	GO:0006629	lipid metabolic process	7/126	118/4176	0.0642529	0.586415	EOBAG000120006991/EOBAG001550008991/EOBAG002650007195/EOBAG005500001095/EOBAG000270114992/EOBAG004140038991/EOBAG000590062991	Galc/Chpt1/EOBAG002650007195/EOBAG005500001095/Gdpd1/Tmem55b/Pla2g12b	7
BP	GO:0007059	chromosome segregation	2/126	14/4176	0.0648689	0.586415	novel.576/novel.778	-/-	2
BP	GO:0048285	organelle fission	2/126	14/4176	0.0648689	0.586415	novel.576/novel.778	-/-	2
BP	GO:0051276	chromosome organization	4/126	53/4176	0.0744786	0.647391	EOBAG000170151994/novel.576/novel.778/EOBAG001260009994	Pif1/-/-/Pttg1	4
BP	GO:0042592	homeostatic process	3/126	35/4176	0.0872606	0.730404	EOBAG000170151994/EOBAG004760007992/EOBAG000250072893	Pif1/Pdia6/Pdia4	3
BP	GO:0044255	cellular lipid metabolic process	4/126	60/4176	0.105974	0.85264	EOBAG000120006991/EOBAG001550008991/EOBAG005500001095/EOBAG004140038991	Galc/Chpt1/EOBAG005500001095/Tmem55b	4
BP	GO:0006643	membrane lipid metabolic process	2/126	19/4176	0.110673	0.85264	EOBAG000120006991/EOBAG005500001095	Galc/EOBAG005500001095	2
BP	GO:0006820	anion transport	3/126	40/4176	0.118459	0.85264	EOBAG001770032991/EOBAG000460012994/EOBAG001630016991	Slc26a8/Slc1a2/Slc7a2	3
BP	GO:0006811	ion transport	10/126	221/4176	0.128335	0.85264	EOBAG003530013991/EOBAG004190009993/EOBAG001770032991/EOBAG001070039991/EOBAG002140017894/EOBAG000540025991/EOBAG000630068993/EOBAG000460012994/EOBAG001630016991/EOBAG000260080991	Slc12a2/Atp6v1e1/Slc26a8/Chrna2/Kcnu1/Nipal2/Kcnq1/Slc1a2/Slc7a2/Chrne	10
BP	GO:0019637	organophosphate metabolic process	6/126	114/4176	0.128571	0.85264	EOBAG001190028992/EOBAG001550008991/EOBAG000290016991/EOBAG000320107991/EOBAG000120043991/EOBAG004140038991	Gucy2c/Chpt1/Pank3/Nt5c/Itpk1/Tmem55b	6
BP	GO:0006955	immune response	5/126	91/4176	0.13885	0.85264	novel.1220/EOBAG004650048005/EOBAG008460001894/EOBAG011020001095/EOBAG001770088494	-/EOBAG004650048005/H2-Oa/EOBAG011020001095/HLA-DPB1	5
BP	GO:0002376	immune system process	5/126	94/4176	0.152987	0.85264	novel.1220/EOBAG004650048005/EOBAG008460001894/EOBAG011020001095/EOBAG001770088494	-/EOBAG004650048005/H2-Oa/EOBAG011020001095/HLA-DPB1	5
BP	GO:0022402	cell cycle process	2/126	24/4176	0.162391	0.85264	novel.576/novel.778	-/-	2
BP	GO:0045454	cell redox homeostasis	2/126	25/4176	0.173206	0.85264	EOBAG004760007992/EOBAG000250072893	Pdia6/Pdia4	2
BP	GO:0051186	cofactor metabolic process	3/126	48/4176	0.175322	0.85264	EOBAG000020051991/EOBAG000290016991/EOBAG000750027994	Blvra/Pank3/Mat2a	3
BP	GO:0044270	cellular nitrogen compound catabolic process	2/126	27/4176	0.195161	0.85264	EOBAG000020051991/EOBAG000320107991	Blvra/Nt5c	2
BP	GO:0046700	heterocycle catabolic process	2/126	27/4176	0.195161	0.85264	EOBAG000020051991/EOBAG000320107991	Blvra/Nt5c	2
BP	GO:0017144	drug metabolic process	2/126	28/4176	0.20627	0.85264	EOBAG000010185991/EOBAG000750027994	Hgd/Mat2a	2
BP	GO:0009108	coenzyme biosynthetic process	2/126	29/4176	0.217445	0.85264	EOBAG000290016991/EOBAG000750027994	Pank3/Mat2a	2
BP	GO:0019752	carboxylic acid metabolic process	4/126	83/4176	0.240534	0.85264	EOBAG000020044991/EOBAG000010185991/EOBAG001780009994/EOBAG000110117991	Hdc/Hgd/Itih5/Tat	4
BP	GO:0006082	organic acid metabolic process	4/126	84/4176	0.247144	0.85264	EOBAG000020044991/EOBAG000010185991/EOBAG001780009994/EOBAG000110117991	Hdc/Hgd/Itih5/Tat	4
BP	GO:0043436	oxoacid metabolic process	4/126	84/4176	0.247144	0.85264	EOBAG000020044991/EOBAG000010185991/EOBAG001780009994/EOBAG000110117991	Hdc/Hgd/Itih5/Tat	4
BP	GO:0006644	phospholipid metabolic process	2/126	32/4176	0.251238	0.85264	EOBAG001550008991/EOBAG004140038991	Chpt1/Tmem55b	2
BP	GO:0019725	cellular homeostasis	2/126	32/4176	0.251238	0.85264	EOBAG004760007992/EOBAG000250072893	Pdia6/Pdia4	2
BP	GO:0006732	coenzyme metabolic process	2/126	33/4176	0.262549	0.85264	EOBAG000290016991/EOBAG000750027994	Pank3/Mat2a	2
BP	GO:0000003	reproduction	1/126	10/4176	0.264133	0.85264	novel.576	-	1
BP	GO:0000278	mitotic cell cycle	1/126	10/4176	0.264133	0.85264	novel.778	-	1
BP	GO:0009607	response to biotic stimulus	1/126	10/4176	0.264133	0.85264	EOBAG000630013394	Ifitm6	1
BP	GO:0022414	reproductive process	1/126	10/4176	0.264133	0.85264	novel.576	-	1
BP	GO:0033013	tetrapyrrole metabolic process	1/126	10/4176	0.264133	0.85264	EOBAG000020051991	Blvra	1
BP	GO:0070838	divalent metal ion transport	1/126	10/4176	0.264133	0.85264	EOBAG000540025991	Nipal2	1
BP	GO:0072511	divalent inorganic cation transport	1/126	10/4176	0.264133	0.85264	EOBAG000540025991	Nipal2	1
BP	GO:0098656	anion transmembrane transport	1/126	10/4176	0.264133	0.85264	EOBAG001630016991	Slc7a2	1
BP	GO:1903047	mitotic cell cycle process	1/126	10/4176	0.264133	0.85264	novel.778	-	1
BP	GO:1903825	organic acid transmembrane transport	1/126	10/4176	0.264133	0.85264	EOBAG001630016991	Slc7a2	1
BP	GO:1905039	carboxylic acid transmembrane transport	1/126	10/4176	0.264133	0.85264	EOBAG001630016991	Slc7a2	1
BP	GO:0008610	lipid biosynthetic process	2/126	35/4176	0.285174	0.85264	EOBAG001550008991/EOBAG002650007195	Chpt1/EOBAG002650007195	2
BP	GO:0051188	cofactor biosynthetic process	2/126	35/4176	0.285174	0.85264	EOBAG000290016991/EOBAG000750027994	Pank3/Mat2a	2
BP	GO:0006022	aminoglycan metabolic process	1/126	11/4176	0.286389	0.85264	EOBAG001780009994	Itih5	1
BP	GO:0008272	sulfate transport	1/126	11/4176	0.286389	0.85264	EOBAG001770032991	Slc26a8	1
BP	GO:0030203	glycosaminoglycan metabolic process	1/126	11/4176	0.286389	0.85264	EOBAG001780009994	Itih5	1
BP	GO:0072348	sulfur compound transport	1/126	11/4176	0.286389	0.85264	EOBAG001770032991	Slc26a8	1
BP	GO:0065008	regulation of biological quality	3/126	63/4176	0.295802	0.85264	EOBAG000170151994/EOBAG004760007992/EOBAG000250072893	Pif1/Pdia6/Pdia4	3
BP	GO:0005975	carbohydrate metabolic process	4/126	92/4176	0.301259	0.85264	EOBAG000920002994/EOBAG002100022991/EOBAG002810030991/EOBAG003340020991	Pfkfb2/Ldhb/Pck2/Pgls	4
BP	GO:0006979	response to oxidative stress	1/126	12/4176	0.307977	0.85264	EOBAG001880028992	Gpx7	1
BP	GO:0009190	cyclic nucleotide biosynthetic process	1/126	12/4176	0.307977	0.85264	EOBAG001190028992	Gucy2c	1
BP	GO:0007049	cell cycle	2/126	38/4176	0.318969	0.85264	novel.576/novel.778	-/-	2
BP	GO:0006790	sulfur compound metabolic process	1/126	13/4176	0.328917	0.85264	EOBAG000750027994	Mat2a	1
BP	GO:0009187	cyclic nucleotide metabolic process	1/126	13/4176	0.328917	0.85264	EOBAG001190028992	Gucy2c	1
BP	GO:0015988	energy coupled proton transmembrane transport, against electrochemical gradient	1/126	13/4176	0.328917	0.85264	EOBAG004190009993	Atp6v1e1	1
BP	GO:0015991	ATP hydrolysis coupled proton transport	1/126	13/4176	0.328917	0.85264	EOBAG004190009993	Atp6v1e1	1
BP	GO:0090662	ATP hydrolysis coupled transmembrane transport	1/126	13/4176	0.328917	0.85264	EOBAG004190009993	Atp6v1e1	1
BP	GO:0099131	ATP hydrolysis coupled ion transmembrane transport	1/126	13/4176	0.328917	0.85264	EOBAG004190009993	Atp6v1e1	1
BP	GO:0099132	ATP hydrolysis coupled cation transmembrane transport	1/126	13/4176	0.328917	0.85264	EOBAG004190009993	Atp6v1e1	1
BP	GO:1901605	alpha-amino acid metabolic process	1/126	13/4176	0.328917	0.85264	EOBAG000010185991	Hgd	1
BP	GO:0051128	regulation of cellular component organization	2/126	39/4176	0.330161	0.85264	EOBAG000650054991/novel.778	Htra3/-	2
BP	GO:0006996	organelle organization	5/126	126/4176	0.33117	0.85264	EOBAG000390057994/EOBAG000170151994/novel.576/novel.778/EOBAG001260009994	Cap1/Pif1/-/-/Pttg1	5
BP	GO:0001558	regulation of cell growth	1/126	14/4176	0.349229	0.85264	EOBAG000650054991	Htra3	1
BP	GO:0006352	DNA-templated transcription, initiation	1/126	14/4176	0.349229	0.85264	EOBAG001450005893	Gtf2a1l	1
BP	GO:0006664	glycolipid metabolic process	1/126	14/4176	0.349229	0.85264	EOBAG000120006991	Galc	1
BP	GO:0016049	cell growth	1/126	14/4176	0.349229	0.85264	EOBAG000650054991	Htra3	1
BP	GO:1903509	liposaccharide metabolic process	1/126	14/4176	0.349229	0.85264	EOBAG000120006991	Galc	1
BP	GO:0007266	Rho protein signal transduction	2/126	41/4176	0.352389	0.85264	EOBAG002000021894/EOBAG003020003894	Arhgef19/Vav3	2
BP	GO:0035023	regulation of Rho protein signal transduction	2/126	41/4176	0.352389	0.85264	EOBAG002000021894/EOBAG003020003894	Arhgef19/Vav3	2
BP	GO:0006364	rRNA processing	1/126	15/4176	0.36893	0.85264	EOBAG003470004095	EOBAG003470004095	1
BP	GO:0006413	translational initiation	1/126	15/4176	0.36893	0.85264	EOBAG000020204991	Eif4e3	1
BP	GO:0008654	phospholipid biosynthetic process	1/126	15/4176	0.36893	0.85264	EOBAG001550008991	Chpt1	1
BP	GO:0016072	rRNA metabolic process	1/126	15/4176	0.36893	0.85264	EOBAG003470004095	EOBAG003470004095	1
BP	GO:0040008	regulation of growth	1/126	15/4176	0.36893	0.85264	EOBAG000650054991	Htra3	1
BP	GO:0034220	ion transmembrane transport	2/126	43/4176	0.374363	0.85264	EOBAG004190009993/EOBAG001630016991	Atp6v1e1/Slc7a2	2
BP	GO:0006508	proteolysis	10/126	290/4176	0.377751	0.85264	EOBAG000060066993/EOBAG002540003991/EOBAG000630158991/EOBAG000060134992/EOBAG000380015991/EOBAG000670057991/EOBAG000110107994/EOBAG000460012994/novel.778/EOBAG000280062893	Corin/Ace2/Ctsf/Tmprss11e/Usp43/Adamts5/Hp/Slc1a2/-/Scrn3	10
BP	GO:0071702	organic substance transport	5/126	134/4176	0.379724	0.85264	EOBAG001370028994/novel.602/EOBAG000460012994/EOBAG001630016991/EOBAG000520031992	Ube2f/-/Slc1a2/Slc7a2/Cby1	5
BP	GO:0009166	nucleotide catabolic process	1/126	16/4176	0.38804	0.85264	EOBAG000320107991	Nt5c	1
BP	GO:1901292	nucleoside phosphate catabolic process	1/126	16/4176	0.38804	0.85264	EOBAG000320107991	Nt5c	1
BP	GO:0071840	cellular component organization or biogenesis	8/126	230/4176	0.391713	0.85264	EOBAG003470004095/EOBAG000390057994/EOBAG000170151994/EOBAG000650054991/novel.576/novel.778/EOBAG001260009994/EOBAG000070032991	EOBAG003470004095/Cap1/Pif1/Htra3/-/-/Pttg1/Kctd6	8
BP	GO:0009117	nucleotide metabolic process	3/126	76/4176	0.403962	0.85264	EOBAG001190028992/EOBAG000290016991/EOBAG000320107991	Gucy2c/Pank3/Nt5c	3
BP	GO:0006753	nucleoside phosphate metabolic process	3/126	77/4176	0.412155	0.85264	EOBAG001190028992/EOBAG000290016991/EOBAG000320107991	Gucy2c/Pank3/Nt5c	3
BP	GO:0009966	regulation of signal transduction	3/126	77/4176	0.412155	0.85264	EOBAG002000021894/EOBAG001370028994/EOBAG003020003894	Arhgef19/Ube2f/Vav3	3
BP	GO:0010646	regulation of cell communication	3/126	77/4176	0.412155	0.85264	EOBAG002000021894/EOBAG001370028994/EOBAG003020003894	Arhgef19/Ube2f/Vav3	3
BP	GO:0090407	organophosphate biosynthetic process	3/126	77/4176	0.412155	0.85264	EOBAG001190028992/EOBAG001550008991/EOBAG000290016991	Gucy2c/Chpt1/Pank3	3
BP	GO:0006259	DNA metabolic process	4/126	109/4176	0.418917	0.85264	novel.1556/EOBAG000170151994/novel.576/novel.589	-/Pif1/-/-	4
BP	GO:0023051	regulation of signaling	3/126	78/4176	0.420313	0.85264	EOBAG002000021894/EOBAG001370028994/EOBAG003020003894	Arhgef19/Ube2f/Vav3	3
BP	GO:0015074	DNA integration	1/126	18/4176	0.424553	0.85264	novel.589	-	1
BP	GO:0006520	cellular amino acid metabolic process	2/126	48/4176	0.427885	0.85264	EOBAG000010185991/EOBAG000110117991	Hgd/Tat	2
BP	GO:0044283	small molecule biosynthetic process	2/126	49/4176	0.43831	0.85264	EOBAG002810030991/EOBAG000320107991	Pck2/Nt5c	2
BP	GO:0015698	inorganic anion transport	1/126	19/4176	0.441991	0.85264	EOBAG001770032991	Slc26a8	1
BP	GO:0051726	regulation of cell cycle	1/126	19/4176	0.441991	0.85264	novel.778	-	1
BP	GO:1902600	proton transmembrane transport	1/126	19/4176	0.441991	0.85264	EOBAG004190009993	Atp6v1e1	1
BP	GO:0016043	cellular component organization	7/126	209/4176	0.4446	0.85264	EOBAG000390057994/EOBAG000170151994/EOBAG000650054991/novel.576/novel.778/EOBAG001260009994/EOBAG000070032991	Cap1/Pif1/Htra3/-/-/Pttg1/Kctd6	7
BP	GO:0071705	nitrogen compound transport	4/126	113/4176	0.44623	0.85264	EOBAG001370028994/novel.602/EOBAG001630016991/EOBAG000520031992	Ube2f/-/Slc7a2/Cby1	4
BP	GO:0048583	regulation of response to stimulus	3/126	82/4176	0.452557	0.85264	EOBAG002000021894/EOBAG001370028994/EOBAG003020003894	Arhgef19/Ube2f/Vav3	3
BP	GO:0055085	transmembrane transport	8/126	244/4176	0.457366	0.85264	EOBAG000100125894/EOBAG003530013991/EOBAG004190009993/EOBAG002140017894/EOBAG000070269991/EOBAG003110007894/EOBAG000630068993/EOBAG001630016991	Slc22a1/Slc12a2/Atp6v1e1/Kcnu1/Abcb9/Abcb4/Kcnq1/Slc7a2	8
BP	GO:0006886	intracellular protein transport	3/126	83/4176	0.460508	0.85264	EOBAG001370028994/novel.602/EOBAG000520031992	Ube2f/-/Cby1	3
BP	GO:0007265	Ras protein signal transduction	2/126	52/4176	0.468955	0.85264	EOBAG002000021894/EOBAG003020003894	Arhgef19/Vav3	2
BP	GO:0046578	regulation of Ras protein signal transduction	2/126	52/4176	0.468955	0.85264	EOBAG002000021894/EOBAG003020003894	Arhgef19/Vav3	2
BP	GO:0006511	ubiquitin-dependent protein catabolic process	1/126	21/4176	0.475309	0.85264	novel.778	-	1
BP	GO:0006813	potassium ion transport	1/126	21/4176	0.475309	0.85264	EOBAG002140017894	Kcnu1	1
BP	GO:0019941	modification-dependent protein catabolic process	1/126	21/4176	0.475309	0.85264	novel.778	-	1
BP	GO:0042254	ribosome biogenesis	1/126	21/4176	0.475309	0.85264	EOBAG003470004095	EOBAG003470004095	1
BP	GO:0043632	modification-dependent macromolecule catabolic process	1/126	21/4176	0.475309	0.85264	novel.778	-	1
BP	GO:0046434	organophosphate catabolic process	1/126	21/4176	0.475309	0.85264	EOBAG000320107991	Nt5c	1
BP	GO:0007018	microtubule-based movement	2/126	53/4176	0.47895	0.85264	EOBAG001940010993/EOBAG001290066494	Dnah11/Gm4869	2
BP	GO:0033043	regulation of organelle organization	1/126	22/4176	0.49122	0.85264	novel.778	-	1
BP	GO:0043603	cellular amide metabolic process	5/126	155/4176	0.50531	0.85264	EOBAG000120006991/EOBAG000290147892/EOBAG002440056992/EOBAG005500001095/EOBAG000020204991	Galc/Rpl3l/Mrpl16/EOBAG005500001095/Eif4e3	5
BP	GO:0022613	ribonucleoprotein complex biogenesis	1/126	23/4176	0.506653	0.85264	EOBAG003470004095	EOBAG003470004095	1
BP	GO:0034655	nucleobase-containing compound catabolic process	1/126	23/4176	0.506653	0.85264	EOBAG000320107991	Nt5c	1
BP	GO:0046488	phosphatidylinositol metabolic process	1/126	23/4176	0.506653	0.85264	EOBAG004140038991	Tmem55b	1
BP	GO:0055086	nucleobase-containing small molecule metabolic process	3/126	89/4176	0.507125	0.85264	EOBAG001190028992/EOBAG000290016991/EOBAG000320107991	Gucy2c/Pank3/Nt5c	3
BP	GO:0032501	multicellular organismal process	2/126	56/4176	0.508243	0.85264	EOBAG002830026994/novel.576	Ciart/-	2
BP	GO:1901135	carbohydrate derivative metabolic process	4/126	123/4176	0.512609	0.85264	EOBAG001780009994/EOBAG000120006991/EOBAG000290016991/EOBAG000320107991	Itih5/Galc/Pank3/Nt5c	4
BP	GO:0015672	monovalent inorganic cation transport	2/126	57/4176	0.517769	0.85264	EOBAG004190009993/EOBAG002140017894	Atp6v1e1/Kcnu1	2
BP	GO:0051056	regulation of small GTPase mediated signal transduction	2/126	57/4176	0.517769	0.85264	EOBAG002000021894/EOBAG003020003894	Arhgef19/Vav3	2
BP	GO:0006650	glycerophospholipid metabolic process	1/126	24/4176	0.521621	0.85264	EOBAG004140038991	Tmem55b	1
BP	GO:0046486	glycerolipid metabolic process	1/126	24/4176	0.521621	0.85264	EOBAG004140038991	Tmem55b	1
BP	GO:0034613	cellular protein localization	3/126	92/4176	0.529654	0.85264	EOBAG001370028994/novel.602/EOBAG000520031992	Ube2f/-/Cby1	3
BP	GO:0070727	cellular macromolecule localization	3/126	92/4176	0.529654	0.85264	EOBAG001370028994/novel.602/EOBAG000520031992	Ube2f/-/Cby1	3
BP	GO:0009165	nucleotide biosynthetic process	2/126	59/4176	0.536455	0.85264	EOBAG001190028992/EOBAG000290016991	Gucy2c/Pank3	2
BP	GO:1901293	nucleoside phosphate biosynthetic process	2/126	59/4176	0.536455	0.85264	EOBAG001190028992/EOBAG000290016991	Gucy2c/Pank3	2
BP	GO:0046907	intracellular transport	3/126	94/4176	0.544357	0.85264	EOBAG001370028994/novel.602/EOBAG000520031992	Ube2f/-/Cby1	3
BP	GO:1902531	regulation of intracellular signal transduction	2/126	60/4176	0.545612	0.85264	EOBAG002000021894/EOBAG003020003894	Arhgef19/Vav3	2
BP	GO:0008033	tRNA processing	1/126	26/4176	0.550218	0.85264	EOBAG003470004095	EOBAG003470004095	1
BP	GO:0051649	establishment of localization in cell	3/126	95/4176	0.551609	0.85264	EOBAG001370028994/novel.602/EOBAG000520031992	Ube2f/-/Cby1	3
BP	GO:0015031	protein transport	3/126	96/4176	0.558795	0.85264	EOBAG001370028994/novel.602/EOBAG000520031992	Ube2f/-/Cby1	3
BP	GO:0015833	peptide transport	3/126	96/4176	0.558795	0.85264	EOBAG001370028994/novel.602/EOBAG000520031992	Ube2f/-/Cby1	3
BP	GO:0006928	movement of cell or subcellular component	2/126	62/4176	0.563549	0.85264	EOBAG001940010993/EOBAG001290066494	Dnah11/Gm4869	2
BP	GO:0030001	metal ion transport	2/126	62/4176	0.563549	0.85264	EOBAG002140017894/EOBAG000540025991	Kcnu1/Nipal2	2
BP	GO:0034404	nucleobase-containing small molecule biosynthetic process	1/126	27/4176	0.563874	0.85264	EOBAG000320107991	Nt5c	1
BP	GO:0042886	amide transport	3/126	97/4176	0.565911	0.85264	EOBAG001370028994/novel.602/EOBAG000520031992	Ube2f/-/Cby1	3
BP	GO:0098660	inorganic ion transmembrane transport	1/126	28/4176	0.577119	0.856638	EOBAG004190009993	Atp6v1e1	1
BP	GO:0098662	inorganic cation transmembrane transport	1/126	28/4176	0.577119	0.856638	EOBAG004190009993	Atp6v1e1	1
BP	GO:0045184	establishment of protein localization	3/126	99/4176	0.579937	0.856638	EOBAG001370028994/novel.602/EOBAG000520031992	Ube2f/-/Cby1	3
BP	GO:0040007	growth	1/126	29/4176	0.589964	0.865792	EOBAG000650054991	Htra3	1
BP	GO:0006366	transcription by RNA polymerase II	1/126	30/4176	0.602423	0.87274	EOBAG001450005893	Gtf2a1l	1
BP	GO:0051260	protein homooligomerization	1/126	30/4176	0.602423	0.87274	EOBAG000070032991	Kctd6	1
BP	GO:0008104	protein localization	3/126	104/4176	0.613745	0.878976	EOBAG001370028994/novel.602/EOBAG000520031992	Ube2f/-/Cby1	3
BP	GO:0016071	mRNA metabolic process	1/126	31/4176	0.614505	0.878976	EOBAG003470004095	EOBAG003470004095	1
BP	GO:0098655	cation transmembrane transport	1/126	32/4176	0.626223	0.890104	EOBAG004190009993	Atp6v1e1	1
BP	GO:0044257	cellular protein catabolic process	1/126	33/4176	0.637588	0.892092	novel.778	-	1
BP	GO:0051603	proteolysis involved in cellular protein catabolic process	1/126	33/4176	0.637588	0.892092	novel.778	-	1
BP	GO:0006812	cation transport	3/126	108/4176	0.639464	0.892092	EOBAG004190009993/EOBAG002140017894/EOBAG000540025991	Atp6v1e1/Kcnu1/Nipal2	3
BP	GO:0007017	microtubule-based process	2/126	72/4176	0.645587	0.892226	EOBAG001940010993/EOBAG001290066494	Dnah11/Gm4869	2
BP	GO:0051259	protein complex oligomerization	1/126	34/4176	0.64861	0.892226	EOBAG000070032991	Kctd6	1
BP	GO:0009152	purine ribonucleotide biosynthetic process	1/126	35/4176	0.6593	0.892226	EOBAG000290016991	Pank3	1
BP	GO:0009260	ribonucleotide biosynthetic process	1/126	35/4176	0.6593	0.892226	EOBAG000290016991	Pank3	1
BP	GO:0046390	ribose phosphate biosynthetic process	1/126	35/4176	0.6593	0.892226	EOBAG000290016991	Pank3	1
BP	GO:0030163	protein catabolic process	1/126	36/4176	0.669666	0.900695	novel.778	-	1
BP	GO:0044085	cellular component biogenesis	3/126	116/4176	0.687276	0.900695	EOBAG003470004095/novel.576/EOBAG000070032991	EOBAG003470004095/-/Kctd6	3
BP	GO:0051641	cellular localization	3/126	116/4176	0.687276	0.900695	EOBAG001370028994/novel.602/EOBAG000520031992	Ube2f/-/Cby1	3
BP	GO:0006164	purine nucleotide biosynthetic process	1/126	38/4176	0.68947	0.900695	EOBAG000290016991	Pank3	1
BP	GO:0016579	protein deubiquitination	1/126	38/4176	0.68947	0.900695	EOBAG000380015991	Usp43	1
BP	GO:0070646	protein modification by small protein removal	1/126	38/4176	0.68947	0.900695	EOBAG000380015991	Usp43	1
BP	GO:0034470	ncRNA processing	1/126	39/4176	0.698925	0.902612	EOBAG003470004095	EOBAG003470004095	1
BP	GO:0072522	purine-containing compound biosynthetic process	1/126	39/4176	0.698925	0.902612	EOBAG000290016991	Pank3	1
BP	GO:0009150	purine ribonucleotide metabolic process	1/126	40/4176	0.708095	0.904121	EOBAG000290016991	Pank3	1
BP	GO:0009259	ribonucleotide metabolic process	1/126	40/4176	0.708095	0.904121	EOBAG000290016991	Pank3	1
BP	GO:0044265	cellular macromolecule catabolic process	1/126	41/4176	0.716988	0.910333	novel.778	-	1
BP	GO:0019693	ribose phosphate metabolic process	1/126	42/4176	0.725612	0.911474	EOBAG000290016991	Pank3	1
BP	GO:0006163	purine nucleotide metabolic process	1/126	43/4176	0.733975	0.911474	EOBAG000290016991	Pank3	1
BP	GO:0006457	protein folding	1/126	43/4176	0.733975	0.911474	EOBAG002860036994	Fkbp6	1
BP	GO:0033036	macromolecule localization	3/126	126/4176	0.740243	0.911474	EOBAG001370028994/novel.602/EOBAG000520031992	Ube2f/-/Cby1	3
BP	GO:0009057	macromolecule catabolic process	1/126	44/4176	0.742085	0.911474	novel.778	-	1
BP	GO:0072521	purine-containing compound metabolic process	1/126	44/4176	0.742085	0.911474	EOBAG000290016991	Pank3	1
BP	GO:0006950	response to stress	2/126	88/4176	0.751059	0.91751	EOBAG001880028992/EOBAG000170151994	Gpx7/Pif1	2
BP	GO:0006281	DNA repair	1/126	46/4176	0.757576	0.920496	EOBAG000170151994	Pif1	1
BP	GO:0022607	cellular component assembly	2/126	95/4176	0.788086	0.93974	novel.576/EOBAG000070032991	-/Kctd6	2
BP	GO:0016311	dephosphorylation	1/126	51/4176	0.792384	0.93974	EOBAG004140038991	Tmem55b	1
BP	GO:0006412	translation	3/126	139/4176	0.798273	0.93974	EOBAG000290147892/EOBAG002440056992/EOBAG000020204991	Rpl3l/Mrpl16/Eif4e3	3
BP	GO:0007010	cytoskeleton organization	1/126	52/4176	0.798725	0.93974	EOBAG000390057994	Cap1	1
BP	GO:0007166	cell surface receptor signaling pathway	1/126	52/4176	0.798725	0.93974	EOBAG000360009992	Fzd7	1
BP	GO:0070647	protein modification by small protein conjugation or removal	1/126	52/4176	0.798725	0.93974	EOBAG000380015991	Usp43	1
BP	GO:0043043	peptide biosynthetic process	3/126	141/4176	0.806177	0.93974	EOBAG000290147892/EOBAG002440056992/EOBAG000020204991	Rpl3l/Mrpl16/Eif4e3	3
BP	GO:0006974	cellular response to DNA damage stimulus	1/126	54/4176	0.810838	0.93974	EOBAG000170151994	Pif1	1
BP	GO:0033554	cellular response to stress	1/126	54/4176	0.810838	0.93974	EOBAG000170151994	Pif1	1
BP	GO:0006399	tRNA metabolic process	1/126	55/4176	0.81662	0.941613	EOBAG003470004095	EOBAG003470004095	1
BP	GO:0043604	amide biosynthetic process	3/126	145/4176	0.821212	0.942101	EOBAG000290147892/EOBAG002440056992/EOBAG000020204991	Rpl3l/Mrpl16/Eif4e3	3
BP	GO:0006518	peptide metabolic process	3/126	147/4176	0.828354	0.945496	EOBAG000290147892/EOBAG002440056992/EOBAG000020204991	Rpl3l/Mrpl16/Eif4e3	3
BP	GO:0010468	regulation of gene expression	11/126	471/4176	0.857271	0.960963	EOBAG002290010095/EOBAG001050024992/novel.1941/EOBAG000320139894/EOBAG000040055095/EOBAG001900018994/EOBAG000520068991/EOBAG002830026994/EOBAG001900190694/EOBAG003470028095/EOBAG002470005294	EOBAG002290010095/Hey2/-/Foxj1/EOBAG000040055095/Car11/Tef/Ciart/ZNF331/EOBAG003470028095/Zfp472	11
BP	GO:0034660	ncRNA metabolic process	1/126	68/4176	0.877601	0.960963	EOBAG003470004095	EOBAG003470004095	1
BP	GO:0060255	regulation of macromolecule metabolic process	11/126	487/4176	0.884847	0.960963	EOBAG002290010095/EOBAG001050024992/novel.1941/EOBAG000320139894/EOBAG000040055095/EOBAG001900018994/EOBAG000520068991/EOBAG002830026994/EOBAG001900190694/EOBAG003470028095/EOBAG002470005294	EOBAG002290010095/Hey2/-/Foxj1/EOBAG000040055095/Car11/Tef/Ciart/ZNF331/EOBAG003470028095/Zfp472	11
BP	GO:0007264	small GTPase mediated signal transduction	3/126	169/4176	0.89213	0.960963	EOBAG002000021894/EOBAG000010185991/EOBAG003020003894	Arhgef19/Hgd/Vav3	3
BP	GO:0019222	regulation of metabolic process	11/126	494/4176	0.895498	0.960963	EOBAG002290010095/EOBAG001050024992/novel.1941/EOBAG000320139894/EOBAG000040055095/EOBAG001900018994/EOBAG000520068991/EOBAG002830026994/EOBAG001900190694/EOBAG003470028095/EOBAG002470005294	EOBAG002290010095/Hey2/-/Foxj1/EOBAG000040055095/Car11/Tef/Ciart/ZNF331/EOBAG003470028095/Zfp472	11
BP	GO:0006355	regulation of transcription, DNA-templated	10/126	460/4176	0.901932	0.960963	EOBAG002290010095/EOBAG001050024992/novel.1941/EOBAG000320139894/EOBAG000040055095/EOBAG001900018994/EOBAG000520068991/EOBAG001900190694/EOBAG003470028095/EOBAG002470005294	EOBAG002290010095/Hey2/-/Foxj1/EOBAG000040055095/Car11/Tef/ZNF331/EOBAG003470028095/Zfp472	10
BP	GO:1903506	regulation of nucleic acid-templated transcription	10/126	460/4176	0.901932	0.960963	EOBAG002290010095/EOBAG001050024992/novel.1941/EOBAG000320139894/EOBAG000040055095/EOBAG001900018994/EOBAG000520068991/EOBAG001900190694/EOBAG003470028095/EOBAG002470005294	EOBAG002290010095/Hey2/-/Foxj1/EOBAG000040055095/Car11/Tef/ZNF331/EOBAG003470028095/Zfp472	10
BP	GO:2001141	regulation of RNA biosynthetic process	10/126	460/4176	0.901932	0.960963	EOBAG002290010095/EOBAG001050024992/novel.1941/EOBAG000320139894/EOBAG000040055095/EOBAG001900018994/EOBAG000520068991/EOBAG001900190694/EOBAG003470028095/EOBAG002470005294	EOBAG002290010095/Hey2/-/Foxj1/EOBAG000040055095/Car11/Tef/ZNF331/EOBAG003470028095/Zfp472	10
BP	GO:0051252	regulation of RNA metabolic process	10/126	461/4176	0.903359	0.960963	EOBAG002290010095/EOBAG001050024992/novel.1941/EOBAG000320139894/EOBAG000040055095/EOBAG001900018994/EOBAG000520068991/EOBAG001900190694/EOBAG003470028095/EOBAG002470005294	EOBAG002290010095/Hey2/-/Foxj1/EOBAG000040055095/Car11/Tef/ZNF331/EOBAG003470028095/Zfp472	10
BP	GO:0035556	intracellular signal transduction	5/126	262/4176	0.905701	0.960963	EOBAG002000021894/EOBAG000010185991/EOBAG003020003894/EOBAG001190028992/EOBAG001490024991	Arhgef19/Hgd/Vav3/Gucy2c/Chn2	5
BP	GO:0019219	regulation of nucleobase-containing compound metabolic process	10/126	464/4176	0.907535	0.960963	EOBAG002290010095/EOBAG001050024992/novel.1941/EOBAG000320139894/EOBAG000040055095/EOBAG001900018994/EOBAG000520068991/EOBAG001900190694/EOBAG003470028095/EOBAG002470005294	EOBAG002290010095/Hey2/-/Foxj1/EOBAG000040055095/Car11/Tef/ZNF331/EOBAG003470028095/Zfp472	10
BP	GO:0009889	regulation of biosynthetic process	10/126	466/4176	0.910237	0.960963	EOBAG002290010095/EOBAG001050024992/novel.1941/EOBAG000320139894/EOBAG000040055095/EOBAG001900018994/EOBAG000520068991/EOBAG001900190694/EOBAG003470028095/EOBAG002470005294	EOBAG002290010095/Hey2/-/Foxj1/EOBAG000040055095/Car11/Tef/ZNF331/EOBAG003470028095/Zfp472	10
BP	GO:0010556	regulation of macromolecule biosynthetic process	10/126	466/4176	0.910237	0.960963	EOBAG002290010095/EOBAG001050024992/novel.1941/EOBAG000320139894/EOBAG000040055095/EOBAG001900018994/EOBAG000520068991/EOBAG001900190694/EOBAG003470028095/EOBAG002470005294	EOBAG002290010095/Hey2/-/Foxj1/EOBAG000040055095/Car11/Tef/ZNF331/EOBAG003470028095/Zfp472	10
BP	GO:0031326	regulation of cellular biosynthetic process	10/126	466/4176	0.910237	0.960963	EOBAG002290010095/EOBAG001050024992/novel.1941/EOBAG000320139894/EOBAG000040055095/EOBAG001900018994/EOBAG000520068991/EOBAG001900190694/EOBAG003470028095/EOBAG002470005294	EOBAG002290010095/Hey2/-/Foxj1/EOBAG000040055095/Car11/Tef/ZNF331/EOBAG003470028095/Zfp472	10
BP	GO:2000112	regulation of cellular macromolecule biosynthetic process	10/126	466/4176	0.910237	0.960963	EOBAG002290010095/EOBAG001050024992/novel.1941/EOBAG000320139894/EOBAG000040055095/EOBAG001900018994/EOBAG000520068991/EOBAG001900190694/EOBAG003470028095/EOBAG002470005294	EOBAG002290010095/Hey2/-/Foxj1/EOBAG000040055095/Car11/Tef/ZNF331/EOBAG003470028095/Zfp472	10
BP	GO:0065003	protein-containing complex assembly	1/126	80/4176	0.915821	0.960963	EOBAG000070032991	Kctd6	1
BP	GO:0006396	RNA processing	1/126	83/4176	0.923355	0.960963	EOBAG003470004095	EOBAG003470004095	1
BP	GO:0051171	regulation of nitrogen compound metabolic process	10/126	480/4176	0.927372	0.960963	EOBAG002290010095/EOBAG001050024992/novel.1941/EOBAG000320139894/EOBAG000040055095/EOBAG001900018994/EOBAG000520068991/EOBAG001900190694/EOBAG003470028095/EOBAG002470005294	EOBAG002290010095/Hey2/-/Foxj1/EOBAG000040055095/Car11/Tef/ZNF331/EOBAG003470028095/Zfp472	10
BP	GO:0080090	regulation of primary metabolic process	10/126	480/4176	0.927372	0.960963	EOBAG002290010095/EOBAG001050024992/novel.1941/EOBAG000320139894/EOBAG000040055095/EOBAG001900018994/EOBAG000520068991/EOBAG001900190694/EOBAG003470028095/EOBAG002470005294	EOBAG002290010095/Hey2/-/Foxj1/EOBAG000040055095/Car11/Tef/ZNF331/EOBAG003470028095/Zfp472	10
BP	GO:0043933	protein-containing complex subunit organization	1/126	85/4176	0.928001	0.960963	EOBAG000070032991	Kctd6	1
BP	GO:0031323	regulation of cellular metabolic process	10/126	486/4176	0.933825	0.960963	EOBAG002290010095/EOBAG001050024992/novel.1941/EOBAG000320139894/EOBAG000040055095/EOBAG001900018994/EOBAG000520068991/EOBAG001900190694/EOBAG003470028095/EOBAG002470005294	EOBAG002290010095/Hey2/-/Foxj1/EOBAG000040055095/Car11/Tef/ZNF331/EOBAG003470028095/Zfp472	10
BP	GO:0006793	phosphorus metabolic process	10/126	492/4176	0.939785	0.960963	EOBAG000270107991/EOBAG001190028992/EOBAG001550008991/EOBAG002420004994/EOBAG002020005991/EOBAG000290016991/EOBAG000140133991/EOBAG000320107991/EOBAG000120043991/EOBAG004140038991	Tex14/Gucy2c/Chpt1/Map3k8/Vrk2/Pank3/Mapk15/Nt5c/Itpk1/Tmem55b	10
BP	GO:0006796	phosphate-containing compound metabolic process	10/126	492/4176	0.939785	0.960963	EOBAG000270107991/EOBAG001190028992/EOBAG001550008991/EOBAG002420004994/EOBAG002020005991/EOBAG000290016991/EOBAG000140133991/EOBAG000320107991/EOBAG000120043991/EOBAG004140038991	Tex14/Gucy2c/Chpt1/Map3k8/Vrk2/Pank3/Mapk15/Nt5c/Itpk1/Tmem55b	10
BP	GO:1901137	carbohydrate derivative biosynthetic process	1/126	93/4176	0.943955	0.960963	EOBAG000290016991	Pank3	1
BP	GO:1901566	organonitrogen compound biosynthetic process	4/126	260/4176	0.959855	0.972768	EOBAG000290147892/EOBAG002440056992/EOBAG000290016991/EOBAG000020204991	Rpl3l/Mrpl16/Pank3/Eif4e3	4
BP	GO:0007186	G-protein coupled receptor signaling pathway	3/126	229/4176	0.973093	0.980318	EOBAG001730029894/EOBAG001370028994/EOBAG001290058991	Npffr2/Ube2f/Gna12	3
BP	GO:0006468	protein phosphorylation	5/126	330/4176	0.975981	0.980318	EOBAG000270107991/EOBAG001190028992/EOBAG002420004994/EOBAG002020005991/EOBAG000140133991	Tex14/Gucy2c/Map3k8/Vrk2/Mapk15	5
BP	GO:0016310	phosphorylation	5/126	356/4176	0.986419	0.986419	EOBAG000270107991/EOBAG001190028992/EOBAG002420004994/EOBAG002020005991/EOBAG000140133991	Tex14/Gucy2c/Map3k8/Vrk2/Mapk15	5
CC	GO:0098797	plasma membrane protein complex	3/68	39/2399	0.0965213	0.900082	EOBAG008460001894/EOBAG011020001095/EOBAG001770088494	H2-Oa/EOBAG011020001095/HLA-DPB1	3
CC	GO:0005576	extracellular region	8/68	180/2399	0.132995	0.900082	novel.884/EOBAG001190021663/EOBAG006820002694/EOBAG004340003994/novel.1220/EOBAG000650054991/EOBAG000670057991/EOBAG000590062991	-/Mgp/Cga/Cd109/-/Htra3/Adamts5/Pla2g12b	8
CC	GO:0044459	plasma membrane part	3/68	46/2399	0.139797	0.900082	EOBAG008460001894/EOBAG011020001095/EOBAG001770088494	H2-Oa/EOBAG011020001095/HLA-DPB1	3
CC	GO:1990234	transferase complex	2/68	25/2399	0.15671	0.900082	EOBAG001450005893/novel.778	Gtf2a1l/-	2
CC	GO:0005886	plasma membrane	3/68	50/2399	0.167019	0.900082	EOBAG008460001894/EOBAG011020001095/EOBAG001770088494	H2-Oa/EOBAG011020001095/HLA-DPB1	3
CC	GO:0071944	cell periphery	3/68	57/2399	0.217912	0.900082	EOBAG008460001894/EOBAG011020001095/EOBAG001770088494	H2-Oa/EOBAG011020001095/HLA-DPB1	3
CC	GO:0016459	myosin complex	2/68	31/2399	0.218697	0.900082	EOBAG001900080991/EOBAG002810045095	Myh14/EOBAG002810045095	2
CC	GO:1902494	catalytic complex	4/68	86/2399	0.225113	0.900082	EOBAG001450005893/EOBAG003470004095/EOBAG001940010993/novel.778	Gtf2a1l/EOBAG003470004095/Dnah11/-	4
CC	GO:0000428	DNA-directed RNA polymerase complex	1/68	10/2399	0.25031	0.900082	EOBAG001450005893	Gtf2a1l	1
CC	GO:0030880	RNA polymerase complex	1/68	10/2399	0.25031	0.900082	EOBAG001450005893	Gtf2a1l	1
CC	GO:0055029	nuclear DNA-directed RNA polymerase complex	1/68	10/2399	0.25031	0.900082	EOBAG001450005893	Gtf2a1l	1
CC	GO:0005741	mitochondrial outer membrane	1/68	11/2399	0.271649	0.900082	EOBAG000520031992	Cby1	1
CC	GO:0031968	organelle outer membrane	1/68	11/2399	0.271649	0.900082	EOBAG000520031992	Cby1	1
CC	GO:0019867	outer membrane	1/68	12/2399	0.292389	0.900082	EOBAG000520031992	Cby1	1
CC	GO:0061695	transferase complex, transferring phosphorus-containing groups	1/68	12/2399	0.292389	0.900082	EOBAG001450005893	Gtf2a1l	1
CC	GO:0031967	organelle envelope	2/68	38/2399	0.293108	0.900082	novel.602/EOBAG000520031992	-/Cby1	2
CC	GO:0031975	envelope	2/68	38/2399	0.293108	0.900082	novel.602/EOBAG000520031992	-/Cby1	2
CC	GO:0098796	membrane protein complex	4/68	97/2399	0.294687	0.900082	EOBAG004190009993/EOBAG008460001894/EOBAG011020001095/EOBAG001770088494	Atp6v1e1/H2-Oa/EOBAG011020001095/HLA-DPB1	4
CC	GO:0015629	actin cytoskeleton	2/68	41/2399	0.324904	0.900082	EOBAG001900080991/EOBAG002810045095	Myh14/EOBAG002810045095	2
CC	GO:0044428	nuclear part	3/68	72/2399	0.334554	0.900082	EOBAG001450005893/novel.602/novel.778	Gtf2a1l/-/-	3
CC	GO:0032991	protein-containing complex	14/68	433/2399	0.337531	0.900082	EOBAG001450005893/EOBAG003470004095/EOBAG004190009993/EOBAG000290147892/EOBAG001900080991/EOBAG002810045095/EOBAG001940010993/EOBAG002440056992/novel.602/EOBAG008460001894/novel.778/EOBAG000260051991/EOBAG011020001095/EOBAG001770088494	Gtf2a1l/EOBAG003470004095/Atp6v1e1/Rpl3l/Myh14/EOBAG002810045095/Dnah11/Mrpl16/-/H2-Oa/-/Elp5/EOBAG011020001095/HLA-DPB1	14
CC	GO:0030286	dynein complex	1/68	16/2399	0.369688	0.940582	EOBAG001940010993	Dnah11	1
CC	GO:0016469	proton-transporting two-sector ATPase complex	1/68	18/2399	0.405154	0.940582	EOBAG004190009993	Atp6v1e1	1
CC	GO:0044421	extracellular region part	2/68	52/2399	0.437388	0.940582	EOBAG004340003994/EOBAG000670057991	Cd109/Adamts5	2
CC	GO:0005615	extracellular space	1/68	20/2399	0.438653	0.940582	EOBAG004340003994	Cd109	1
CC	GO:0005875	microtubule associated complex	1/68	21/2399	0.454698	0.940582	EOBAG001940010993	Dnah11	1
CC	GO:0044430	cytoskeletal part	3/68	89/2399	0.466337	0.940582	EOBAG001900080991/EOBAG002810045095/EOBAG001940010993	Myh14/EOBAG002810045095/Dnah11	3
CC	GO:0005667	transcription factor complex	1/68	22/2399	0.470291	0.940582	EOBAG001450005893	Gtf2a1l	1
CC	GO:0031966	mitochondrial membrane	1/68	28/2399	0.555036	0.94411	EOBAG000520031992	Cby1	1
CC	GO:0098805	whole membrane	1/68	28/2399	0.555036	0.94411	EOBAG000520031992	Cby1	1
CC	GO:0005856	cytoskeleton	3/68	108/2399	0.599049	0.94411	EOBAG001900080991/EOBAG002810045095/EOBAG001940010993	Myh14/EOBAG002810045095/Dnah11	3
CC	GO:0005740	mitochondrial envelope	1/68	32/2399	0.603957	0.94411	EOBAG000520031992	Cby1	1
CC	GO:0031012	extracellular matrix	1/68	32/2399	0.603957	0.94411	EOBAG000670057991	Adamts5	1
CC	GO:1990904	ribonucleoprotein complex	3/68	111/2399	0.618011	0.94411	EOBAG003470004095/EOBAG000290147892/EOBAG002440056992	EOBAG003470004095/Rpl3l/Mrpl16	3
CC	GO:0015630	microtubule cytoskeleton	1/68	35/2399	0.637133	0.94411	EOBAG001940010993	Dnah11	1
CC	GO:0044429	mitochondrial part	1/68	36/2399	0.647571	0.94411	EOBAG000520031992	Cby1	1
CC	GO:0005654	nucleoplasm	1/68	37/2399	0.657712	0.94411	EOBAG001450005893	Gtf2a1l	1
CC	GO:0044451	nucleoplasm part	1/68	37/2399	0.657712	0.94411	EOBAG001450005893	Gtf2a1l	1
CC	GO:0098588	bounding membrane of organelle	1/68	40/2399	0.686444	0.94411	EOBAG000520031992	Cby1	1
CC	GO:0044446	intracellular organelle part	7/68	283/2399	0.708237	0.94411	EOBAG001450005893/EOBAG001900080991/EOBAG002810045095/EOBAG001940010993/novel.602/novel.778/EOBAG000520031992	Gtf2a1l/Myh14/EOBAG002810045095/Dnah11/-/-/Cby1	7
CC	GO:0044422	organelle part	7/68	286/2399	0.718992	0.94411	EOBAG001450005893/EOBAG001900080991/EOBAG002810045095/EOBAG001940010993/novel.602/novel.778/EOBAG000520031992	Gtf2a1l/Myh14/EOBAG002810045095/Dnah11/-/-/Cby1	7
CC	GO:0005840	ribosome	2/68	91/2399	0.738944	0.94411	EOBAG000290147892/EOBAG002440056992	Rpl3l/Mrpl16	2
CC	GO:0005739	mitochondrion	1/68	53/2399	0.785834	0.94411	EOBAG000520031992	Cby1	1
CC	GO:0031981	nuclear lumen	1/68	54/2399	0.792042	0.94411	EOBAG001450005893	Gtf2a1l	1
CC	GO:0031090	organelle membrane	1/68	58/2399	0.815148	0.94411	EOBAG000520031992	Cby1	1
CC	GO:0031974	membrane-enclosed lumen	1/68	59/2399	0.820518	0.94411	EOBAG001450005893	Gtf2a1l	1
CC	GO:0043233	organelle lumen	1/68	59/2399	0.820518	0.94411	EOBAG001450005893	Gtf2a1l	1
CC	GO:0070013	intracellular organelle lumen	1/68	59/2399	0.820518	0.94411	EOBAG001450005893	Gtf2a1l	1
CC	GO:0043228	non-membrane-bounded organelle	5/68	246/2399	0.842956	0.94411	EOBAG000290147892/EOBAG001900080991/EOBAG002810045095/EOBAG001940010993/EOBAG002440056992	Rpl3l/Myh14/EOBAG002810045095/Dnah11/Mrpl16	5
CC	GO:0043232	intracellular non-membrane-bounded organelle	5/68	246/2399	0.842956	0.94411	EOBAG000290147892/EOBAG001900080991/EOBAG002810045095/EOBAG001940010993/EOBAG002440056992	Rpl3l/Myh14/EOBAG002810045095/Dnah11/Mrpl16	5
CC	GO:0012505	endomembrane system	1/68	86/2399	0.919415	0.987744	novel.602	-	1
CC	GO:0005634	nucleus	5/68	326/2399	0.96491	0.987744	EOBAG000100122991/EOBAG001450005893/novel.602/novel.778/EOBAG001260009994	Pnldc1/Gtf2a1l/-/-/Pttg1	5
CC	GO:0005737	cytoplasm	5/68	349/2399	0.978397	0.987744	EOBAG000290147892/EOBAG002440056992/EOBAG000020204991/EOBAG001260009994/EOBAG000520031992	Rpl3l/Mrpl16/Eif4e3/Pttg1/Cby1	5
CC	GO:0043231	intracellular membrane-bounded organelle	7/68	457/2399	0.984262	0.987744	EOBAG000100122991/EOBAG001450005893/novel.602/novel.778/EOBAG001260009994/EOBAG000520031992/EOBAG000810212883	Pnldc1/Gtf2a1l/-/-/Pttg1/Cby1/Cisd3	7
CC	GO:0044444	cytoplasmic part	3/68	269/2399	0.986824	0.987744	EOBAG000290147892/EOBAG002440056992/EOBAG000520031992	Rpl3l/Mrpl16/Cby1	3
CC	GO:0043227	membrane-bounded organelle	7/68	469/2399	0.987744	0.987744	EOBAG000100122991/EOBAG001450005893/novel.602/novel.778/EOBAG001260009994/EOBAG000520031992/EOBAG000810212883	Pnldc1/Gtf2a1l/-/-/Pttg1/Cby1/Cisd3	7
MF	GO:0048037	cofactor binding	19/215	222/6844	6.30977e-05	0.0130612	EOBAG007620007095/EOBAG000020044991/EOBAG001320004894/EOBAG000150027991/EOBAG001320002095/EOBAG000090184494/EOBAG004630001095/EOBAG000310001991/EOBAG003710008991/EOBAG001100030994/EOBAG001070004884/EOBAG000850004991/EOBAG000090119694/EOBAG005250015994/EOBAG035680001095/EOBAG007620003894/EOBAG000140175992/EOBAG000110117991/EOBAG000810212883	EOBAG007620007095/Hdc/Cyp2f2/Ngb/EOBAG001320002095/Cyp2c65/EOBAG004630001095/Cyp2e1/Etnppl/Eci2/Tdh/Acbd6/Cyp2c44/Cyp2b19/EOBAG035680001095/Cyp2a5/Gpt/Tat/Cisd3	19
MF	GO:0020037	heme binding	11/215	100/6844	0.00027658	0.0247487	EOBAG007620007095/EOBAG001320004894/EOBAG000150027991/EOBAG001320002095/EOBAG000090184494/EOBAG004630001095/EOBAG000310001991/EOBAG000090119694/EOBAG005250015994/EOBAG035680001095/EOBAG007620003894	EOBAG007620007095/Cyp2f2/Ngb/EOBAG001320002095/Cyp2c65/EOBAG004630001095/Cyp2e1/Cyp2c44/Cyp2b19/EOBAG035680001095/Cyp2a5	11
MF	GO:0046906	tetrapyrrole binding	11/215	103/6844	0.000358676	0.0247487	EOBAG007620007095/EOBAG001320004894/EOBAG000150027991/EOBAG001320002095/EOBAG000090184494/EOBAG004630001095/EOBAG000310001991/EOBAG000090119694/EOBAG005250015994/EOBAG035680001095/EOBAG007620003894	EOBAG007620007095/Cyp2f2/Ngb/EOBAG001320002095/Cyp2c65/EOBAG004630001095/Cyp2e1/Cyp2c44/Cyp2b19/EOBAG035680001095/Cyp2a5	11
MF	GO:0005506	iron ion binding	10/215	93/6844	0.000628135	0.032506	EOBAG007620007095/EOBAG001320004894/EOBAG001320002095/EOBAG000090184494/EOBAG004630001095/EOBAG000310001991/EOBAG000090119694/EOBAG005250015994/EOBAG035680001095/EOBAG007620003894	EOBAG007620007095/Cyp2f2/EOBAG001320002095/Cyp2c65/EOBAG004630001095/Cyp2e1/Cyp2c44/Cyp2b19/EOBAG035680001095/Cyp2a5	10
MF	GO:0016705	oxidoreductase activity, acting on paired donors, with incorporation or reduction of molecular oxygen	10/215	100/6844	0.00111182	0.0460293	EOBAG007620007095/EOBAG001320004894/EOBAG001320002095/EOBAG000090184494/EOBAG004630001095/EOBAG000310001991/EOBAG000090119694/EOBAG005250015994/EOBAG035680001095/EOBAG007620003894	EOBAG007620007095/Cyp2f2/EOBAG001320002095/Cyp2c65/EOBAG004630001095/Cyp2e1/Cyp2c44/Cyp2b19/EOBAG035680001095/Cyp2a5	10
MF	GO:0046983	protein dimerization activity	12/215	145/6844	0.00193981	0.0669235	EOBAG001370063694/EOBAG001050024992/EOBAG000380057884/EOBAG002830009095/EOBAG002680017994/EOBAG003660015095/EOBAG001540060992/EOBAG002830006095/EOBAG003660018095/EOBAG003660047694/EOBAG003660008095/EOBAG000780016991	Ano7/Hey2/Sohlh2/EOBAG002830009095/Tmem9b/EOBAG003660015095/Pole4/EOBAG002830006095/EOBAG003660018095/Hist1h2bm/EOBAG003660008095/Tcf21	12
MF	GO:0030170	pyridoxal phosphate binding	4/215	23/6844	0.00524237	0.135646	EOBAG000020044991/EOBAG003710008991/EOBAG000140175992/EOBAG000110117991	Hdc/Etnppl/Gpt/Tat	4
MF	GO:0070279	vitamin B6 binding	4/215	23/6844	0.00524237	0.135646	EOBAG000020044991/EOBAG003710008991/EOBAG000140175992/EOBAG000110117991	Hdc/Etnppl/Gpt/Tat	4
MF	GO:0046982	protein heterodimerization activity	7/215	76/6844	0.00954136	0.219451	EOBAG002830009095/EOBAG003660015095/EOBAG001540060992/EOBAG002830006095/EOBAG003660018095/EOBAG003660047694/EOBAG003660008095	EOBAG002830009095/EOBAG003660015095/Pole4/EOBAG002830006095/EOBAG003660018095/Hist1h2bm/EOBAG003660008095	7
MF	GO:1901681	sulfur compound binding	3/215	16/6844	0.0126509	0.257322	EOBAG001100030994/EOBAG000850004991/EOBAG001320114994	Eci2/Acbd6/Aplp1	3
MF	GO:0019842	vitamin binding	4/215	30/6844	0.0136741	0.257322	EOBAG000020044991/EOBAG003710008991/EOBAG000140175992/EOBAG000110117991	Hdc/Etnppl/Gpt/Tat	4
MF	GO:0008080	N-acetyltransferase activity	3/215	20/6844	0.0234912	0.405223	EOBAG001540032095/EOBAG000200014694/EOBAG001540028095	EOBAG001540032095/Naa11/EOBAG001540028095	3
MF	GO:0005215	transporter activity	17/215	329/6844	0.0292839	0.416003	EOBAG001900007894/EOBAG000100125894/EOBAG000010194992/EOBAG003530013991/EOBAG001370028994/EOBAG004190009993/EOBAG001770032991/EOBAG001070039991/EOBAG002140017894/EOBAG000070269991/EOBAG000540025991/EOBAG000040174991/EOBAG003110007894/EOBAG000630068993/EOBAG000460012994/EOBAG001630016991/EOBAG000260080991	Grin2d/Slc22a1/Slc15a2/Slc12a2/Ube2f/Atp6v1e1/Slc26a8/Chrna2/Kcnu1/Abcb9/Nipal2/Aqp11/Abcb4/Kcnq1/Slc1a2/Slc7a2/Chrne	17
MF	GO:0016407	acetyltransferase activity	3/215	22/6844	0.0303147	0.416003	EOBAG001540032095/EOBAG000200014694/EOBAG001540028095	EOBAG001540032095/Naa11/EOBAG001540028095	3
MF	GO:0050662	coenzyme binding	7/215	97/6844	0.03241	0.416003	EOBAG000020044991/EOBAG003710008991/EOBAG001100030994/EOBAG001070004884/EOBAG000850004991/EOBAG000140175992/EOBAG000110117991	Hdc/Etnppl/Eci2/Tdh/Acbd6/Gpt/Tat	7
MF	GO:0005342	organic acid transmembrane transporter activity	2/215	10/6844	0.0374372	0.416003	EOBAG000460012994/EOBAG001630016991	Slc1a2/Slc7a2	2
MF	GO:0016831	carboxy-lyase activity	2/215	10/6844	0.0374372	0.416003	EOBAG000020044991/EOBAG002810030991	Hdc/Pck2	2
MF	GO:0046943	carboxylic acid transmembrane transporter activity	2/215	10/6844	0.0374372	0.416003	EOBAG000460012994/EOBAG001630016991	Slc1a2/Slc7a2	2
MF	GO:0016410	N-acyltransferase activity	3/215	25/6844	0.0422851	0.416003	EOBAG001540032095/EOBAG000200014694/EOBAG001540028095	EOBAG001540032095/Naa11/EOBAG001540028095	3
MF	GO:0008514	organic anion transmembrane transporter activity	2/215	11/6844	0.0448265	0.416003	EOBAG000460012994/EOBAG001630016991	Slc1a2/Slc7a2	2
MF	GO:0008146	sulfotransferase activity	3/215	26/6844	0.0467278	0.416003	novel.2247/EOBAG007200002195/EOBAG004660012594	-/EOBAG007200002195/Sult3a1	3
MF	GO:0015399	primary active transmembrane transporter activity	3/215	27/6844	0.0513912	0.416003	EOBAG004190009993/EOBAG000070269991/EOBAG003110007894	Atp6v1e1/Abcb9/Abcb4	3
MF	GO:0015405	P-P-bond-hydrolysis-driven transmembrane transporter activity	3/215	27/6844	0.0513912	0.416003	EOBAG004190009993/EOBAG000070269991/EOBAG003110007894	Atp6v1e1/Abcb9/Abcb4	3
MF	GO:0042626	ATPase activity, coupled to transmembrane movement of substances	3/215	27/6844	0.0513912	0.416003	EOBAG004190009993/EOBAG000070269991/EOBAG003110007894	Atp6v1e1/Abcb9/Abcb4	3
MF	GO:0043492	ATPase activity, coupled to movement of substances	3/215	27/6844	0.0513912	0.416003	EOBAG004190009993/EOBAG000070269991/EOBAG003110007894	Atp6v1e1/Abcb9/Abcb4	3
MF	GO:0016747	transferase activity, transferring acyl groups other than amino-acyl groups	4/215	46/6844	0.0553665	0.416003	EOBAG001540032095/EOBAG000200014694/EOBAG000370021991/EOBAG001540028095	EOBAG001540032095/Naa11/Acaa2/EOBAG001540028095	4
MF	GO:0005230	extracellular ligand-gated ion channel activity	3/215	28/6844	0.0562709	0.416003	EOBAG001900007894/EOBAG001070039991/EOBAG000260080991	Grin2d/Chrna2/Chrne	3
MF	GO:0016782	transferase activity, transferring sulfur-containing groups	3/215	28/6844	0.0562709	0.416003	novel.2247/EOBAG007200002195/EOBAG004660012594	-/EOBAG007200002195/Sult3a1	3
MF	GO:0016830	carbon-carbon lyase activity	2/215	14/6844	0.0697599	0.497941	EOBAG000020044991/EOBAG002810030991	Hdc/Pck2	2
MF	GO:0022804	active transmembrane transporter activity	4/215	51/6844	0.0752783	0.51942	EOBAG004190009993/EOBAG000070269991/EOBAG003110007894/EOBAG000460012994	Atp6v1e1/Abcb9/Abcb4/Slc1a2	4
MF	GO:0016746	transferase activity, transferring acyl groups	5/215	73/6844	0.078712	0.525593	EOBAG001540032095/EOBAG000200042894/EOBAG000200014694/EOBAG000370021991/EOBAG001540028095	EOBAG001540032095/Gpat3/Naa11/Acaa2/EOBAG001540028095	5
MF	GO:0016491	oxidoreductase activity	17/215	378/6844	0.0851605	0.550882	EOBAG007620007095/EOBAG001320004894/EOBAG001320002095/EOBAG000090184494/EOBAG004630001095/EOBAG000010185991/EOBAG000310001991/EOBAG001880028992/EOBAG002100022991/EOBAG000090119694/EOBAG000150131991/EOBAG002650007195/EOBAG000020051991/EOBAG001300006993/EOBAG005250015994/EOBAG035680001095/EOBAG007620003894	EOBAG007620007095/Cyp2f2/EOBAG001320002095/Cyp2c65/EOBAG004630001095/Hgd/Cyp2e1/Gpx7/Ldhb/Cyp2c44/Rdh12/EOBAG002650007195/Blvra/Hsd17b12/Cyp2b19/EOBAG035680001095/Cyp2a5	17
MF	GO:0022857	transmembrane transporter activity	13/215	277/6844	0.0957119	0.584897	EOBAG001900007894/EOBAG000100125894/EOBAG004190009993/EOBAG001770032991/EOBAG001070039991/EOBAG002140017894/EOBAG000070269991/EOBAG000540025991/EOBAG003110007894/EOBAG000630068993/EOBAG000460012994/EOBAG001630016991/EOBAG000260080991	Grin2d/Slc22a1/Atp6v1e1/Slc26a8/Chrna2/Kcnu1/Abcb9/Nipal2/Abcb4/Kcnq1/Slc1a2/Slc7a2/Chrne	13
MF	GO:0008509	anion transmembrane transporter activity	3/215	35/6844	0.09607	0.584897	EOBAG001770032991/EOBAG000460012994/EOBAG001630016991	Slc26a8/Slc1a2/Slc7a2	3
MF	GO:0016788	hydrolase activity, acting on ester bonds	10/215	207/6844	0.11609	0.659275	EOBAG003470004095/EOBAG004370005991/EOBAG000520178991/EOBAG000270114992/EOBAG001490001991/EOBAG000320107991/EOBAG004140038991/novel.589/EOBAG000900131894/EOBAG000590062991	EOBAG003470004095/Endou/Arsa/Gdpd1/Pde1c/Nt5c/Tmem55b/-/Alpl/Pla2g12b	10
MF	GO:0015318	inorganic molecular entity transmembrane transporter activity	10/215	209/6844	0.121523	0.659275	EOBAG001900007894/EOBAG004190009993/EOBAG001770032991/EOBAG001070039991/EOBAG002140017894/EOBAG000540025991/EOBAG000630068993/EOBAG000460012994/EOBAG001630016991/EOBAG000260080991	Grin2d/Atp6v1e1/Slc26a8/Chrna2/Kcnu1/Nipal2/Kcnq1/Slc1a2/Slc7a2/Chrne	10
MF	GO:0016829	lyase activity	3/215	39/6844	0.122734	0.659275	EOBAG000020044991/EOBAG001190028992/EOBAG002810030991	Hdc/Gucy2c/Pck2	3
MF	GO:0022836	gated channel activity	4/215	61/6844	0.124211	0.659275	EOBAG001900007894/EOBAG001070039991/EOBAG002140017894/EOBAG000260080991	Grin2d/Chrna2/Kcnu1/Chrne	4
MF	GO:0022839	ion gated channel activity	4/215	61/6844	0.124211	0.659275	EOBAG001900007894/EOBAG001070039991/EOBAG002140017894/EOBAG000260080991	Grin2d/Chrna2/Kcnu1/Chrne	4
MF	GO:0046914	transition metal ion binding	20/215	487/6844	0.130221	0.673895	EOBAG000490015994/EOBAG007620007095/EOBAG001320004894/EOBAG000320051994/EOBAG001320002095/EOBAG000090184494/EOBAG004630001095/EOBAG000310001991/EOBAG000190015991/EOBAG001320114994/EOBAG001060015894/EOBAG000090119694/EOBAG000670057991/EOBAG014690001095/EOBAG000020051991/EOBAG002820017894/EOBAG005250015994/EOBAG035680001095/EOBAG007620003894/novel.589	Tes/EOBAG007620007095/Cyp2f2/Amz2/EOBAG001320002095/Cyp2c65/EOBAG004630001095/Cyp2e1/Apobec2/Aplp1/Rnf150/Cyp2c44/Adamts5/EOBAG014690001095/Blvra/Zfand2a/Cyp2b19/EOBAG035680001095/Cyp2a5/-	20
MF	GO:0015276	ligand-gated ion channel activity	3/215	41/6844	0.136971	0.675074	EOBAG001900007894/EOBAG001070039991/EOBAG000260080991	Grin2d/Chrna2/Chrne	3
MF	GO:0022834	ligand-gated channel activity	3/215	41/6844	0.136971	0.675074	EOBAG001900007894/EOBAG001070039991/EOBAG000260080991	Grin2d/Chrna2/Chrne	3
MF	GO:0042623	ATPase activity, coupled	3/215	42/6844	0.144293	0.69462	EOBAG004190009993/EOBAG000070269991/EOBAG003110007894	Atp6v1e1/Abcb9/Abcb4	3
MF	GO:0030234	enzyme regulator activity	5/215	90/6844	0.152354	0.716757	EOBAG001780009994/EOBAG004340003994/EOBAG001090093794/novel.1262/EOBAG000830107994	Itih5/Cd109/Gpsm2/-/Oaz1	5
MF	GO:0016887	ATPase activity	4/215	70/6844	0.177051	0.759144	EOBAG004190009993/EOBAG000070269991/EOBAG003110007894/EOBAG001940010993	Atp6v1e1/Abcb9/Abcb4/Dnah11	4
MF	GO:0004857	enzyme inhibitor activity	3/215	47/6844	0.182666	0.759144	EOBAG001780009994/EOBAG004340003994/EOBAG000830107994	Itih5/Cd109/Oaz1	3
MF	GO:0015075	ion transmembrane transporter activity	10/215	229/6844	0.183208	0.759144	EOBAG001900007894/EOBAG004190009993/EOBAG001770032991/EOBAG001070039991/EOBAG002140017894/EOBAG000540025991/EOBAG000630068993/EOBAG000460012994/EOBAG001630016991/EOBAG000260080991	Grin2d/Atp6v1e1/Slc26a8/Chrna2/Kcnu1/Nipal2/Kcnq1/Slc1a2/Slc7a2/Chrne	10
MF	GO:0004866	endopeptidase inhibitor activity	2/215	28/6844	0.219205	0.759144	EOBAG001780009994/EOBAG004340003994	Itih5/Cd109	2
MF	GO:0061135	endopeptidase regulator activity	2/215	28/6844	0.219205	0.759144	EOBAG001780009994/EOBAG004340003994	Itih5/Cd109	2
MF	GO:0008238	exopeptidase activity	2/215	29/6844	0.230897	0.759144	EOBAG002540003991/EOBAG000280062893	Ace2/Scrn3	2
MF	GO:0017111	nucleoside-triphosphatase activity	9/215	216/6844	0.238363	0.759144	EOBAG004190009993/EOBAG000170151994/EOBAG000070269991/EOBAG001290058991/EOBAG001900080991/EOBAG003110007894/EOBAG002810045095/EOBAG001940010993/EOBAG001290066494	Atp6v1e1/Pif1/Abcb9/Gna12/Myh14/Abcb4/EOBAG002810045095/Dnah11/Gm4869	9
MF	GO:0016616	oxidoreductase activity, acting on the CH-OH group of donors, NAD or NADP as acceptor	2/215	30/6844	0.242628	0.759144	EOBAG002100022991/EOBAG002650007195	Ldhb/EOBAG002650007195	2
MF	GO:0003774	motor activity	4/215	81/6844	0.249754	0.759144	EOBAG001900080991/EOBAG002810045095/EOBAG001940010993/EOBAG001290066494	Myh14/EOBAG002810045095/Dnah11/Gm4869	4
MF	GO:0042578	phosphoric ester hydrolase activity	5/215	108/6844	0.25168	0.759144	EOBAG000270114992/EOBAG001490001991/EOBAG000320107991/EOBAG004140038991/EOBAG000900131894	Gdpd1/Pde1c/Nt5c/Tmem55b/Alpl	5
MF	GO:0016810	hydrolase activity, acting on carbon-nitrogen (but not peptide) bonds	2/215	31/6844	0.254384	0.759144	EOBAG000190015991/EOBAG005500001095	Apobec2/EOBAG005500001095	2
MF	GO:0016462	pyrophosphatase activity	9/215	221/6844	0.258879	0.759144	EOBAG004190009993/EOBAG000170151994/EOBAG000070269991/EOBAG001290058991/EOBAG001900080991/EOBAG003110007894/EOBAG002810045095/EOBAG001940010993/EOBAG001290066494	Atp6v1e1/Pif1/Abcb9/Gna12/Myh14/Abcb4/EOBAG002810045095/Dnah11/Gm4869	9
MF	GO:0004540	ribonuclease activity	2/215	32/6844	0.266153	0.759144	EOBAG003470004095/novel.589	EOBAG003470004095/-	2
MF	GO:0016818	hydrolase activity, acting on acid anhydrides, in phosphorus-containing anhydrides	9/215	224/6844	0.271457	0.759144	EOBAG004190009993/EOBAG000170151994/EOBAG000070269991/EOBAG001290058991/EOBAG001900080991/EOBAG003110007894/EOBAG002810045095/EOBAG001940010993/EOBAG001290066494	Atp6v1e1/Pif1/Abcb9/Gna12/Myh14/Abcb4/EOBAG002810045095/Dnah11/Gm4869	9
MF	GO:0003678	DNA helicase activity	1/215	10/6844	0.273413	0.759144	EOBAG000170151994	Pif1	1
MF	GO:0004970	ionotropic glutamate receptor activity	1/215	10/6844	0.273413	0.759144	EOBAG001900007894	Grin2d	1
MF	GO:0005234	extracellularly glutamate-gated ion channel activity	1/215	10/6844	0.273413	0.759144	EOBAG001900007894	Grin2d	1
MF	GO:0008066	glutamate receptor activity	1/215	10/6844	0.273413	0.759144	EOBAG001900007894	Grin2d	1
MF	GO:0008565	protein transporter activity	1/215	10/6844	0.273413	0.759144	EOBAG001370028994	Ube2f	1
MF	GO:0019207	kinase regulator activity	1/215	10/6844	0.273413	0.759144	novel.1262	-	1
MF	GO:0022824	transmitter-gated ion channel activity	1/215	10/6844	0.273413	0.759144	EOBAG001900007894	Grin2d	1
MF	GO:0022835	transmitter-gated channel activity	1/215	10/6844	0.273413	0.759144	EOBAG001900007894	Grin2d	1
MF	GO:0030594	neurotransmitter receptor activity	1/215	10/6844	0.273413	0.759144	EOBAG001900007894	Grin2d	1
MF	GO:0004252	serine-type endopeptidase activity	4/215	86/6844	0.284719	0.759144	EOBAG000060066993/EOBAG000060134992/EOBAG000110107994/EOBAG000460012994	Corin/Tmprss11e/Hp/Slc1a2	4
MF	GO:0016817	hydrolase activity, acting on acid anhydrides	9/215	228/6844	0.288505	0.759144	EOBAG004190009993/EOBAG000170151994/EOBAG000070269991/EOBAG001290058991/EOBAG001900080991/EOBAG003110007894/EOBAG002810045095/EOBAG001940010993/EOBAG001290066494	Atp6v1e1/Pif1/Abcb9/Gna12/Myh14/Abcb4/EOBAG002810045095/Dnah11/Gm4869	9
MF	GO:0030414	peptidase inhibitor activity	2/215	34/6844	0.289677	0.759144	EOBAG001780009994/EOBAG004340003994	Itih5/Cd109	2
MF	GO:0061134	peptidase regulator activity	2/215	34/6844	0.289677	0.759144	EOBAG001780009994/EOBAG004340003994	Itih5/Cd109	2
MF	GO:0015116	sulfate transmembrane transporter activity	1/215	11/6844	0.296272	0.759144	EOBAG001770032991	Slc26a8	1
MF	GO:0004601	peroxidase activity	1/215	12/6844	0.318415	0.759144	EOBAG001880028992	Gpx7	1
MF	GO:0016776	phosphotransferase activity, phosphate group as acceptor	1/215	12/6844	0.318415	0.759144	EOBAG000390145992	Ak2	1
MF	GO:0016849	phosphorus-oxygen lyase activity	1/215	12/6844	0.318415	0.759144	EOBAG001190028992	Gucy2c	1
MF	GO:0019205	nucleobase-containing compound kinase activity	1/215	12/6844	0.318415	0.759144	EOBAG000390145992	Ak2	1
MF	GO:1901682	sulfur compound transmembrane transporter activity	1/215	12/6844	0.318415	0.759144	EOBAG001770032991	Slc26a8	1
MF	GO:0016791	phosphatase activity	3/215	64/6844	0.326165	0.759144	EOBAG000320107991/EOBAG004140038991/EOBAG000900131894	Nt5c/Tmem55b/Alpl	3
MF	GO:0005509	calcium ion binding	9/215	238/6844	0.332266	0.759144	EOBAG001190021663/EOBAG000820073991/EOBAG000610022991/EOBAG002760001991/EOBAG000520130991/EOBAG000520155991/EOBAG001660017991/EOBAG000940041992/EOBAG000590062991	Mgp/Pvalb/Capsl/Vldlr/Fbln1/Creld2/Nell2/Nucb2/Pla2g12b	9
MF	GO:0005216	ion channel activity	5/215	122/6844	0.337587	0.759144	EOBAG001900007894/EOBAG001070039991/EOBAG002140017894/EOBAG000630068993/EOBAG000260080991	Grin2d/Chrna2/Kcnu1/Kcnq1/Chrne	5
MF	GO:0015267	channel activity	5/215	122/6844	0.337587	0.759144	EOBAG001900007894/EOBAG001070039991/EOBAG002140017894/EOBAG000630068993/EOBAG000260080991	Grin2d/Chrna2/Kcnu1/Kcnq1/Chrne	5
MF	GO:0022803	passive transmembrane transporter activity	5/215	122/6844	0.337587	0.759144	EOBAG001900007894/EOBAG001070039991/EOBAG002140017894/EOBAG000630068993/EOBAG000260080991	Grin2d/Chrna2/Kcnu1/Kcnq1/Chrne	5
MF	GO:0022838	substrate-specific channel activity	5/215	122/6844	0.337587	0.759144	EOBAG001900007894/EOBAG001070039991/EOBAG002140017894/EOBAG000630068993/EOBAG000260080991	Grin2d/Chrna2/Kcnu1/Kcnq1/Chrne	5
MF	GO:0003690	double-stranded DNA binding	1/215	13/6844	0.339864	0.759144	EOBAG002830026994	Ciart	1
MF	GO:0003950	NAD+ ADP-ribosyltransferase activity	1/215	13/6844	0.339864	0.759144	EOBAG001710021991	Parp12	1
MF	GO:0004867	serine-type endopeptidase inhibitor activity	1/215	13/6844	0.339864	0.759144	EOBAG001780009994	Itih5	1
MF	GO:0015293	symporter activity	1/215	13/6844	0.339864	0.759144	EOBAG000460012994	Slc1a2	1
MF	GO:0015294	solute:cation symporter activity	1/215	13/6844	0.339864	0.759144	EOBAG000460012994	Slc1a2	1
MF	GO:0008081	phosphoric diester hydrolase activity	2/215	40/6844	0.359408	0.759144	EOBAG000270114992/EOBAG001490001991	Gdpd1/Pde1c	2
MF	GO:0016798	hydrolase activity, acting on glycosyl bonds	2/215	40/6844	0.359408	0.759144	EOBAG000120006991/EOBAG000200037991	Galc/Hpse	2
MF	GO:0005231	excitatory extracellular ligand-gated ion channel activity	1/215	14/6844	0.360641	0.759144	EOBAG001900007894	Grin2d	1
MF	GO:0046873	metal ion transmembrane transporter activity	3/215	69/6844	0.369475	0.759144	EOBAG002140017894/EOBAG000540025991/EOBAG000460012994	Kcnu1/Nipal2/Slc1a2	3
MF	GO:0008236	serine-type peptidase activity	4/215	98/6844	0.370712	0.759144	EOBAG000060066993/EOBAG000060134992/EOBAG000110107994/EOBAG000460012994	Corin/Tmprss11e/Hp/Slc1a2	4
MF	GO:0017171	serine hydrolase activity	4/215	98/6844	0.370712	0.759144	EOBAG000060066993/EOBAG000060134992/EOBAG000110107994/EOBAG000460012994	Corin/Tmprss11e/Hp/Slc1a2	4
MF	GO:0005088	Ras guanyl-nucleotide exchange factor activity	2/215	41/6844	0.370815	0.759144	EOBAG002000021894/EOBAG003020003894	Arhgef19/Vav3	2
MF	GO:0005089	Rho guanyl-nucleotide exchange factor activity	2/215	41/6844	0.370815	0.759144	EOBAG002000021894/EOBAG003020003894	Arhgef19/Vav3	2
MF	GO:0016614	oxidoreductase activity, acting on CH-OH group of donors	2/215	41/6844	0.370815	0.759144	EOBAG002100022991/EOBAG002650007195	Ldhb/EOBAG002650007195	2
MF	GO:0005520	insulin-like growth factor binding	1/215	15/6844	0.380767	0.759144	EOBAG000650054991	Htra3	1
MF	GO:0016684	oxidoreductase activity, acting on peroxide as acceptor	1/215	15/6844	0.380767	0.759144	EOBAG001880028992	Gpx7	1
MF	GO:0016701	oxidoreductase activity, acting on single donors with incorporation of molecular oxygen	1/215	15/6844	0.380767	0.759144	EOBAG000010185991	Hgd	1
MF	GO:0016702	oxidoreductase activity, acting on single donors with incorporation of molecular oxygen, incorporation of two atoms of oxygen	1/215	15/6844	0.380767	0.759144	EOBAG000010185991	Hgd	1
MF	GO:0140097	catalytic activity, acting on DNA	2/215	42/6844	0.382141	0.759144	novel.1556/EOBAG000170151994	-/Pif1	2
MF	GO:0019001	guanyl nucleotide binding	7/215	192/6844	0.398824	0.759144	EOBAG000010185991/EOBAG000250102095/EOBAG001380018991/EOBAG001290058991/EOBAG002810030991/EOBAG000250114095/EOBAG000800009994	Hgd/EOBAG000250102095/Rragd/Gna12/Pck2/EOBAG000250114095/Arl4a	7
MF	GO:0004114	3',5'-cyclic-nucleotide phosphodiesterase activity	1/215	16/6844	0.400263	0.759144	EOBAG001490001991	Pde1c	1
MF	GO:0004523	RNA-DNA hybrid ribonuclease activity	1/215	16/6844	0.400263	0.759144	novel.589	-	1
MF	GO:0016209	antioxidant activity	1/215	16/6844	0.400263	0.759144	EOBAG001880028992	Gpx7	1
MF	GO:0019838	growth factor binding	1/215	16/6844	0.400263	0.759144	EOBAG000650054991	Htra3	1
MF	GO:0052689	carboxylic ester hydrolase activity	1/215	16/6844	0.400263	0.759144	EOBAG000590062991	Pla2g12b	1
MF	GO:0004112	cyclic-nucleotide phosphodiesterase activity	1/215	17/6844	0.419147	0.759144	EOBAG001490001991	Pde1c	1
MF	GO:0015103	inorganic anion transmembrane transporter activity	1/215	17/6844	0.419147	0.759144	EOBAG001770032991	Slc26a8	1
MF	GO:0098772	molecular function regulator	9/215	261/6844	0.436113	0.759144	EOBAG006820002694/EOBAG002000021894/EOBAG001780009994/EOBAG003020003894/EOBAG004340003994/novel.1220/EOBAG001090093794/novel.1262/EOBAG000830107994	Cga/Arhgef19/Itih5/Vav3/Cd109/-/Gpsm2/-/Oaz1	9
MF	GO:0005179	hormone activity	1/215	18/6844	0.43744	0.759144	EOBAG006820002694	Cga	1
MF	GO:0034061	DNA polymerase activity	1/215	18/6844	0.43744	0.759144	novel.1556	-	1
MF	GO:0051213	dioxygenase activity	1/215	18/6844	0.43744	0.759144	EOBAG000010185991	Hgd	1
MF	GO:0051536	iron-sulfur cluster binding	1/215	18/6844	0.43744	0.759144	EOBAG000810212883	Cisd3	1
MF	GO:0051540	metal cluster binding	1/215	18/6844	0.43744	0.759144	EOBAG000810212883	Cisd3	1
MF	GO:0043565	sequence-specific DNA binding	4/215	108/6844	0.442061	0.759144	EOBAG000320139894/EOBAG001900018994/EOBAG000520068991/EOBAG002830026994	Foxj1/Car11/Tef/Ciart	4
MF	GO:0003743	translation initiation factor activity	1/215	19/6844	0.455159	0.759144	EOBAG000020204991	Eif4e3	1
MF	GO:0003899	DNA-directed 5'-3' RNA polymerase activity	1/215	19/6844	0.455159	0.759144	EOBAG000520072993	Polr3h	1
MF	GO:0008009	chemokine activity	1/215	19/6844	0.455159	0.759144	novel.1220	-	1
MF	GO:0034062	5'-3' RNA polymerase activity	1/215	19/6844	0.455159	0.759144	EOBAG000520072993	Polr3h	1
MF	GO:0042379	chemokine receptor binding	1/215	19/6844	0.455159	0.759144	novel.1220	-	1
MF	GO:0097747	RNA polymerase activity	1/215	19/6844	0.455159	0.759144	EOBAG000520072993	Polr3h	1
MF	GO:0017048	Rho GTPase binding	2/215	49/6844	0.458696	0.759144	EOBAG002000021894/EOBAG003020003894	Arhgef19/Vav3	2
MF	GO:0003777	microtubule motor activity	2/215	50/6844	0.469189	0.759144	EOBAG001940010993/EOBAG001290066494	Dnah11/Gm4869	2
MF	GO:0001664	G-protein coupled receptor binding	1/215	20/6844	0.472323	0.759144	novel.1220	-	1
MF	GO:0004620	phospholipase activity	1/215	20/6844	0.472323	0.759144	EOBAG000590062991	Pla2g12b	1
MF	GO:0016891	endoribonuclease activity, producing 5'-phosphomonoesters	1/215	20/6844	0.472323	0.759144	novel.589	-	1
MF	GO:0000287	magnesium ion binding	1/215	21/6844	0.488948	0.759144	EOBAG000120043991	Itpk1	1
MF	GO:0015081	sodium ion transmembrane transporter activity	1/215	21/6844	0.488948	0.759144	EOBAG000460012994	Slc1a2	1
MF	GO:0016298	lipase activity	1/215	21/6844	0.488948	0.759144	EOBAG000590062991	Pla2g12b	1
MF	GO:0016893	endonuclease activity, active with either ribo- or deoxyribonucleic acids and producing 5'-phosphomonoesters	1/215	21/6844	0.488948	0.759144	novel.589	-	1
MF	GO:0022890	inorganic cation transmembrane transporter activity	4/215	115/6844	0.490603	0.759144	EOBAG004190009993/EOBAG002140017894/EOBAG000540025991/EOBAG000460012994	Atp6v1e1/Kcnu1/Nipal2/Slc1a2	4
MF	GO:0015077	monovalent inorganic cation transmembrane transporter activity	3/215	85/6844	0.502696	0.759144	EOBAG004190009993/EOBAG002140017894/EOBAG000460012994	Atp6v1e1/Kcnu1/Slc1a2	3
MF	GO:0016627	oxidoreductase activity, acting on the CH-CH group of donors	1/215	23/6844	0.52065	0.759144	EOBAG000020051991	Blvra	1
MF	GO:0001883	purine nucleoside binding	6/215	184/6844	0.522203	0.759144	EOBAG000010185991/EOBAG000250102095/EOBAG001380018991/EOBAG002810030991/EOBAG000250114095/EOBAG000800009994	Hgd/EOBAG000250102095/Rragd/Pck2/EOBAG000250114095/Arl4a	6
MF	GO:0005525	GTP binding	6/215	184/6844	0.522203	0.759144	EOBAG000010185991/EOBAG000250102095/EOBAG001380018991/EOBAG002810030991/EOBAG000250114095/EOBAG000800009994	Hgd/EOBAG000250102095/Rragd/Pck2/EOBAG000250114095/Arl4a	6
MF	GO:0032549	ribonucleoside binding	6/215	184/6844	0.522203	0.759144	EOBAG000010185991/EOBAG000250102095/EOBAG001380018991/EOBAG002810030991/EOBAG000250114095/EOBAG000800009994	Hgd/EOBAG000250102095/Rragd/Pck2/EOBAG000250114095/Arl4a	6
MF	GO:0032550	purine ribonucleoside binding	6/215	184/6844	0.522203	0.759144	EOBAG000010185991/EOBAG000250102095/EOBAG001380018991/EOBAG002810030991/EOBAG000250114095/EOBAG000800009994	Hgd/EOBAG000250102095/Rragd/Pck2/EOBAG000250114095/Arl4a	6
MF	GO:0032561	guanyl ribonucleotide binding	6/215	184/6844	0.522203	0.759144	EOBAG000010185991/EOBAG000250102095/EOBAG001380018991/EOBAG002810030991/EOBAG000250114095/EOBAG000800009994	Hgd/EOBAG000250102095/Rragd/Pck2/EOBAG000250114095/Arl4a	6
MF	GO:0001882	nucleoside binding	6/215	185/6844	0.527557	0.759144	EOBAG000010185991/EOBAG000250102095/EOBAG001380018991/EOBAG002810030991/EOBAG000250114095/EOBAG000800009994	Hgd/EOBAG000250102095/Rragd/Pck2/EOBAG000250114095/Arl4a	6
MF	GO:0004521	endoribonuclease activity	1/215	24/6844	0.535759	0.759144	novel.589	-	1
MF	GO:0005267	potassium channel activity	1/215	24/6844	0.535759	0.759144	EOBAG002140017894	Kcnu1	1
MF	GO:0015079	potassium ion transmembrane transporter activity	1/215	24/6844	0.535759	0.759144	EOBAG002140017894	Kcnu1	1
MF	GO:0015291	secondary active transmembrane transporter activity	1/215	24/6844	0.535759	0.759144	EOBAG000460012994	Slc1a2	1
MF	GO:0016763	transferase activity, transferring pentosyl groups	1/215	24/6844	0.535759	0.759144	EOBAG001710021991	Parp12	1
MF	GO:0016779	nucleotidyltransferase activity	2/215	57/6844	0.539102	0.759144	novel.1556/EOBAG000520072993	-/Polr3h	2
MF	GO:0070011	peptidase activity, acting on L-amino acid peptides	9/215	285/6844	0.542815	0.759208	EOBAG000060066993/EOBAG002540003991/EOBAG000630158991/EOBAG000060134992/EOBAG000380015991/EOBAG000670057991/EOBAG000110107994/EOBAG000460012994/EOBAG000280062893	Corin/Ace2/Ctsf/Tmprss11e/Usp43/Adamts5/Hp/Slc1a2/Scrn3	9
MF	GO:0004518	nuclease activity	2/215	58/6844	0.548562	0.759545	EOBAG003470004095/novel.589	EOBAG003470004095/-	2
MF	GO:0008135	translation factor activity, RNA binding	1/215	25/6844	0.550395	0.759545	EOBAG000020204991	Eif4e3	1
MF	GO:0008324	cation transmembrane transporter activity	4/215	125/6844	0.556714	0.763177	EOBAG004190009993/EOBAG002140017894/EOBAG000540025991/EOBAG000460012994	Atp6v1e1/Kcnu1/Nipal2/Slc1a2	4
MF	GO:0008233	peptidase activity	9/215	293/6844	0.576798	0.782408	EOBAG000060066993/EOBAG002540003991/EOBAG000630158991/EOBAG000060134992/EOBAG000380015991/EOBAG000670057991/EOBAG000110107994/EOBAG000460012994/EOBAG000280062893	Corin/Ace2/Ctsf/Tmprss11e/Usp43/Adamts5/Hp/Slc1a2/Scrn3	9
MF	GO:0004386	helicase activity	1/215	27/6844	0.578301	0.782408	EOBAG000170151994	Pif1	1
MF	GO:0140098	catalytic activity, acting on RNA	3/215	96/6844	0.585527	0.78291	EOBAG003470004095/EOBAG000520072993/novel.589	EOBAG003470004095/Polr3h/-	3
MF	GO:0005125	cytokine activity	1/215	28/6844	0.591601	0.78291	novel.1220	-	1
MF	GO:0017016	Ras GTPase binding	2/215	63/6844	0.593801	0.78291	EOBAG002000021894/EOBAG003020003894	Arhgef19/Vav3	2
MF	GO:0031267	small GTPase binding	2/215	63/6844	0.593801	0.78291	EOBAG002000021894/EOBAG003020003894	Arhgef19/Vav3	2
MF	GO:0008168	methyltransferase activity	2/215	66/6844	0.619286	0.811343	EOBAG000310254991/EOBAG006050013884	Mettl7b/Asmt	2
MF	GO:0004519	endonuclease activity	1/215	31/6844	0.629047	0.818948	novel.589	-	1
MF	GO:0030695	GTPase regulator activity	1/215	32/6844	0.640753	0.828975	EOBAG001090093794	Gpsm2	1
MF	GO:0008234	cysteine-type peptidase activity	2/215	70/6844	0.651336	0.837432	EOBAG000630158991/EOBAG000380015991	Ctsf/Usp43	2
MF	GO:0060589	nucleoside-triphosphatase regulator activity	1/215	34/6844	0.663074	0.846261	EOBAG001090093794	Gpsm2	1
MF	GO:0004553	hydrolase activity, hydrolyzing O-glycosyl compounds	1/215	35/6844	0.673711	0.846261	EOBAG000120006991	Galc	1
MF	GO:0016741	transferase activity, transferring one-carbon groups	2/215	73/6844	0.673945	0.846261	EOBAG000310254991/EOBAG006050013884	Mettl7b/Asmt	2
MF	GO:0003677	DNA binding	13/215	453/6844	0.674556	0.846261	EOBAG003130034991/EOBAG001050024992/EOBAG000320139894/EOBAG002830009095/EOBAG001900018994/EOBAG000520068991/EOBAG003660015095/EOBAG002830026994/EOBAG002830006095/EOBAG003660018095/EOBAG003660047694/EOBAG003660008095/EOBAG000260249893	Cers4/Hey2/Foxj1/EOBAG002830009095/Car11/Tef/EOBAG003660015095/Ciart/EOBAG002830006095/EOBAG003660018095/Hist1h2bm/EOBAG003660008095/Sebox	13
MF	GO:0005126	cytokine receptor binding	1/215	37/6844	0.693993	0.848178	novel.1220	-	1
MF	GO:0030246	carbohydrate binding	1/215	37/6844	0.693993	0.848178	EOBAG001410039994	Lgalsl	1
MF	GO:0035091	phosphatidylinositol binding	1/215	37/6844	0.693993	0.848178	novel.660	-	1
MF	GO:0044877	protein-containing complex binding	1/215	37/6844	0.693993	0.848178	EOBAG001290058991	Gna12	1
MF	GO:0004175	endopeptidase activity	5/215	185/6844	0.696571	0.848178	EOBAG000060066993/EOBAG000060134992/EOBAG000670057991/EOBAG000110107994/EOBAG000460012994	Corin/Tmprss11e/Adamts5/Hp/Slc1a2	5
MF	GO:0008237	metallopeptidase activity	2/215	78/6844	0.708976	0.849273	EOBAG002540003991/EOBAG000670057991	Ace2/Adamts5	2
MF	GO:0036459	thiol-dependent ubiquitinyl hydrolase activity	1/215	39/6844	0.71302	0.849273	EOBAG000380015991	Usp43	1
MF	GO:0101005	ubiquitinyl hydrolase activity	1/215	39/6844	0.71302	0.849273	EOBAG000380015991	Usp43	1
MF	GO:0015078	proton transmembrane transporter activity	1/215	40/6844	0.722087	0.849273	EOBAG004190009993	Atp6v1e1	1
MF	GO:0019783	ubiquitin-like protein-specific protease activity	1/215	40/6844	0.722087	0.849273	EOBAG000380015991	Usp43	1
MF	GO:0005085	guanyl-nucleotide exchange factor activity	2/215	80/6844	0.722087	0.849273	EOBAG002000021894/EOBAG003020003894	Arhgef19/Vav3	2
MF	GO:0008017	microtubule binding	1/215	45/6844	0.763319	0.892695	EOBAG001290066494	Gm4869	1
MF	GO:0003735	structural constituent of ribosome	2/215	91/6844	0.785587	0.905621	EOBAG000290147892/EOBAG002440056992	Rpl3l/Mrpl16	2
MF	GO:0030545	receptor regulator activity	2/215	92/6844	0.79068	0.905621	EOBAG006820002694/novel.1220	Cga/-	2
MF	GO:0048018	receptor ligand activity	2/215	92/6844	0.79068	0.905621	EOBAG006820002694/novel.1220	Cga/-	2
MF	GO:0015631	tubulin binding	1/215	49/6844	0.791872	0.905621	EOBAG001290066494	Gm4869	1
MF	GO:0005261	cation channel activity	1/215	50/6844	0.798457	0.908135	EOBAG002140017894	Kcnu1	1
MF	GO:0003779	actin binding	1/215	51/6844	0.804835	0.910387	EOBAG000390057994	Cap1	1
MF	GO:0005543	phospholipid binding	1/215	52/6844	0.811012	0.912389	novel.660	-	1
MF	GO:0003924	GTPase activity	1/215	54/6844	0.822788	0.91564	EOBAG001290058991	Gna12	1
MF	GO:0016772	transferase activity, transferring phosphorus-containing groups	12/215	477/6844	0.827935	0.91564	EOBAG000270107991/EOBAG000920002994/novel.1556/EOBAG001190028992/EOBAG001550008991/EOBAG002420004994/EOBAG002020005991/EOBAG000290016991/EOBAG000520072993/EOBAG000390145992/EOBAG000140133991/EOBAG000120043991	Tex14/Pfkfb2/-/Gucy2c/Chpt1/Map3k8/Vrk2/Pank3/Polr3h/Ak2/Mapk15/Itpk1	12
MF	GO:0008270	zinc ion binding	9/215	370/6844	0.830343	0.91564	EOBAG000490015994/EOBAG000320051994/EOBAG000190015991/EOBAG001060015894/EOBAG000670057991/EOBAG014690001095/EOBAG000020051991/EOBAG002820017894/novel.589	Tes/Amz2/Apobec2/Rnf150/Adamts5/EOBAG014690001095/Blvra/Zfand2a/-	9
MF	GO:0051020	GTPase binding	2/215	101/6844	0.831918	0.91564	EOBAG002000021894/EOBAG003020003894	Arhgef19/Vav3	2
MF	GO:0008092	cytoskeletal protein binding	2/215	102/6844	0.836019	0.91564	EOBAG000390057994/EOBAG001290066494	Cap1/Gm4869	2
MF	GO:0004222	metalloendopeptidase activity	1/215	61/6844	0.858541	0.931207	EOBAG000670057991	Adamts5	1
MF	GO:0005198	structural molecule activity	3/215	151/6844	0.859229	0.931207	EOBAG000290147892/novel.2167/EOBAG002440056992	Rpl3l/-/Mrpl16	3
MF	GO:0016301	kinase activity	9/215	386/6844	0.864551	0.932094	EOBAG000270107991/EOBAG000920002994/EOBAG001190028992/EOBAG002420004994/EOBAG002020005991/EOBAG000290016991/EOBAG000390145992/EOBAG000140133991/EOBAG000120043991	Tex14/Pfkfb2/Gucy2c/Map3k8/Vrk2/Pank3/Ak2/Mapk15/Itpk1	9
MF	GO:0019899	enzyme binding	2/215	115/6844	0.88169	0.945646	EOBAG002000021894/EOBAG003020003894	Arhgef19/Vav3	2
MF	GO:0003700	DNA binding transcription factor activity	4/215	204/6844	0.889241	0.948829	EOBAG000320139894/EOBAG000040055095/EOBAG001900018994/EOBAG000520068991	Foxj1/EOBAG000040055095/Car11/Tef	4
MF	GO:0016773	phosphotransferase activity, alcohol group as acceptor	8/215	388/6844	0.927591	0.976068	EOBAG000270107991/EOBAG000920002994/EOBAG001190028992/EOBAG002420004994/EOBAG002020005991/EOBAG000290016991/EOBAG000140133991/EOBAG000120043991	Tex14/Pfkfb2/Gucy2c/Map3k8/Vrk2/Pank3/Mapk15/Itpk1	8
MF	GO:0016757	transferase activity, transferring glycosyl groups	2/215	135/6844	0.929586	0.976068	EOBAG000610021894/EOBAG001710021991	Ugt3a2/Parp12	2
MF	GO:0140110	transcription regulator activity	4/215	229/6844	0.934083	0.976068	EOBAG000320139894/EOBAG000040055095/EOBAG001900018994/EOBAG000520068991	Foxj1/EOBAG000040055095/Car11/Tef	4
MF	GO:0008289	lipid binding	1/215	85/6844	0.934789	0.976068	novel.660	-	1
MF	GO:0016758	transferase activity, transferring hexosyl groups	1/215	87/6844	0.938872	0.976068	EOBAG000610021894	Ugt3a2	1
MF	GO:0005102	signaling receptor binding	2/215	143/6844	0.94306	0.976068	EOBAG006820002694/novel.1220	Cga/-	2
MF	GO:0003723	RNA binding	2/215	148/6844	0.950201	0.978565	EOBAG003470004095/EOBAG000020204991	EOBAG003470004095/Eif4e3	2
MF	GO:0004672	protein kinase activity	5/215	335/6844	0.982693	0.998132	EOBAG000270107991/EOBAG001190028992/EOBAG002420004994/EOBAG002020005991/EOBAG000140133991	Tex14/Gucy2c/Map3k8/Vrk2/Mapk15	5
MF	GO:0004871	signal transducer activity	3/215	260/6844	0.989872	0.998132	EOBAG001900007894/EOBAG001730029894/EOBAG001290058991	Grin2d/Npffr2/Gna12	3
MF	GO:0004888	transmembrane signaling receptor activity	2/215	228/6844	0.994724	0.998132	EOBAG001900007894/EOBAG001730029894	Grin2d/Npffr2	2
MF	GO:0038023	signaling receptor activity	2/215	231/6844	0.995164	0.998132	EOBAG001900007894/EOBAG001730029894	Grin2d/Npffr2	2
MF	GO:0060089	molecular transducer activity	2/215	231/6844	0.995164	0.998132	EOBAG001900007894/EOBAG001730029894	Grin2d/Npffr2	2
MF	GO:0004930	G-protein coupled receptor activity	1/215	194/6844	0.998132	0.998132	EOBAG001730029894	Npffr2	1

## Sheet: S4
TZH vs LQH GO functions enrichment analysis
Category	GO ID	Description	GeneRatio	BgRatio	pvalue	padj	geneID	geneName	Count	Up	Up_Gene_id	Down	Down_Gene_id
BP	GO:0006955	immune response	33/831	88/4164	8.89752e-05	0.0369247	EOBAG013650004095/EOBAG003360007991/EOBAG004650047095/EOBAG004050005884/EOBAG081650001991/EOBAG004410019494/EOBAG000790003991/EOBAG000270157893/EOBAG008970001594/EOBAG002860031894/EOBAG003150080294/EOBAG000020068991/EOBAG004410005095/EOBAG000700153991/EOBAG011460002994/EOBAG001770086095/EOBAG001730037994/novel.504/EOBAG004180016994/EOBAG004050004584/EOBAG004410016095/EOBAG008460001894/EOBAG001770…	EOBAG013650004095/Cx3cl1/EOBAG004650047095/Cd1d1/Hfe/H2-D1/Enpp2/Ccl5/HLA-A/Ccl24/MICB/Cxcl14/EOBAG004410005095/Cabin1/H2-Aa/EOBAG001770086095/Cxcl5/-/Cxcl10/CD1B/EOBAG004410016095/H2-Oa/EOBAG001770089095/Hmgcs1/EOBAG004410022095/EOBAG006390005095/Il1b/H2-T24/-/-/Ccl12/EOBAG012570003095/Prg4	33	7	EOBAG004410019494/EOBAG000790003991/EOBAG000020068991/EOBAG001730037994/EOBAG004050004584/novel.1220/EOBAG001020037994	26	EOBAG013650004095/EOBAG003360007991/EOBAG004650047095/EOBAG004050005884/EOBAG081650001991/EOBAG000270157893/EOBAG008970001594/EOBAG002860031894/EOBAG003150080294/EOBAG004410005095/EOBAG000700153991/EOBAG011460002994/EOBAG001770086095/novel.504/EOBAG004180016994/EOBAG004410016095/EOBAG008460001894/EOBAG001770089095/EOBAG002890003992/EOBAG004410022095/EOBAG006390005095/EOBAG000530112992/EOBAG004410…
BP	GO:0002376	immune system process	33/831	91/4164	0.000188449	0.0391033	EOBAG013650004095/EOBAG003360007991/EOBAG004650047095/EOBAG004050005884/EOBAG081650001991/EOBAG004410019494/EOBAG000790003991/EOBAG000270157893/EOBAG008970001594/EOBAG002860031894/EOBAG003150080294/EOBAG000020068991/EOBAG004410005095/EOBAG000700153991/EOBAG011460002994/EOBAG001770086095/EOBAG001730037994/novel.504/EOBAG004180016994/EOBAG004050004584/EOBAG004410016095/EOBAG008460001894/EOBAG001770…	EOBAG013650004095/Cx3cl1/EOBAG004650047095/Cd1d1/Hfe/H2-D1/Enpp2/Ccl5/HLA-A/Ccl24/MICB/Cxcl14/EOBAG004410005095/Cabin1/H2-Aa/EOBAG001770086095/Cxcl5/-/Cxcl10/CD1B/EOBAG004410016095/H2-Oa/EOBAG001770089095/Hmgcs1/EOBAG004410022095/EOBAG006390005095/Il1b/H2-T24/-/-/Ccl12/EOBAG012570003095/Prg4	33	7	EOBAG004410019494/EOBAG000790003991/EOBAG000020068991/EOBAG001730037994/EOBAG004050004584/novel.1220/EOBAG001020037994	26	EOBAG013650004095/EOBAG003360007991/EOBAG004650047095/EOBAG004050005884/EOBAG081650001991/EOBAG000270157893/EOBAG008970001594/EOBAG002860031894/EOBAG003150080294/EOBAG004410005095/EOBAG000700153991/EOBAG011460002994/EOBAG001770086095/novel.504/EOBAG004180016994/EOBAG004410016095/EOBAG008460001894/EOBAG001770089095/EOBAG002890003992/EOBAG004410022095/EOBAG006390005095/EOBAG000530112992/EOBAG004410…
BP	GO:0055114	oxidation-reduction process	86/831	319/4164	0.00101012	0.139733	EOBAG004630009095/EOBAG000170062991/EOBAG004630005095/EOBAG000660083894/EOBAG000520092095/EOBAG000090176494/EOBAG002650010894/EOBAG000090068991/novel.2155/EOBAG000590033991/EOBAG007620007095/EOBAG000090186095/EOBAG004630008195/EOBAG002490021994/EOBAG000480043994/EOBAG003500012594/EOBAG000090184494/EOBAG000530031993/EOBAG000080044994/EOBAG002510028594/EOBAG002650008095/EOBAG000680094005/EOBAG00009…	EOBAG004630009095/Cyp1a2/EOBAG004630005095/Cyp8b1/EOBAG000520092095/Cyp2c29/Hsd3b6/Cyp17a1/-/Aifm2/EOBAG007620007095/EOBAG000090186095/EOBAG004630008195/Mroh9/Rnaseh1/CYP2J2/Cyp2c65/Creg2/Dhfr/Cyp2ab1/EOBAG002650008095/EOBAG000680094005/EOBAG000090181095/Cyp4b1/P4ha2/Ovch2/Cyp2a5/EOBAG001860054295/Cyp11a1/EOBAG000090178095/EOBAG001320003195/-/Sod3/Bahd1/Cyp4f16/Sord/Cyp2c70/Aldh5a1/Aldh1a3/-/EOBA…	86	42	EOBAG004630005095/EOBAG000520092095/EOBAG000090176494/EOBAG007620007095/EOBAG000090186095/EOBAG002490021994/EOBAG000480043994/EOBAG000090184494/EOBAG000080044994/EOBAG002650008095/EOBAG000680094005/EOBAG000090181095/EOBAG001860043991/EOBAG004390004894/EOBAG007620003894/EOBAG000470017991/EOBAG000580086991/EOBAG004600007394/EOBAG000020008993/EOBAG004170029991/EOBAG001420021994/EOBAG001420020294/EOB…	44	EOBAG004630009095/EOBAG000170062991/EOBAG000660083894/EOBAG002650010894/EOBAG000090068991/novel.2155/EOBAG000590033991/EOBAG004630008195/EOBAG003500012594/EOBAG000530031993/EOBAG002510028594/EOBAG003800021794/EOBAG001860054295/EOBAG000170069991/EOBAG000090178095/EOBAG001320003195/novel.846/EOBAG000090175394/EOBAG004300009894/novel.1053/EOBAG004630007195/novel.994/EOBAG002470006095/EOBAG0013200020…
BP	GO:0019068	virion assembly	8/831	18/4164	0.015867	0.999918	novel.1982/EOBAG000440039035/novel.1153/novel.1274/novel.1135/novel.1744/novel.193/novel.1625	-/EOBAG000440039035/-/-/-/-/-/-	8	0		8	novel.1982/EOBAG000440039035/novel.1153/novel.1274/novel.1135/novel.1744/novel.193/novel.1625
BP	GO:0016032	viral process	13/831	36/4164	0.0174744	0.999918	novel.1982/EOBAG004720003994/novel.2148/novel.1798/EOBAG000440039035/novel.1153/novel.533/novel.1274/novel.1135/novel.223/novel.1744/novel.193/novel.1625	-/Plscr1/-/-/EOBAG000440039035/-/-/-/-/-/-/-/-	13	1	EOBAG004720003994	12	novel.1982/novel.2148/novel.1798/EOBAG000440039035/novel.1153/novel.533/novel.1274/novel.1135/novel.223/novel.1744/novel.193/novel.1625
BP	GO:0044403	symbiont process	13/831	36/4164	0.0174744	0.999918	novel.1982/EOBAG004720003994/novel.2148/novel.1798/EOBAG000440039035/novel.1153/novel.533/novel.1274/novel.1135/novel.223/novel.1744/novel.193/novel.1625	-/Plscr1/-/-/EOBAG000440039035/-/-/-/-/-/-/-/-	13	1	EOBAG004720003994	12	novel.1982/novel.2148/novel.1798/EOBAG000440039035/novel.1153/novel.533/novel.1274/novel.1135/novel.223/novel.1744/novel.193/novel.1625
BP	GO:0044419	interspecies interaction between organisms	13/831	36/4164	0.0174744	0.999918	novel.1982/EOBAG004720003994/novel.2148/novel.1798/EOBAG000440039035/novel.1153/novel.533/novel.1274/novel.1135/novel.223/novel.1744/novel.193/novel.1625	-/Plscr1/-/-/EOBAG000440039035/-/-/-/-/-/-/-/-	13	1	EOBAG004720003994	12	novel.1982/novel.2148/novel.1798/EOBAG000440039035/novel.1153/novel.533/novel.1274/novel.1135/novel.223/novel.1744/novel.193/novel.1625
BP	GO:0006334	nucleosome assembly	6/831	13/4164	0.029523	0.999918	EOBAG003660050394/EOBAG003660016494/EOBAG002130003894/EOBAG004170001494/EOBAG003660003892/EOBAG004170008892	Gm6970/Hist1h1e/Nap1l3/HIST1H1D/Hist1h1t/Hist1h1a	6	2	EOBAG003660050394/EOBAG003660003892	4	EOBAG003660016494/EOBAG002130003894/EOBAG004170001494/EOBAG004170008892
BP	GO:0031497	chromatin assembly	6/831	13/4164	0.029523	0.999918	EOBAG003660050394/EOBAG003660016494/EOBAG002130003894/EOBAG004170001494/EOBAG003660003892/EOBAG004170008892	Gm6970/Hist1h1e/Nap1l3/HIST1H1D/Hist1h1t/Hist1h1a	6	2	EOBAG003660050394/EOBAG003660003892	4	EOBAG003660016494/EOBAG002130003894/EOBAG004170001494/EOBAG004170008892
BP	GO:0034728	nucleosome organization	6/831	13/4164	0.029523	0.999918	EOBAG003660050394/EOBAG003660016494/EOBAG002130003894/EOBAG004170001494/EOBAG003660003892/EOBAG004170008892	Gm6970/Hist1h1e/Nap1l3/HIST1H1D/Hist1h1t/Hist1h1a	6	2	EOBAG003660050394/EOBAG003660003892	4	EOBAG003660016494/EOBAG002130003894/EOBAG004170001494/EOBAG004170008892
BP	GO:0033013	tetrapyrrole metabolic process	5/831	10/4164	0.032335	0.999918	EOBAG000820051991/EOBAG003400011991/EOBAG000730005991/EOBAG001280031991/EOBAG003010016991	Hmox1/Hmbs/Alad/Uros/Alas1	5	3	EOBAG003400011991/EOBAG001280031991/EOBAG003010016991	2	EOBAG000820051991/EOBAG000730005991
BP	GO:0065004	protein-DNA complex assembly	7/831	17/4164	0.0369475	0.999918	EOBAG003660050394/EOBAG001080006991/EOBAG003660016494/EOBAG002130003894/EOBAG004170001494/EOBAG003660003892/EOBAG004170008892	Gm6970/Cenph/Hist1h1e/Nap1l3/HIST1H1D/Hist1h1t/Hist1h1a	7	3	EOBAG003660050394/EOBAG001080006991/EOBAG003660003892	4	EOBAG003660016494/EOBAG002130003894/EOBAG004170001494/EOBAG004170008892
BP	GO:0071824	protein-DNA complex subunit organization	7/831	17/4164	0.0369475	0.999918	EOBAG003660050394/EOBAG001080006991/EOBAG003660016494/EOBAG002130003894/EOBAG004170001494/EOBAG003660003892/EOBAG004170008892	Gm6970/Cenph/Hist1h1e/Nap1l3/HIST1H1D/Hist1h1t/Hist1h1a	7	3	EOBAG003660050394/EOBAG001080006991/EOBAG003660003892	4	EOBAG003660016494/EOBAG002130003894/EOBAG004170001494/EOBAG004170008892
BP	GO:0006323	DNA packaging	6/831	14/4164	0.0431598	0.999918	EOBAG003660050394/EOBAG003660016494/EOBAG002130003894/EOBAG004170001494/EOBAG003660003892/EOBAG004170008892	Gm6970/Hist1h1e/Nap1l3/HIST1H1D/Hist1h1t/Hist1h1a	6	2	EOBAG003660050394/EOBAG003660003892	4	EOBAG003660016494/EOBAG002130003894/EOBAG004170001494/EOBAG004170008892
BP	GO:0006333	chromatin assembly or disassembly	6/831	14/4164	0.0431598	0.999918	EOBAG003660050394/EOBAG003660016494/EOBAG002130003894/EOBAG004170001494/EOBAG003660003892/EOBAG004170008892	Gm6970/Hist1h1e/Nap1l3/HIST1H1D/Hist1h1t/Hist1h1a	6	2	EOBAG003660050394/EOBAG003660003892	4	EOBAG003660016494/EOBAG002130003894/EOBAG004170001494/EOBAG004170008892
BP	GO:0051704	multi-organism process	13/831	41/4164	0.0504465	0.999918	novel.1982/EOBAG004720003994/novel.2148/novel.1798/EOBAG000440039035/novel.1153/novel.533/novel.1274/novel.1135/novel.223/novel.1744/novel.193/novel.1625	-/Plscr1/-/-/EOBAG000440039035/-/-/-/-/-/-/-/-	13	1	EOBAG004720003994	12	novel.1982/novel.2148/novel.1798/EOBAG000440039035/novel.1153/novel.533/novel.1274/novel.1135/novel.223/novel.1744/novel.193/novel.1625
BP	GO:0006629	lipid metabolic process	32/831	122/4164	0.053359	0.999918	EOBAG002650010894/EOBAG014260001991/EOBAG000580118994/EOBAG002440012991/EOBAG000040176992/EOBAG000660133991/EOBAG002650008095/EOBAG005500001095/EOBAG000590052494/EOBAG000570132991/EOBAG002310002894/EOBAG000050172991/EOBAG000290083992/EOBAG000090190991/EOBAG000120006991/EOBAG000540072991/EOBAG001930003994/EOBAG000580080893/EOBAG002670010993/EOBAG002740040991/EOBAG002440009991/EOBAG002890015991/EOB…	Hsd3b6/Acer2/Pla2g4b/Fads1/Gdpd4/Plcd1/EOBAG002650008095/EOBAG005500001095/Psap/Pip5kl1/Plcb4/Plcg1/Pigq/Plce1/Galc/Tmem55a/Sc5d/Plcb2/Srd5a1/Porcn/Fads3/Plcxd3/Plcg2/Plcd3/Hmgcs1/Gm44805/Chpt1/EOBAG000090114095/Cactin/Pigf/EOBAG000110189095/Gdpd5	32	18	EOBAG014260001991/EOBAG002440012991/EOBAG000040176992/EOBAG000660133991/EOBAG002650008095/EOBAG005500001095/EOBAG002310002894/EOBAG000050172991/EOBAG000090190991/EOBAG000120006991/EOBAG001930003994/EOBAG002670010993/EOBAG002440009991/EOBAG000110188991/EOBAG001550008991/EOBAG000090114095/EOBAG000030007992/EOBAG000110189095	14	EOBAG002650010894/EOBAG000580118994/EOBAG000590052494/EOBAG000570132991/EOBAG000290083992/EOBAG000540072991/EOBAG000580080893/EOBAG002740040991/EOBAG002890015991/EOBAG000810028993/EOBAG002890003992/EOBAG003150038994/EOBAG000830078993/EOBAG000040194894
BP	GO:0006508	proteolysis	70/831	295/4164	0.0561891	0.999918	EOBAG000770057991/EOBAG000290176394/EOBAG000310105994/EOBAG001070013794/EOBAG001900105991/EOBAG001960034991/EOBAG000630158991/EOBAG000900125994/EOBAG000500056991/EOBAG001900107892/EOBAG002540003991/EOBAG000190106991/EOBAG000020047991/EOBAG001390029792/EOBAG001900098994/EOBAG000630051994/EOBAG001630019095/EOBAG000040201994/EOBAG010980002095/EOBAG003970056991/EOBAG000110274991/EOBAG000580127991/EOB…	Mmp13/Prss30/Mettl7a1/Prss52/Klk6/Tmprss4/Ctsf/Cela3b/Nln/Klk8/Ace2/Mep1a/Trpm7/Proz/Klk1/Ctsd/EOBAG001630019095/Spcs2/EOBAG010980002095/Prss53/Spg7/Capn3/Ovch2/Lap3/Adam21/Pcsk5/EOBAG006550003005/Adam18/Dpep3/Adam15/Mep1b/Agtpbp1/-/Tpp2/Plau/Mcpt8/Pcsk9/Oma1/C1s1/-/Aebp1/C1ra/Blmh/Usp21/Arnt/Dpp7/Adam2/Usp31/Dnpep/Ctso/Pcsk1/St14/Mme/Cul4b/Ctsg/Capn1/Slc6a12/Lonp1/Cpa4/Mst1/Psen2/Ate1/Cul2/EOBAG…	70	43	EOBAG000770057991/EOBAG001900105991/EOBAG000630158991/EOBAG001900107892/EOBAG002540003991/EOBAG000190106991/EOBAG000020047991/EOBAG001630019095/EOBAG000040201994/EOBAG000110274991/EOBAG000580127991/EOBAG004390004894/EOBAG000470038991/EOBAG000150106794/EOBAG001420011894/EOBAG006550003005/EOBAG002140033894/EOBAG000110064892/EOBAG000510049991/EOBAG005460004991/novel.2263/EOBAG001670028991/EOBAG00150…	27	EOBAG000290176394/EOBAG000310105994/EOBAG001070013794/EOBAG001960034991/EOBAG000900125994/EOBAG000500056991/EOBAG001390029792/EOBAG001900098994/EOBAG000630051994/EOBAG010980002095/EOBAG003970056991/EOBAG001800063991/EOBAG000590080991/EOBAG007140005294/EOBAG000260210992/EOBAG002830035894/EOBAG002940029994/EOBAG001110038894/EOBAG000080110991/EOBAG000420015991/EOBAG001400008994/EOBAG005030001894/EOB…
BP	GO:0019058	viral life cycle	9/831	26/4164	0.0579637	0.999918	novel.1982/EOBAG004720003994/EOBAG000440039035/novel.1153/novel.1274/novel.1135/novel.1744/novel.193/novel.1625	-/Plscr1/EOBAG000440039035/-/-/-/-/-/-	9	1	EOBAG004720003994	8	novel.1982/EOBAG000440039035/novel.1153/novel.1274/novel.1135/novel.1744/novel.193/novel.1625
BP	GO:0071103	DNA conformation change	7/831	19/4164	0.0664853	0.999918	EOBAG003660050394/EOBAG003660016494/EOBAG002130003894/EOBAG004170001494/EOBAG003660003892/EOBAG004170008892/EOBAG001250026894	Gm6970/Hist1h1e/Nap1l3/HIST1H1D/Hist1h1t/Hist1h1a/Top2b	7	3	EOBAG003660050394/EOBAG003660003892/EOBAG001250026894	4	EOBAG003660016494/EOBAG002130003894/EOBAG004170001494/EOBAG004170008892
BP	GO:0014070	response to organic cyclic compound	11/831	37/4164	0.102412	0.999918	EOBAG000150035991/EOBAG001000014991/EOBAG003490031991/EOBAG000220063991/EOBAG002830065991/EOBAG001300046794/EOBAG001250025991/EOBAG001360026991/EOBAG000260125992/EOBAG000010175991/EOBAG000900043991	Esrrb/Nr0b1/P2rx3/Esrrg/Rorc/Nr1h3/Rarb/Rxrg/P2rx1/Maats1/Nr0b2	11	6	EOBAG000150035991/EOBAG003490031991/EOBAG002830065991/EOBAG001300046794/EOBAG001250025991/EOBAG001360026991	5	EOBAG001000014991/EOBAG000220063991/EOBAG000260125992/EOBAG000010175991/EOBAG000900043991
BP	GO:0055085	transmembrane transport	56/831	241/4164	0.110698	0.999918	EOBAG000070193991/EOBAG002810047991/EOBAG000140168991/EOBAG002170010991/EOBAG000220024994/EOBAG001710008991/EOBAG000260065991/EOBAG000100126894/EOBAG000260133994/EOBAG000100128991/EOBAG000320105991/EOBAG000140052991/EOBAG000020047991/EOBAG001740014095/EOBAG000630275095/EOBAG002390011991/EOBAG000310117991/EOBAG002150009991/EOBAG001100008991/EOBAG000030215992/EOBAG000020028991/EOBAG000020227991/EOB…	Trpv4/Slc22a17/Slc39a4/Trpc1/Kcnh1/Atp6v0a4/Slc16a13/Slc22a2/Trpv1/Slc22a3/Slc16a5/Kcnq3/Trpm7/EOBAG001740014095/EOBAG000630275095/Mfsd6/Scn8a/Slc5a7/Slc35b3/Kcns3/Slc12a1/Itpr1/Slc37a1/Slc8b1/EOBAG004330001095/Cnga3/P2rx3/Clcn4/Trpc3/Mfsd10/Abcd1/Trpm2/EOBAG000270075095/-/Atg9a/EOBAG001480031085/Slc2a10/Scn7a/Slc31a1/Slc39a1/Vdac3/Atp6v0a2/Slc24a1/Slc12a2/Slc30a9/Abcc12/Abcc3/Slc30a4/Trpm3/SLC9C…	56	33	EOBAG000070193991/EOBAG002810047991/EOBAG000140168991/EOBAG002170010991/EOBAG000220024994/EOBAG001710008991/EOBAG000260065991/EOBAG000100126894/EOBAG000260133994/EOBAG000100128991/EOBAG000320105991/EOBAG000140052991/EOBAG000020047991/EOBAG002390011991/EOBAG001100008991/EOBAG000020028991/EOBAG000020227991/EOBAG003490031991/novel.489/EOBAG001460024994/EOBAG001480031085/EOBAG000280010794/EOBAG000730…	23	EOBAG001740014095/EOBAG000630275095/EOBAG000310117991/EOBAG002150009991/EOBAG000030215992/EOBAG000640056991/EOBAG000070087991/EOBAG004330001095/EOBAG000530055892/EOBAG001720017991/EOBAG001120004991/EOBAG000650038994/EOBAG003160050991/EOBAG000640081992/EOBAG000270075095/EOBAG000050266991/EOBAG003610012994/EOBAG000170134991/EOBAG003560013994/EOBAG000020018991/EOBAG000630274095/EOBAG000260125992/EOB…
BP	GO:0034622	cellular protein-containing complex assembly	12/831	42/4164	0.115594	0.999918	EOBAG003660050394/EOBAG001080006991/EOBAG003660016494/EOBAG002130003894/EOBAG000580143991/EOBAG004170001494/EOBAG001070040991/EOBAG003660003892/EOBAG000290054994/EOBAG004170008892/EOBAG000080022991/EOBAG002660011994	Gm6970/Cenph/Hist1h1e/Nap1l3/Tubgcp4/HIST1H1D/Ptk2b/Hist1h1t/Nsg2/Hist1h1a/Tbca/Vma21	12	5	EOBAG003660050394/EOBAG001080006991/EOBAG000580143991/EOBAG003660003892/EOBAG000080022991	7	EOBAG003660016494/EOBAG002130003894/EOBAG004170001494/EOBAG001070040991/EOBAG000290054994/EOBAG004170008892/EOBAG002660011994
BP	GO:0009607	response to biotic stimulus	4/831	10/4164	0.119859	0.999918	EOBAG000630009294/EOBAG000630008794/EOBAG000630010195/EOBAG000630011994	Ifitm2/Ifitm5/EOBAG000630010195/Ifitm3	4	3	EOBAG000630009294/EOBAG000630008794/EOBAG000630011994	1	EOBAG000630010195
BP	GO:0001522	pseudouridine synthesis	4/831	11/4164	0.159916	0.999918	EOBAG000430032991/EOBAG000950004993/EOBAG000770067095/EOBAG000990017991	Pus7/Naf1/EOBAG000770067095/Rpusd3	4	0		4	EOBAG000430032991/EOBAG000950004993/EOBAG000770067095/EOBAG000990017991
BP	GO:0033993	response to lipid	9/831	32/4164	0.172129	0.999918	EOBAG000150035991/EOBAG001000014991/EOBAG000220063991/EOBAG002830065991/EOBAG001300046794/EOBAG001250025991/EOBAG001360026991/EOBAG000010175991/EOBAG000900043991	Esrrb/Nr0b1/Esrrg/Rorc/Nr1h3/Rarb/Rxrg/Maats1/Nr0b2	9	5	EOBAG000150035991/EOBAG002830065991/EOBAG001300046794/EOBAG001250025991/EOBAG001360026991	4	EOBAG001000014991/EOBAG000220063991/EOBAG000010175991/EOBAG000900043991
BP	GO:0043401	steroid hormone mediated signaling pathway	9/831	32/4164	0.172129	0.999918	EOBAG000150035991/EOBAG001000014991/EOBAG000220063991/EOBAG002830065991/EOBAG001300046794/EOBAG001250025991/EOBAG001360026991/EOBAG000010175991/EOBAG000900043991	Esrrb/Nr0b1/Esrrg/Rorc/Nr1h3/Rarb/Rxrg/Maats1/Nr0b2	9	5	EOBAG000150035991/EOBAG002830065991/EOBAG001300046794/EOBAG001250025991/EOBAG001360026991	4	EOBAG001000014991/EOBAG000220063991/EOBAG000010175991/EOBAG000900043991
BP	GO:0048545	response to steroid hormone	9/831	32/4164	0.172129	0.999918	EOBAG000150035991/EOBAG001000014991/EOBAG000220063991/EOBAG002830065991/EOBAG001300046794/EOBAG001250025991/EOBAG001360026991/EOBAG000010175991/EOBAG000900043991	Esrrb/Nr0b1/Esrrg/Rorc/Nr1h3/Rarb/Rxrg/Maats1/Nr0b2	9	5	EOBAG000150035991/EOBAG002830065991/EOBAG001300046794/EOBAG001250025991/EOBAG001360026991	4	EOBAG001000014991/EOBAG000220063991/EOBAG000010175991/EOBAG000900043991
BP	GO:0071383	cellular response to steroid hormone stimulus	9/831	32/4164	0.172129	0.999918	EOBAG000150035991/EOBAG001000014991/EOBAG000220063991/EOBAG002830065991/EOBAG001300046794/EOBAG001250025991/EOBAG001360026991/EOBAG000010175991/EOBAG000900043991	Esrrb/Nr0b1/Esrrg/Rorc/Nr1h3/Rarb/Rxrg/Maats1/Nr0b2	9	5	EOBAG000150035991/EOBAG002830065991/EOBAG001300046794/EOBAG001250025991/EOBAG001360026991	4	EOBAG001000014991/EOBAG000220063991/EOBAG000010175991/EOBAG000900043991
BP	GO:0071396	cellular response to lipid	9/831	32/4164	0.172129	0.999918	EOBAG000150035991/EOBAG001000014991/EOBAG000220063991/EOBAG002830065991/EOBAG001300046794/EOBAG001250025991/EOBAG001360026991/EOBAG000010175991/EOBAG000900043991	Esrrb/Nr0b1/Esrrg/Rorc/Nr1h3/Rarb/Rxrg/Maats1/Nr0b2	9	5	EOBAG000150035991/EOBAG002830065991/EOBAG001300046794/EOBAG001250025991/EOBAG001360026991	4	EOBAG001000014991/EOBAG000220063991/EOBAG000010175991/EOBAG000900043991
BP	GO:0071407	cellular response to organic cyclic compound	9/831	32/4164	0.172129	0.999918	EOBAG000150035991/EOBAG001000014991/EOBAG000220063991/EOBAG002830065991/EOBAG001300046794/EOBAG001250025991/EOBAG001360026991/EOBAG000010175991/EOBAG000900043991	Esrrb/Nr0b1/Esrrg/Rorc/Nr1h3/Rarb/Rxrg/Maats1/Nr0b2	9	5	EOBAG000150035991/EOBAG002830065991/EOBAG001300046794/EOBAG001250025991/EOBAG001360026991	4	EOBAG001000014991/EOBAG000220063991/EOBAG000010175991/EOBAG000900043991
BP	GO:0015074	DNA integration	6/831	20/4164	0.193905	0.999918	novel.1334/novel.94/novel.1001/novel.1695/novel.2080/novel.533	-/-/-/-/-/-	6	2	novel.94/novel.1001	4	novel.1334/novel.1695/novel.2080/novel.533
BP	GO:0009725	response to hormone	9/831	33/4164	0.197412	0.999918	EOBAG000150035991/EOBAG001000014991/EOBAG000220063991/EOBAG002830065991/EOBAG001300046794/EOBAG001250025991/EOBAG001360026991/EOBAG000010175991/EOBAG000900043991	Esrrb/Nr0b1/Esrrg/Rorc/Nr1h3/Rarb/Rxrg/Maats1/Nr0b2	9	5	EOBAG000150035991/EOBAG002830065991/EOBAG001300046794/EOBAG001250025991/EOBAG001360026991	4	EOBAG001000014991/EOBAG000220063991/EOBAG000010175991/EOBAG000900043991
BP	GO:0009755	hormone-mediated signaling pathway	9/831	33/4164	0.197412	0.999918	EOBAG000150035991/EOBAG001000014991/EOBAG000220063991/EOBAG002830065991/EOBAG001300046794/EOBAG001250025991/EOBAG001360026991/EOBAG000010175991/EOBAG000900043991	Esrrb/Nr0b1/Esrrg/Rorc/Nr1h3/Rarb/Rxrg/Maats1/Nr0b2	9	5	EOBAG000150035991/EOBAG002830065991/EOBAG001300046794/EOBAG001250025991/EOBAG001360026991	4	EOBAG001000014991/EOBAG000220063991/EOBAG000010175991/EOBAG000900043991
BP	GO:0032870	cellular response to hormone stimulus	9/831	33/4164	0.197412	0.999918	EOBAG000150035991/EOBAG001000014991/EOBAG000220063991/EOBAG002830065991/EOBAG001300046794/EOBAG001250025991/EOBAG001360026991/EOBAG000010175991/EOBAG000900043991	Esrrb/Nr0b1/Esrrg/Rorc/Nr1h3/Rarb/Rxrg/Maats1/Nr0b2	9	5	EOBAG000150035991/EOBAG002830065991/EOBAG001300046794/EOBAG001250025991/EOBAG001360026991	4	EOBAG001000014991/EOBAG000220063991/EOBAG000010175991/EOBAG000900043991
BP	GO:0019359	nicotinamide nucleotide biosynthetic process	5/831	16/4164	0.200096	0.999918	EOBAG003970026884/EOBAG000430023991/EOBAG000600143991/EOBAG000260240994/EOBAG001320156994	Qprt/Nampt/Nadk/Spag5/Gpi1	5	3	EOBAG000430023991/EOBAG000600143991/EOBAG000260240994	2	EOBAG003970026884/EOBAG001320156994
BP	GO:0009190	cyclic nucleotide biosynthetic process	4/831	12/4164	0.204027	0.999918	EOBAG000030172991/EOBAG000680065992/EOBAG000260012994/EOBAG001800029095	Adcy3/Npr2/Gucy2e/EOBAG001800029095	4	1	EOBAG000680065992	3	EOBAG000030172991/EOBAG000260012994/EOBAG001800029095
BP	GO:0006325	chromatin organization	7/831	25/4164	0.217726	0.999918	EOBAG003660050394/EOBAG003660016494/EOBAG002130003894/EOBAG002740036994/EOBAG004170001494/EOBAG003660003892/EOBAG004170008892	Gm6970/Hist1h1e/Nap1l3/Suv39h1/HIST1H1D/Hist1h1t/Hist1h1a	7	3	EOBAG003660050394/EOBAG002740036994/EOBAG003660003892	4	EOBAG003660016494/EOBAG002130003894/EOBAG004170001494/EOBAG004170008892
BP	GO:0019363	pyridine nucleotide biosynthetic process	5/831	17/4164	0.239978	0.999918	EOBAG003970026884/EOBAG000430023991/EOBAG000600143991/EOBAG000260240994/EOBAG001320156994	Qprt/Nampt/Nadk/Spag5/Gpi1	5	3	EOBAG000430023991/EOBAG000600143991/EOBAG000260240994	2	EOBAG003970026884/EOBAG001320156994
BP	GO:0072525	pyridine-containing compound biosynthetic process	5/831	17/4164	0.239978	0.999918	EOBAG003970026884/EOBAG000430023991/EOBAG000600143991/EOBAG000260240994/EOBAG001320156994	Qprt/Nampt/Nadk/Spag5/Gpi1	5	3	EOBAG000430023991/EOBAG000600143991/EOBAG000260240994	2	EOBAG003970026884/EOBAG001320156994
BP	GO:0001558	regulation of cell growth	4/831	13/4164	0.251126	0.999918	EOBAG001460060991/EOBAG000810167994/EOBAG000140057893/EOBAG001530009991	Igfbp2/Igfbp4/Wisp1/Igfbp3	4	1	EOBAG001530009991	3	EOBAG001460060991/EOBAG000810167994/EOBAG000140057893
BP	GO:0006790	sulfur compound metabolic process	4/831	13/4164	0.251126	0.999918	EOBAG002590018992/EOBAG000700154794/EOBAG000700155994/EOBAG000050111991	Nfu1/Ggt5/Ggt1/Gss	4	2	EOBAG000700155994/EOBAG000050111991	2	EOBAG002590018992/EOBAG000700154794
BP	GO:0006952	defense response	4/831	13/4164	0.251126	0.999918	novel.1069/novel.1070/EOBAG003050005994/EOBAG000530112992	-/-/Il4ra/Il1b	4	0		4	novel.1069/novel.1070/EOBAG003050005994/EOBAG000530112992
BP	GO:0009187	cyclic nucleotide metabolic process	4/831	13/4164	0.251126	0.999918	EOBAG000030172991/EOBAG000680065992/EOBAG000260012994/EOBAG001800029095	Adcy3/Npr2/Gucy2e/EOBAG001800029095	4	1	EOBAG000680065992	3	EOBAG000030172991/EOBAG000260012994/EOBAG001800029095
BP	GO:0016049	cell growth	4/831	13/4164	0.251126	0.999918	EOBAG001460060991/EOBAG000810167994/EOBAG000140057893/EOBAG001530009991	Igfbp2/Igfbp4/Wisp1/Igfbp3	4	1	EOBAG001530009991	3	EOBAG001460060991/EOBAG000810167994/EOBAG000140057893
BP	GO:0065003	protein-containing complex assembly	18/831	78/4164	0.283704	0.999918	EOBAG000060054794/EOBAG003660050394/EOBAG001080006991/EOBAG001320159991/EOBAG000020047991/EOBAG003660016494/EOBAG002130003894/EOBAG000030215992/EOBAG000580143991/EOBAG004170001494/EOBAG001070040991/EOBAG003660003892/EOBAG000290054994/EOBAG004170008892/EOBAG001800034992/EOBAG000080022991/EOBAG001840009993/EOBAG002660011994	Kctd8/Gm6970/Cenph/Kctd15/Trpm7/Hist1h1e/Nap1l3/Kcns3/Tubgcp4/HIST1H1D/Ptk2b/Hist1h1t/Nsg2/Hist1h1a/Crtc2/Tbca/Trpm3/Vma21	18	9	EOBAG003660050394/EOBAG001080006991/EOBAG001320159991/EOBAG000020047991/EOBAG000580143991/EOBAG003660003892/EOBAG001800034992/EOBAG000080022991/EOBAG001840009993	9	EOBAG000060054794/EOBAG003660016494/EOBAG002130003894/EOBAG000030215992/EOBAG004170001494/EOBAG001070040991/EOBAG000290054994/EOBAG004170008892/EOBAG002660011994
BP	GO:0042221	response to chemical	13/831	55/4164	0.294128	0.999918	EOBAG000150035991/EOBAG000700111991/EOBAG001000014991/EOBAG003490031991/EOBAG000220063991/EOBAG002830065991/EOBAG001300046794/EOBAG001250025991/EOBAG001360026991/EOBAG000260125992/EOBAG000010175991/EOBAG000900043991/EOBAG001770071991	Esrrb/Tcn2/Nr0b1/P2rx3/Esrrg/Rorc/Nr1h3/Rarb/Rxrg/P2rx1/Maats1/Nr0b2/Cuta	13	7	EOBAG000150035991/EOBAG003490031991/EOBAG002830065991/EOBAG001300046794/EOBAG001250025991/EOBAG001360026991/EOBAG001770071991	6	EOBAG000700111991/EOBAG001000014991/EOBAG000220063991/EOBAG000260125992/EOBAG000010175991/EOBAG000900043991
BP	GO:0022607	cellular component assembly	21/831	93/4164	0.29895	0.999918	EOBAG000060054794/EOBAG003660050394/EOBAG000010143994/EOBAG001080006991/EOBAG001320159991/EOBAG000020047991/EOBAG003660016494/EOBAG002590018992/EOBAG002130003894/EOBAG000030215992/EOBAG000580143991/EOBAG004170001494/EOBAG001070040991/EOBAG000310002991/EOBAG003660003892/EOBAG000290054994/EOBAG004170008892/EOBAG001800034992/EOBAG000080022991/EOBAG001840009993/EOBAG002660011994	Kctd8/Gm6970/Cfap44/Cenph/Kctd15/Trpm7/Hist1h1e/Nfu1/Nap1l3/Kcns3/Tubgcp4/HIST1H1D/Ptk2b/Syce1/Hist1h1t/Nsg2/Hist1h1a/Crtc2/Tbca/Trpm3/Vma21	21	9	EOBAG003660050394/EOBAG001080006991/EOBAG001320159991/EOBAG000020047991/EOBAG000580143991/EOBAG003660003892/EOBAG001800034992/EOBAG000080022991/EOBAG001840009993	12	EOBAG000060054794/EOBAG000010143994/EOBAG003660016494/EOBAG002590018992/EOBAG002130003894/EOBAG000030215992/EOBAG004170001494/EOBAG001070040991/EOBAG000310002991/EOBAG000290054994/EOBAG004170008892/EOBAG002660011994
BP	GO:0019882	antigen processing and presentation	4/831	14/4164	0.300156	0.999918	EOBAG011460002994/EOBAG001770086095/EOBAG008460001894/EOBAG001770089095	H2-Aa/EOBAG001770086095/H2-Oa/EOBAG001770089095	4	0		4	EOBAG011460002994/EOBAG001770086095/EOBAG008460001894/EOBAG001770089095
BP	GO:0040008	regulation of growth	4/831	14/4164	0.300156	0.999918	EOBAG001460060991/EOBAG000810167994/EOBAG000140057893/EOBAG001530009991	Igfbp2/Igfbp4/Wisp1/Igfbp3	4	1	EOBAG001530009991	3	EOBAG001460060991/EOBAG000810167994/EOBAG000140057893
BP	GO:0048285	organelle fission	4/831	14/4164	0.300156	0.999918	EOBAG000010143994/EOBAG000310002991/novel.1765/EOBAG000190074993	Cfap44/Syce1/-/Rsph9	4	0		4	EOBAG000010143994/EOBAG000310002991/novel.1765/EOBAG000190074993
BP	GO:0051276	chromosome organization	12/831	51/4164	0.311154	0.999918	EOBAG003660050394/EOBAG001080006991/EOBAG003660016494/EOBAG002130003894/EOBAG002740036994/EOBAG004170001494/EOBAG000310002991/EOBAG003660003892/EOBAG004170008892/EOBAG001250026894/EOBAG000730072994/EOBAG003180005991	Gm6970/Cenph/Hist1h1e/Nap1l3/Suv39h1/HIST1H1D/Syce1/Hist1h1t/Hist1h1a/Top2b/Smc2/Smc1a	12	6	EOBAG003660050394/EOBAG001080006991/EOBAG002740036994/EOBAG003660003892/EOBAG001250026894/EOBAG003180005991	6	EOBAG003660016494/EOBAG002130003894/EOBAG004170001494/EOBAG000310002991/EOBAG004170008892/EOBAG000730072994
BP	GO:0006811	ion transport	46/831	215/4164	0.320364	0.999918	EOBAG001770032991/EOBAG000070193991/EOBAG000140168991/EOBAG002170010991/EOBAG000220024994/EOBAG001710008991/EOBAG000260133994/EOBAG000140052991/EOBAG000020047991/EOBAG001740014095/EOBAG002660021991/EOBAG000540069991/EOBAG000420003991/EOBAG000310117991/EOBAG004490023991/EOBAG000030215992/EOBAG000020028991/EOBAG000020227991/EOBAG000260034991/EOBAG000530055892/EOBAG003490031991/EOBAG003090018993/nov…	Slc26a8/Trpv4/Slc39a4/Trpc1/Kcnh1/Atp6v0a4/Trpv1/Kcnq3/Trpm7/EOBAG001740014095/Gabra3/Slc26a7/Kcnj1/Scn8a/Tmem38a/Kcns3/Slc12a1/Itpr1/Chrnb1/Cnga3/P2rx3/Scnn1b/-/Kcnmb3/Clcn4/Trpc3/Slc26a11/Nipal2/Slc4a4/Trpm2/EOBAG000270075095/Chrne/-/EOBAG001480031085/Scn7a/Slc31a1/Slc39a1/Atp6v0a2/Slc12a2/Slc30a9/Slc30a4/Trpm3/SLC9C2/Slc39a3/Slc39a5/P2rx1	46	28	EOBAG000070193991/EOBAG000140168991/EOBAG002170010991/EOBAG000220024994/EOBAG001710008991/EOBAG000260133994/EOBAG000140052991/EOBAG000020047991/EOBAG002660021991/EOBAG000420003991/EOBAG004490023991/EOBAG000020028991/EOBAG000020227991/EOBAG003490031991/EOBAG003090018993/EOBAG000260080991/novel.489/EOBAG001480031085/EOBAG000280010794/EOBAG000730012991/EOBAG001800035994/EOBAG000070285994/EOBAG003530…	18	EOBAG001770032991/EOBAG001740014095/EOBAG000540069991/EOBAG000310117991/EOBAG000030215992/EOBAG000260034991/EOBAG000530055892/novel.1330/EOBAG000130099991/EOBAG001720017991/EOBAG001120004991/EOBAG002110039991/EOBAG000540025991/EOBAG001730026991/EOBAG000640081992/EOBAG000270075095/EOBAG000020018991/EOBAG000260125992
BP	GO:0000278	mitotic cell cycle	3/831	10/4164	0.320821	0.999918	EOBAG000010143994/EOBAG000600025991/EOBAG000190074993	Cfap44/Miip/Rsph9	3	0		3	EOBAG000010143994/EOBAG000600025991/EOBAG000190074993
BP	GO:0005996	monosaccharide metabolic process	3/831	10/4164	0.320821	0.999918	EOBAG000920002994/EOBAG003220064994/EOBAG001320156994	Pfkfb2/Man2b1/Gpi1	3	1	EOBAG000920002994	2	EOBAG003220064994/EOBAG001320156994
BP	GO:1903047	mitotic cell cycle process	3/831	10/4164	0.320821	0.999918	EOBAG000010143994/EOBAG000600025991/EOBAG000190074993	Cfap44/Miip/Rsph9	3	0		3	EOBAG000010143994/EOBAG000600025991/EOBAG000190074993
BP	GO:0019362	pyridine nucleotide metabolic process	5/831	19/4164	0.324743	0.999918	EOBAG003970026884/EOBAG000430023991/EOBAG000600143991/EOBAG000260240994/EOBAG001320156994	Qprt/Nampt/Nadk/Spag5/Gpi1	5	3	EOBAG000430023991/EOBAG000600143991/EOBAG000260240994	2	EOBAG003970026884/EOBAG001320156994
BP	GO:0046496	nicotinamide nucleotide metabolic process	5/831	19/4164	0.324743	0.999918	EOBAG003970026884/EOBAG000430023991/EOBAG000600143991/EOBAG000260240994/EOBAG001320156994	Qprt/Nampt/Nadk/Spag5/Gpi1	5	3	EOBAG000430023991/EOBAG000600143991/EOBAG000260240994	2	EOBAG003970026884/EOBAG001320156994
BP	GO:0072524	pyridine-containing compound metabolic process	5/831	19/4164	0.324743	0.999918	EOBAG003970026884/EOBAG000430023991/EOBAG000600143991/EOBAG000260240994/EOBAG001320156994	Qprt/Nampt/Nadk/Spag5/Gpi1	5	3	EOBAG000430023991/EOBAG000600143991/EOBAG000260240994	2	EOBAG003970026884/EOBAG001320156994
BP	GO:0006413	translational initiation	4/831	15/4164	0.350123	0.999918	EOBAG000920013991/EOBAG003050027005/EOBAG001580018394/EOBAG002040022991	Eif2d/EOBAG003050027005/Eif1a/Mtif3	4	3	EOBAG000920013991/EOBAG003050027005/EOBAG002040022991	1	EOBAG001580018394
BP	GO:0010033	response to organic substance	11/831	48/4164	0.357305	0.999918	EOBAG000150035991/EOBAG001000014991/EOBAG003490031991/EOBAG000220063991/EOBAG002830065991/EOBAG001300046794/EOBAG001250025991/EOBAG001360026991/EOBAG000260125992/EOBAG000010175991/EOBAG000900043991	Esrrb/Nr0b1/P2rx3/Esrrg/Rorc/Nr1h3/Rarb/Rxrg/P2rx1/Maats1/Nr0b2	11	6	EOBAG000150035991/EOBAG003490031991/EOBAG002830065991/EOBAG001300046794/EOBAG001250025991/EOBAG001360026991	5	EOBAG001000014991/EOBAG000220063991/EOBAG000260125992/EOBAG000010175991/EOBAG000900043991
BP	GO:0051186	cofactor metabolic process	11/831	48/4164	0.357305	0.999918	EOBAG003970026884/EOBAG002590018992/EOBAG000430023991/EOBAG000700154794/EOBAG000700155994/EOBAG000600143991/EOBAG000820051991/EOBAG000260240994/EOBAG001320156994/EOBAG003010016991/EOBAG000050111991	Qprt/Nfu1/Nampt/Ggt5/Ggt1/Nadk/Hmox1/Spag5/Gpi1/Alas1/Gss	11	6	EOBAG000430023991/EOBAG000700155994/EOBAG000600143991/EOBAG000260240994/EOBAG003010016991/EOBAG000050111991	5	EOBAG003970026884/EOBAG002590018992/EOBAG000700154794/EOBAG000820051991/EOBAG001320156994
BP	GO:0006643	membrane lipid metabolic process	5/831	20/4164	0.368356	0.999918	EOBAG014260001991/EOBAG005500001095/EOBAG000290083992/EOBAG000120006991/EOBAG000030007992	Acer2/EOBAG005500001095/Pigq/Galc/Pigf	5	4	EOBAG014260001991/EOBAG005500001095/EOBAG000120006991/EOBAG000030007992	1	EOBAG000290083992
BP	GO:0006733	oxidoreduction coenzyme metabolic process	5/831	20/4164	0.368356	0.999918	EOBAG003970026884/EOBAG000430023991/EOBAG000600143991/EOBAG000260240994/EOBAG001320156994	Qprt/Nampt/Nadk/Spag5/Gpi1	5	3	EOBAG000430023991/EOBAG000600143991/EOBAG000260240994	2	EOBAG003970026884/EOBAG001320156994
BP	GO:0051726	regulation of cell cycle	5/831	20/4164	0.368356	0.999918	EOBAG000270162894/EOBAG000050143991/EOBAG001550018994/EOBAG000600025991/EOBAG000190074993	Gas2l2/Rbl1/Gas2l3/Miip/Rsph9	5	2	EOBAG000270162894/EOBAG000050143991	3	EOBAG001550018994/EOBAG000600025991/EOBAG000190074993
BP	GO:0009165	nucleotide biosynthetic process	13/831	58/4164	0.368823	0.999918	EOBAG003970026884/EOBAG000030172991/EOBAG000120163991/EOBAG000080044994/EOBAG000680065992/EOBAG000430023991/EOBAG000260012994/EOBAG000600143991/EOBAG000260240994/EOBAG001800029095/EOBAG001320156994/EOBAG001920076594/EOBAG000290077794	Qprt/Adcy3/Adssl1/Dhfr/Npr2/Nampt/Gucy2e/Nadk/Spag5/EOBAG001800029095/Gpi1/Nme6/Nme4	13	7	EOBAG000120163991/EOBAG000080044994/EOBAG000680065992/EOBAG000430023991/EOBAG000600143991/EOBAG000260240994/EOBAG000290077794	6	EOBAG003970026884/EOBAG000030172991/EOBAG000260012994/EOBAG001800029095/EOBAG001320156994/EOBAG001920076594
BP	GO:1901293	nucleoside phosphate biosynthetic process	13/831	58/4164	0.368823	0.999918	EOBAG003970026884/EOBAG000030172991/EOBAG000120163991/EOBAG000080044994/EOBAG000680065992/EOBAG000430023991/EOBAG000260012994/EOBAG000600143991/EOBAG000260240994/EOBAG001800029095/EOBAG001320156994/EOBAG001920076594/EOBAG000290077794	Qprt/Adcy3/Adssl1/Dhfr/Npr2/Nampt/Gucy2e/Nadk/Spag5/EOBAG001800029095/Gpi1/Nme6/Nme4	13	7	EOBAG000120163991/EOBAG000080044994/EOBAG000680065992/EOBAG000430023991/EOBAG000600143991/EOBAG000260240994/EOBAG000290077794	6	EOBAG003970026884/EOBAG000030172991/EOBAG000260012994/EOBAG001800029095/EOBAG001320156994/EOBAG001920076594
BP	GO:0006915	apoptotic process	9/831	39/4164	0.372761	0.999918	EOBAG000990018993/EOBAG000600116991/EOBAG001740026994/EOBAG002810048994/EOBAG000310031991/EOBAG001620016892/EOBAG000770069794/EOBAG001370069992/EOBAG001290057894	Cidec/Dffb/Ripk2/Gm20521/Bnip3/Bcl2/Birc3/Bok/Card11	9	3	EOBAG002810048994/EOBAG001620016892/EOBAG001370069992	6	EOBAG000990018993/EOBAG000600116991/EOBAG001740026994/EOBAG000310031991/EOBAG000770069794/EOBAG001290057894
BP	GO:0007266	Rho protein signal transduction	9/831	39/4164	0.372761	0.999918	EOBAG009590001295/EOBAG000600124991/EOBAG000170006991/EOBAG003130010994/EOBAG001770014991/EOBAG000250064991/EOBAG000010220894/EOBAG000550051991/EOBAG001920103991	EOBAG009590001295/Prdm16/Rasgrf1/Arhgef18/Fgd2/Arhgef5/Kalrn/Prex2/Als2cl	9	3	EOBAG009590001295/EOBAG000010220894/EOBAG001920103991	6	EOBAG000600124991/EOBAG000170006991/EOBAG003130010994/EOBAG001770014991/EOBAG000250064991/EOBAG000550051991
BP	GO:0012501	programmed cell death	9/831	39/4164	0.372761	0.999918	EOBAG000990018993/EOBAG000600116991/EOBAG001740026994/EOBAG002810048994/EOBAG000310031991/EOBAG001620016892/EOBAG000770069794/EOBAG001370069992/EOBAG001290057894	Cidec/Dffb/Ripk2/Gm20521/Bnip3/Bcl2/Birc3/Bok/Card11	9	3	EOBAG002810048994/EOBAG001620016892/EOBAG001370069992	6	EOBAG000990018993/EOBAG000600116991/EOBAG001740026994/EOBAG000310031991/EOBAG000770069794/EOBAG001290057894
BP	GO:0035023	regulation of Rho protein signal transduction	9/831	39/4164	0.372761	0.999918	EOBAG009590001295/EOBAG000600124991/EOBAG000170006991/EOBAG003130010994/EOBAG001770014991/EOBAG000250064991/EOBAG000010220894/EOBAG000550051991/EOBAG001920103991	EOBAG009590001295/Prdm16/Rasgrf1/Arhgef18/Fgd2/Arhgef5/Kalrn/Prex2/Als2cl	9	3	EOBAG009590001295/EOBAG000010220894/EOBAG001920103991	6	EOBAG000600124991/EOBAG000170006991/EOBAG003130010994/EOBAG001770014991/EOBAG000250064991/EOBAG000550051991
BP	GO:0022402	cell cycle process	6/831	25/4164	0.381068	0.999918	EOBAG000270162894/EOBAG000010143994/EOBAG000310002991/EOBAG001550018994/EOBAG000600025991/EOBAG000190074993	Gas2l2/Cfap44/Syce1/Gas2l3/Miip/Rsph9	6	1	EOBAG000270162894	5	EOBAG000010143994/EOBAG000310002991/EOBAG001550018994/EOBAG000600025991/EOBAG000190074993
BP	GO:0006022	aminoglycan metabolic process	3/831	11/4164	0.381161	0.999918	EOBAG003150078991/EOBAG003210006991/EOBAG001780008993	Pglyrp1/Xylt1/Itih2	3	1	EOBAG001780008993	2	EOBAG003150078991/EOBAG003210006991
BP	GO:0008272	sulfate transport	3/831	11/4164	0.381161	0.999918	EOBAG001770032991/EOBAG000540069991/EOBAG002110039991	Slc26a8/Slc26a7/Slc26a11	3	0		3	EOBAG001770032991/EOBAG000540069991/EOBAG002110039991
BP	GO:0030203	glycosaminoglycan metabolic process	3/831	11/4164	0.381161	0.999918	EOBAG003150078991/EOBAG003210006991/EOBAG001780008993	Pglyrp1/Xylt1/Itih2	3	1	EOBAG001780008993	2	EOBAG003150078991/EOBAG003210006991
BP	GO:0072348	sulfur compound transport	3/831	11/4164	0.381161	0.999918	EOBAG001770032991/EOBAG000540069991/EOBAG002110039991	Slc26a8/Slc26a7/Slc26a11	3	0		3	EOBAG001770032991/EOBAG000540069991/EOBAG002110039991
BP	GO:0043933	protein-containing complex subunit organization	18/831	83/4164	0.388082	0.999918	EOBAG000060054794/EOBAG003660050394/EOBAG001080006991/EOBAG001320159991/EOBAG000020047991/EOBAG003660016494/EOBAG002130003894/EOBAG000030215992/EOBAG000580143991/EOBAG004170001494/EOBAG001070040991/EOBAG003660003892/EOBAG000290054994/EOBAG004170008892/EOBAG001800034992/EOBAG000080022991/EOBAG001840009993/EOBAG002660011994	Kctd8/Gm6970/Cenph/Kctd15/Trpm7/Hist1h1e/Nap1l3/Kcns3/Tubgcp4/HIST1H1D/Ptk2b/Hist1h1t/Nsg2/Hist1h1a/Crtc2/Tbca/Trpm3/Vma21	18	9	EOBAG003660050394/EOBAG001080006991/EOBAG001320159991/EOBAG000020047991/EOBAG000580143991/EOBAG003660003892/EOBAG001800034992/EOBAG000080022991/EOBAG001840009993	9	EOBAG000060054794/EOBAG003660016494/EOBAG002130003894/EOBAG000030215992/EOBAG004170001494/EOBAG001070040991/EOBAG000290054994/EOBAG004170008892/EOBAG002660011994
BP	GO:0008219	cell death	9/831	40/4164	0.404012	0.999918	EOBAG000990018993/EOBAG000600116991/EOBAG001740026994/EOBAG002810048994/EOBAG000310031991/EOBAG001620016892/EOBAG000770069794/EOBAG001370069992/EOBAG001290057894	Cidec/Dffb/Ripk2/Gm20521/Bnip3/Bcl2/Birc3/Bok/Card11	9	3	EOBAG002810048994/EOBAG001620016892/EOBAG001370069992	6	EOBAG000990018993/EOBAG000600116991/EOBAG001740026994/EOBAG000310031991/EOBAG000770069794/EOBAG001290057894
BP	GO:0044085	cellular component biogenesis	24/831	114/4164	0.42084	0.999918	EOBAG000060054794/EOBAG003660050394/EOBAG000010143994/EOBAG001080006991/EOBAG001320159991/EOBAG000020047991/EOBAG003660016494/EOBAG002590018992/EOBAG002130003894/EOBAG000030215992/EOBAG000580143991/EOBAG000950004993/EOBAG004170001494/EOBAG001070040991/EOBAG000310002991/EOBAG003660003892/EOBAG000290054994/EOBAG004170008892/EOBAG000400004991/EOBAG001800034992/EOBAG000080022991/EOBAG001840009993/EOB…	Kctd8/Gm6970/Cfap44/Cenph/Kctd15/Trpm7/Hist1h1e/Nfu1/Nap1l3/Kcns3/Tubgcp4/Naf1/HIST1H1D/Ptk2b/Syce1/Hist1h1t/Nsg2/Hist1h1a/Rbfa/Crtc2/Tbca/Trpm3/Bop1/Vma21	24	10	EOBAG003660050394/EOBAG001080006991/EOBAG001320159991/EOBAG000020047991/EOBAG000580143991/EOBAG003660003892/EOBAG001800034992/EOBAG000080022991/EOBAG001840009993/EOBAG000140159991	14	EOBAG000060054794/EOBAG000010143994/EOBAG003660016494/EOBAG002590018992/EOBAG002130003894/EOBAG000030215992/EOBAG000950004993/EOBAG004170001494/EOBAG001070040991/EOBAG000310002991/EOBAG000290054994/EOBAG004170008892/EOBAG000400004991/EOBAG002660011994
BP	GO:0009719	response to endogenous stimulus	9/831	41/4164	0.435291	0.999918	EOBAG000150035991/EOBAG001000014991/EOBAG000220063991/EOBAG002830065991/EOBAG001300046794/EOBAG001250025991/EOBAG001360026991/EOBAG000010175991/EOBAG000900043991	Esrrb/Nr0b1/Esrrg/Rorc/Nr1h3/Rarb/Rxrg/Maats1/Nr0b2	9	5	EOBAG000150035991/EOBAG002830065991/EOBAG001300046794/EOBAG001250025991/EOBAG001360026991	4	EOBAG001000014991/EOBAG000220063991/EOBAG000010175991/EOBAG000900043991
BP	GO:0070887	cellular response to chemical stimulus	9/831	41/4164	0.435291	0.999918	EOBAG000150035991/EOBAG001000014991/EOBAG000220063991/EOBAG002830065991/EOBAG001300046794/EOBAG001250025991/EOBAG001360026991/EOBAG000010175991/EOBAG000900043991	Esrrb/Nr0b1/Esrrg/Rorc/Nr1h3/Rarb/Rxrg/Maats1/Nr0b2	9	5	EOBAG000150035991/EOBAG002830065991/EOBAG001300046794/EOBAG001250025991/EOBAG001360026991	4	EOBAG001000014991/EOBAG000220063991/EOBAG000010175991/EOBAG000900043991
BP	GO:0071310	cellular response to organic substance	9/831	41/4164	0.435291	0.999918	EOBAG000150035991/EOBAG001000014991/EOBAG000220063991/EOBAG002830065991/EOBAG001300046794/EOBAG001250025991/EOBAG001360026991/EOBAG000010175991/EOBAG000900043991	Esrrb/Nr0b1/Esrrg/Rorc/Nr1h3/Rarb/Rxrg/Maats1/Nr0b2	9	5	EOBAG000150035991/EOBAG002830065991/EOBAG001300046794/EOBAG001250025991/EOBAG001360026991	4	EOBAG001000014991/EOBAG000220063991/EOBAG000010175991/EOBAG000900043991
BP	GO:0071495	cellular response to endogenous stimulus	9/831	41/4164	0.435291	0.999918	EOBAG000150035991/EOBAG001000014991/EOBAG000220063991/EOBAG002830065991/EOBAG001300046794/EOBAG001250025991/EOBAG001360026991/EOBAG000010175991/EOBAG000900043991	Esrrb/Nr0b1/Esrrg/Rorc/Nr1h3/Rarb/Rxrg/Maats1/Nr0b2	9	5	EOBAG000150035991/EOBAG002830065991/EOBAG001300046794/EOBAG001250025991/EOBAG001360026991	4	EOBAG001000014991/EOBAG000220063991/EOBAG000010175991/EOBAG000900043991
BP	GO:0000280	nuclear division	3/831	12/4164	0.440205	0.999918	EOBAG000010143994/EOBAG000310002991/EOBAG000190074993	Cfap44/Syce1/Rsph9	3	0		3	EOBAG000010143994/EOBAG000310002991/EOBAG000190074993
BP	GO:0032879	regulation of localization	3/831	12/4164	0.440205	0.999918	EOBAG002320048992/novel.1330/EOBAG000600025991	Lama5/-/Miip	3	1	EOBAG002320048992	2	novel.1330/EOBAG000600025991
BP	GO:0044270	cellular nitrogen compound catabolic process	6/831	27/4164	0.459196	0.999918	EOBAG000600116991/EOBAG001700010991/EOBAG000820051991/EOBAG000260240994/EOBAG001320156994/EOBAG001790019994	Dffb/Dcps/Hmox1/Spag5/Gpi1/Parn	6	3	EOBAG001700010991/EOBAG000260240994/EOBAG001790019994	3	EOBAG000600116991/EOBAG000820051991/EOBAG001320156994
BP	GO:0046700	heterocycle catabolic process	6/831	27/4164	0.459196	0.999918	EOBAG000600116991/EOBAG001700010991/EOBAG000820051991/EOBAG000260240994/EOBAG001320156994/EOBAG001790019994	Dffb/Dcps/Hmox1/Spag5/Gpi1/Parn	6	3	EOBAG001700010991/EOBAG000260240994/EOBAG001790019994	3	EOBAG000600116991/EOBAG000820051991/EOBAG001320156994
BP	GO:0030001	metal ion transport	12/831	57/4164	0.470373	0.999918	EOBAG000140168991/EOBAG000420003991/EOBAG000310117991/EOBAG000020227991/EOBAG003090018993/EOBAG000130099991/EOBAG000540025991/EOBAG000280010794/EOBAG000730012991/EOBAG001800035994/EOBAG000830092991/EOBAG000310281992	Slc39a4/Kcnj1/Scn8a/Itpr1/Scnn1b/Kcnmb3/Nipal2/Scn7a/Slc31a1/Slc39a1/Slc39a3/Slc39a5	12	9	EOBAG000140168991/EOBAG000420003991/EOBAG000020227991/EOBAG003090018993/EOBAG000280010794/EOBAG000730012991/EOBAG001800035994/EOBAG000830092991/EOBAG000310281992	3	EOBAG000310117991/EOBAG000130099991/EOBAG000540025991
BP	GO:0090407	organophosphate biosynthetic process	16/831	77/4164	0.473585	0.999918	EOBAG003970026884/EOBAG000030172991/EOBAG000120163991/EOBAG000080044994/EOBAG000680065992/EOBAG000430023991/EOBAG000260012994/EOBAG000290083992/EOBAG000600143991/EOBAG000260240994/EOBAG001800029095/EOBAG001550008991/EOBAG001320156994/EOBAG001920076594/EOBAG000030007992/EOBAG000290077794	Qprt/Adcy3/Adssl1/Dhfr/Npr2/Nampt/Gucy2e/Pigq/Nadk/Spag5/EOBAG001800029095/Chpt1/Gpi1/Nme6/Pigf/Nme4	16	9	EOBAG000120163991/EOBAG000080044994/EOBAG000680065992/EOBAG000430023991/EOBAG000600143991/EOBAG000260240994/EOBAG001550008991/EOBAG000030007992/EOBAG000290077794	7	EOBAG003970026884/EOBAG000030172991/EOBAG000260012994/EOBAG000290083992/EOBAG001800029095/EOBAG001320156994/EOBAG001920076594
BP	GO:0006468	protein phosphorylation	68/831	337/4164	0.481313	0.999918	EOBAG013220001005/EOBAG001690028894/EOBAG001390039993/EOBAG001370061991/EOBAG002320026993/EOBAG006880002095/EOBAG000050197893/EOBAG006500001005/EOBAG002810021991/EOBAG000020047991/EOBAG000990013991/EOBAG000640042991/EOBAG004380010095/EOBAG000390094694/EOBAG000060095991/EOBAG001290019994/EOBAG000680065992/EOBAG002490015991/EOBAG002370004991/EOBAG002630001095/EOBAG000700125991/EOBAG001740026994/EOB…	EOBAG013220001005/Dclk3/Grk1/Pask/Srms/EOBAG006880002095/Pkig/EOBAG006500001005/Tssk4/Trpm7/Camk1/Ripk4/EOBAG004380010095/Epha10/Kit/Lmtk2/Npr2/Scyl3/Cdk6/EOBAG002630001095/Limk2/Ripk2/Ddr2/Gucy2e/Ptk2b/Vrk3/Csnk1e/Mast3/Rps6ka1/EOBAG052360001095/Tek/Tec/Ulk3/Cdk11b/EOBAG009330001095/Fes/Spag5/Stk17b/Pink1/Pxk/EOBAG000040015005/Prkg1/EOBAG003940004005/EOBAG001800029095/Nek4/Vrk2/Pskh1/Flt1/Lats1/…	68	35	EOBAG001390039993/EOBAG001370061991/EOBAG002320026993/EOBAG006880002095/EOBAG006500001005/EOBAG000020047991/EOBAG000990013991/EOBAG004380010095/EOBAG001290019994/EOBAG000680065992/EOBAG002490015991/EOBAG002630001095/EOBAG052360001095/EOBAG000060071991/EOBAG000600146994/EOBAG009330001095/EOBAG000260240994/EOBAG000070030991/EOBAG000040015005/EOBAG001130041994/EOBAG002020005991/EOBAG000110060991/EOB…	33	EOBAG013220001005/EOBAG001690028894/EOBAG000050197893/EOBAG002810021991/EOBAG000640042991/EOBAG000390094694/EOBAG000060095991/EOBAG002370004991/EOBAG000700125991/EOBAG001740026994/EOBAG001360034991/EOBAG000260012994/EOBAG001070040991/EOBAG001900079991/EOBAG000520025694/EOBAG003340034894/EOBAG000900051991/EOBAG001640009991/EOBAG000170058994/EOBAG000040051794/EOBAG002800014894/EOBAG000900137991/EOB…
BP	GO:0006812	cation transport	21/831	103/4164	0.495972	0.999918	EOBAG000140168991/EOBAG001710008991/EOBAG000420003991/EOBAG000310117991/EOBAG004490023991/EOBAG000020227991/EOBAG003490031991/EOBAG003090018993/EOBAG000130099991/EOBAG000540025991/EOBAG000270075095/EOBAG000280010794/EOBAG000730012991/EOBAG001800035994/EOBAG000070285994/EOBAG000060046991/EOBAG000020018991/EOBAG000850045664/EOBAG000830092991/EOBAG000310281992/EOBAG000260125992	Slc39a4/Atp6v0a4/Kcnj1/Scn8a/Tmem38a/Itpr1/P2rx3/Scnn1b/Kcnmb3/Nipal2/EOBAG000270075095/Scn7a/Slc31a1/Slc39a1/Atp6v0a2/Slc30a9/Slc30a4/SLC9C2/Slc39a3/Slc39a5/P2rx1	21	15	EOBAG000140168991/EOBAG001710008991/EOBAG000420003991/EOBAG004490023991/EOBAG000020227991/EOBAG003490031991/EOBAG003090018993/EOBAG000280010794/EOBAG000730012991/EOBAG001800035994/EOBAG000070285994/EOBAG000060046991/EOBAG000850045664/EOBAG000830092991/EOBAG000310281992	6	EOBAG000310117991/EOBAG000130099991/EOBAG000540025991/EOBAG000270075095/EOBAG000020018991/EOBAG000260125992
BP	GO:0015988	energy coupled proton transmembrane transport, against electrochemical gradient	3/831	13/4164	0.496929	0.999918	EOBAG001710008991/EOBAG000270075095/EOBAG000070285994	Atp6v0a4/EOBAG000270075095/Atp6v0a2	3	2	EOBAG001710008991/EOBAG000070285994	1	EOBAG000270075095
BP	GO:0015991	ATP hydrolysis coupled proton transport	3/831	13/4164	0.496929	0.999918	EOBAG001710008991/EOBAG000270075095/EOBAG000070285994	Atp6v0a4/EOBAG000270075095/Atp6v0a2	3	2	EOBAG001710008991/EOBAG000070285994	1	EOBAG000270075095
BP	GO:0016042	lipid catabolic process	3/831	13/4164	0.496929	0.999918	EOBAG000580118994/EOBAG000120006991/EOBAG000580080893	Pla2g4b/Galc/Plcb2	3	1	EOBAG000120006991	2	EOBAG000580118994/EOBAG000580080893
BP	GO:0090662	ATP hydrolysis coupled transmembrane transport	3/831	13/4164	0.496929	0.999918	EOBAG001710008991/EOBAG000270075095/EOBAG000070285994	Atp6v0a4/EOBAG000270075095/Atp6v0a2	3	2	EOBAG001710008991/EOBAG000070285994	1	EOBAG000270075095
BP	GO:0099131	ATP hydrolysis coupled ion transmembrane transport	3/831	13/4164	0.496929	0.999918	EOBAG001710008991/EOBAG000270075095/EOBAG000070285994	Atp6v0a4/EOBAG000270075095/Atp6v0a2	3	2	EOBAG001710008991/EOBAG000070285994	1	EOBAG000270075095
BP	GO:0099132	ATP hydrolysis coupled cation transmembrane transport	3/831	13/4164	0.496929	0.999918	EOBAG001710008991/EOBAG000270075095/EOBAG000070285994	Atp6v0a4/EOBAG000270075095/Atp6v0a2	3	2	EOBAG001710008991/EOBAG000070285994	1	EOBAG000270075095
BP	GO:0034220	ion transmembrane transport	9/831	43/4164	0.497173	0.999918	EOBAG001710008991/EOBAG001740014095/EOBAG000020227991/EOBAG003490031991/EOBAG000270075095/EOBAG001480031085/EOBAG000730012991/EOBAG000070285994/EOBAG000260125992	Atp6v0a4/EOBAG001740014095/Itpr1/P2rx3/EOBAG000270075095/EOBAG001480031085/Slc31a1/Atp6v0a2/P2rx1	9	6	EOBAG001710008991/EOBAG000020227991/EOBAG003490031991/EOBAG001480031085/EOBAG000730012991/EOBAG000070285994	3	EOBAG001740014095/EOBAG000270075095/EOBAG000260125992
BP	GO:0006091	generation of precursor metabolites and energy	4/831	18/4164	0.497316	0.999918	novel.2155/EOBAG000260240994/EOBAG001320156994/EOBAG003130040994	-/Spag5/Gpi1/Ndufa7	4	2	EOBAG000260240994/EOBAG003130040994	2	novel.2155/EOBAG001320156994
BP	GO:0006165	nucleoside diphosphate phosphorylation	4/831	18/4164	0.497316	0.999918	EOBAG000260240994/EOBAG001320156994/EOBAG001920076594/EOBAG000290077794	Spag5/Gpi1/Nme6/Nme4	4	2	EOBAG000260240994/EOBAG000290077794	2	EOBAG001320156994/EOBAG001920076594
BP	GO:0010605	negative regulation of macromolecule metabolic process	4/831	18/4164	0.497316	0.999918	EOBAG000050197893/EOBAG001700010991/EOBAG001790019994/EOBAG000550003991	Pkig/Dcps/Parn/Pkia	4	2	EOBAG001700010991/EOBAG001790019994	2	EOBAG000050197893/EOBAG000550003991
BP	GO:0046939	nucleotide phosphorylation	4/831	18/4164	0.497316	0.999918	EOBAG000260240994/EOBAG001320156994/EOBAG001920076594/EOBAG000290077794	Spag5/Gpi1/Nme6/Nme4	4	2	EOBAG000260240994/EOBAG000290077794	2	EOBAG001320156994/EOBAG001920076594
BP	GO:0006644	phospholipid metabolic process	7/831	33/4164	0.49735	0.999918	EOBAG000580118994/EOBAG000570132991/EOBAG000290083992/EOBAG000540072991/EOBAG001550008991/EOBAG000830078993/EOBAG000030007992	Pla2g4b/Pip5kl1/Pigq/Tmem55a/Chpt1/Cactin/Pigf	7	2	EOBAG001550008991/EOBAG000030007992	5	EOBAG000580118994/EOBAG000570132991/EOBAG000290083992/EOBAG000540072991/EOBAG000830078993
BP	GO:0098655	cation transmembrane transport	7/831	33/4164	0.49735	0.999918	EOBAG001710008991/EOBAG000020227991/EOBAG003490031991/EOBAG000270075095/EOBAG000730012991/EOBAG000070285994/EOBAG000260125992	Atp6v0a4/Itpr1/P2rx3/EOBAG000270075095/Slc31a1/Atp6v0a2/P2rx1	7	5	EOBAG001710008991/EOBAG000020227991/EOBAG003490031991/EOBAG000730012991/EOBAG000070285994	2	EOBAG000270075095/EOBAG000260125992
BP	GO:0040007	growth	6/831	28/4164	0.497408	0.999918	EOBAG001100011992/EOBAG000050321893/EOBAG001460060991/EOBAG000810167994/EOBAG000140057893/EOBAG001530009991	Bmp6/Bmp7/Igfbp2/Igfbp4/Wisp1/Igfbp3	6	1	EOBAG001530009991	5	EOBAG001100011992/EOBAG000050321893/EOBAG001460060991/EOBAG000810167994/EOBAG000140057893
BP	GO:0034655	nucleobase-containing compound catabolic process	5/831	23/4164	0.497417	0.999918	EOBAG000600116991/EOBAG001700010991/EOBAG000260240994/EOBAG001320156994/EOBAG001790019994	Dffb/Dcps/Spag5/Gpi1/Parn	5	3	EOBAG001700010991/EOBAG000260240994/EOBAG001790019994	2	EOBAG000600116991/EOBAG001320156994
BP	GO:0007049	cell cycle	8/831	39/4164	0.529399	0.999918	EOBAG000270162894/EOBAG000010143994/EOBAG000310002991/EOBAG000050143991/EOBAG001550018994/EOBAG000600025991/EOBAG000190074993/EOBAG000260100884	Gas2l2/Cfap44/Syce1/Rbl1/Gas2l3/Miip/Rsph9/Mis12	8	3	EOBAG000270162894/EOBAG000050143991/EOBAG000260100884	5	EOBAG000010143994/EOBAG000310002991/EOBAG001550018994/EOBAG000600025991/EOBAG000190074993
BP	GO:0010941	regulation of cell death	7/831	34/4164	0.531752	0.999918	EOBAG001740026994/EOBAG002810048994/EOBAG000310031991/EOBAG001620016892/EOBAG000770069794/EOBAG001370069992/EOBAG001290057894	Ripk2/Gm20521/Bnip3/Bcl2/Birc3/Bok/Card11	7	3	EOBAG002810048994/EOBAG001620016892/EOBAG001370069992	4	EOBAG001740026994/EOBAG000310031991/EOBAG000770069794/EOBAG001290057894
BP	GO:0042981	regulation of apoptotic process	7/831	34/4164	0.531752	0.999918	EOBAG001740026994/EOBAG002810048994/EOBAG000310031991/EOBAG001620016892/EOBAG000770069794/EOBAG001370069992/EOBAG001290057894	Ripk2/Gm20521/Bnip3/Bcl2/Birc3/Bok/Card11	7	3	EOBAG002810048994/EOBAG001620016892/EOBAG001370069992	4	EOBAG001740026994/EOBAG000310031991/EOBAG000770069794/EOBAG001290057894
BP	GO:0043067	regulation of programmed cell death	7/831	34/4164	0.531752	0.999918	EOBAG001740026994/EOBAG002810048994/EOBAG000310031991/EOBAG001620016892/EOBAG000770069794/EOBAG001370069992/EOBAG001290057894	Ripk2/Gm20521/Bnip3/Bcl2/Birc3/Bok/Card11	7	3	EOBAG002810048994/EOBAG001620016892/EOBAG001370069992	4	EOBAG001740026994/EOBAG000310031991/EOBAG000770069794/EOBAG001290057894
BP	GO:0019439	aromatic compound catabolic process	6/831	29/4164	0.534649	0.999918	EOBAG000600116991/EOBAG001700010991/EOBAG000820051991/EOBAG000260240994/EOBAG001320156994/EOBAG001790019994	Dffb/Dcps/Hmox1/Spag5/Gpi1/Parn	6	3	EOBAG001700010991/EOBAG000260240994/EOBAG001790019994	3	EOBAG000600116991/EOBAG000820051991/EOBAG001320156994
BP	GO:1901361	organic cyclic compound catabolic process	6/831	29/4164	0.534649	0.999918	EOBAG000600116991/EOBAG001700010991/EOBAG000820051991/EOBAG000260240994/EOBAG001320156994/EOBAG001790019994	Dffb/Dcps/Hmox1/Spag5/Gpi1/Parn	6	3	EOBAG001700010991/EOBAG000260240994/EOBAG001790019994	3	EOBAG000600116991/EOBAG000820051991/EOBAG001320156994
BP	GO:0016310	phosphorylation	72/831	362/4164	0.536252	0.999918	EOBAG013220001005/EOBAG001690028894/EOBAG001390039993/EOBAG001370061991/EOBAG002320026993/EOBAG006880002095/EOBAG000050197893/EOBAG006500001005/EOBAG002810021991/EOBAG000020047991/EOBAG000990013991/EOBAG000640042991/EOBAG004380010095/EOBAG000390094694/EOBAG000060095991/EOBAG001290019994/EOBAG000680065992/EOBAG002490015991/EOBAG002370004991/EOBAG002630001095/EOBAG000700125991/EOBAG001740026994/EOB…	EOBAG013220001005/Dclk3/Grk1/Pask/Srms/EOBAG006880002095/Pkig/EOBAG006500001005/Tssk4/Trpm7/Camk1/Ripk4/EOBAG004380010095/Epha10/Kit/Lmtk2/Npr2/Scyl3/Cdk6/EOBAG002630001095/Limk2/Ripk2/Ddr2/Gucy2e/Ptk2b/Vrk3/Csnk1e/Mast3/Rps6ka1/EOBAG052360001095/Tek/Tec/Ulk3/Cdk11b/EOBAG009330001095/Fes/Spag5/Stk17b/Pink1/Pxk/EOBAG000040015005/Prkg1/EOBAG003940004005/EOBAG001800029095/Nek4/Vrk2/Pskh1/Flt1/Lats1/…	72	37	EOBAG001390039993/EOBAG001370061991/EOBAG002320026993/EOBAG006880002095/EOBAG006500001005/EOBAG000020047991/EOBAG000990013991/EOBAG004380010095/EOBAG001290019994/EOBAG000680065992/EOBAG002490015991/EOBAG002630001095/EOBAG052360001095/EOBAG000060071991/EOBAG000600146994/EOBAG009330001095/EOBAG000260240994/EOBAG000070030991/EOBAG000040015005/EOBAG001130041994/EOBAG002020005991/EOBAG000110060991/EOB…	35	EOBAG013220001005/EOBAG001690028894/EOBAG000050197893/EOBAG002810021991/EOBAG000640042991/EOBAG000390094694/EOBAG000060095991/EOBAG002370004991/EOBAG000700125991/EOBAG001740026994/EOBAG001360034991/EOBAG000260012994/EOBAG001070040991/EOBAG001900079991/EOBAG000520025694/EOBAG003340034894/EOBAG000900051991/EOBAG001640009991/EOBAG000170058994/EOBAG000040051794/EOBAG002800014894/EOBAG000900137991/EOB…
BP	GO:0046488	phosphatidylinositol metabolic process	5/831	24/4164	0.538352	0.999918	EOBAG000570132991/EOBAG000290083992/EOBAG000540072991/EOBAG000830078993/EOBAG000030007992	Pip5kl1/Pigq/Tmem55a/Cactin/Pigf	5	1	EOBAG000030007992	4	EOBAG000570132991/EOBAG000290083992/EOBAG000540072991/EOBAG000830078993
BP	GO:0009132	nucleoside diphosphate metabolic process	4/831	19/4164	0.543335	0.999918	EOBAG000260240994/EOBAG001320156994/EOBAG001920076594/EOBAG000290077794	Spag5/Gpi1/Nme6/Nme4	4	2	EOBAG000260240994/EOBAG000290077794	2	EOBAG001320156994/EOBAG001920076594
BP	GO:0009451	RNA modification	4/831	19/4164	0.543335	0.999918	EOBAG000430032991/EOBAG000950004993/EOBAG000770067095/EOBAG000990017991	Pus7/Naf1/EOBAG000770067095/Rpusd3	4	0		4	EOBAG000430032991/EOBAG000950004993/EOBAG000770067095/EOBAG000990017991
BP	GO:0009892	negative regulation of metabolic process	4/831	19/4164	0.543335	0.999918	EOBAG000050197893/EOBAG001700010991/EOBAG001790019994/EOBAG000550003991	Pkig/Dcps/Parn/Pkia	4	2	EOBAG001700010991/EOBAG001790019994	2	EOBAG000050197893/EOBAG000550003991
BP	GO:0015698	inorganic anion transport	4/831	19/4164	0.543335	0.999918	EOBAG001770032991/EOBAG000540069991/EOBAG001720017991/EOBAG002110039991	Slc26a8/Slc26a7/Clcn4/Slc26a11	4	0		4	EOBAG001770032991/EOBAG000540069991/EOBAG001720017991/EOBAG002110039991
BP	GO:0045786	negative regulation of cell cycle	3/831	14/4164	0.550594	0.999918	EOBAG000270162894/EOBAG001550018994/EOBAG000600025991	Gas2l2/Gas2l3/Miip	3	1	EOBAG000270162894	2	EOBAG001550018994/EOBAG000600025991
BP	GO:0006650	glycerophospholipid metabolic process	5/831	25/4164	0.577672	0.999918	EOBAG000570132991/EOBAG000290083992/EOBAG000540072991/EOBAG000830078993/EOBAG000030007992	Pip5kl1/Pigq/Tmem55a/Cactin/Pigf	5	1	EOBAG000030007992	4	EOBAG000570132991/EOBAG000290083992/EOBAG000540072991/EOBAG000830078993
BP	GO:0046486	glycerolipid metabolic process	5/831	25/4164	0.577672	0.999918	EOBAG000570132991/EOBAG000290083992/EOBAG000540072991/EOBAG000830078993/EOBAG000030007992	Pip5kl1/Pigq/Tmem55a/Cactin/Pigf	5	1	EOBAG000030007992	4	EOBAG000570132991/EOBAG000290083992/EOBAG000540072991/EOBAG000830078993
BP	GO:0007265	Ras protein signal transduction	10/831	51/4164	0.581356	0.999918	EOBAG009590001295/EOBAG000600124991/EOBAG000170006991/EOBAG003130010994/EOBAG001770014991/EOBAG000250064991/EOBAG002110015095/EOBAG000010220894/EOBAG000550051991/EOBAG001920103991	EOBAG009590001295/Prdm16/Rasgrf1/Arhgef18/Fgd2/Arhgef5/EOBAG002110015095/Kalrn/Prex2/Als2cl	10	3	EOBAG009590001295/EOBAG000010220894/EOBAG001920103991	7	EOBAG000600124991/EOBAG000170006991/EOBAG003130010994/EOBAG001770014991/EOBAG000250064991/EOBAG002110015095/EOBAG000550051991
BP	GO:0046578	regulation of Ras protein signal transduction	10/831	51/4164	0.581356	0.999918	EOBAG009590001295/EOBAG000600124991/EOBAG000170006991/EOBAG003130010994/EOBAG001770014991/EOBAG000250064991/EOBAG002110015095/EOBAG000010220894/EOBAG000550051991/EOBAG001920103991	EOBAG009590001295/Prdm16/Rasgrf1/Arhgef18/Fgd2/Arhgef5/EOBAG002110015095/Kalrn/Prex2/Als2cl	10	3	EOBAG009590001295/EOBAG000010220894/EOBAG001920103991	7	EOBAG000600124991/EOBAG000170006991/EOBAG003130010994/EOBAG001770014991/EOBAG000250064991/EOBAG002110015095/EOBAG000550051991
BP	GO:0032259	methylation	4/831	20/4164	0.58708	0.999918	EOBAG002740036994/EOBAG000570092991/EOBAG000110123991/EOBAG000580140994	Suv39h1/Ntmt1/Cmtr2/Lcmt2	4	2	EOBAG002740036994/EOBAG000110123991	2	EOBAG000570092991/EOBAG000580140994
BP	GO:0023051	regulation of signaling	15/831	77/4164	0.588119	0.999918	EOBAG009590001295/EOBAG000600124991/EOBAG000170006991/EOBAG003130010994/EOBAG001070040991/EOBAG001770014991/EOBAG000250064991/EOBAG000100084992/EOBAG000200093994/EOBAG001370028994/EOBAG002110015095/EOBAG003280008554/EOBAG000010220894/EOBAG000550051991/EOBAG001920103991	EOBAG009590001295/Prdm16/Rasgrf1/Arhgef18/Ptk2b/Fgd2/Arhgef5/Cnksr3/Lamtor3/Ube2f/EOBAG002110015095/Rep15/Kalrn/Prex2/Als2cl	15	4	EOBAG009590001295/EOBAG003280008554/EOBAG000010220894/EOBAG001920103991	11	EOBAG000600124991/EOBAG000170006991/EOBAG003130010994/EOBAG001070040991/EOBAG001770014991/EOBAG000250064991/EOBAG000100084992/EOBAG000200093994/EOBAG001370028994/EOBAG002110015095/EOBAG000550051991
BP	GO:0044255	cellular lipid metabolic process	12/831	62/4164	0.598668	0.999918	EOBAG014260001991/EOBAG000580118994/EOBAG005500001095/EOBAG000570132991/EOBAG000290083992/EOBAG000120006991/EOBAG000540072991/EOBAG001930003994/EOBAG002890003992/EOBAG001550008991/EOBAG000830078993/EOBAG000030007992	Acer2/Pla2g4b/EOBAG005500001095/Pip5kl1/Pigq/Galc/Tmem55a/Sc5d/Hmgcs1/Chpt1/Cactin/Pigf	12	6	EOBAG014260001991/EOBAG005500001095/EOBAG000120006991/EOBAG001930003994/EOBAG001550008991/EOBAG000030007992	6	EOBAG000580118994/EOBAG000570132991/EOBAG000290083992/EOBAG000540072991/EOBAG002890003992/EOBAG000830078993
BP	GO:0006664	glycolipid metabolic process	3/831	15/4164	0.600712	0.999918	EOBAG000290083992/EOBAG000120006991/EOBAG000030007992	Pigq/Galc/Pigf	3	2	EOBAG000120006991/EOBAG000030007992	1	EOBAG000290083992
BP	GO:0061024	membrane organization	3/831	15/4164	0.600712	0.999918	EOBAG000180063991/EOBAG000110127991/EOBAG001290015991	Miga1/Mtss1l/Baiap2l1	3	1	EOBAG000180063991	2	EOBAG000110127991/EOBAG001290015991
BP	GO:1903509	liposaccharide metabolic process	3/831	15/4164	0.600712	0.999918	EOBAG000290083992/EOBAG000120006991/EOBAG000030007992	Pigq/Galc/Pigf	3	2	EOBAG000120006991/EOBAG000030007992	1	EOBAG000290083992
BP	GO:0006457	protein folding	8/831	42/4164	0.620513	0.999918	EOBAG000390061894/EOBAG000680006992/EOBAG001470093991/EOBAG001870051991/EOBAG000190084394/EOBAG000080022991/EOBAG002800006994/EOBAG003220007994	Ppie/Dnaja1/Fkbp4/Canx/HSP90AB1/Tbca/Hspe1/Dnajb1	8	8	EOBAG000390061894/EOBAG000680006992/EOBAG001470093991/EOBAG001870051991/EOBAG000190084394/EOBAG000080022991/EOBAG002800006994/EOBAG003220007994	0
BP	GO:0006221	pyrimidine nucleotide biosynthetic process	2/831	10/4164	0.623173	0.999918	EOBAG001920076594/EOBAG000290077794	Nme6/Nme4	2	1	EOBAG000290077794	1	EOBAG001920076594
BP	GO:0009163	nucleoside biosynthetic process	2/831	10/4164	0.623173	0.999918	EOBAG001920076594/EOBAG000290077794	Nme6/Nme4	2	1	EOBAG000290077794	1	EOBAG001920076594
BP	GO:0019220	regulation of phosphate metabolic process	2/831	10/4164	0.623173	0.999918	EOBAG000050197893/EOBAG000550003991	Pkig/Pkia	2	0		2	EOBAG000050197893/EOBAG000550003991
BP	GO:0040011	locomotion	2/831	10/4164	0.623173	0.999918	EOBAG002320048992/EOBAG000600025991	Lama5/Miip	2	1	EOBAG002320048992	1	EOBAG000600025991
BP	GO:0042455	ribonucleoside biosynthetic process	2/831	10/4164	0.623173	0.999918	EOBAG001920076594/EOBAG000290077794	Nme6/Nme4	2	1	EOBAG000290077794	1	EOBAG001920076594
BP	GO:0051174	regulation of phosphorus metabolic process	2/831	10/4164	0.623173	0.999918	EOBAG000050197893/EOBAG000550003991	Pkig/Pkia	2	0		2	EOBAG000050197893/EOBAG000550003991
BP	GO:0070838	divalent metal ion transport	2/831	10/4164	0.623173	0.999918	EOBAG000020227991/EOBAG000540025991	Itpr1/Nipal2	2	1	EOBAG000020227991	1	EOBAG000540025991
BP	GO:0072511	divalent inorganic cation transport	2/831	10/4164	0.623173	0.999918	EOBAG000020227991/EOBAG000540025991	Itpr1/Nipal2	2	1	EOBAG000020227991	1	EOBAG000540025991
BP	GO:1901659	glycosyl compound biosynthetic process	2/831	10/4164	0.623173	0.999918	EOBAG001920076594/EOBAG000290077794	Nme6/Nme4	2	1	EOBAG000290077794	1	EOBAG001920076594
BP	GO:0005975	carbohydrate metabolic process	17/831	89/4164	0.62353	0.999918	EOBAG000630007993/EOBAG000260132994/EOBAG000920002994/EOBAG000250001005/EOBAG000630037991/EOBAG001870048893/EOBAG000100027991/EOBAG002100022991/EOBAG000260240994/EOBAG003220064994/EOBAG000680111991/EOBAG001320156994/EOBAG001710039794/EOBAG000470023894/EOBAG000120104991/EOBAG000530052991/EOBAG000030056991	Pgghg/Shpk/Pfkfb2/EOBAG000250001005/Chid1/Mgat4b/Fuca2/Ldhb/Spag5/Man2b1/Nans/Gpi1/Mgam/Gba3/Hhipl1/Mgat4a/Galm	17	7	EOBAG000630007993/EOBAG000260132994/EOBAG000920002994/EOBAG000630037991/EOBAG000260240994/EOBAG000530052991/EOBAG000030056991	10	EOBAG000250001005/EOBAG001870048893/EOBAG000100027991/EOBAG002100022991/EOBAG003220064994/EOBAG000680111991/EOBAG001320156994/EOBAG001710039794/EOBAG000470023894/EOBAG000120104991
BP	GO:0006820	anion transport	7/831	37/4164	0.628519	0.999918	EOBAG001770032991/EOBAG001740014095/EOBAG000540069991/EOBAG001720017991/EOBAG002110039991/EOBAG001730026991/EOBAG001480031085	Slc26a8/EOBAG001740014095/Slc26a7/Clcn4/Slc26a11/Slc4a4/EOBAG001480031085	7	1	EOBAG001480031085	6	EOBAG001770032991/EOBAG001740014095/EOBAG000540069991/EOBAG001720017991/EOBAG002110039991/EOBAG001730026991
BP	GO:0006605	protein targeting	3/831	16/4164	0.647	0.999918	novel.1029/EOBAG000770069794/EOBAG001800071894	-/Birc3/Mtx1	3	2	novel.1029/EOBAG001800071894	1	EOBAG000770069794
BP	GO:0008654	phospholipid biosynthetic process	3/831	16/4164	0.647	0.999918	EOBAG000290083992/EOBAG001550008991/EOBAG000030007992	Pigq/Chpt1/Pigf	3	2	EOBAG001550008991/EOBAG000030007992	1	EOBAG000290083992
BP	GO:0009144	purine nucleoside triphosphate metabolic process	5/831	27/4164	0.650583	0.999918	EOBAG000260240994/EOBAG001320156994/EOBAG001920076594/EOBAG003130040994/EOBAG000290077794	Spag5/Gpi1/Nme6/Ndufa7/Nme4	5	3	EOBAG000260240994/EOBAG003130040994/EOBAG000290077794	2	EOBAG001320156994/EOBAG001920076594
BP	GO:0009199	ribonucleoside triphosphate metabolic process	5/831	27/4164	0.650583	0.999918	EOBAG000260240994/EOBAG001320156994/EOBAG001920076594/EOBAG003130040994/EOBAG000290077794	Spag5/Gpi1/Nme6/Ndufa7/Nme4	5	3	EOBAG000260240994/EOBAG003130040994/EOBAG000290077794	2	EOBAG001320156994/EOBAG001920076594
BP	GO:0009205	purine ribonucleoside triphosphate metabolic process	5/831	27/4164	0.650583	0.999918	EOBAG000260240994/EOBAG001320156994/EOBAG001920076594/EOBAG003130040994/EOBAG000290077794	Spag5/Gpi1/Nme6/Ndufa7/Nme4	5	3	EOBAG000260240994/EOBAG003130040994/EOBAG000290077794	2	EOBAG001320156994/EOBAG001920076594
BP	GO:0009117	nucleotide metabolic process	15/831	80/4164	0.651936	0.999918	EOBAG003970026884/EOBAG000030172991/EOBAG000120163991/EOBAG000080044994/EOBAG000680065992/EOBAG000430023991/EOBAG000260012994/EOBAG000600143991/EOBAG000260240994/EOBAG001380004025/EOBAG001800029095/EOBAG001320156994/EOBAG001920076594/EOBAG003130040994/EOBAG000290077794	Qprt/Adcy3/Adssl1/Dhfr/Npr2/Nampt/Gucy2e/Nadk/Spag5/EOBAG001380004025/EOBAG001800029095/Gpi1/Nme6/Ndufa7/Nme4	15	9	EOBAG000120163991/EOBAG000080044994/EOBAG000680065992/EOBAG000430023991/EOBAG000600143991/EOBAG000260240994/EOBAG001380004025/EOBAG003130040994/EOBAG000290077794	6	EOBAG003970026884/EOBAG000030172991/EOBAG000260012994/EOBAG001800029095/EOBAG001320156994/EOBAG001920076594
BP	GO:1902531	regulation of intracellular signal transduction	11/831	59/4164	0.651942	0.999918	EOBAG009590001295/EOBAG000600124991/EOBAG000170006991/EOBAG003130010994/EOBAG001770014991/EOBAG000250064991/EOBAG000200093994/EOBAG002110015095/EOBAG000010220894/EOBAG000550051991/EOBAG001920103991	EOBAG009590001295/Prdm16/Rasgrf1/Arhgef18/Fgd2/Arhgef5/Lamtor3/EOBAG002110015095/Kalrn/Prex2/Als2cl	11	3	EOBAG009590001295/EOBAG000010220894/EOBAG001920103991	8	EOBAG000600124991/EOBAG000170006991/EOBAG003130010994/EOBAG001770014991/EOBAG000250064991/EOBAG000200093994/EOBAG002110015095/EOBAG000550051991
BP	GO:0006486	protein glycosylation	6/831	33/4164	0.669607	0.999918	EOBAG001200012991/EOBAG003320004991/EOBAG000570134994/EOBAG001440026794/EOBAG000660020992/EOBAG000740036594	B3galnt2/St6gal1/St6galnac6/Fut4/Rpn1/Gm34653	6	4	EOBAG001200012991/EOBAG003320004991/EOBAG000570134994/EOBAG000660020992	2	EOBAG001440026794/EOBAG000740036594
BP	GO:0043413	macromolecule glycosylation	6/831	33/4164	0.669607	0.999918	EOBAG001200012991/EOBAG003320004991/EOBAG000570134994/EOBAG001440026794/EOBAG000660020992/EOBAG000740036594	B3galnt2/St6gal1/St6galnac6/Fut4/Rpn1/Gm34653	6	4	EOBAG001200012991/EOBAG003320004991/EOBAG000570134994/EOBAG000660020992	2	EOBAG001440026794/EOBAG000740036594
BP	GO:0070085	glycosylation	6/831	33/4164	0.669607	0.999918	EOBAG001200012991/EOBAG003320004991/EOBAG000570134994/EOBAG001440026794/EOBAG000660020992/EOBAG000740036594	B3galnt2/St6gal1/St6galnac6/Fut4/Rpn1/Gm34653	6	4	EOBAG001200012991/EOBAG003320004991/EOBAG000570134994/EOBAG000660020992	2	EOBAG001440026794/EOBAG000740036594
BP	GO:0006753	nucleoside phosphate metabolic process	15/831	81/4164	0.672018	0.999918	EOBAG003970026884/EOBAG000030172991/EOBAG000120163991/EOBAG000080044994/EOBAG000680065992/EOBAG000430023991/EOBAG000260012994/EOBAG000600143991/EOBAG000260240994/EOBAG001380004025/EOBAG001800029095/EOBAG001320156994/EOBAG001920076594/EOBAG003130040994/EOBAG000290077794	Qprt/Adcy3/Adssl1/Dhfr/Npr2/Nampt/Gucy2e/Nadk/Spag5/EOBAG001380004025/EOBAG001800029095/Gpi1/Nme6/Ndufa7/Nme4	15	9	EOBAG000120163991/EOBAG000080044994/EOBAG000680065992/EOBAG000430023991/EOBAG000600143991/EOBAG000260240994/EOBAG001380004025/EOBAG003130040994/EOBAG000290077794	6	EOBAG003970026884/EOBAG000030172991/EOBAG000260012994/EOBAG001800029095/EOBAG001320156994/EOBAG001920076594
BP	GO:0006090	pyruvate metabolic process	2/831	11/4164	0.676954	0.999918	EOBAG000260240994/EOBAG001320156994	Spag5/Gpi1	2	1	EOBAG000260240994	1	EOBAG001320156994
BP	GO:0006096	glycolytic process	2/831	11/4164	0.676954	0.999918	EOBAG000260240994/EOBAG001320156994	Spag5/Gpi1	2	1	EOBAG000260240994	1	EOBAG001320156994
BP	GO:0006479	protein methylation	2/831	11/4164	0.676954	0.999918	EOBAG002740036994/EOBAG000570092991	Suv39h1/Ntmt1	2	1	EOBAG002740036994	1	EOBAG000570092991
BP	GO:0006497	protein lipidation	2/831	11/4164	0.676954	0.999918	EOBAG000290083992/EOBAG000030007992	Pigq/Pigf	2	1	EOBAG000030007992	1	EOBAG000290083992
BP	GO:0006506	GPI anchor biosynthetic process	2/831	11/4164	0.676954	0.999918	EOBAG000290083992/EOBAG000030007992	Pigq/Pigf	2	1	EOBAG000030007992	1	EOBAG000290083992
BP	GO:0006661	phosphatidylinositol biosynthetic process	2/831	11/4164	0.676954	0.999918	EOBAG000290083992/EOBAG000030007992	Pigq/Pigf	2	1	EOBAG000030007992	1	EOBAG000290083992
BP	GO:0006757	ATP generation from ADP	2/831	11/4164	0.676954	0.999918	EOBAG000260240994/EOBAG001320156994	Spag5/Gpi1	2	1	EOBAG000260240994	1	EOBAG001320156994
BP	GO:0008213	protein alkylation	2/831	11/4164	0.676954	0.999918	EOBAG002740036994/EOBAG000570092991	Suv39h1/Ntmt1	2	1	EOBAG002740036994	1	EOBAG000570092991
BP	GO:0009119	ribonucleoside metabolic process	2/831	11/4164	0.676954	0.999918	EOBAG001920076594/EOBAG000290077794	Nme6/Nme4	2	1	EOBAG000290077794	1	EOBAG001920076594
BP	GO:0009135	purine nucleoside diphosphate metabolic process	2/831	11/4164	0.676954	0.999918	EOBAG000260240994/EOBAG001320156994	Spag5/Gpi1	2	1	EOBAG000260240994	1	EOBAG001320156994
BP	GO:0009179	purine ribonucleoside diphosphate metabolic process	2/831	11/4164	0.676954	0.999918	EOBAG000260240994/EOBAG001320156994	Spag5/Gpi1	2	1	EOBAG000260240994	1	EOBAG001320156994
BP	GO:0009185	ribonucleoside diphosphate metabolic process	2/831	11/4164	0.676954	0.999918	EOBAG000260240994/EOBAG001320156994	Spag5/Gpi1	2	1	EOBAG000260240994	1	EOBAG001320156994
BP	GO:0016052	carbohydrate catabolic process	2/831	11/4164	0.676954	0.999918	EOBAG000260240994/EOBAG001320156994	Spag5/Gpi1	2	1	EOBAG000260240994	1	EOBAG001320156994
BP	GO:0042158	lipoprotein biosynthetic process	2/831	11/4164	0.676954	0.999918	EOBAG000290083992/EOBAG000030007992	Pigq/Pigf	2	1	EOBAG000030007992	1	EOBAG000290083992
BP	GO:0042866	pyruvate biosynthetic process	2/831	11/4164	0.676954	0.999918	EOBAG000260240994/EOBAG001320156994	Spag5/Gpi1	2	1	EOBAG000260240994	1	EOBAG001320156994
BP	GO:0046031	ADP metabolic process	2/831	11/4164	0.676954	0.999918	EOBAG000260240994/EOBAG001320156994	Spag5/Gpi1	2	1	EOBAG000260240994	1	EOBAG001320156994
BP	GO:0072528	pyrimidine-containing compound biosynthetic process	2/831	11/4164	0.676954	0.999918	EOBAG001920076594/EOBAG000290077794	Nme6/Nme4	2	1	EOBAG000290077794	1	EOBAG001920076594
BP	GO:0009966	regulation of signal transduction	14/831	76/4164	0.677448	0.999918	EOBAG009590001295/EOBAG000600124991/EOBAG000170006991/EOBAG003130010994/EOBAG001070040991/EOBAG001770014991/EOBAG000250064991/EOBAG000100084992/EOBAG000200093994/EOBAG001370028994/EOBAG002110015095/EOBAG000010220894/EOBAG000550051991/EOBAG001920103991	EOBAG009590001295/Prdm16/Rasgrf1/Arhgef18/Ptk2b/Fgd2/Arhgef5/Cnksr3/Lamtor3/Ube2f/EOBAG002110015095/Kalrn/Prex2/Als2cl	14	3	EOBAG009590001295/EOBAG000010220894/EOBAG001920103991	11	EOBAG000600124991/EOBAG000170006991/EOBAG003130010994/EOBAG001070040991/EOBAG001770014991/EOBAG000250064991/EOBAG000100084992/EOBAG000200093994/EOBAG001370028994/EOBAG002110015095/EOBAG000550051991
BP	GO:0010646	regulation of cell communication	14/831	76/4164	0.677448	0.999918	EOBAG009590001295/EOBAG000600124991/EOBAG000170006991/EOBAG003130010994/EOBAG001070040991/EOBAG001770014991/EOBAG000250064991/EOBAG000100084992/EOBAG000200093994/EOBAG001370028994/EOBAG002110015095/EOBAG000010220894/EOBAG000550051991/EOBAG001920103991	EOBAG009590001295/Prdm16/Rasgrf1/Arhgef18/Ptk2b/Fgd2/Arhgef5/Cnksr3/Lamtor3/Ube2f/EOBAG002110015095/Kalrn/Prex2/Als2cl	14	3	EOBAG009590001295/EOBAG000010220894/EOBAG001920103991	11	EOBAG000600124991/EOBAG000170006991/EOBAG003130010994/EOBAG001070040991/EOBAG001770014991/EOBAG000250064991/EOBAG000100084992/EOBAG000200093994/EOBAG001370028994/EOBAG002110015095/EOBAG000550051991
BP	GO:0098660	inorganic ion transmembrane transport	5/831	28/4164	0.683882	0.999918	EOBAG001710008991/EOBAG000020227991/EOBAG000270075095/EOBAG000730012991/EOBAG000070285994	Atp6v0a4/Itpr1/EOBAG000270075095/Slc31a1/Atp6v0a2	5	4	EOBAG001710008991/EOBAG000020227991/EOBAG000730012991/EOBAG000070285994	1	EOBAG000270075095
BP	GO:0098662	inorganic cation transmembrane transport	5/831	28/4164	0.683882	0.999918	EOBAG001710008991/EOBAG000020227991/EOBAG000270075095/EOBAG000730012991/EOBAG000070285994	Atp6v0a4/Itpr1/EOBAG000270075095/Slc31a1/Atp6v0a2	5	4	EOBAG001710008991/EOBAG000020227991/EOBAG000730012991/EOBAG000070285994	1	EOBAG000270075095
BP	GO:0008610	lipid biosynthetic process	7/831	39/4164	0.686322	0.999918	EOBAG002650010894/EOBAG002650008095/EOBAG000290083992/EOBAG001930003994/EOBAG002890003992/EOBAG001550008991/EOBAG000030007992	Hsd3b6/EOBAG002650008095/Pigq/Sc5d/Hmgcs1/Chpt1/Pigf	7	4	EOBAG002650008095/EOBAG001930003994/EOBAG001550008991/EOBAG000030007992	3	EOBAG002650010894/EOBAG000290083992/EOBAG002890003992
BP	GO:0016043	cellular component organization	39/831	207/4164	0.687602	0.999918	EOBAG000060054794/EOBAG003660050394/EOBAG000010143994/EOBAG001080006991/EOBAG001320159991/EOBAG000020047991/EOBAG003320012991/EOBAG000600116991/EOBAG003660016494/EOBAG002590018992/EOBAG002740037991/EOBAG002130003894/EOBAG000180063991/EOBAG000030215992/EOBAG002740036994/EOBAG000580143991/EOBAG004170001494/EOBAG001070040991/EOBAG000110127991/EOBAG000310002991/EOBAG001460060991/EOBAG001290015991/EOB…	Kctd8/Gm6970/Cfap44/Cenph/Kctd15/Trpm7/Tbccd1/Dffb/Hist1h1e/Nfu1/Wdr13/Nap1l3/Miga1/Kcns3/Suv39h1/Tubgcp4/HIST1H1D/Ptk2b/Mtss1l/Syce1/Igfbp2/Baiap2l1/Hist1h1t/Nsg2/Diaph1/-/Hist1h1a/Rsph9/Top2b/Igfbp4/Crtc2/Tbca/Smc2/Wisp1/Igfbp3/Trpm3/Smc1a/Mtx1/Vma21	39	16	EOBAG003660050394/EOBAG001080006991/EOBAG001320159991/EOBAG000020047991/EOBAG003320012991/EOBAG000180063991/EOBAG002740036994/EOBAG000580143991/EOBAG003660003892/EOBAG001250026894/EOBAG001800034992/EOBAG000080022991/EOBAG001530009991/EOBAG001840009993/EOBAG003180005991/EOBAG001800071894	23	EOBAG000060054794/EOBAG000010143994/EOBAG000600116991/EOBAG003660016494/EOBAG002590018992/EOBAG002740037991/EOBAG002130003894/EOBAG000030215992/EOBAG004170001494/EOBAG001070040991/EOBAG000110127991/EOBAG000310002991/EOBAG001460060991/EOBAG001290015991/EOBAG000290054994/EOBAG000300116794/novel.1765/EOBAG004170008892/EOBAG000190074993/EOBAG000810167994/EOBAG000730072994/EOBAG000140057893/EOBAG00266…
BP	GO:0006814	sodium ion transport	3/831	17/4164	0.689341	0.999918	EOBAG000310117991/EOBAG003090018993/EOBAG000280010794	Scn8a/Scnn1b/Scn7a	3	2	EOBAG003090018993/EOBAG000280010794	1	EOBAG000310117991
BP	GO:0009147	pyrimidine nucleoside triphosphate metabolic process	3/831	17/4164	0.689341	0.999918	EOBAG001380004025/EOBAG001920076594/EOBAG000290077794	EOBAG001380004025/Nme6/Nme4	3	2	EOBAG001380004025/EOBAG000290077794	1	EOBAG001920076594
BP	GO:0019637	organophosphate metabolic process	22/831	119/4164	0.69385	0.999918	EOBAG003970026884/EOBAG000030172991/EOBAG000120163991/EOBAG000580118994/EOBAG000080044994/EOBAG000680065992/EOBAG000570132991/EOBAG000430023991/EOBAG000260012994/EOBAG000290083992/EOBAG000540072991/EOBAG000600143991/EOBAG000260240994/EOBAG001380004025/EOBAG001800029095/EOBAG001550008991/EOBAG001320156994/EOBAG001920076594/EOBAG003130040994/EOBAG000830078993/EOBAG000030007992/EOBAG000290077794	Qprt/Adcy3/Adssl1/Pla2g4b/Dhfr/Npr2/Pip5kl1/Nampt/Gucy2e/Pigq/Tmem55a/Nadk/Spag5/EOBAG001380004025/EOBAG001800029095/Chpt1/Gpi1/Nme6/Ndufa7/Cactin/Pigf/Nme4	22	11	EOBAG000120163991/EOBAG000080044994/EOBAG000680065992/EOBAG000430023991/EOBAG000600143991/EOBAG000260240994/EOBAG001380004025/EOBAG001550008991/EOBAG003130040994/EOBAG000030007992/EOBAG000290077794	11	EOBAG003970026884/EOBAG000030172991/EOBAG000580118994/EOBAG000570132991/EOBAG000260012994/EOBAG000290083992/EOBAG000540072991/EOBAG001800029095/EOBAG001320156994/EOBAG001920076594/EOBAG000830078993
BP	GO:0009142	nucleoside triphosphate biosynthetic process	4/831	23/4164	0.702386	0.999918	EOBAG000260240994/EOBAG001320156994/EOBAG001920076594/EOBAG000290077794	Spag5/Gpi1/Nme6/Nme4	4	2	EOBAG000260240994/EOBAG000290077794	2	EOBAG001320156994/EOBAG001920076594
BP	GO:0009145	purine nucleoside triphosphate biosynthetic process	4/831	23/4164	0.702386	0.999918	EOBAG000260240994/EOBAG001320156994/EOBAG001920076594/EOBAG000290077794	Spag5/Gpi1/Nme6/Nme4	4	2	EOBAG000260240994/EOBAG000290077794	2	EOBAG001320156994/EOBAG001920076594
BP	GO:0009201	ribonucleoside triphosphate biosynthetic process	4/831	23/4164	0.702386	0.999918	EOBAG000260240994/EOBAG001320156994/EOBAG001920076594/EOBAG000290077794	Spag5/Gpi1/Nme6/Nme4	4	2	EOBAG000260240994/EOBAG000290077794	2	EOBAG001320156994/EOBAG001920076594
BP	GO:0009206	purine ribonucleoside triphosphate biosynthetic process	4/831	23/4164	0.702386	0.999918	EOBAG000260240994/EOBAG001320156994/EOBAG001920076594/EOBAG000290077794	Spag5/Gpi1/Nme6/Nme4	4	2	EOBAG000260240994/EOBAG000290077794	2	EOBAG001320156994/EOBAG001920076594
BP	GO:0051056	regulation of small GTPase mediated signal transduction	10/831	56/4164	0.705571	0.999918	EOBAG009590001295/EOBAG000600124991/EOBAG000170006991/EOBAG003130010994/EOBAG001770014991/EOBAG000250064991/EOBAG002110015095/EOBAG000010220894/EOBAG000550051991/EOBAG001920103991	EOBAG009590001295/Prdm16/Rasgrf1/Arhgef18/Fgd2/Arhgef5/EOBAG002110015095/Kalrn/Prex2/Als2cl	10	3	EOBAG009590001295/EOBAG000010220894/EOBAG001920103991	7	EOBAG000600124991/EOBAG000170006991/EOBAG003130010994/EOBAG001770014991/EOBAG000250064991/EOBAG002110015095/EOBAG000550051991
BP	GO:0009108	coenzyme biosynthetic process	5/831	29/4164	0.714972	0.999918	EOBAG003970026884/EOBAG000430023991/EOBAG000600143991/EOBAG000260240994/EOBAG001320156994	Qprt/Nampt/Nadk/Spag5/Gpi1	5	3	EOBAG000430023991/EOBAG000600143991/EOBAG000260240994	2	EOBAG003970026884/EOBAG001320156994
BP	GO:0006505	GPI anchor metabolic process	2/831	12/4164	0.724303	0.999918	EOBAG000290083992/EOBAG000030007992	Pigq/Pigf	2	1	EOBAG000030007992	1	EOBAG000290083992
BP	GO:0015711	organic anion transport	2/831	12/4164	0.724303	0.999918	EOBAG001740014095/EOBAG001480031085	EOBAG001740014095/EOBAG001480031085	2	1	EOBAG001480031085	1	EOBAG001740014095
BP	GO:0015849	organic acid transport	2/831	12/4164	0.724303	0.999918	EOBAG001740014095/EOBAG001480031085	EOBAG001740014095/EOBAG001480031085	2	1	EOBAG001480031085	1	EOBAG001740014095
BP	GO:0045017	glycerolipid biosynthetic process	2/831	12/4164	0.724303	0.999918	EOBAG000290083992/EOBAG000030007992	Pigq/Pigf	2	1	EOBAG000030007992	1	EOBAG000290083992
BP	GO:0046474	glycerophospholipid biosynthetic process	2/831	12/4164	0.724303	0.999918	EOBAG000290083992/EOBAG000030007992	Pigq/Pigf	2	1	EOBAG000030007992	1	EOBAG000290083992
BP	GO:0046942	carboxylic acid transport	2/831	12/4164	0.724303	0.999918	EOBAG001740014095/EOBAG001480031085	EOBAG001740014095/EOBAG001480031085	2	1	EOBAG001480031085	1	EOBAG001740014095
BP	GO:0051172	negative regulation of nitrogen compound metabolic process	2/831	12/4164	0.724303	0.999918	EOBAG000050197893/EOBAG000550003991	Pkig/Pkia	2	0		2	EOBAG000050197893/EOBAG000550003991
BP	GO:0007275	multicellular organism development	6/831	35/4164	0.726862	0.999918	EOBAG002320048992/EOBAG000490021991/novel.158/EOBAG000150149794/EOBAG000810010892/EOBAG004650001005	Lama5/Wnt2/-/Churc1/Wnt3/EOBAG004650001005	6	4	EOBAG002320048992/novel.158/EOBAG000150149794/EOBAG000810010892	2	EOBAG000490021991/EOBAG004650001005
BP	GO:0051188	cofactor biosynthetic process	6/831	35/4164	0.726862	0.999918	EOBAG003970026884/EOBAG000430023991/EOBAG000600143991/EOBAG000260240994/EOBAG001320156994/EOBAG000050111991	Qprt/Nampt/Nadk/Spag5/Gpi1/Gss	6	4	EOBAG000430023991/EOBAG000600143991/EOBAG000260240994/EOBAG000050111991	2	EOBAG003970026884/EOBAG001320156994
BP	GO:0015672	monovalent inorganic cation transport	9/831	52/4164	0.737268	0.999918	EOBAG001710008991/EOBAG000420003991/EOBAG000310117991/EOBAG004490023991/EOBAG003090018993/EOBAG000130099991/EOBAG000270075095/EOBAG000280010794/EOBAG000070285994	Atp6v0a4/Kcnj1/Scn8a/Tmem38a/Scnn1b/Kcnmb3/EOBAG000270075095/Scn7a/Atp6v0a2	9	6	EOBAG001710008991/EOBAG000420003991/EOBAG004490023991/EOBAG003090018993/EOBAG000280010794/EOBAG000070285994	3	EOBAG000310117991/EOBAG000130099991/EOBAG000270075095
BP	GO:0016311	dephosphorylation	9/831	52/4164	0.737268	0.999918	EOBAG002300008991/EOBAG001360012993/EOBAG000540072991/EOBAG004620008095/EOBAG000560053992/EOBAG000760019992/EOBAG000630141991/EOBAG001920078991/EOBAG000530079994	Dusp22/Dusp27/Tmem55a/EOBAG004620008095/Dusp23/Pten/Ssh3/Cdc25a/Astl	9	5	EOBAG001360012993/EOBAG004620008095/EOBAG000560053992/EOBAG000760019992/EOBAG000630141991	4	EOBAG002300008991/EOBAG000540072991/EOBAG001920078991/EOBAG000530079994
BP	GO:0006928	movement of cell or subcellular component	11/831	63/4164	0.73892	0.999918	EOBAG000240023991/EOBAG002450033991/EOBAG002320048992/EOBAG000750039693/EOBAG000900135991/EOBAG001480028095/EOBAG000740064991/EOBAG000600058794/EOBAG002110014894/EOBAG000600025991/EOBAG000580132994	Dnah5/Kif2c/Lama5/Dnah6/Kif17/EOBAG001480028095/Kif12/Kif1b/Dnah17/Miip/Stard9	11	4	EOBAG002450033991/EOBAG002320048992/EOBAG000900135991/EOBAG001480028095	7	EOBAG000240023991/EOBAG000750039693/EOBAG000740064991/EOBAG000600058794/EOBAG002110014894/EOBAG000600025991/EOBAG000580132994
BP	GO:0043038	amino acid activation	5/831	30/4164	0.743833	0.999918	EOBAG001790008095/EOBAG000220076991/EOBAG005270005991/EOBAG002620007991/EOBAG004300001694	EOBAG001790008095/Eprs/Rars2/Lars/Tarsl2	5	4	EOBAG000220076991/EOBAG005270005991/EOBAG002620007991/EOBAG004300001694	1	EOBAG001790008095
BP	GO:0043039	tRNA aminoacylation	5/831	30/4164	0.743833	0.999918	EOBAG001790008095/EOBAG000220076991/EOBAG005270005991/EOBAG002620007991/EOBAG004300001694	EOBAG001790008095/Eprs/Rars2/Lars/Tarsl2	5	4	EOBAG000220076991/EOBAG005270005991/EOBAG002620007991/EOBAG004300001694	1	EOBAG001790008095
BP	GO:0071840	cellular component organization or biogenesis	42/831	228/4164	0.749743	0.999918	EOBAG000060054794/EOBAG003660050394/EOBAG000010143994/EOBAG001080006991/EOBAG001320159991/EOBAG000020047991/EOBAG003320012991/EOBAG000600116991/EOBAG003660016494/EOBAG002590018992/EOBAG002740037991/EOBAG002130003894/EOBAG000180063991/EOBAG000030215992/EOBAG002740036994/EOBAG000580143991/EOBAG000950004993/EOBAG004170001494/EOBAG001070040991/EOBAG000110127991/EOBAG000310002991/EOBAG001460060991/EOB…	Kctd8/Gm6970/Cfap44/Cenph/Kctd15/Trpm7/Tbccd1/Dffb/Hist1h1e/Nfu1/Wdr13/Nap1l3/Miga1/Kcns3/Suv39h1/Tubgcp4/Naf1/HIST1H1D/Ptk2b/Mtss1l/Syce1/Igfbp2/Baiap2l1/Hist1h1t/Nsg2/Diaph1/-/Hist1h1a/Rsph9/Rbfa/Top2b/Igfbp4/Crtc2/Tbca/Smc2/Wisp1/Igfbp3/Trpm3/Smc1a/Mtx1/Bop1/Vma21	42	17	EOBAG003660050394/EOBAG001080006991/EOBAG001320159991/EOBAG000020047991/EOBAG003320012991/EOBAG000180063991/EOBAG002740036994/EOBAG000580143991/EOBAG003660003892/EOBAG001250026894/EOBAG001800034992/EOBAG000080022991/EOBAG001530009991/EOBAG001840009993/EOBAG003180005991/EOBAG001800071894/EOBAG000140159991	25	EOBAG000060054794/EOBAG000010143994/EOBAG000600116991/EOBAG003660016494/EOBAG002590018992/EOBAG002740037991/EOBAG002130003894/EOBAG000030215992/EOBAG000950004993/EOBAG004170001494/EOBAG001070040991/EOBAG000110127991/EOBAG000310002991/EOBAG001460060991/EOBAG001290015991/EOBAG000290054994/EOBAG000300116794/novel.1765/EOBAG004170008892/EOBAG000190074993/EOBAG000400004991/EOBAG000810167994/EOBAG00073…
BP	GO:0051128	regulation of cellular component organization	6/831	36/4164	0.752736	0.999918	EOBAG000580143991/EOBAG001460060991/EOBAG000190074993/EOBAG000810167994/EOBAG000140057893/EOBAG001530009991	Tubgcp4/Igfbp2/Rsph9/Igfbp4/Wisp1/Igfbp3	6	2	EOBAG000580143991/EOBAG001530009991	4	EOBAG001460060991/EOBAG000190074993/EOBAG000810167994/EOBAG000140057893
BP	GO:0051259	protein complex oligomerization	6/831	36/4164	0.752736	0.999918	EOBAG000060054794/EOBAG001320159991/EOBAG000020047991/EOBAG000030215992/EOBAG001800034992/EOBAG001840009993	Kctd8/Kctd15/Trpm7/Kcns3/Crtc2/Trpm3	6	4	EOBAG001320159991/EOBAG000020047991/EOBAG001800034992/EOBAG001840009993	2	EOBAG000060054794/EOBAG000030215992
BP	GO:0043603	cellular amide metabolic process	28/831	155/4164	0.755939	0.999918	EOBAG014260001991/EOBAG005500001095/EOBAG000040201994/EOBAG000990051994/EOBAG000290147892/EOBAG001920039095/EOBAG000700154794/EOBAG001790049005/EOBAG000700155994/EOBAG000920013991/EOBAG000120006991/EOBAG000940039884/EOBAG000220076991/EOBAG004140023992/EOBAG006290002991/EOBAG005500002994/EOBAG005270005991/EOBAG001920076594/EOBAG003050027005/EOBAG002620007991/EOBAG000050111991/EOBAG000370019994/EOB…	Acer2/EOBAG005500001095/Spcs2/Rpl32/Rpl3l/EOBAG001920039095/Ggt5/EOBAG001790049005/Ggt1/Eif2d/Galc/Rps13/Eprs/Mettl17/Anxa5/Rps6/Rars2/Nme6/EOBAG003050027005/Lars/Gss/Rpl17/Eif1a/Rps16/Mrpl37/Tarsl2/Rpl5/Mtif3	28	19	EOBAG014260001991/EOBAG005500001095/EOBAG000040201994/EOBAG000700155994/EOBAG000920013991/EOBAG000120006991/EOBAG000940039884/EOBAG000220076991/EOBAG005500002994/EOBAG005270005991/EOBAG003050027005/EOBAG002620007991/EOBAG000050111991/EOBAG000370019994/EOBAG001320040994/EOBAG001500018992/EOBAG004300001694/EOBAG001560021992/EOBAG002040022991	9	EOBAG000990051994/EOBAG000290147892/EOBAG001920039095/EOBAG000700154794/EOBAG001790049005/EOBAG004140023992/EOBAG006290002991/EOBAG001920076594/EOBAG001580018394
BP	GO:0007018	microtubule-based movement	9/831	53/4164	0.758416	0.999918	EOBAG000240023991/EOBAG002450033991/EOBAG000750039693/EOBAG000900135991/EOBAG001480028095/EOBAG000740064991/EOBAG000600058794/EOBAG002110014894/EOBAG000580132994	Dnah5/Kif2c/Dnah6/Kif17/EOBAG001480028095/Kif12/Kif1b/Dnah17/Stard9	9	3	EOBAG002450033991/EOBAG000900135991/EOBAG001480028095	6	EOBAG000240023991/EOBAG000750039693/EOBAG000740064991/EOBAG000600058794/EOBAG002110014894/EOBAG000580132994
BP	GO:0006163	purine nucleotide metabolic process	7/831	42/4164	0.761541	0.999918	EOBAG000120163991/EOBAG000260012994/EOBAG000260240994/EOBAG001320156994/EOBAG001920076594/EOBAG003130040994/EOBAG000290077794	Adssl1/Gucy2e/Spag5/Gpi1/Nme6/Ndufa7/Nme4	7	4	EOBAG000120163991/EOBAG000260240994/EOBAG003130040994/EOBAG000290077794	3	EOBAG000260012994/EOBAG001320156994/EOBAG001920076594
BP	GO:0007267	cell-cell signaling	3/831	19/4164	0.762323	0.999918	EOBAG000490021991/EOBAG000810010892/EOBAG001300051892	Wnt2/Wnt3/Rapsn	3	2	EOBAG000810010892/EOBAG001300051892	1	EOBAG000490021991
BP	GO:0046034	ATP metabolic process	3/831	19/4164	0.762323	0.999918	EOBAG000260240994/EOBAG001320156994/EOBAG003130040994	Spag5/Gpi1/Ndufa7	3	2	EOBAG000260240994/EOBAG003130040994	1	EOBAG001320156994
BP	GO:1902600	proton transmembrane transport	3/831	19/4164	0.762323	0.999918	EOBAG001710008991/EOBAG000270075095/EOBAG000070285994	Atp6v0a4/EOBAG000270075095/Atp6v0a2	3	2	EOBAG001710008991/EOBAG000070285994	1	EOBAG000270075095
BP	GO:0045454	cell redox homeostasis	4/831	25/4164	0.765197	0.999918	EOBAG000080108992/EOBAG004760007992/EOBAG000530043991/EOBAG000820068994	Glrx/Pdia6/Txndc9/Txn2	4	2	EOBAG004760007992/EOBAG000530043991	2	EOBAG000080108992/EOBAG000820068994
BP	GO:0009247	glycolipid biosynthetic process	2/831	13/4164	0.765644	0.999918	EOBAG000290083992/EOBAG000030007992	Pigq/Pigf	2	1	EOBAG000030007992	1	EOBAG000290083992
BP	GO:0010629	negative regulation of gene expression	2/831	13/4164	0.765644	0.999918	EOBAG001700010991/EOBAG001790019994	Dcps/Parn	2	2	EOBAG001700010991/EOBAG001790019994	0
BP	GO:0031324	negative regulation of cellular metabolic process	2/831	13/4164	0.765644	0.999918	EOBAG000050197893/EOBAG000550003991	Pkig/Pkia	2	0		2	EOBAG000050197893/EOBAG000550003991
BP	GO:0043414	macromolecule methylation	2/831	13/4164	0.765644	0.999918	EOBAG002740036994/EOBAG000570092991	Suv39h1/Ntmt1	2	1	EOBAG002740036994	1	EOBAG000570092991
BP	GO:0046467	membrane lipid biosynthetic process	2/831	13/4164	0.765644	0.999918	EOBAG000290083992/EOBAG000030007992	Pigq/Pigf	2	1	EOBAG000030007992	1	EOBAG000290083992
BP	GO:0048583	regulation of response to stimulus	14/831	81/4164	0.7691	0.999918	EOBAG009590001295/EOBAG000600124991/EOBAG000170006991/EOBAG003130010994/EOBAG001070040991/EOBAG001770014991/EOBAG000250064991/EOBAG000100084992/EOBAG000200093994/EOBAG001370028994/EOBAG002110015095/EOBAG000010220894/EOBAG000550051991/EOBAG001920103991	EOBAG009590001295/Prdm16/Rasgrf1/Arhgef18/Ptk2b/Fgd2/Arhgef5/Cnksr3/Lamtor3/Ube2f/EOBAG002110015095/Kalrn/Prex2/Als2cl	14	3	EOBAG009590001295/EOBAG000010220894/EOBAG001920103991	11	EOBAG000600124991/EOBAG000170006991/EOBAG003130010994/EOBAG001070040991/EOBAG001770014991/EOBAG000250064991/EOBAG000100084992/EOBAG000200093994/EOBAG001370028994/EOBAG002110015095/EOBAG000550051991
BP	GO:0006164	purine nucleotide biosynthetic process	6/831	37/4164	0.776778	0.999918	EOBAG000120163991/EOBAG000260012994/EOBAG000260240994/EOBAG001320156994/EOBAG001920076594/EOBAG000290077794	Adssl1/Gucy2e/Spag5/Gpi1/Nme6/Nme4	6	3	EOBAG000120163991/EOBAG000260240994/EOBAG000290077794	3	EOBAG000260012994/EOBAG001320156994/EOBAG001920076594
BP	GO:0009101	glycoprotein biosynthetic process	6/831	37/4164	0.776778	0.999918	EOBAG001200012991/EOBAG003320004991/EOBAG000570134994/EOBAG001440026794/EOBAG000660020992/EOBAG000740036594	B3galnt2/St6gal1/St6galnac6/Fut4/Rpn1/Gm34653	6	4	EOBAG001200012991/EOBAG003320004991/EOBAG000570134994/EOBAG000660020992	2	EOBAG001440026794/EOBAG000740036594
BP	GO:0009141	nucleoside triphosphate metabolic process	6/831	37/4164	0.776778	0.999918	EOBAG000260240994/EOBAG001380004025/EOBAG001320156994/EOBAG001920076594/EOBAG003130040994/EOBAG000290077794	Spag5/EOBAG001380004025/Gpi1/Nme6/Ndufa7/Nme4	6	4	EOBAG000260240994/EOBAG001380004025/EOBAG003130040994/EOBAG000290077794	2	EOBAG001320156994/EOBAG001920076594
BP	GO:0048519	negative regulation of biological process	7/831	43/4164	0.783482	0.999918	EOBAG000270162894/EOBAG000050197893/EOBAG001700010991/EOBAG001550018994/EOBAG000600025991/EOBAG001790019994/EOBAG000550003991	Gas2l2/Pkig/Dcps/Gas2l3/Miip/Parn/Pkia	7	3	EOBAG000270162894/EOBAG001700010991/EOBAG001790019994	4	EOBAG000050197893/EOBAG001550018994/EOBAG000600025991/EOBAG000550003991
BP	GO:0072521	purine-containing compound metabolic process	7/831	43/4164	0.783482	0.999918	EOBAG000120163991/EOBAG000260012994/EOBAG000260240994/EOBAG001320156994/EOBAG001920076594/EOBAG003130040994/EOBAG000290077794	Adssl1/Gucy2e/Spag5/Gpi1/Nme6/Ndufa7/Nme4	7	4	EOBAG000120163991/EOBAG000260240994/EOBAG003130040994/EOBAG000290077794	3	EOBAG000260012994/EOBAG001320156994/EOBAG001920076594
[truncated: 575 more rows]

## Sheet: S5
TZH vs LQH downregulated GO functions enrichment analysis
Category	GO ID	Description	GeneRatio	BgRatio	pvalue	padj	geneID	geneName	Count
BP	GO:0006955	immune response	26/426	88/4164	3.03069e-07	0.000112742	EOBAG013650004095/EOBAG003360007991/EOBAG004650047095/EOBAG004050005884/EOBAG081650001991/EOBAG000270157893/EOBAG008970001594/EOBAG002860031894/EOBAG003150080294/EOBAG004410005095/EOBAG000700153991/EOBAG011460002994/EOBAG001770086095/novel.504/EOBAG004180016994/EOBAG004410016095/EOBAG008460001894/EOBAG001770089095/EOBAG002890003992/EOBAG004410022095/EOBAG006390005095/EOBAG000530112992/EOBAG004410…	EOBAG013650004095/Cx3cl1/EOBAG004650047095/Cd1d1/Hfe/Ccl5/HLA-A/Ccl24/MICB/EOBAG004410005095/Cabin1/H2-Aa/EOBAG001770086095/-/Cxcl10/EOBAG004410016095/H2-Oa/EOBAG001770089095/Hmgcs1/EOBAG004410022095/EOBAG006390005095/Il1b/H2-T24/-/Ccl12/EOBAG012570003095	26
[truncated: 705 more rows]

## Sheet: S6
TZH vs LQH upregulated GO functions enrichment analysis
Category	GO ID	Description	GeneRatio	BgRatio	pvalue	padj	geneID	geneName	Count
[truncated: 721 more rows]
