# Supplementary material for: Comparative transcriptomes reveal geographic differences in the ability of the liver of plateau zokors (Eospalax baileyi) to respond and adapt to toxic plants
Source: BMC Genomics. 2023 Sep 6;24:529. doi: 10.1186/s12864-023-09642-5 (PMC10483729; doi:10.1186/s12864-023-09642-5)
Supplement: Supplementary file 4 — Additional file 4: S1 TZNC vs LQNC KEGG pathways enrichment analysis. S2 TZNC vs LQNC downregulated KEGG pathways enrichment analysis. S3 TZNC vs LQNC upregulated KEGG pathways enrichment analysis. S4 TZH vs LQH KEGG pathways enrichment analysis. S5 TZH vs LQH downregulated KEGG pathways enrichment analysis. S6 TZH vs LQH upregulated KEGG pathways enrichment analysis. [file 12864_2023_9642_MOESM4_ESM.xlsx]

## Sheet: overview
Additional file 4
S1	TZNC vs LQNC KEGG pathways enrichment analysis
S2	TZNC vs LQNC downregulated KEGG pathways enrichment analysis
S3	TZNC vs LQNC upregulated KEGG pathways enrichment analysis
S4	TZH vs LQH KEGG pathways enrichment analysis
S5	TZH vs LQH downregulated KEGG pathways enrichment analysis
S6	TZH vs LQH upregulated KEGG pathways enrichment analysis

## Sheet: S1
TZNC vs LQNC KEGG pathways enrichment analysis
KEGG ID	Description	Gene Ratio	Bg Ratio	pvalue	padj	gene ID	gene Name	kegg ID	Count	Up	Up_Gene_names	Down	Down_Gene_names
rno00564	Glycerophospholipid metabolism	11/344	77/5756	0.00563681	0.488877	EOBAG003710008991/novel.41/EOBAG000090024991/EOBAG000030236991/EOBAG000630114991/EOBAG000200042894/EOBAG000200045991/EOBAG000340021991/EOBAG001550008991/EOBAG000590062991/EOBAG000900144994	Etnppl/-/Gpam/Lpin1/Chka/Gpat3/Cds1/Mboat1/Chpt1/Pla2g12b/Pla2g2c	rno:687071/rno:362713/rno:29653/rno:313977/rno:29194/rno:305166/rno:81925/rno:498741/rno:362866/rno:367415/rno:29387	11	6	EOBAG003710008991/EOBAG000030236991/EOBAG000200042894/EOBAG000340021991/EOBAG001550008991/EOBAG000590062991	5	novel.41/EOBAG000090024991/EOBAG000630114991/EOBAG000200045991/EOBAG000900144994
rno00565	Ether lipid metabolism	7/344	38/5756	0.00646865	0.488877	EOBAG000190104991/EOBAG001160016991/novel.41/EOBAG001550008991/EOBAG000270114992/EOBAG000590062991/EOBAG000900144994	Pla2g7/Enpp6/-/Chpt1/Gdpd1/Pla2g12b/Pla2g2c	rno:301265/rno:306460/rno:362713/rno:362866/rno:303407/rno:367415/rno:29387	7	4	EOBAG001160016991/EOBAG001550008991/EOBAG000270114992/EOBAG000590062991	3	EOBAG000190104991/novel.41/EOBAG000900144994
rno00140	Steroid hormone biosynthesis	9/344	58/5756	0.00690593	0.488877	EOBAG070430001095/EOBAG002430009095/EOBAG000170069991/EOBAG000520089394/EOBAG000310001991/EOBAG003820002794/EOBAG000090119694/EOBAG005250016095/EOBAG000520075394	EOBAG070430001095/EOBAG002430009095/Cyp11a1/Cyp2d22/Cyp2e1/Sts/Cyp2c44/EOBAG005250016095/Cyp2d34	rno:286963/rno:361267/rno:29680/rno:171522/rno:25086/rno:24800/rno:83790/rno:292728/rno:266684	9	5	EOBAG070430001095/EOBAG000310001991/EOBAG003820002794/EOBAG000090119694/EOBAG005250016095	4	EOBAG002430009095/EOBAG000170069991/EOBAG000520089394/EOBAG000520075394
rno00230	Purine metabolism	14/344	113/5756	0.00703951	0.488877	EOBAG001840004991/EOBAG000030172991/EOBAG000310060991/EOBAG002680029893/EOBAG001090071991/EOBAG000760021991/EOBAG001190028992/EOBAG003580041991/EOBAG004140037994/EOBAG000050198991/EOBAG001490001991/EOBAG001050019992/EOBAG000390145992/EOBAG000320107991	Gda/Adcy3/Adcy6/Ampd3/Ampd2/Papss2/Gucy2c/Pde4a/Pnp/Ada/Pde1c/Hddc2/Ak2/Nt5c	rno:83585/rno:64508/rno:25289/rno:25095/rno:362015/rno:294103/rno:25711/rno:25638/rno:290029/rno:24165/rno:81742/rno:361462/rno:24184/rno:100360582	14	8	EOBAG001090071991/EOBAG000760021991/EOBAG001190028992/EOBAG004140037994/EOBAG001490001991/EOBAG001050019992/EOBAG000390145992/EOBAG000320107991	6	EOBAG001840004991/EOBAG000030172991/EOBAG000310060991/EOBAG002680029893/EOBAG003580041991/EOBAG000050198991
rno04152	AMPK signaling pathway	14/344	115/5756	0.00820263	0.488877	EOBAG001780013991/EOBAG006150006884/EOBAG003320005991/EOBAG000090115095/EOBAG000270145993/EOBAG000970012994/EOBAG000920002994/EOBAG004350016594/EOBAG000050326991/EOBAG000350077991/EOBAG000200030794/EOBAG003090008993/EOBAG002100023993/EOBAG002810030991	Pfkfb3/Fasn/Adipoq/EOBAG000090115095/Acaca/Lepr/Pfkfb2/Irs3/Pck1/Srebf1/SCD5/Eef2k/Gys2/Pck2	rno:117276/rno:50671/rno:246253/rno:681458/rno:60581/rno:24536/rno:24640/rno:84021/rno:362282/rno:78968/rno:246074/rno:25435/rno:25623/rno:361042	14	4	EOBAG003320005991/EOBAG000920002994/EOBAG000050326991/EOBAG002810030991	10	EOBAG001780013991/EOBAG006150006884/EOBAG000090115095/EOBAG000270145993/EOBAG000970012994/EOBAG004350016594/EOBAG000350077991/EOBAG000200030794/EOBAG003090008993/EOBAG002100023993
rno00260	Glycine, serine and threonine metabolism	6/344	36/5756	0.0185101	0.782905	EOBAG001070004884/EOBAG000350063991/EOBAG000190053994/EOBAG001390055991/EOBAG000080031994/EOBAG000260226991	Tdh/Shmt1/Gnmt/Psph/Bhmt/Pipox	rno:290315/rno:287379/rno:25134/rno:304429/rno:81508/rno:303272	6	5	EOBAG001070004884/EOBAG000350063991/EOBAG000190053994/EOBAG001390055991/EOBAG000080031994	1	EOBAG000260226991
rno04710	Circadian rhythm	5/344	27/5756	0.0201144	0.782905	EOBAG000530036794/EOBAG000940017005/EOBAG004590005894/EOBAG001370035992/EOBAG001300022991	Npas2/EOBAG000940017005/Bhlhe41/Per2/Cry2	rno:316351/rno:29657/rno:117095/rno:63840/rno:170917	5	3	EOBAG004590005894/EOBAG001370035992/EOBAG001300022991	2	EOBAG000530036794/EOBAG000940017005
rno04913	Ovarian steroidogenesis	6/344	37/5756	0.0210176	0.782905	EOBAG000030172991/EOBAG002430009095/EOBAG000170069991/EOBAG006820002694/EOBAG000310060991/EOBAG001100011992	Adcy3/EOBAG002430009095/Cyp11a1/Cga/Adcy6/Bmp6	rno:64508/rno:361267/rno:29680/rno:116700/rno:25289/rno:25644	6	1	EOBAG006820002694	5	EOBAG000030172991/EOBAG002430009095/EOBAG000170069991/EOBAG000310060991/EOBAG001100011992
rno00590	Arachidonic acid metabolism	7/344	52/5756	0.0336428	0.999839	EOBAG002430009095/EOBAG000310001991/EOBAG001880028992/EOBAG000090119694/EOBAG005250016095/EOBAG000590062991/EOBAG000900144994	EOBAG002430009095/Cyp2e1/Gpx7/Cyp2c44/EOBAG005250016095/Pla2g12b/Pla2g2c	rno:361267/rno:25086/rno:298376/rno:83790/rno:292728/rno:367415/rno:29387	7	5	EOBAG000310001991/EOBAG001880028992/EOBAG000090119694/EOBAG005250016095/EOBAG000590062991	2	EOBAG002430009095/EOBAG000900144994
rno04979	Cholesterol metabolism	6/344	42/5756	0.036996	0.999839	EOBAG000520107991/EOBAG003580021991/EOBAG001090083991/EOBAG000050240992/EOBAG000280022991/EOBAG000340047992	Tspo/Angptl8/Sort1/Pltp/Abcb11/Mylip	rno:24230/rno:100361444/rno:83576/rno:296371/rno:83569/rno:306825	6	3	EOBAG000520107991/EOBAG001090083991/EOBAG000340047992	3	EOBAG003580021991/EOBAG000050240992/EOBAG000280022991
rno00830	Retinol metabolism	8/344	66/5756	0.0416324	0.999839	EOBAG001110027991/EOBAG000090203991/EOBAG000310257894/EOBAG000090119694/EOBAG000150131991/EOBAG007620004095/EOBAG005250016095/EOBAG000750031991	Lrat/Cyp26a1/Rdh5/Cyp2c44/Rdh12/EOBAG007620004095/EOBAG005250016095/Retsat	rno:64047/rno:154985/rno:366791/rno:83790/rno:314264/rno:24894/rno:292728/rno:246298	8	4	EOBAG000090119694/EOBAG000150131991/EOBAG005250016095/EOBAG000750031991	4	EOBAG001110027991/EOBAG000090203991/EOBAG000310257894/EOBAG007620004095
rno04918	Thyroid hormone synthesis	8/344	66/5756	0.0416324	0.999839	EOBAG000030172991/EOBAG006820002694/EOBAG000310060991/EOBAG001880028992/EOBAG004590001095/EOBAG001770066991/EOBAG000250072893/EOBAG000480036794	Adcy3/Cga/Adcy6/Gpx7/EOBAG004590001095/Itpr3/Pdia4/Tpo	rno:64508/rno:116700/rno:25289/rno:298376/rno:81678/rno:25679/rno:116598/rno:54314	8	3	EOBAG006820002694/EOBAG001880028992/EOBAG000250072893	5	EOBAG000030172991/EOBAG000310060991/EOBAG004590001095/EOBAG001770066991/EOBAG000480036794
rno03320	PPAR signaling pathway	8/344	70/5756	0.0558271	0.999839	EOBAG003320005991/EOBAG000090115095/EOBAG000050326991/EOBAG000070293894/EOBAG000200030794/EOBAG000390181991/EOBAG002810030991/EOBAG000050240992	Adipoq/EOBAG000090115095/Pck1/Ubc/SCD5/Fabp3/Pck2/Pltp	rno:246253/rno:681458/rno:362282/rno:50522/rno:246074/rno:79131/rno:361042/rno:296371	8	4	EOBAG003320005991/EOBAG000050326991/EOBAG000070293894/EOBAG002810030991	4	EOBAG000090115095/EOBAG000200030794/EOBAG000390181991/EOBAG000050240992
rno00910	Nitrogen metabolism	3/344	15/5756	0.0563465	0.999839	EOBAG003230009994/EOBAG001740011994/EOBAG000110012994	Car12/Car3/Car7	rno:363085/rno:54232/rno:291819	3	2	EOBAG003230009994/EOBAG001740011994	1	EOBAG000110012994
rno04929	GnRH secretion	6/344	48/5756	0.0644025	0.999839	EOBAG001580009993/EOBAG001800076991/EOBAG006820002694/EOBAG000560044991/EOBAG004590001095/EOBAG001770066991	Kcnn2/Hcn3/Cga/Kcnj9/EOBAG004590001095/Itpr3	rno:54262/rno:114245/rno:116700/rno:116560/rno:81678/rno:25679	6	2	EOBAG006820002694/EOBAG000560044991	4	EOBAG001580009993/EOBAG001800076991/EOBAG004590001095/EOBAG001770066991
rno00340	Histidine metabolism	3/344	16/5756	0.066383	0.999839	EOBAG000020044991/EOBAG000990089991/EOBAG000330007991	Hdc/Uroc1/Hal	rno:24443/rno:685999/rno:29301	3	1	EOBAG000020044991	2	EOBAG000990089991/EOBAG000330007991
rno04976	Bile secretion	8/344	73/5756	0.0682801	0.999839	EOBAG001580009993/EOBAG000030172991/EOBAG000190061991/EOBAG000100125894/EOBAG000310060991/EOBAG003110008894/EOBAG003110007894/EOBAG000280022991	Kcnn2/Adcy3/Slc22a7/Slc22a1/Adcy6/Abcb1a/Abcb4/Abcb11	rno:54262/rno:64508/rno:89776/rno:24904/rno:25289/rno:170913/rno:24891/rno:83569	8	3	EOBAG000190061991/EOBAG000100125894/EOBAG003110007894	5	EOBAG001580009993/EOBAG000030172991/EOBAG000310060991/EOBAG003110008894/EOBAG000280022991
rno04972	Pancreatic secretion	8/344	77/5756	0.0873453	0.999839	EOBAG000030172991/EOBAG000310060991/EOBAG003530013991/EOBAG004590001095/EOBAG000630068993/EOBAG001770066991/EOBAG000590062991/EOBAG000900144994	Adcy3/Adcy6/Slc12a2/EOBAG004590001095/Kcnq1/Itpr3/Pla2g12b/Pla2g2c	rno:64508/rno:25289/rno:83629/rno:81678/rno:84020/rno:25679/rno:367415/rno:29387	8	3	EOBAG003530013991/EOBAG000630068993/EOBAG000590062991	5	EOBAG000030172991/EOBAG000310060991/EOBAG004590001095/EOBAG001770066991/EOBAG000900144994
rno00591	Linoleic acid metabolism	4/344	29/5756	0.0916107	0.999839	EOBAG000310001991/EOBAG000090119694/EOBAG000590062991/EOBAG000900144994	Cyp2e1/Cyp2c44/Pla2g12b/Pla2g2c	rno:25086/rno:83790/rno:367415/rno:29387	4	3	EOBAG000310001991/EOBAG000090119694/EOBAG000590062991	1	EOBAG000900144994
rno05340	Primary immunodeficiency	4/344	30/5756	0.100983	0.999839	EOBAG000460005994/EOBAG000070184994/EOBAG000050198991/EOBAG000520082991	B230118H07Rik/Ung/Ada/Tnfrsf13c	rno:295953/rno:304577/rno:24165/rno:500910	4	2	EOBAG000460005994/EOBAG000520082991	2	EOBAG000070184994/EOBAG000050198991
rno04927	Cortisol synthesis and secretion	6/344	55/5756	0.108173	0.999839	EOBAG000030172991/EOBAG000170069991/EOBAG000310060991/EOBAG004590001095/EOBAG001770066991/EOBAG000670014994	Adcy3/Cyp11a1/Adcy6/EOBAG004590001095/Itpr3/Mrap	rno:64508/rno:29680/rno:25289/rno:81678/rno:25679/rno:288271	6	1	EOBAG000670014994	5	EOBAG000030172991/EOBAG000170069991/EOBAG000310060991/EOBAG004590001095/EOBAG001770066991
rno04936	Alcoholic liver disease	10/344	109/5756	0.115102	0.999839	EOBAG006150006884/EOBAG003320005991/EOBAG000090115095/EOBAG000270145993/EOBAG000310001991/EOBAG000350077991/EOBAG000030236991/novel.1220/EOBAG000200030794/EOBAG000990020991	Fasn/Adipoq/EOBAG000090115095/Acaca/Cyp2e1/Srebf1/Lpin1/-/SCD5/Il17rc	rno:50671/rno:246253/rno:681458/rno:60581/rno:25086/rno:78968/rno:313977/rno:81503/rno:246074/rno:297520	10	5	EOBAG003320005991/EOBAG000310001991/EOBAG000030236991/novel.1220/EOBAG000990020991	5	EOBAG006150006884/EOBAG000090115095/EOBAG000270145993/EOBAG000350077991/EOBAG000200030794
rno00620	Pyruvate metabolism	4/344	32/5756	0.120978	0.999839	EOBAG000270145993/EOBAG000050326991/EOBAG002100022991/EOBAG002810030991	Acaca/Pck1/Ldhb/Pck2	rno:60581/rno:362282/rno:24534/rno:361042	4	3	EOBAG000050326991/EOBAG002100022991/EOBAG002810030991	1	EOBAG000270145993
rno00130	Ubiquinone and other terpenoid-quinone biosynthesis	2/344	11/5756	0.137191	0.999839	EOBAG003970057994/EOBAG000110117991	Vkorc1/Tat	rno:309004/rno:24813	2	2	EOBAG003970057994/EOBAG000110117991	0
rno04530	Tight junction	13/344	156/5756	0.139265	0.999839	EOBAG001230001991/EOBAG003130010994/novel.676/novel.1667/EOBAG066960001095/novel.615/EOBAG000410012991/EOBAG001890013991/EOBAG000360006794/EOBAG001900080991/novel.1052/EOBAG002830056991/EOBAG000400002893	Mpdz/Arhgef18/-/-/EOBAG066960001095/-/Amot/Cgnl1/Mpp4/Myh14/-/Cgn/Pard6g	rno:29365/rno:304193/rno:25489/rno:25489/rno:500929/rno:25489/rno:300289/rno:315795/rno:58808/rno:308572/rno:25489/rno:310655/rno:307237	13	5	novel.1667/EOBAG000360006794/EOBAG001900080991/novel.1052/EOBAG000400002893	8	EOBAG001230001991/EOBAG003130010994/novel.676/EOBAG066960001095/novel.615/EOBAG000410012991/EOBAG001890013991/EOBAG002830056991
rno04726	Serotonergic synapse	8/344	86/5756	0.140366	0.999839	EOBAG001580009993/EOBAG070430001095/EOBAG000520089394/EOBAG000090119694/EOBAG000560044991/EOBAG004590001095/EOBAG000520075394/EOBAG001770066991	Kcnn2/EOBAG070430001095/Cyp2d22/Cyp2c44/Kcnj9/EOBAG004590001095/Cyp2d34/Itpr3	rno:54262/rno:286963/rno:171522/rno:83790/rno:116560/rno:81678/rno:266684/rno:25679	8	3	EOBAG070430001095/EOBAG000090119694/EOBAG000560044991	5	EOBAG001580009993/EOBAG000520089394/EOBAG004590001095/EOBAG000520075394/EOBAG001770066991
rno00790	Folate biosynthesis	3/344	23/5756	0.155281	0.999839	EOBAG002430009095/novel.825/EOBAG000900131894	EOBAG002430009095/-/Alpl	rno:361267/rno:24616/rno:25586	3	2	novel.825/EOBAG000900131894	1	EOBAG002430009095
rno00533	Glycosaminoglycan biosynthesis - keratan sulfate	2/344	12/5756	0.158411	0.999839	EOBAG000110134991/EOBAG002450019991	St3gal2/B4galt2	rno:64442/rno:313536	2	1	EOBAG002450019991	1	EOBAG000110134991
rno04724	Glutamatergic synapse	8/344	90/5756	0.168143	0.999839	EOBAG001900007894/EOBAG000030172991/EOBAG000310060991/EOBAG004590001095/EOBAG000080034991/EOBAG000460012994/EOBAG001880035991/EOBAG001770066991	Grin2d/Adcy3/Adcy6/EOBAG004590001095/Homer1/Slc1a2/Slc1a7/Itpr3	rno:24412/rno:64508/rno:25289/rno:81678/rno:29546/rno:29482/rno:366432/rno:25679	8	2	EOBAG001900007894/EOBAG000460012994	6	EOBAG000030172991/EOBAG000310060991/EOBAG004590001095/EOBAG000080034991/EOBAG001880035991/EOBAG001770066991
rno00730	Thiamine metabolism	2/344	13/5756	0.180181	0.999839	EOBAG000390145992/EOBAG000900131894	Ak2/Alpl	rno:24184/rno:25586	2	2	EOBAG000390145992/EOBAG000900131894	0
rno01212	Fatty acid metabolism	5/344	51/5756	0.186938	0.999839	EOBAG006150006884/EOBAG000090115095/EOBAG000270145993/EOBAG000200030794/EOBAG000370021991	Fasn/EOBAG000090115095/Acaca/SCD5/Acaa2	rno:50671/rno:681458/rno:60581/rno:246074/rno:170465	5	1	EOBAG000370021991	4	EOBAG006150006884/EOBAG000090115095/EOBAG000270145993/EOBAG000200030794
rno04142	Lysosome	9/344	107/5756	0.188401	0.999839	EOBAG000630158991/EOBAG000120006991/EOBAG001090083991/EOBAG001860058991/EOBAG000520178991/EOBAG000070269991/EOBAG001810011991/EOBAG002930012994/EOBAG000310258991	Ctsf/Galc/Sort1/Gm2a/Arsa/Abcb9/Nagpa/Gns/Cd63	rno:361704/rno:314360/rno:83576/rno:282838/rno:315222/rno:63886/rno:360476/rno:299825/rno:29186	9	8	EOBAG000630158991/EOBAG000120006991/EOBAG001090083991/EOBAG001860058991/EOBAG000520178991/EOBAG000070269991/EOBAG002930012994/EOBAG000310258991	1	EOBAG001810011991
rno04270	Vascular smooth muscle contraction	9/344	107/5756	0.188401	0.999839	EOBAG000030172991/EOBAG000310060991/EOBAG001290058991/EOBAG001900080991/EOBAG004590001095/EOBAG002680032991/EOBAG001770066991/EOBAG000590062991/EOBAG000900144994	Adcy3/Adcy6/Gna12/Myh14/EOBAG004590001095/Mrvi1/Itpr3/Pla2g12b/Pla2g2c	rno:64508/rno:25289/rno:81663/rno:308572/rno:81678/rno:308899/rno:25679/rno:367415/rno:29387	9	3	EOBAG001290058991/EOBAG001900080991/EOBAG000590062991	6	EOBAG000030172991/EOBAG000310060991/EOBAG004590001095/EOBAG002680032991/EOBAG001770066991/EOBAG000900144994
rno00531	Glycosaminoglycan degradation	2/344	14/5756	0.202362	0.999839	EOBAG000200037991/EOBAG002930012994	Hpse/Gns	rno:64537/rno:299825	2	2	EOBAG000200037991/EOBAG002930012994	0
rno00350	Tyrosine metabolism	3/344	27/5756	0.216653	0.999839	EOBAG000010185991/EOBAG000480036794/EOBAG000110117991	Hgd/Tpo/Tat	rno:360719/rno:54314/rno:24813	3	2	EOBAG000010185991/EOBAG000110117991	1	EOBAG000480036794
rno04080	Neuroactive ligand-receptor interaction	14/344	186/5756	0.220894	0.999839	EOBAG001900007894/EOBAG006820002694/EOBAG000520107991/EOBAG000970012994/EOBAG000400016991/EOBAG001730029894/EOBAG001070039991/EOBAG002380021991/EOBAG000880007991/EOBAG000690042694/EOBAG000630024792/EOBAG000260080991/EOBAG002330024993/EOBAG000040219991	Grin2d/Cga/Tspo/Lepr/Galr1/Npffr2/Chrna2/Oxt/S1pr1/P2ry4/Drd4/Chrne/Cysltr1/P2ry6	rno:24412/rno:116700/rno:24230/rno:24536/rno:50577/rno:78964/rno:170945/rno:25504/rno:29733/rno:63843/rno:25432/rno:29422/rno:114099/rno:117264	14	7	EOBAG001900007894/EOBAG006820002694/EOBAG000520107991/EOBAG000400016991/EOBAG001730029894/EOBAG001070039991/EOBAG000260080991	7	EOBAG000970012994/EOBAG002380021991/EOBAG000880007991/EOBAG000690042694/EOBAG000630024792/EOBAG002330024993/EOBAG000040219991
rno00592	alpha-Linolenic acid metabolism	2/344	15/5756	0.224826	0.999839	EOBAG000590062991/EOBAG000900144994	Pla2g12b/Pla2g2c	rno:367415/rno:29387	2	1	EOBAG000590062991	1	EOBAG000900144994
rno00604	Glycosphingolipid biosynthesis - ganglio series	2/344	15/5756	0.224826	0.999839	EOBAG000110134991/EOBAG000750017991	St3gal2/St3gal5	rno:64442/rno:83505	2	0		2	EOBAG000110134991/EOBAG000750017991
rno00640	Propanoate metabolism	3/344	28/5756	0.232729	0.999839	EOBAG000270145993/EOBAG002100022991/EOBAG001050036994	Acaca/Ldhb/Echdc1	rno:60581/rno:24534/rno:361465	3	1	EOBAG002100022991	2	EOBAG000270145993/EOBAG001050036994
rno04070	Phosphatidylinositol signaling system	7/344	84/5756	0.235072	0.999839	EOBAG001770064991/EOBAG000200045991/EOBAG004590001095/EOBAG000100103991/EOBAG001770066991/EOBAG000120043991/EOBAG004140038991	Ip6k3/Cds1/EOBAG004590001095/Synj2/Itpr3/Itpk1/Tmem55b	rno:688862/rno:81925/rno:81678/rno:84018/rno:25679/rno:500709/rno:364298	7	2	EOBAG000120043991/EOBAG004140038991	5	EOBAG001770064991/EOBAG000200045991/EOBAG004590001095/EOBAG000100103991/EOBAG001770066991
rno02010	ABC transporters	4/344	42/5756	0.240774	0.999839	EOBAG000070269991/EOBAG003110008894/EOBAG003110007894/EOBAG000280022991	Abcb9/Abcb1a/Abcb4/Abcb11	rno:63886/rno:170913/rno:24891/rno:83569	4	2	EOBAG000070269991/EOBAG003110007894	2	EOBAG003110008894/EOBAG000280022991
rno04742	Taste transduction	4/344	42/5756	0.240774	0.999839	EOBAG000310060991/EOBAG000690042694/EOBAG001490001991/EOBAG001770066991	Adcy6/P2ry4/Pde1c/Itpr3	rno:25289/rno:63843/rno:81742/rno:25679	4	1	EOBAG001490001991	3	EOBAG000310060991/EOBAG000690042694/EOBAG001770066991
rno00061	Fatty acid biosynthesis	2/344	16/5756	0.24746	0.999839	EOBAG006150006884/EOBAG000270145993	Fasn/Acaca	rno:50671/rno:60581	2	0		2	EOBAG006150006884/EOBAG000270145993
rno00360	Phenylalanine metabolism	2/344	16/5756	0.24746	0.999839	novel.825/EOBAG000110117991	-/Tat	rno:24616/rno:24813	2	2	novel.825/EOBAG000110117991	0
rno00515	Mannose type O-glycan biosynthesis	2/344	16/5756	0.24746	0.999839	EOBAG002450019991/EOBAG000660081991	B4galt2/Pomgnt2	rno:313536/rno:316091	2	1	EOBAG002450019991	1	EOBAG000660081991
rno04540	Gap junction	6/344	72/5756	0.259335	0.999839	EOBAG000030172991/EOBAG000310060991/EOBAG066960001095/EOBAG000830002893/EOBAG004590001095/EOBAG001770066991	Adcy3/Adcy6/EOBAG066960001095/Dennd1c/EOBAG004590001095/Itpr3	rno:64508/rno:25289/rno:500929/rno:29213/rno:81678/rno:25679	6	0		6	EOBAG000030172991/EOBAG000310060991/EOBAG066960001095/EOBAG000830002893/EOBAG004590001095/EOBAG001770066991
rno00982	Drug metabolism - cytochrome P450	4/344	44/5756	0.267471	0.999839	novel.1449/EOBAG000310001991/EOBAG002490022991/EOBAG000190141394	-/Cyp2e1/Fmo2/Gsta3	rno:304922/rno:25086/rno:246245/rno:24421	4	2	EOBAG000310001991/EOBAG000190141394	2	novel.1449/EOBAG002490022991
rno04614	Renin-angiotensin system	2/344	17/5756	0.270165	0.999839	EOBAG002540003991/EOBAG000040036095	Ace2/EOBAG000040036095	rno:302668/rno:81641	2	1	EOBAG002540003991	1	EOBAG000040036095
rno04922	Glucagon signaling pathway	7/344	88/5756	0.27205	0.999839	EOBAG000270145993/EOBAG000050326991/EOBAG002100022991/EOBAG004590001095/EOBAG002100023993/EOBAG001770066991/EOBAG002810030991	Acaca/Pck1/Ldhb/EOBAG004590001095/Gys2/Itpr3/Pck2	rno:60581/rno:362282/rno:24534/rno:81678/rno:25623/rno:25679/rno:361042	7	3	EOBAG000050326991/EOBAG002100022991/EOBAG002810030991	4	EOBAG000270145993/EOBAG004590001095/EOBAG002100023993/EOBAG001770066991
rno00561	Glycerolipid metabolism	4/344	45/5756	0.281016	0.999839	EOBAG000090024991/EOBAG000030236991/EOBAG000200042894/EOBAG000340021991	Gpam/Lpin1/Gpat3/Mboat1	rno:29653/rno:313977/rno:305166/rno:498741	4	3	EOBAG000030236991/EOBAG000200042894/EOBAG000340021991	1	EOBAG000090024991
rno05320	Autoimmune thyroid disease	3/344	31/5756	0.282033	0.999839	EOBAG006820002694/EOBAG008460001894/EOBAG000480036794	Cga/H2-Oa/Tpo	rno:116700/rno:24984/rno:54314	3	2	EOBAG006820002694/EOBAG008460001894	1	EOBAG000480036794
rno01240	Biosynthesis of cofactors	10/344	135/5756	0.286651	0.999839	EOBAG000730005991/EOBAG003970057994/EOBAG001070034664/EOBAG001600008991/EOBAG000150131991/EOBAG000640067993/EOBAG000350063991/EOBAG000290016991/EOBAG000390145992/EOBAG000900131894	Alad/Vkorc1/Gulo/Kynu/Rdh12/Pdxk/Shmt1/Pank3/Ak2/Alpl	rno:25374/rno:309004/rno:60671/rno:116682/rno:314264/rno:83578/rno:287379/rno:360511/rno:24184/rno:25586	10	6	EOBAG003970057994/EOBAG000150131991/EOBAG000350063991/EOBAG000290016991/EOBAG000390145992/EOBAG000900131894	4	EOBAG000730005991/EOBAG001070034664/EOBAG001600008991/EOBAG000640067993
rno04920	Adipocytokine signaling pathway	5/344	60/5756	0.287822	0.999839	EOBAG003320005991/EOBAG000970012994/EOBAG004350016594/EOBAG000050326991/EOBAG002810030991	Adipoq/Lepr/Irs3/Pck1/Pck2	rno:246253/rno:24536/rno:84021/rno:362282/rno:361042	5	3	EOBAG003320005991/EOBAG000050326991/EOBAG002810030991	2	EOBAG000970012994/EOBAG004350016594
rno00600	Sphingolipid metabolism	4/344	46/5756	0.294666	0.999839	EOBAG000120006991/EOBAG000520178991/EOBAG005500001095/EOBAG000220103994	Galc/Arsa/EOBAG005500001095/Degs1	rno:314360/rno:315222/rno:313339/rno:58970	4	4	EOBAG000120006991/EOBAG000520178991/EOBAG005500001095/EOBAG000220103994	0
rno04971	Gastric acid secretion	5/344	61/5756	0.299664	0.999839	EOBAG000030172991/EOBAG000310060991/EOBAG004590001095/EOBAG000630068993/EOBAG001770066991	Adcy3/Adcy6/EOBAG004590001095/Kcnq1/Itpr3	rno:64508/rno:25289/rno:81678/rno:84020/rno:25679	5	1	EOBAG000630068993	4	EOBAG000030172991/EOBAG000310060991/EOBAG004590001095/EOBAG001770066991
rno04928	Parathyroid hormone synthesis, secretion and action	7/344	91/5756	0.300732	0.999839	EOBAG000030172991/EOBAG000310060991/EOBAG000770057991/EOBAG003580041991/EOBAG001290058991/EOBAG004590001095/EOBAG001770066991	Adcy3/Adcy6/Mmp13/Pde4a/Gna12/EOBAG004590001095/Itpr3	rno:64508/rno:25289/rno:171052/rno:25638/rno:81663/rno:81678/rno:25679	7	1	EOBAG001290058991	6	EOBAG000030172991/EOBAG000310060991/EOBAG000770057991/EOBAG003580041991/EOBAG004590001095/EOBAG001770066991
rno04713	Circadian entrainment	6/344	76/5756	0.301139	0.999839	EOBAG001900007894/EOBAG000030172991/EOBAG000310060991/EOBAG000560044991/EOBAG001370035992/EOBAG001770066991	Grin2d/Adcy3/Adcy6/Kcnj9/Per2/Itpr3	rno:24412/rno:64508/rno:25289/rno:116560/rno:63840/rno:25679	6	3	EOBAG001900007894/EOBAG000560044991/EOBAG001370035992	3	EOBAG000030172991/EOBAG000310060991/EOBAG001770066991
rno00980	Metabolism of xenobiotics by cytochrome P450	4/344	47/5756	0.308398	0.999839	EOBAG007620006095/EOBAG017690001095/EOBAG000310001991/EOBAG000190141394	EOBAG007620006095/EOBAG017690001095/Cyp2e1/Gsta3	rno:54246/rno:26760/rno:25086/rno:24421	4	4	EOBAG007620006095/EOBAG017690001095/EOBAG000310001991/EOBAG000190141394	0
rno04923	Regulation of lipolysis in adipocytes	4/344	47/5756	0.308398	0.999839	EOBAG000030172991/EOBAG006820002694/EOBAG000310060991/EOBAG004350016594	Adcy3/Cga/Adcy6/Irs3	rno:64508/rno:116700/rno:25289/rno:84021	4	1	EOBAG006820002694	3	EOBAG000030172991/EOBAG000310060991/EOBAG004350016594
rno04964	Proximal tubule bicarbonate reclamation	2/344	19/5756	0.315441	0.999839	EOBAG000050326991/EOBAG002810030991	Pck1/Pck2	rno:362282/rno:361042	2	2	EOBAG000050326991/EOBAG002810030991	0
rno00480	Glutathione metabolism	4/344	48/5756	0.322193	0.999839	EOBAG000040036095/EOBAG001880028992/EOBAG001540028095/EOBAG000190141394	EOBAG000040036095/Gpx7/EOBAG001540028095/Gsta3	rno:81641/rno:298376/rno:59300/rno:24421	4	3	EOBAG001880028992/EOBAG001540028095/EOBAG000190141394	1	EOBAG000040036095
rno04115	p53 signaling pathway	5/344	63/5756	0.323565	0.999839	EOBAG000140095894/EOBAG000210026892/EOBAG001300012991/EOBAG007510002992/EOBAG000830097991	Adgrb1/Rprm/Cd82/Perp/Gadd45b	rno:362931/rno:680110/rno:83628/rno:292949/rno:299626	5	2	EOBAG007510002992/EOBAG000830097991	3	EOBAG000140095894/EOBAG000210026892/EOBAG001300012991
rno04910	Insulin signaling pathway	9/344	125/5756	0.330743	0.999839	EOBAG006150006884/EOBAG000270145993/EOBAG004350016594/EOBAG000050326991/EOBAG000350077991/EOBAG000260229892/EOBAG002100023993/EOBAG001210009991/EOBAG002810030991	Fasn/Acaca/Irs3/Pck1/Srebf1/Flot2/Gys2/Ppp1r3b/Pck2	rno:50671/rno:60581/rno:84021/rno:362282/rno:78968/rno:83764/rno:25623/rno:192280/rno:361042	9	3	EOBAG000050326991/EOBAG000260229892/EOBAG002810030991	6	EOBAG006150006884/EOBAG000270145993/EOBAG004350016594/EOBAG000350077991/EOBAG002100023993/EOBAG001210009991
rno04970	Salivary secretion	5/344	64/5756	0.335598	0.999839	EOBAG000030172991/EOBAG000310060991/EOBAG003530013991/EOBAG004590001095/EOBAG001770066991	Adcy3/Adcy6/Slc12a2/EOBAG004590001095/Itpr3	rno:64508/rno:25289/rno:83629/rno:81678/rno:25679	5	1	EOBAG003530013991	4	EOBAG000030172991/EOBAG000310060991/EOBAG004590001095/EOBAG001770066991
rno00534	Glycosaminoglycan biosynthesis - heparan sulfate / heparin	2/344	20/5756	0.337864	0.999839	EOBAG000900070991/EOBAG000180013994	Extl1/Hs2st1	rno:313610/rno:292155	2	0		2	EOBAG000900070991/EOBAG000180013994
rno05032	Morphine addiction	5/344	65/5756	0.347669	0.999839	EOBAG000030172991/EOBAG000310060991/EOBAG003580041991/EOBAG000560044991/EOBAG001490001991	Adcy3/Adcy6/Pde4a/Kcnj9/Pde1c	rno:64508/rno:25289/rno:25638/rno:116560/rno:81742	5	2	EOBAG000560044991/EOBAG001490001991	3	EOBAG000030172991/EOBAG000310060991/EOBAG003580041991
rno04740	Olfactory transduction	4/344	50/5756	0.349894	0.999839	EOBAG000030172991/novel.1770/EOBAG001490001991/EOBAG005370001095	Adcy3/-/Pde1c/EOBAG005370001095	rno:64508/rno:364275/rno:81742/rno:408031	4	3	novel.1770/EOBAG001490001991/EOBAG005370001095	1	EOBAG000030172991
rno04915	Estrogen signaling pathway	7/344	99/5756	0.379625	0.999839	EOBAG000030172991/EOBAG000310060991/EOBAG000810156991/EOBAG000560044991/EOBAG004590001095/EOBAG001770066991/EOBAG000550038991	Adcy3/Adcy6/Krt23/Kcnj9/EOBAG004590001095/Itpr3/Ncoa2	rno:64508/rno:25289/rno:287678/rno:116560/rno:81678/rno:25679/rno:83724	7	1	EOBAG000560044991	6	EOBAG000030172991/EOBAG000310060991/EOBAG000810156991/EOBAG004590001095/EOBAG001770066991/EOBAG000550038991
rno04931	Insulin resistance	7/344	99/5756	0.379625	0.999839	EOBAG000050326991/EOBAG000350077991/EOBAG002100023993/EOBAG001210009991/EOBAG000050063991/EOBAG002810030991/EOBAG002860042894	Pck1/Srebf1/Gys2/Ppp1r3b/Trib3/Pck2/Mlxipl	rno:362282/rno:78968/rno:25623/rno:192280/rno:246273/rno:361042/rno:171078	7	3	EOBAG000050326991/EOBAG000050063991/EOBAG002810030991	4	EOBAG000350077991/EOBAG002100023993/EOBAG001210009991/EOBAG002860042894
rno04977	Vitamin digestion and absorption	2/344	22/5756	0.381976	0.999839	EOBAG001110027991/EOBAG000040121992	Lrat/Folh1	rno:64047/rno:85309	2	1	EOBAG000040121992	1	EOBAG001110027991
rno01040	Biosynthesis of unsaturated fatty acids	2/344	23/5756	0.403566	0.999839	EOBAG000090115095/EOBAG000200030794	EOBAG000090115095/SCD5	rno:681458/rno:246074	2	0		2	EOBAG000090115095/EOBAG000200030794
rno04924	Renin secretion	4/344	54/5756	0.405233	0.999839	EOBAG000310060991/EOBAG004590001095/EOBAG001490001991/EOBAG001770066991	Adcy6/EOBAG004590001095/Pde1c/Itpr3	rno:25289/rno:81678/rno:81742/rno:25679	4	1	EOBAG001490001991	3	EOBAG000310060991/EOBAG004590001095/EOBAG001770066991
rno04114	Oocyte meiosis	7/344	102/5756	0.409579	0.999839	EOBAG000030172991/EOBAG000310060991/EOBAG000290187991/EOBAG004590001095/novel.778/EOBAG001770066991/EOBAG001260009994	Adcy3/Adcy6/Pkmyt1/EOBAG004590001095/-/Itpr3/Pttg1	rno:64508/rno:25289/rno:287101/rno:81678/rno:366381/rno:25679/rno:64193	7	3	EOBAG000290187991/novel.778/EOBAG001260009994	4	EOBAG000030172991/EOBAG000310060991/EOBAG004590001095/EOBAG001770066991
rno00270	Cysteine and methionine metabolism	3/344	39/5756	0.415017	0.999839	EOBAG002100022991/EOBAG000080031994/EOBAG000110117991	Ldhb/Bhmt/Tat	rno:24534/rno:81508/rno:24813	3	3	EOBAG002100022991/EOBAG000080031994/EOBAG000110117991	0
rno04022	cGMP-PKG signaling pathway	9/344	135/5756	0.41722	0.999839	EOBAG000030172991/EOBAG000310060991/EOBAG004350016594/EOBAG001290058991/EOBAG004590001095/EOBAG002810045095/EOBAG002680032991/EOBAG001770066991/EOBAG000050293991	Adcy3/Adcy6/Irs3/Gna12/EOBAG004590001095/EOBAG002810045095/Mrvi1/Itpr3/Nfatc2	rno:64508/rno:25289/rno:84021/rno:81663/rno:81678/rno:29556/rno:308899/rno:25679/rno:311658	9	2	EOBAG001290058991/EOBAG002810045095	7	EOBAG000030172991/EOBAG000310060991/EOBAG004350016594/EOBAG004590001095/EOBAG002680032991/EOBAG001770066991/EOBAG000050293991
rno04146	Peroxisome	5/344	71/5756	0.420212	0.999839	EOBAG001100030994/EOBAG000290078894/EOBAG002370007991/EOBAG000610032991/EOBAG000260226991	Eci2/Decr2/Pex1/Amacr/Pipox	rno:291075/rno:64461/rno:500006/rno:25284/rno:303272	5	2	EOBAG001100030994/EOBAG000610032991	3	EOBAG000290078894/EOBAG002370007991/EOBAG000260226991
rno04068	FoxO signaling pathway	8/344	120/5756	0.427774	0.999839	EOBAG000460005994/EOBAG004350016594/EOBAG000050326991/EOBAG000880007991/EOBAG000080034991/EOBAG000830097991/EOBAG002810030991/EOBAG000050182892	B230118H07Rik/Irs3/Pck1/S1pr1/Homer1/Gadd45b/Pck2/Sgk2	rno:295953/rno:84021/rno:362282/rno:29733/rno:29546/rno:299626/rno:361042/rno:171497	8	4	EOBAG000460005994/EOBAG000050326991/EOBAG000830097991/EOBAG002810030991	4	EOBAG004350016594/EOBAG000880007991/EOBAG000080034991/EOBAG000050182892
rno04921	Oxytocin signaling pathway	8/344	120/5756	0.427774	0.999839	EOBAG000030172991/EOBAG000310060991/EOBAG002380021991/EOBAG003090008993/EOBAG000560044991/EOBAG004590001095/EOBAG001770066991/EOBAG000050293991	Adcy3/Adcy6/Oxt/Eef2k/Kcnj9/EOBAG004590001095/Itpr3/Nfatc2	rno:64508/rno:25289/rno:25504/rno:25435/rno:116560/rno:81678/rno:25679/rno:311658	8	1	EOBAG000560044991	7	EOBAG000030172991/EOBAG000310060991/EOBAG002380021991/EOBAG003090008993/EOBAG004590001095/EOBAG001770066991/EOBAG000050293991
rno04392	Hippo signaling pathway - multiple species	2/344	25/5756	0.445617	0.999839	EOBAG001730024095/EOBAG001480029494	EOBAG001730024095/FRMD1	rno:360920/rno:689709	2	1	EOBAG001480029494	1	EOBAG001730024095
rno00920	Sulfur metabolism	1/344	10/5756	0.460298	0.999839	EOBAG000760021991	Papss2	rno:294103	1	1	EOBAG000760021991	0
rno01230	Biosynthesis of amino acids	4/344	59/5756	0.472987	0.999839	novel.825/EOBAG000350063991/EOBAG001390055991/EOBAG000140175992	-/Shmt1/Psph/Gpt	rno:24616/rno:287379/rno:304429/rno:81670	4	4	novel.825/EOBAG000350063991/EOBAG001390055991/EOBAG000140175992	0
rno04912	GnRH signaling pathway	5/344	76/5756	0.479629	0.999839	EOBAG000030172991/EOBAG006820002694/EOBAG000310060991/EOBAG004590001095/EOBAG001770066991	Adcy3/Cga/Adcy6/EOBAG004590001095/Itpr3	rno:64508/rno:116700/rno:25289/rno:81678/rno:25679	5	1	EOBAG006820002694	4	EOBAG000030172991/EOBAG000310060991/EOBAG004590001095/EOBAG001770066991
rno05322	Systemic lupus erythematosus	4/344	60/5756	0.486213	0.999839	EOBAG003660018095/EOBAG003660039095/EOBAG008460001894/EOBAG003660008095	EOBAG003660018095/EOBAG003660039095/H2-Oa/EOBAG003660008095	rno:684762/rno:102549061/rno:24984/rno:100359692	4	3	EOBAG003660018095/EOBAG008460001894/EOBAG003660008095	1	EOBAG003660039095
rno04550	Signaling pathways regulating pluripotency of stem cells	7/344	110/5756	0.488661	0.999839	EOBAG000340049991/EOBAG000170167894/EOBAG000660124991/EOBAG000340022794/EOBAG000310320991/EOBAG004770002992/EOBAG000360009992	Jarid2/Inhba/Acvr2b/Id4/Inhbe/Pcgf5/Fzd7	rno:681740/rno:29200/rno:25366/rno:291023/rno:83711/rno:681178/rno:100360552	7	2	EOBAG000340022794/EOBAG000360009992	5	EOBAG000340049991/EOBAG000170167894/EOBAG000660124991/EOBAG000310320991/EOBAG004770002992
rno04310	Wnt signaling pathway	9/344	144/5756	0.494941	0.999839	EOBAG000970022991/EOBAG000260181994/EOBAG002930008991/EOBAG000830062894/EOBAG000090155884/EOBAG000700079894/EOBAG000520031992/EOBAG000050293991/EOBAG000360009992	Ror1/Serpinf2/Wif1/Tle6/Frat2/Znrf3/Cby1/Nfatc2/Fzd7	rno:362550/rno:287526/rno:114557/rno:299637/rno:679110/rno:685487/rno:246768/rno:311658/rno:100360552	9	5	EOBAG000260181994/EOBAG002930008991/EOBAG000090155884/EOBAG000520031992/EOBAG000360009992	4	EOBAG000970022991/EOBAG000830062894/EOBAG000700079894/EOBAG000050293991
rno00983	Drug metabolism - other enzymes	4/344	61/5756	0.499305	0.999839	EOBAG000310001991/EOBAG000980047095/EOBAG001360019991/EOBAG000190141394	Cyp2e1/EOBAG000980047095/Uck2/Gsta3	rno:25086/rno:113902/rno:304944/rno:24421	4	3	EOBAG000310001991/EOBAG000980047095/EOBAG000190141394	1	EOBAG001360019991
rno00020	Citrate cycle (TCA cycle)	2/344	28/5756	0.505445	0.999839	EOBAG000050326991/EOBAG002810030991	Pck1/Pck2	rno:362282/rno:361042	2	2	EOBAG000050326991/EOBAG002810030991	0
rno00010	Glycolysis / Gluconeogenesis	3/344	45/5756	0.509615	0.999839	EOBAG000050326991/EOBAG002100022991/EOBAG002810030991	Pck1/Ldhb/Pck2	rno:362282/rno:24534/rno:361042	3	3	EOBAG000050326991/EOBAG002100022991/EOBAG002810030991	0
rno04744	Phototransduction	1/344	12/5756	0.52299	0.999839	EOBAG000170134991	Slc24a1	rno:56814	1	0		1	EOBAG000170134991
rno04730	Long-term depression	3/344	46/5756	0.524611	0.999839	EOBAG001290058991/EOBAG004590001095/EOBAG001770066991	Gna12/EOBAG004590001095/Itpr3	rno:81663/rno:81678/rno:25679	3	1	EOBAG001290058991	2	EOBAG004590001095/EOBAG001770066991
rno04350	TGF-beta signaling pathway	5/344	80/5756	0.525649	0.999839	EOBAG000170167894/EOBAG000660124991/EOBAG001100011992/EOBAG000340022794/EOBAG000310320991	Inhba/Acvr2b/Bmp6/Id4/Inhbe	rno:29200/rno:25366/rno:25644/rno:291023/rno:83711	5	1	EOBAG000340022794	4	EOBAG000170167894/EOBAG000660124991/EOBAG001100011992/EOBAG000310320991
rno04925	Aldosterone synthesis and secretion	5/344	81/5756	0.536881	0.999839	EOBAG000030172991/EOBAG000170069991/EOBAG000310060991/EOBAG004590001095/EOBAG001770066991	Adcy3/Cyp11a1/Adcy6/EOBAG004590001095/Itpr3	rno:64508/rno:29680/rno:25289/rno:81678/rno:25679	5	0		5	EOBAG000030172991/EOBAG000170069991/EOBAG000310060991/EOBAG004590001095/EOBAG001770066991
rno05416	Viral myocarditis	3/344	47/5756	0.539353	0.999839	EOBAG007370003994/EOBAG002810045095/EOBAG008460001894	Cd55/EOBAG002810045095/H2-Oa	rno:64036/rno:29556/rno:24984	3	2	EOBAG002810045095/EOBAG008460001894	1	EOBAG007370003994
rno05231	Choline metabolism in cancer	5/344	82/5756	0.547991	0.999839	EOBAG000100125894/EOBAG000180075991/EOBAG000630114991/EOBAG001550008991/EOBAG004650017991	Slc22a1/Slc44a5/Chka/Chpt1/Slc44a4	rno:24904/rno:365962/rno:29194/rno:362866/rno:294255	5	3	EOBAG000100125894/EOBAG001550008991/EOBAG004650017991	2	EOBAG000180075991/EOBAG000630114991
rno04911	Insulin secretion	4/344	65/5756	0.550132	0.999839	EOBAG001580009993/EOBAG000030172991/EOBAG000310060991/EOBAG001770066991	Kcnn2/Adcy3/Adcy6/Itpr3	rno:54262/rno:64508/rno:25289/rno:25679	4	0		4	EOBAG001580009993/EOBAG000030172991/EOBAG000310060991/EOBAG001770066991
rno00603	Glycosphingolipid biosynthesis - globo and isoglobo series	1/344	13/5756	0.551558	0.999839	EOBAG000110134991	St3gal2	rno:64442	1	0		1	EOBAG000110134991
rno00240	Pyrimidine metabolism	3/344	48/5756	0.55383	0.999839	EOBAG004140037994/EOBAG001360019991/EOBAG000320107991	Pnp/Uck2/Nt5c	rno:290029/rno:304944/rno:100360582	3	2	EOBAG004140037994/EOBAG000320107991	1	EOBAG001360019991
rno03410	Base excision repair	2/344	31/5756	0.560932	0.999839	EOBAG001540060992/EOBAG000070184994	Pole4/Ung	rno:362385/rno:304577	2	1	EOBAG001540060992	1	EOBAG000070184994
rno05204	Chemical carcinogenesis - DNA adducts	3/344	49/5756	0.568034	0.999839	EOBAG000310001991/EOBAG000090119694/EOBAG000190141394	Cyp2e1/Cyp2c44/Gsta3	rno:25086/rno:83790/rno:24421	3	3	EOBAG000310001991/EOBAG000090119694/EOBAG000190141394	0
rno04514	Cell adhesion molecules	7/344	119/5756	0.573527	0.999839	EOBAG001450029991/EOBAG002490012992/EOBAG004100002991/EOBAG008460001894/EOBAG001320139994/EOBAG000320028884/EOBAG000170080991	Ncam1/Sele/Cntn1/H2-Oa/Mag/Pecam1/Cd276	rno:24586/rno:25544/rno:117258/rno:24984/rno:308501/rno:29583/rno:315716	7	4	EOBAG002490012992/EOBAG004100002991/EOBAG008460001894/EOBAG000170080991	3	EOBAG001450029991/EOBAG001320139994/EOBAG000320028884
rno00051	Fructose and mannose metabolism	2/344	32/5756	0.578414	0.999839	EOBAG001780013991/EOBAG000920002994	Pfkfb3/Pfkfb2	rno:117276/rno:24640	2	1	EOBAG000920002994	1	EOBAG001780013991
rno00250	Alanine, aspartate and glutamate metabolism	2/344	32/5756	0.578414	0.999839	EOBAG000040121992/EOBAG000140175992	Folh1/Gpt	rno:85309/rno:81670	2	2	EOBAG000040121992/EOBAG000140175992	0
rno04672	Intestinal immune network for IgA production	2/344	32/5756	0.578414	0.999839	EOBAG008460001894/EOBAG000520082991	H2-Oa/Tnfrsf13c	rno:24984/rno:500910	2	2	EOBAG008460001894/EOBAG000520082991	0
rno05033	Nicotine addiction	1/344	14/5756	0.578419	0.999839	EOBAG001900007894	Grin2d	rno:24412	1	1	EOBAG001900007894	0
rno04640	Hematopoietic cell lineage	4/344	68/5756	0.58642	0.999839	EOBAG007370003994/EOBAG000040036095/EOBAG008460001894/EOBAG001320139994	Cd55/EOBAG000040036095/H2-Oa/Mag	rno:64036/rno:81641/rno:24984/rno:308501	4	1	EOBAG008460001894	3	EOBAG007370003994/EOBAG000040036095/EOBAG001320139994
rno05323	Rheumatoid arthritis	4/344	68/5756	0.58642	0.999839	EOBAG004190009993/novel.1220/EOBAG001620020991/EOBAG008460001894	Atp6v1e1/-/Tnfrsf11a/H2-Oa	rno:297566/rno:81503/rno:498206/rno:24984	4	3	EOBAG004190009993/novel.1220/EOBAG008460001894	1	EOBAG001620020991
rno00120	Primary bile acid biosynthesis	1/344	15/5756	0.603676	0.999839	EOBAG000610032991	Amacr	rno:25284	1	1	EOBAG000610032991	0
rno05310	Asthma	1/344	15/5756	0.603676	0.999839	EOBAG008460001894	H2-Oa	rno:24984	1	1	EOBAG008460001894	0
rno00760	Nicotinate and nicotinamide metabolism	2/344	34/5756	0.611835	0.999839	EOBAG004140037994/EOBAG000320107991	Pnp/Nt5c	rno:290029/rno:100360582	2	2	EOBAG004140037994/EOBAG000320107991	0
rno04662	B cell receptor signaling pathway	4/344	71/5756	0.620955	0.999839	EOBAG003020003894/EOBAG000030083991/EOBAG001320139994/EOBAG000050293991	Vav3/Rasgrp3/Mag/Nfatc2	rno:295378/rno:313874/rno:308501/rno:311658	4	1	EOBAG003020003894	3	EOBAG000030083991/EOBAG001320139994/EOBAG000050293991
rno04330	Notch signaling pathway	3/344	53/5756	0.621991	0.999839	EOBAG000070290991/EOBAG001050024992/EOBAG000830062894	Ncor2/Hey2/Tle6	rno:360801/rno:155430/rno:299637	3	1	EOBAG001050024992	2	EOBAG000070290991/EOBAG000830062894
rno00220	Arginine biosynthesis	1/344	16/5756	0.627423	0.999839	EOBAG000140175992	Gpt	rno:81670	1	1	EOBAG000140175992	0
rno00450	Selenocompound metabolism	1/344	16/5756	0.627423	0.999839	EOBAG000760021991	Papss2	rno:294103	1	1	EOBAG000760021991	0
rno00071	Fatty acid degradation	2/344	35/5756	0.627774	0.999839	EOBAG001100030994/EOBAG000370021991	Eci2/Acaa2	rno:291075/rno:170465	2	2	EOBAG001100030994/EOBAG000370021991	0
rno04120	Ubiquitin mediated proteolysis	8/344	143/5756	0.628976	0.999839	novel.676/novel.1667/novel.615/EOBAG001370028994/EOBAG000070293894/EOBAG002670008894/novel.1052/novel.778	-/-/-/Ube2f/Ubc/Ube2ql1/-/-	rno:25489/rno:25489/rno:25489/rno:363284/rno:50522/rno:679949/rno:25489/rno:366381	8	5	novel.1667/EOBAG001370028994/EOBAG000070293894/novel.1052/novel.778	3	novel.676/novel.615/EOBAG002670008894
rno04657	IL-17 signaling pathway	4/344	72/5756	0.632058	0.999839	EOBAG000770057991/novel.1220/EOBAG000990020991/EOBAG000140133991	Mmp13/-/Il17rc/Mapk15	rno:171052/rno:81503/rno:297520/rno:286997	4	3	novel.1220/EOBAG000990020991/EOBAG000140133991	1	EOBAG000770057991
rno04720	Long-term potentiation	3/344	54/5756	0.634741	0.999839	EOBAG001900007894/EOBAG004590001095/EOBAG001770066991	Grin2d/EOBAG004590001095/Itpr3	rno:24412/rno:81678/rno:25679	3	1	EOBAG001900007894	2	EOBAG004590001095/EOBAG001770066991
rno00860	Porphyrin and chlorophyll metabolism	2/344	36/5756	0.6432	0.999839	EOBAG000730005991/EOBAG000020051991	Alad/Blvra	rno:25374/rno:116599	2	1	EOBAG000020051991	1	EOBAG000730005991
rno04962	Vasopressin-regulated water reabsorption	2/344	36/5756	0.6432	0.999839	EOBAG000030172991/EOBAG000310060991	Adcy3/Adcy6	rno:64508/rno:25289	2	0		2	EOBAG000030172991/EOBAG000310060991
rno04975	Fat digestion and absorption	2/344	36/5756	0.6432	0.999839	EOBAG000590062991/EOBAG000900144994	Pla2g12b/Pla2g2c	rno:367415/rno:29387	2	1	EOBAG000590062991	1	EOBAG000900144994
rno01210	2-Oxocarboxylic acid metabolism	1/344	17/5756	0.649752	0.999839	EOBAG000140175992	Gpt	rno:81670	1	1	EOBAG000140175992	0
rno05414	Dilated cardiomyopathy	4/344	74/5756	0.653629	0.999839	EOBAG000030172991/EOBAG000310060991/EOBAG001460014893/EOBAG002810045095	Adcy3/Adcy6/Des/EOBAG002810045095	rno:64508/rno:25289/rno:64362/rno:29556	4	1	EOBAG002810045095	3	EOBAG000030172991/EOBAG000310060991/EOBAG001460014893
rno04750	Inflammatory mediator regulation of TRP channels	5/344	93/5756	0.660753	0.999839	EOBAG000030172991/EOBAG000310060991/EOBAG000090119694/EOBAG004590001095/EOBAG001770066991	Adcy3/Adcy6/Cyp2c44/EOBAG004590001095/Itpr3	rno:64508/rno:25289/rno:83790/rno:81678/rno:25679	5	1	EOBAG000090119694	4	EOBAG000030172991/EOBAG000310060991/EOBAG004590001095/EOBAG001770066991
rno00563	Glycosylphosphatidylinositol (GPI)-anchor biosynthesis	1/344	18/5756	0.670746	0.999839	EOBAG004170030991	Gpld1	rno:291132	1	1	EOBAG004170030991	0
rno00670	One carbon pool by folate	1/344	18/5756	0.670746	0.999839	EOBAG000350063991	Shmt1	rno:287379	1	1	EOBAG000350063991	0
rno00770	Pantothenate and CoA biosynthesis	1/344	18/5756	0.670746	0.999839	EOBAG000290016991	Pank3	rno:360511	1	1	EOBAG000290016991	0
rno04213	Longevity regulating pathway - multiple species	3/344	57/5756	0.671178	0.999839	EOBAG000030172991/EOBAG000310060991/EOBAG004350016594	Adcy3/Adcy6/Irs3	rno:64508/rno:25289/rno:84021	3	0		3	EOBAG000030172991/EOBAG000310060991/EOBAG004350016594
rno00380	Tryptophan metabolism	2/344	38/5756	0.672534	0.999839	EOBAG001600008991/EOBAG006050013884	Kynu/Asmt	rno:116682/rno:246281	2	1	EOBAG006050013884	1	EOBAG001600008991
rno04060	Cytokine-cytokine receptor interaction	10/344	185/5756	0.676001	0.999839	EOBAG000970012994/EOBAG000170167894/EOBAG000660124991/EOBAG001100011992/EOBAG000900092991/novel.1220/EOBAG001620020991/EOBAG000310320991/EOBAG000990020991/EOBAG000520082991	Lepr/Inhba/Acvr2b/Bmp6/Il22ra1/-/Tnfrsf11a/Inhbe/Il17rc/Tnfrsf13c	rno:24536/rno:29200/rno:25366/rno:25644/rno:362629/rno:81503/rno:498206/rno:83711/rno:297520/rno:500910	10	3	novel.1220/EOBAG000990020991/EOBAG000520082991	7	EOBAG000970012994/EOBAG000170167894/EOBAG000660124991/EOBAG001100011992/EOBAG000900092991/EOBAG001620020991/EOBAG000310320991
rno04725	Cholinergic synapse	5/344	96/5756	0.688152	0.999839	EOBAG000030172991/EOBAG000310060991/EOBAG004590001095/EOBAG000630068993/EOBAG001770066991	Adcy3/Adcy6/EOBAG004590001095/Kcnq1/Itpr3	rno:64508/rno:25289/rno:81678/rno:84020/rno:25679	5	1	EOBAG000630068993	4	EOBAG000030172991/EOBAG000310060991/EOBAG004590001095/EOBAG001770066991
rno04934	Cushing syndrome	7/344	133/5756	0.690551	0.999839	EOBAG000030172991/EOBAG000170069991/EOBAG000310060991/EOBAG004590001095/EOBAG001770066991/EOBAG000670014994/EOBAG000360009992	Adcy3/Cyp11a1/Adcy6/EOBAG004590001095/Itpr3/Mrap/Fzd7	rno:64508/rno:29680/rno:25289/rno:81678/rno:25679/rno:288271/rno:100360552	7	2	EOBAG000670014994/EOBAG000360009992	5	EOBAG000030172991/EOBAG000170069991/EOBAG000310060991/EOBAG004590001095/EOBAG001770066991
rno04210	Apoptosis	6/344	115/5756	0.692888	0.999839	EOBAG000630158991/EOBAG066960001095/EOBAG000600116991/EOBAG004590001095/EOBAG000830097991/EOBAG001770066991	Ctsf/EOBAG066960001095/Dffb/EOBAG004590001095/Gadd45b/Itpr3	rno:361704/rno:500929/rno:84359/rno:81678/rno:299626/rno:25679	6	2	EOBAG000630158991/EOBAG000830097991	4	EOBAG066960001095/EOBAG000600116991/EOBAG004590001095/EOBAG001770066991
rno03420	Nucleotide excision repair	2/344	40/5756	0.699885	0.999839	EOBAG001540060992/EOBAG003150054991	Pole4/Ercc1	rno:362385/rno:292673	2	2	EOBAG001540060992/EOBAG003150054991	0
rno05134	Legionellosis	2/344	40/5756	0.699885	0.999839	novel.1220/EOBAG001080013994	-/Naip2	rno:81503/rno:294691	2	1	novel.1220	1	EOBAG001080013994
rno05144	Malaria	2/344	40/5756	0.699885	0.999839	EOBAG002490012992/EOBAG000320028884	Sele/Pecam1	rno:25544/rno:29583	2	1	EOBAG002490012992	1	EOBAG000320028884
rno00053	Ascorbate and aldarate metabolism	1/344	20/5756	0.709044	0.999839	EOBAG001070034664	Gulo	rno:60671	1	0		1	EOBAG001070034664
rno00512	Mucin type O-glycan biosynthesis	1/344	20/5756	0.709044	0.999839	EOBAG000110134991	St3gal2	rno:64442	1	0		1	EOBAG000110134991
rno04260	Cardiac muscle contraction	3/344	61/5756	0.71552	0.999839	EOBAG001820023894/EOBAG015770001884/EOBAG002810045095	Slc9a7/mt-Nd6/EOBAG002810045095	rno:302863/rno:26192/rno:29556	3	2	EOBAG015770001884/EOBAG002810045095	1	EOBAG001820023894
rno04721	Synaptic vesicle cycle	3/344	61/5756	0.71552	0.999839	EOBAG004190009993/EOBAG000460012994/EOBAG001880035991	Atp6v1e1/Slc1a2/Slc1a7	rno:297566/rno:29482/rno:366432	3	2	EOBAG004190009993/EOBAG000460012994	1	EOBAG001880035991
rno00520	Amino sugar and nucleotide sugar metabolism	2/344	42/5756	0.725318	0.999839	EOBAG001020012884/EOBAG000680111991	Npl/Nans	rno:304860/rno:298071	2	0		2	EOBAG001020012884/EOBAG000680111991
rno00030	Pentose phosphate pathway	1/344	21/5756	0.726494	0.999839	EOBAG003340020991	Pgls	rno:290636	1	1	EOBAG003340020991	0
rno00062	Fatty acid elongation	1/344	21/5756	0.726494	0.999839	EOBAG000370021991	Acaa2	rno:170465	1	1	EOBAG000370021991	0
rno04966	Collecting duct acid secretion	1/344	21/5756	0.726494	0.999839	EOBAG004190009993	Atp6v1e1	rno:297566	1	1	EOBAG004190009993	0
rno04723	Retrograde endocannabinoid signaling	5/344	101/5756	0.730404	0.999839	EOBAG000030172991/EOBAG000310060991/EOBAG000560044991/EOBAG004590001095/EOBAG001770066991	Adcy3/Adcy6/Kcnj9/EOBAG004590001095/Itpr3	rno:64508/rno:25289/rno:116560/rno:81678/rno:25679	5	1	EOBAG000560044991	4	EOBAG000030172991/EOBAG000310060991/EOBAG004590001095/EOBAG001770066991
rno04978	Mineral absorption	2/344	43/5756	0.737338	0.999839	EOBAG003360024994/EOBAG108200001095	Mt4/EOBAG108200001095	rno:689415/rno:301010	2	1	EOBAG003360024994	1	EOBAG108200001095
rno04211	Longevity regulating pathway	4/344	83/5756	0.739972	0.999839	EOBAG000030172991/EOBAG003320005991/EOBAG000310060991/EOBAG004350016594	Adcy3/Adipoq/Adcy6/Irs3	rno:64508/rno:246253/rno:25289/rno:84021	4	1	EOBAG003320005991	3	EOBAG000030172991/EOBAG000310060991/EOBAG004350016594
rno04914	Progesterone-mediated oocyte maturation	4/344	83/5756	0.739972	0.999839	EOBAG000030172991/EOBAG000310060991/EOBAG000290187991/novel.778	Adcy3/Adcy6/Pkmyt1/-	rno:64508/rno:25289/rno:287101/rno:366381	4	2	EOBAG000290187991/novel.778	2	EOBAG000030172991/EOBAG000310060991
rno03008	Ribosome biogenesis in eukaryotes	3/344	64/5756	0.745645	0.999839	EOBAG005410003994/EOBAG000760044991/EOBAG004930008994	Rexo5/Rcl1/Pop4	rno:309036/rno:309301/rno:292831	3	3	EOBAG005410003994/EOBAG000760044991/EOBAG004930008994	0
rno04935	Growth hormone synthesis, secretion and action	5/344	103/5756	0.746103	0.999839	EOBAG000030172991/EOBAG000310060991/EOBAG004350016594/EOBAG004590001095/EOBAG001770066991	Adcy3/Adcy6/Irs3/EOBAG004590001095/Itpr3	rno:64508/rno:25289/rno:84021/rno:81678/rno:25679	5	0		5	EOBAG000030172991/EOBAG000310060991/EOBAG004350016594/EOBAG004590001095/EOBAG001770066991
rno04930	Type II diabetes mellitus	2/344	44/5756	0.748907	0.999839	EOBAG003320005991/EOBAG004350016594	Adipoq/Irs3	rno:246253/rno:84021	2	1	EOBAG003320005991	1	EOBAG004350016594
rno05034	Alcoholism	5/344	104/5756	0.753696	0.999839	EOBAG001900007894/EOBAG002740034991/EOBAG003660018095/EOBAG003660039095/EOBAG003660008095	Grin2d/Hdac6/EOBAG003660018095/EOBAG003660039095/EOBAG003660008095	rno:24412/rno:108348065/rno:684762/rno:102549061/rno:100359692	5	3	EOBAG001900007894/EOBAG003660018095/EOBAG003660008095	2	EOBAG002740034991/EOBAG003660039095
rno04015	Rap1 signaling pathway	9/344	180/5756	0.757939	0.999839	EOBAG001900024991/EOBAG000030172991/EOBAG000310060991/EOBAG001200033991/EOBAG003020003894/EOBAG000030083991/EOBAG000400002893/EOBAG003490015994/EOBAG001090018991	Fgf21/Adcy3/Adcy6/Sipa1l2/Vav3/Rasgrp3/Pard6g/Ctnnd1/Magi3	rno:170580/rno:64508/rno:25289/rno:361442/rno:295378/rno:313874/rno:307237/rno:311163/rno:245903	9	2	EOBAG003020003894/EOBAG000400002893	7	EOBAG001900024991/EOBAG000030172991/EOBAG000310060991/EOBAG001200033991/EOBAG000030083991/EOBAG003490015994/EOBAG001090018991
rno05014	Amyotrophic lateral sclerosis	14/344	273/5756	0.764387	0.999839	EOBAG001900007894/EOBAG000240023991/EOBAG066960001095/EOBAG015770001884/EOBAG001880028992/EOBAG001210033991/EOBAG000830002893/EOBAG002740034991/EOBAG000710029991/EOBAG001940010993/novel.602/EOBAG000460012994/EOBAG000990082991/EOBAG001770066991	Grin2d/Dnah5/EOBAG066960001095/mt-Nd6/Gpx7/Nrg1/Dennd1c/Hdac6/Fig4/Dnah11/-/Slc1a2/Nup210/Itpr3	rno:24412/rno:294854/rno:500929/rno:26192/rno:298376/rno:112400/rno:29213/rno:108348065/rno:309855/rno:117253/rno:362098/rno:29482/rno:58958/rno:25679	14	6	EOBAG001900007894/EOBAG015770001884/EOBAG001880028992/EOBAG001940010993/novel.602/EOBAG000460012994	8	EOBAG000240023991/EOBAG066960001095/EOBAG001210033991/EOBAG000830002893/EOBAG002740034991/EOBAG000710029991/EOBAG000990082991/EOBAG001770066991
rno04625	C-type lectin receptor signaling pathway	4/344	86/5756	0.764856	0.999839	EOBAG004590001095/EOBAG004940018991/EOBAG001770066991/EOBAG000050293991	EOBAG004590001095/Clec1b/Itpr3/Nfatc2	rno:81678/rno:500336/rno:25679/rno:311658	4	1	EOBAG004940018991	3	EOBAG004590001095/EOBAG001770066991/EOBAG000050293991
rno05226	Gastric cancer	6/344	125/5756	0.766676	0.999839	EOBAG001900024991/EOBAG003350010991/EOBAG003110008894/EOBAG000090155884/EOBAG000830097991/EOBAG000360009992	Fgf21/Tert/Abcb1a/Frat2/Gadd45b/Fzd7	rno:170580/rno:301965/rno:170913/rno:679110/rno:299626/rno:100360552	6	3	EOBAG000090155884/EOBAG000830097991/EOBAG000360009992	3	EOBAG001900024991/EOBAG003350010991/EOBAG003110008894
rno00601	Glycosphingolipid biosynthesis - lacto and neolacto series	1/344	24/5756	0.772825	0.999839	EOBAG002450019991	B4galt2	rno:313536	1	1	EOBAG002450019991	0
rno05150	Staphylococcus aureus infection	2/344	47/5756	0.781022	0.999839	EOBAG000810156991/EOBAG008460001894	Krt23/H2-Oa	rno:287678/rno:24984	2	1	EOBAG008460001894	1	EOBAG000810156991
rno03018	RNA degradation	3/344	68/5756	0.781795	0.999839	EOBAG000100122991/EOBAG000920058991/EOBAG000270059991	Pnldc1/Btg2/Tob1	rno:361478/rno:29619/rno:170842	3	3	EOBAG000100122991/EOBAG000920058991/EOBAG000270059991	0
rno04974	Protein digestion and absorption	3/344	68/5756	0.781795	0.999839	EOBAG003590011894/EOBAG002540003991/EOBAG000630068993	Col12a1/Ace2/Kcnq1	rno:25683/rno:302668/rno:84020	3	2	EOBAG002540003991/EOBAG000630068993	1	EOBAG003590011894
rno04340	Hedgehog signaling pathway	2/344	48/5756	0.7909	0.999839	EOBAG000650074991/EOBAG000650075884	Evc/Evc2	rno:289712/rno:289711	2	0		2	EOBAG000650074991/EOBAG000650075884
rno00562	Inositol phosphate metabolism	3/344	70/5756	0.798226	0.999839	EOBAG000710029991/EOBAG000100103991/EOBAG000120043991	Fig4/Synj2/Itpk1	rno:309855/rno:84018/rno:500709	3	1	EOBAG000120043991	2	EOBAG000710029991/EOBAG000100103991
rno04932	Non-alcoholic fatty liver disease	6/344	130/5756	0.798286	0.999839	EOBAG003320005991/EOBAG000970012994/EOBAG000310001991/EOBAG000350077991/EOBAG015770001884/EOBAG002860042894	Adipoq/Lepr/Cyp2e1/Srebf1/mt-Nd6/Mlxipl	rno:246253/rno:24536/rno:25086/rno:78968/rno:26192/rno:171078	6	3	EOBAG003320005991/EOBAG000310001991/EOBAG015770001884	3	EOBAG000970012994/EOBAG000350077991/EOBAG002860042894
rno00630	Glyoxylate and dicarboxylate metabolism	1/344	26/5756	0.799276	0.999839	EOBAG000350063991	Shmt1	rno:287379	1	1	EOBAG000350063991	0
rno04064	NF-kappa B signaling pathway	4/344	91/5756	0.802161	0.999839	novel.1220/EOBAG001620020991/EOBAG000830097991/EOBAG000520082991	-/Tnfrsf11a/Gadd45b/Tnfrsf13c	rno:81503/rno:498206/rno:299626/rno:500910	4	3	novel.1220/EOBAG000830097991/EOBAG000520082991	1	EOBAG001620020991
rno04150	mTOR signaling pathway	6/344	131/5756	0.804196	0.999839	EOBAG004190009993/EOBAG001380018991/EOBAG000700133991/EOBAG000030236991/EOBAG000290060991/EOBAG000360009992	Atp6v1e1/Rragd/Depdc5/Lpin1/Nprl3/Fzd7	rno:297566/rno:297960/rno:305464/rno:313977/rno:360505/rno:100360552	6	4	EOBAG004190009993/EOBAG001380018991/EOBAG000030236991/EOBAG000360009992	2	EOBAG000700133991/EOBAG000290060991
rno03020	RNA polymerase	1/344	27/5756	0.811327	0.999839	EOBAG000520072993	Polr3h	rno:300088	1	1	EOBAG000520072993	0
rno01200	Carbon metabolism	4/344	94/5756	0.822155	0.999839	EOBAG000350063991/EOBAG001390055991/EOBAG000140175992/EOBAG003340020991	Shmt1/Psph/Gpt/Pgls	rno:287379/rno:304429/rno:81670/rno:290636	4	4	EOBAG000350063991/EOBAG001390055991/EOBAG000140175992/EOBAG003340020991	0
rno00052	Galactose metabolism	1/344	28/5756	0.822656	0.999839	EOBAG002450019991	B4galt2	rno:313536	1	1	EOBAG002450019991	0
rno01523	Antifolate resistance	1/344	28/5756	0.822656	0.999839	EOBAG000350063991	Shmt1	rno:287379	1	1	EOBAG000350063991	0
rno04728	Dopaminergic synapse	5/344	115/5756	0.826288	0.999839	EOBAG000940017005/EOBAG000560044991/EOBAG004590001095/EOBAG001770066991/EOBAG000630024792	EOBAG000940017005/Kcnj9/EOBAG004590001095/Itpr3/Drd4	rno:29657/rno:116560/rno:81678/rno:25679/rno:25432	5	1	EOBAG000560044991	4	EOBAG000940017005/EOBAG004590001095/EOBAG001770066991/EOBAG000630024792
rno04390	Hippo signaling pathway	6/344	135/5756	0.826503	0.999839	EOBAG000410012991/EOBAG001100011992/EOBAG001730024095/EOBAG001480029494/EOBAG000400002893/EOBAG000360009992	Amot/Bmp6/EOBAG001730024095/FRMD1/Pard6g/Fzd7	rno:300289/rno:25644/rno:360920/rno:689709/rno:307237/rno:100360552	6	3	EOBAG001480029494/EOBAG000400002893/EOBAG000360009992	3	EOBAG000410012991/EOBAG001100011992/EOBAG001730024095
rno04621	NOD-like receptor signaling pathway	6/344	135/5756	0.826503	0.999839	EOBAG002270018991/EOBAG000170046991/novel.1220/EOBAG001080013994/EOBAG004590001095/EOBAG001770066991	Panx1/Pstpip1/-/Naip2/EOBAG004590001095/Itpr3	rno:315435/rno:300732/rno:81503/rno:294691/rno:81678/rno:25679	6	2	EOBAG002270018991/novel.1220	4	EOBAG000170046991/EOBAG001080013994/EOBAG004590001095/EOBAG001770066991
rno05166	Human T-cell leukemia virus 1 infection	9/344	194/5756	0.8293	0.999839	EOBAG000030172991/EOBAG000520107991/EOBAG000310060991/EOBAG003350010991/EOBAG008460001894/novel.778/EOBAG000520082991/EOBAG001260009994/EOBAG000050293991	Adcy3/Tspo/Adcy6/Tert/H2-Oa/-/Tnfrsf13c/Pttg1/Nfatc2	rno:64508/rno:24230/rno:25289/rno:301965/rno:24984/rno:366381/rno:500910/rno:64193/rno:311658	9	5	EOBAG000520107991/EOBAG008460001894/novel.778/EOBAG000520082991/EOBAG001260009994	4	EOBAG000030172991/EOBAG000310060991/EOBAG003350010991/EOBAG000050293991
rno04110	Cell cycle	5/344	116/5756	0.831936	0.999839	EOBAG000290187991/EOBAG002680024992/EOBAG000830097991/novel.778/EOBAG001260009994	Pkmyt1/Wee1/Gadd45b/-/Pttg1	rno:287101/rno:308937/rno:299626/rno:366381/rno:64193	5	5	EOBAG000290187991/EOBAG002680024992/EOBAG000830097991/novel.778/EOBAG001260009994	0
rno04360	Axon guidance	7/344	156/5756	0.833034	0.999839	EOBAG000020100892/EOBAG000650056991/EOBAG000590047893/EOBAG000330022994/EOBAG002470016991/EOBAG000400002893/EOBAG000050293991	Unc5a/Ablim2/Unc5b/Plxnc1/Ablim3/Pard6g/Nfatc2	rno:60629/rno:360958/rno:60630/rno:362873/rno:307395/rno:307237/rno:311658	7	2	EOBAG000020100892/EOBAG000400002893	5	EOBAG000650056991/EOBAG000590047893/EOBAG000330022994/EOBAG002470016991/EOBAG000050293991
rno05143	African trypanosomiasis	1/344	29/5756	0.833306	0.999839	EOBAG002490012992	Sele	rno:25544	1	1	EOBAG002490012992	0
rno05330	Allograft rejection	1/344	29/5756	0.833306	0.999839	EOBAG008460001894	H2-Oa	rno:24984	1	1	EOBAG008460001894	0
rno05332	Graft-versus-host disease	1/344	29/5756	0.833306	0.999839	EOBAG008460001894	H2-Oa	rno:24984	1	1	EOBAG008460001894	0
rno00190	Oxidative phosphorylation	4/344	96/5756	0.834539	0.999839	novel.1862/EOBAG015770001884/EOBAG004190009993/EOBAG001280020991	-/mt-Nd6/Atp6v1e1/Lhpp	rno:89786/rno:26192/rno:297566/rno:361663	4	3	EOBAG015770001884/EOBAG004190009993/EOBAG001280020991	1	novel.1862
rno00310	Lysine degradation	2/344	54/5756	0.842297	0.999839	EOBAG000560111894/EOBAG000260226991	Smyd3/Pipox	rno:498295/rno:303272	2	0		2	EOBAG000560111894/EOBAG000260226991
rno05217	Basal cell carcinoma	2/344	54/5756	0.842297	0.999839	EOBAG000830097991/EOBAG000360009992	Gadd45b/Fzd7	rno:299626/rno:100360552	2	2	EOBAG000830097991/EOBAG000360009992	0
rno00500	Starch and sucrose metabolism	1/344	30/5756	0.843319	0.999839	EOBAG002100023993	Gys2	rno:25623	1	0		1	EOBAG002100023993
rno05017	Spinocerebellar ataxia	5/344	119/5756	0.847989	0.999839	EOBAG001900007894/EOBAG000760056095/EOBAG004590001095/EOBAG001500041991/EOBAG001770066991	Grin2d/EOBAG000760056095/EOBAG004590001095/Dab1/Itpr3	rno:24412/rno:25696/rno:81678/rno:266729/rno:25679	5	3	EOBAG001900007894/EOBAG000760056095/EOBAG001500041991	2	EOBAG004590001095/EOBAG001770066991
rno03030	DNA replication	1/344	31/5756	0.852732	0.999839	EOBAG001540060992	Pole4	rno:362385	1	1	EOBAG001540060992	0
rno04020	Calcium signaling pathway	8/344	181/5756	0.85676	0.999839	EOBAG001900024991/EOBAG001900007894/EOBAG000030172991/EOBAG000180031992/EOBAG004590001095/EOBAG001490001991/EOBAG001770066991/EOBAG002330024993	Fgf21/Grin2d/Adcy3/Mcoln2/EOBAG004590001095/Pde1c/Itpr3/Cysltr1	rno:170580/rno:24412/rno:64508/rno:292168/rno:81678/rno:81742/rno:25679/rno:114099	8	2	EOBAG001900007894/EOBAG001490001991	6	EOBAG001900024991/EOBAG000030172991/EOBAG000180031992/EOBAG004590001095/EOBAG001770066991/EOBAG002330024993
rno03022	Basal transcription factors	1/344	32/5756	0.861581	0.999839	EOBAG001450005893	Gtf2a1l	rno:316711	1	1	EOBAG001450005893	0
rno05225	Hepatocellular carcinoma	6/344	144/5756	0.869313	0.999839	EOBAG003350010991/EOBAG000090155884/EOBAG000250134991/EOBAG000190141394/EOBAG000830097991/EOBAG000360009992	Tert/Frat2/Smarcd3/Gsta3/Gadd45b/Fzd7	rno:301965/rno:679110/rno:296732/rno:24421/rno:299626/rno:100360552	6	5	EOBAG000090155884/EOBAG000250134991/EOBAG000190141394/EOBAG000830097991/EOBAG000360009992	1	EOBAG003350010991
rno04940	Type I diabetes mellitus	1/344	33/5756	0.869899	0.999839	EOBAG008460001894	H2-Oa	rno:24984	1	1	EOBAG008460001894	0
rno05146	Amoebiasis	3/344	81/5756	0.871082	0.999839	EOBAG000430005991/novel.1220/EOBAG019460001095	Lamb1/-/EOBAG019460001095	rno:298941/rno:81503/rno:291085	3	3	EOBAG000430005991/novel.1220/EOBAG019460001095	0
rno04261	Adrenergic signaling in cardiomyocytes	5/344	124/5756	0.871921	0.999839	EOBAG000030172991/EOBAG000310060991/EOBAG000660122991/EOBAG002810045095/EOBAG000630068993	Adcy3/Adcy6/Scn5a/EOBAG002810045095/Kcnq1	rno:64508/rno:25289/rno:25665/rno:29556/rno:84020	5	2	EOBAG002810045095/EOBAG000630068993	3	EOBAG000030172991/EOBAG000310060991/EOBAG000660122991
rno04024	cAMP signaling pathway	7/344	166/5756	0.876181	0.999839	EOBAG001900007894/EOBAG000030172991/EOBAG006820002694/EOBAG000310060991/EOBAG003020003894/EOBAG003580041991/EOBAG002380021991	Grin2d/Adcy3/Cga/Adcy6/Vav3/Pde4a/Oxt	rno:24412/rno:64508/rno:116700/rno:25289/rno:295378/rno:25638/rno:25504	7	3	EOBAG001900007894/EOBAG006820002694/EOBAG003020003894	4	EOBAG000030172991/EOBAG000310060991/EOBAG003580041991/EOBAG002380021991
rno05224	Breast cancer	5/344	125/5756	0.876306	0.999839	EOBAG001900024991/EOBAG001050024992/EOBAG000090155884/EOBAG000830097991/EOBAG000360009992	Fgf21/Hey2/Frat2/Gadd45b/Fzd7	rno:170580/rno:155430/rno:679110/rno:299626/rno:100360552	5	4	EOBAG001050024992/EOBAG000090155884/EOBAG000830097991/EOBAG000360009992	1	EOBAG001900024991
rno05222	Small cell lung cancer	3/344	82/5756	0.876392	0.999839	EOBAG000430005991/EOBAG000830097991/novel.1262	Lamb1/Gadd45b/-	rno:298941/rno:299626/rno:499655	3	3	EOBAG000430005991/EOBAG000830097991/novel.1262	0
rno01250	Biosynthesis of nucleotide sugars	1/344	34/5756	0.87772	0.999839	EOBAG000680111991	Nans	rno:298071	1	0		1	EOBAG000680111991
rno04727	GABAergic synapse	2/344	60/5756	0.881987	0.999839	EOBAG000030172991/EOBAG000310060991	Adcy3/Adcy6	rno:64508/rno:25289	2	0		2	EOBAG000030172991/EOBAG000310060991
rno00514	Other types of O-glycan biosynthesis	1/344	35/5756	0.885071	0.999839	EOBAG002450019991	B4galt2	rno:313536	1	1	EOBAG002450019991	0
rno05030	Cocaine addiction	1/344	35/5756	0.885071	0.999839	EOBAG001900007894	Grin2d	rno:24412	1	1	EOBAG001900007894	0
rno04919	Thyroid hormone signaling pathway	4/344	106/5756	0.886132	0.999839	EOBAG000920002994/EOBAG002810045095/EOBAG000270125991/EOBAG000550038991	Pfkfb2/EOBAG002810045095/Med13/Ncoa2	rno:24640/rno:29556/rno:303403/rno:83724	4	2	EOBAG000920002994/EOBAG002810045095	2	EOBAG000270125991/EOBAG000550038991
rno04144	Endocytosis	10/344	229/5756	0.887282	0.999839	EOBAG001230022893/novel.676/novel.660/novel.1667/novel.615/EOBAG000060007893/novel.1052/EOBAG000140169884/EOBAG000400002893/EOBAG000260266991	Sh3gl2/-/-/-/-/Arap2/-/Vps28/Pard6g/Rab11fip4	rno:116743/rno:25489/rno:360725/rno:25489/rno:25489/rno:305367/rno:25489/rno:300052/rno:307237/rno:303337	10	5	novel.660/novel.1667/novel.1052/EOBAG000140169884/EOBAG000400002893	5	EOBAG001230022893/novel.676/novel.615/EOBAG000060007893/EOBAG000260266991
rno04917	Prolactin signaling pathway	2/344	61/5756	0.88763	0.999839	EOBAG006820002694/EOBAG001620020991	Cga/Tnfrsf11a	rno:116700/rno:498206	2	1	EOBAG006820002694	1	EOBAG001620020991
rno04611	Platelet activation	4/344	107/5756	0.89043	0.999839	EOBAG000030172991/EOBAG000310060991/EOBAG004590001095/EOBAG001770066991	Adcy3/Adcy6/EOBAG004590001095/Itpr3	rno:64508/rno:25289/rno:81678/rno:25679	4	0		4	EOBAG000030172991/EOBAG000310060991/EOBAG004590001095/EOBAG001770066991
rno05216	Thyroid cancer	1/344	36/5756	0.891982	0.999839	EOBAG000830097991	Gadd45b	rno:299626	1	1	EOBAG000830097991	0
rno05218	Melanoma	2/344	62/5756	0.893022	0.999839	EOBAG001900024991/EOBAG000830097991	Fgf21/Gadd45b	rno:170580/rno:299626	2	1	EOBAG000830097991	1	EOBAG001900024991
rno04613	Neutrophil extracellular trap formation	4/344	108/5756	0.894586	0.999839	EOBAG002740034991/EOBAG003660018095/EOBAG003660039095/EOBAG003660008095	Hdac6/EOBAG003660018095/EOBAG003660039095/EOBAG003660008095	rno:108348065/rno:684762/rno:102549061/rno:100359692	4	2	EOBAG003660018095/EOBAG003660008095	2	EOBAG002740034991/EOBAG003660039095
rno04916	Melanogenesis	3/344	86/5756	0.895745	0.999839	EOBAG000030172991/EOBAG000310060991/EOBAG000360009992	Adcy3/Adcy6/Fzd7	rno:64508/rno:25289/rno:100360552	3	1	EOBAG000360009992	2	EOBAG000030172991/EOBAG000310060991
rno04061	Viral protein interaction with cytokine and cytokine receptor	2/344	63/5756	0.898174	0.999839	EOBAG000900092991/novel.1220	Il22ra1/-	rno:362629/rno:81503	2	1	novel.1220	1	EOBAG000900092991
rno04610	Complement and coagulation cascades	2/344	63/5756	0.898174	0.999839	EOBAG000690022774/EOBAG007370003994	Vsig4/Cd55	rno:312102/rno:64036	2	1	EOBAG000690022774	1	EOBAG007370003994
rno00513	Various types of N-glycan biosynthesis	1/344	37/5756	0.898478	0.999839	EOBAG002450019991	B4galt2	rno:313536	1	1	EOBAG002450019991	0
rno01524	Platinum drug resistance	2/344	65/5756	0.907793	0.999839	EOBAG000190141394/EOBAG003150054991	Gsta3/Ercc1	rno:24421/rno:292673	2	2	EOBAG000190141394/EOBAG003150054991	0
rno04520	Adherens junction	2/344	65/5756	0.907793	0.999839	EOBAG001300062893/EOBAG003490015994	Ptprj/Ctnnd1	rno:29645/rno:311163	2	0		2	EOBAG001300062893/EOBAG003490015994
rno01522	Endocrine resistance	3/344	90/5756	0.912337	0.999839	EOBAG000030172991/EOBAG000310060991/EOBAG000280022991	Adcy3/Adcy6/Abcb11	rno:64508/rno:25289/rno:83569	3	0		3	EOBAG000030172991/EOBAG000310060991/EOBAG000280022991
rno04660	T cell receptor signaling pathway	3/344	91/5756	0.916093	0.999839	EOBAG003020003894/EOBAG002420004994/EOBAG000050293991	Vav3/Map3k8/Nfatc2	rno:295378/rno:116596/rno:311658	3	2	EOBAG003020003894/EOBAG002420004994	1	EOBAG000050293991
rno04371	Apelin signaling pathway	4/344	114/5756	0.916734	0.999839	EOBAG000030172991/EOBAG000310060991/EOBAG004590001095/EOBAG001770066991	Adcy3/Adcy6/EOBAG004590001095/Itpr3	rno:64508/rno:25289/rno:81678/rno:25679	4	0		4	EOBAG000030172991/EOBAG000310060991/EOBAG004590001095/EOBAG001770066991
rno04218	Cellular senescence	5/344	137/5756	0.919705	0.999839	EOBAG004590001095/EOBAG000830097991/EOBAG001770066991/EOBAG000150126991/EOBAG000050293991	EOBAG004590001095/Gadd45b/Itpr3/Zfp36l1/Nfatc2	rno:81678/rno:299626/rno:25679/rno:29344/rno:311658	5	1	EOBAG000830097991	4	EOBAG004590001095/EOBAG001770066991/EOBAG000150126991/EOBAG000050293991
rno04145	Phagosome	4/344	115/5756	0.919993	0.999839	EOBAG066960001095/EOBAG004190009993/EOBAG000830002893/EOBAG008460001894	EOBAG066960001095/Atp6v1e1/Dennd1c/H2-Oa	rno:500929/rno:297566/rno:29213/rno:24984	4	2	EOBAG004190009993/EOBAG008460001894	2	EOBAG066960001095/EOBAG000830002893
rno04714	Thermogenesis	7/344	180/5756	0.92074	0.999839	EOBAG001900024991/EOBAG000030172991/novel.1862/EOBAG000310060991/EOBAG015770001884/EOBAG000580109991/EOBAG000250134991	Fgf21/Adcy3/-/Adcy6/mt-Nd6/Ndufaf1/Smarcd3	rno:170580/rno:64508/rno:89786/rno:25289/rno:26192/rno:296086/rno:296732	7	3	EOBAG015770001884/EOBAG000580109991/EOBAG000250134991	4	EOBAG001900024991/EOBAG000030172991/novel.1862/EOBAG000310060991
rno05418	Fluid shear stress and atherosclerosis	4/344	116/5756	0.923138	0.999839	EOBAG000660124991/EOBAG002490012992/EOBAG000190141394/EOBAG000320028884	Acvr2b/Sele/Gsta3/Pecam1	rno:25366/rno:25544/rno:24421/rno:29583	4	2	EOBAG002490012992/EOBAG000190141394	2	EOBAG000660124991/EOBAG000320028884
rno05169	Epstein-Barr virus infection	7/344	181/5756	0.923314	0.999839	novel.676/EOBAG000070290991/novel.1667/novel.615/novel.1052/EOBAG008460001894/EOBAG000830097991	-/Ncor2/-/-/-/H2-Oa/Gadd45b	rno:25489/rno:360801/rno:25489/rno:25489/rno:25489/rno:24984/rno:299626	7	4	novel.1667/novel.1052/EOBAG008460001894/EOBAG000830097991	3	novel.676/EOBAG000070290991/novel.615
rno05208	Chemical carcinogenesis - reactive oxygen species	7/344	181/5756	0.923314	0.999839	EOBAG007620006095/EOBAG002430009095/EOBAG000310001991/EOBAG015770001884/EOBAG108200001095/EOBAG001300062893/EOBAG000190141394	EOBAG007620006095/EOBAG002430009095/Cyp2e1/mt-Nd6/EOBAG108200001095/Ptprj/Gsta3	rno:54246/rno:361267/rno:25086/rno:26192/rno:301010/rno:29645/rno:24421	7	4	EOBAG007620006095/EOBAG000310001991/EOBAG015770001884/EOBAG000190141394	3	EOBAG002430009095/EOBAG108200001095/EOBAG001300062893
rno05410	Hypertrophic cardiomyopathy	2/344	69/5756	0.924536	0.999839	EOBAG001460014893/EOBAG002810045095	Des/EOBAG002810045095	rno:64362/rno:29556	2	1	EOBAG002810045095	1	EOBAG001460014893
rno00510	N-Glycan biosynthesis	1/344	42/5756	0.92556	0.999839	EOBAG002450019991	B4galt2	rno:313536	1	1	EOBAG002450019991	0
rno04670	Leukocyte transendothelial migration	3/344	95/5756	0.929697	0.999839	EOBAG003020003894/EOBAG000320028884/EOBAG003490015994	Vav3/Pecam1/Ctnnd1	rno:295378/rno:29583/rno:311163	3	1	EOBAG003020003894	2	EOBAG000320028884/EOBAG003490015994
rno04623	Cytosolic DNA-sensing pathway	1/344	43/5756	0.930042	0.999839	EOBAG000520072993	Polr3h	rno:300088	1	1	EOBAG000520072993	0
rno04961	Endocrine and other factor-regulated calcium reabsorption	1/344	44/5756	0.934254	0.999839	EOBAG000310060991	Adcy6	rno:25289	1	0		1	EOBAG000310060991
rno04071	Sphingolipid signaling pathway	4/344	120/5756	0.934638	0.999839	EOBAG001290058991/EOBAG000880007991/EOBAG005500001095/EOBAG000220103994	Gna12/S1pr1/EOBAG005500001095/Degs1	rno:81663/rno:29733/rno:313339/rno:58970	4	3	EOBAG001290058991/EOBAG005500001095/EOBAG000220103994	1	EOBAG000880007991
rno04668	TNF signaling pathway	3/344	97/5756	0.935713	0.999839	EOBAG002490012992/novel.1220/EOBAG002420004994	Sele/-/Map3k8	rno:25544/rno:81503/rno:116596	3	3	EOBAG002490012992/novel.1220/EOBAG002420004994	0
rno00280	Valine, leucine and isoleucine degradation	1/344	45/5756	0.938214	0.999839	EOBAG000370021991	Acaa2	rno:170465	1	1	EOBAG000370021991	0
rno05321	Inflammatory bowel disease	1/344	45/5756	0.938214	0.999839	EOBAG008460001894	H2-Oa	rno:24984	1	1	EOBAG008460001894	0
rno04512	ECM-receptor interaction	2/344	73/5756	0.938388	0.999839	EOBAG000430005991/EOBAG000270050991	Lamb1/Chad	rno:298941/rno:29195	2	1	EOBAG000430005991	1	EOBAG000270050991
rno04370	VEGF signaling pathway	1/344	47/5756	0.945434	0.999839	EOBAG000050293991	Nfatc2	rno:311658	1	0		1	EOBAG000050293991
rno04612	Antigen processing and presentation	1/344	47/5756	0.945434	0.999839	EOBAG008460001894	H2-Oa	rno:24984	1	1	EOBAG008460001894	0
rno04658	Th1 and Th2 cell differentiation	2/344	76/5756	0.947159	0.999839	EOBAG008460001894/EOBAG000050293991	H2-Oa/Nfatc2	rno:24984/rno:311658	2	1	EOBAG008460001894	1	EOBAG000050293991
rno03460	Fanconi anemia pathway	1/344	48/5756	0.948721	0.999839	EOBAG003150054991	Ercc1	rno:292673	1	1	EOBAG003150054991	0
rno04650	Natural killer cell mediated cytotoxicity	2/344	78/5756	0.952332	0.999839	EOBAG003020003894/EOBAG000050293991	Vav3/Nfatc2	rno:295378/rno:311658	2	1	EOBAG003020003894	1	EOBAG000050293991
rno05031	Amphetamine addiction	1/344	50/5756	0.954716	0.999839	EOBAG001900007894	Grin2d	rno:24412	1	1	EOBAG001900007894	0
rno05167	Kaposi sarcoma-associated herpesvirus infection	5/344	152/5756	0.954736	0.999839	EOBAG000070293894/novel.1220/EOBAG004590001095/EOBAG001770066991/EOBAG000050293991	Ubc/-/EOBAG004590001095/Itpr3/Nfatc2	rno:50522/rno:81503/rno:81678/rno:25679/rno:311658	5	2	EOBAG000070293894/novel.1220	3	EOBAG004590001095/EOBAG001770066991/EOBAG000050293991
rno04666	Fc gamma R-mediated phagocytosis	2/344	80/5756	0.95702	0.999839	EOBAG000740026991/EOBAG003020003894	Gsn/Vav3	rno:296654/rno:295378	2	2	EOBAG000740026991/EOBAG003020003894	0
rno05203	Viral carcinogenesis	5/344	154/5756	0.958171	0.999839	EOBAG001450005893/EOBAG000740026991/EOBAG002740034991/EOBAG003660039095/EOBAG003660008095	Gtf2a1l/Gsn/Hdac6/EOBAG003660039095/EOBAG003660008095	rno:316711/rno:296654/rno:108348065/rno:102549061/rno:100359692	5	3	EOBAG001450005893/EOBAG000740026991/EOBAG003660008095	2	EOBAG002740034991/EOBAG003660039095
rno04380	Osteoclast differentiation	3/344	107/5756	0.959274	0.999839	EOBAG001620020991/EOBAG001900200894/EOBAG000050293991	Tnfrsf11a/Oscar/Nfatc2	rno:498206/rno:292537/rno:311658	3	0		3	EOBAG001620020991/EOBAG001900200894/EOBAG000050293991
rno04926	Relaxin signaling pathway	3/344	109/5756	0.962892	0.999839	EOBAG000030172991/EOBAG000310060991/EOBAG000770057991	Adcy3/Adcy6/Mmp13	rno:64508/rno:25289/rno:171052	3	0		3	EOBAG000030172991/EOBAG000310060991/EOBAG000770057991
rno05205	Proteoglycans in cancer	6/344	180/5756	0.963202	0.999839	EOBAG003020003894/EOBAG000200037991/EOBAG004590001095/EOBAG000310258991/EOBAG001770066991/EOBAG000360009992	Vav3/Hpse/EOBAG004590001095/Cd63/Itpr3/Fzd7	rno:295378/rno:64537/rno:81678/rno:29186/rno:25679/rno:100360552	6	4	EOBAG003020003894/EOBAG000200037991/EOBAG000310258991/EOBAG000360009992	2	EOBAG004590001095/EOBAG001770066991
rno03015	mRNA surveillance pathway	2/344	84/5756	0.965109	0.999839	EOBAG000460032991/novel.602	Cstf3/-	rno:362178/rno:362098	2	1	novel.602	1	EOBAG000460032991
rno04664	Fc epsilon RI signaling pathway	1/344	55/5756	0.966821	0.999839	EOBAG003020003894	Vav3	rno:295378	1	1	EOBAG003020003894	0
rno05168	Herpes simplex virus 1 infection	10/344	270/5756	0.966907	0.999839	EOBAG002290010095/EOBAG000250082994/EOBAG001590044594/novel.1634/novel.88/novel.2117/novel.1881/novel.1823/EOBAG008460001894/EOBAG002470005294	EOBAG002290010095/Zfp777/Zfp133/-/-/-/-/-/H2-Oa/Zfp472	rno:102546572/rno:502764/rno:499900/rno:102555672/rno:102553278/rno:102553278/rno:100362170/rno:100362170/rno:24984/rno:314587	10	4	EOBAG002290010095/novel.88/EOBAG008460001894/EOBAG002470005294	6	EOBAG000250082994/EOBAG001590044594/novel.1634/novel.2117/novel.1881/novel.1823
rno04659	Th17 cell differentiation	2/344	86/5756	0.968584	0.999839	EOBAG008460001894/EOBAG000050293991	H2-Oa/Nfatc2	rno:24984/rno:311658	2	1	EOBAG008460001894	1	EOBAG000050293991
rno05213	Endometrial cancer	1/344	56/5756	0.968823	0.999839	EOBAG000830097991	Gadd45b	rno:299626	1	1	EOBAG000830097991	0
rno05020	Prion disease	7/344	207/5756	0.969036	0.999839	EOBAG001900007894/EOBAG066960001095/EOBAG001450029991/EOBAG015770001884/EOBAG000830002893/EOBAG004590001095/EOBAG001770066991	Grin2d/EOBAG066960001095/Ncam1/mt-Nd6/Dennd1c/EOBAG004590001095/Itpr3	rno:24412/rno:500929/rno:24586/rno:26192/rno:29213/rno:81678/rno:25679	7	2	EOBAG001900007894/EOBAG015770001884	5	EOBAG066960001095/EOBAG001450029991/EOBAG000830002893/EOBAG004590001095/EOBAG001770066991
rno05140	Leishmaniasis	1/344	57/5756	0.970704	0.999839	EOBAG008460001894	H2-Oa	rno:24984	1	1	EOBAG008460001894	0
rno05163	Human cytomegalovirus infection	6/344	187/5756	0.971847	0.999839	EOBAG000030172991/EOBAG000310060991/EOBAG001290058991/EOBAG004590001095/EOBAG001770066991/EOBAG000050293991	Adcy3/Adcy6/Gna12/EOBAG004590001095/Itpr3/Nfatc2	rno:64508/rno:25289/rno:81663/rno:81678/rno:25679/rno:311658	6	1	EOBAG001290058991	5	EOBAG000030172991/EOBAG000310060991/EOBAG004590001095/EOBAG001770066991/EOBAG000050293991
rno05221	Acute myeloid leukemia	1/344	58/5756	0.972473	0.999839	EOBAG001370035992	Per2	rno:63840	1	1	EOBAG001370035992	0
rno05417	Lipid and atherosclerosis	5/344	165/5756	0.973163	0.999839	EOBAG003020003894/EOBAG002490012992/EOBAG000760056095/novel.1220/EOBAG000050293991	Vav3/Sele/EOBAG000760056095/-/Nfatc2	rno:295378/rno:25544/rno:25696/rno:81503/rno:311658	5	4	EOBAG003020003894/EOBAG002490012992/EOBAG000760056095/novel.1220	1	EOBAG000050293991
rno05207	Chemical carcinogenesis - receptor activation	5/344	166/5756	0.974244	0.999839	EOBAG000900074892/EOBAG000030172991/EOBAG000310060991/EOBAG005250016095/EOBAG000190141394	Paqr7/Adcy3/Adcy6/EOBAG005250016095/Gsta3	rno:313615/rno:64508/rno:25289/rno:292728/rno:24421	5	3	EOBAG000900074892/EOBAG005250016095/EOBAG000190141394	2	EOBAG000030172991/EOBAG000310060991
rno05202	Transcriptional misregulation in cancer	4/344	142/5756	0.974324	0.999839	EOBAG002190004991/EOBAG003660018095/EOBAG001370035992/EOBAG000830097991	Hpgd/EOBAG003660018095/Per2/Gadd45b	rno:79242/rno:684762/rno:63840/rno:299626	4	4	EOBAG002190004991/EOBAG003660018095/EOBAG001370035992/EOBAG000830097991	0
rno04066	HIF-1 signaling pathway	2/344	90/5756	0.974563	0.999839	EOBAG001780013991/EOBAG002100022991	Pfkfb3/Ldhb	rno:117276/rno:24534	2	1	EOBAG002100022991	1	EOBAG001780013991
rno04137	Mitophagy - animal	1/344	60/5756	0.975696	0.999839	EOBAG000070293894	Ubc	rno:50522	1	1	EOBAG000070293894	0
rno05412	Arrhythmogenic right ventricular cardiomyopathy	1/344	61/5756	0.977164	0.999839	EOBAG001460014893	Des	rno:64362	1	0		1	EOBAG001460014893
rno05145	Toxoplasmosis	2/344	94/5756	0.979438	0.999839	EOBAG000430005991/EOBAG008460001894	Lamb1/H2-Oa	rno:298941/rno:24984	2	2	EOBAG000430005991/EOBAG008460001894	0
rno05230	Central carbon metabolism in cancer	1/344	63/5756	0.97984	0.999839	EOBAG002100022991	Ldhb	rno:24534	1	1	EOBAG002100022991	0
rno04141	Protein processing in endoplasmic reticulum	4/344	148/5756	0.980321	0.999839	EOBAG000700146593/EOBAG000300040991/EOBAG004760007992/EOBAG000250072893	Derl3/Sil1/Pdia6/Pdia4	rno:690315/rno:291673/rno:286906/rno:116598	4	4	EOBAG000700146593/EOBAG000300040991/EOBAG004760007992/EOBAG000250072893	0
rno03013	Nucleocytoplasmic transport	2/344	95/5756	0.980507	0.999839	novel.602/EOBAG000990082991	-/Nup210	rno:362098/rno:58958	2	1	novel.602	1	EOBAG000990082991
rno03010	Ribosome	2/344	96/5756	0.981523	0.999839	EOBAG001790049005/EOBAG002440056992	EOBAG001790049005/Mrpl16	rno:103692831/rno:293754	2	1	EOBAG002440056992	1	EOBAG001790049005
rno04810	Regulation of actin cytoskeleton	5/344	175/5756	0.982307	0.999839	EOBAG001900024991/EOBAG000740026991/EOBAG003020003894/EOBAG001290058991/EOBAG001900080991	Fgf21/Gsn/Vav3/Gna12/Myh14	rno:170580/rno:296654/rno:295378/rno:81663/rno:308572	5	4	EOBAG000740026991/EOBAG003020003894/EOBAG001290058991/EOBAG001900080991	1	EOBAG001900024991
rno04072	Phospholipase D signaling pathway	3/344	125/5756	0.982688	0.999839	EOBAG000030172991/EOBAG000310060991/EOBAG001290058991	Adcy3/Adcy6/Gna12	rno:64508/rno:25289/rno:81663	3	1	EOBAG001290058991	2	EOBAG000030172991/EOBAG000310060991
rno05214	Glioma	1/344	67/5756	0.984289	0.999839	EOBAG000830097991	Gadd45b	rno:299626	1	1	EOBAG000830097991	0
rno05223	Non-small cell lung cancer	1/344	67/5756	0.984289	0.999839	EOBAG000830097991	Gadd45b	rno:299626	1	1	EOBAG000830097991	0
rno05100	Bacterial invasion of epithelial cells	1/344	68/5756	0.985239	0.999839	EOBAG004180007991	44815	rno:305227	1	0		1	EOBAG004180007991
rno04062	Chemokine signaling pathway	4/344	159/5756	0.988046	0.999839	EOBAG000030172991/EOBAG000310060991/EOBAG003020003894/novel.1220	Adcy3/Adcy6/Vav3/-	rno:64508/rno:25289/rno:295378/rno:81503	4	2	EOBAG003020003894/novel.1220	2	EOBAG000030172991/EOBAG000310060991
rno05012	Parkinson disease	6/344	209/5756	0.988317	0.999839	EOBAG066960001095/EOBAG015770001884/EOBAG000070293894/EOBAG000830002893/EOBAG004590001095/EOBAG001770066991	EOBAG066960001095/mt-Nd6/Ubc/Dennd1c/EOBAG004590001095/Itpr3	rno:500929/rno:26192/rno:50522/rno:29213/rno:81678/rno:25679	6	2	EOBAG015770001884/EOBAG000070293894	4	EOBAG066960001095/EOBAG000830002893/EOBAG004590001095/EOBAG001770066991
rno05132	Salmonella infection	6/344	209/5756	0.988317	0.999839	EOBAG066960001095/EOBAG000660048991/EOBAG000830002893/EOBAG001080013994/EOBAG000110177195/EOBAG000070259994	EOBAG066960001095/Fyco1/Dennd1c/Naip2/EOBAG000110177195/Vps33a	rno:500929/rno:301085/rno:29213/rno:294691/rno:361415/rno:65081	6	1	EOBAG000110177195	5	EOBAG066960001095/EOBAG000660048991/EOBAG000830002893/EOBAG001080013994/EOBAG000070259994
rno05212	Pancreatic cancer	1/344	73/5756	0.989196	0.999839	EOBAG000830097991	Gadd45b	rno:299626	1	1	EOBAG000830097991	0
rno04014	Ras signaling pathway	5/344	187/5756	0.989429	0.999839	EOBAG001900024991/EOBAG000030083991/EOBAG000070120095/EOBAG000590062991/EOBAG000900144994	Fgf21/Rasgrp3/EOBAG000070120095/Pla2g12b/Pla2g2c	rno:170580/rno:313874/rno:288691/rno:367415/rno:29387	5	1	EOBAG000590062991	4	EOBAG001900024991/EOBAG000030083991/EOBAG000070120095/EOBAG000900144994
rno05170	Human immunodeficiency virus 1 infection	4/344	162/5756	0.989589	0.999839	EOBAG004590001095/EOBAG002680024992/EOBAG001770066991/EOBAG000050293991	EOBAG004590001095/Wee1/Itpr3/Nfatc2	rno:81678/rno:308937/rno:25679/rno:311658	4	1	EOBAG002680024992	3	EOBAG004590001095/EOBAG001770066991/EOBAG000050293991
rno01521	EGFR tyrosine kinase inhibitor resistance	1/344	74/5756	0.98985	0.999839	EOBAG001210033991	Nrg1	rno:112400	1	0		1	EOBAG001210033991
rno05220	Chronic myeloid leukemia	1/344	74/5756	0.98985	0.999839	EOBAG000830097991	Gadd45b	rno:299626	1	1	EOBAG000830097991	0
rno05022	Pathways of neurodegeneration - multiple diseases	13/344	371/5756	0.990134	0.999839	EOBAG001900007894/EOBAG000240023991/EOBAG066960001095/EOBAG015770001884/EOBAG001880028992/EOBAG000070293894/EOBAG000830002893/EOBAG000710029991/EOBAG004590001095/EOBAG000090155884/EOBAG001940010993/EOBAG001770066991/EOBAG000360009992	Grin2d/Dnah5/EOBAG066960001095/mt-Nd6/Gpx7/Ubc/Dennd1c/Fig4/EOBAG004590001095/Frat2/Dnah11/Itpr3/Fzd7	rno:24412/rno:294854/rno:500929/rno:26192/rno:298376/rno:50522/rno:29213/rno:309855/rno:81678/rno:679110/rno:117253/rno:25679/rno:100360552	13	7	EOBAG001900007894/EOBAG015770001884/EOBAG001880028992/EOBAG000070293894/EOBAG000090155884/EOBAG001940010993/EOBAG000360009992	6	EOBAG000240023991/EOBAG066960001095/EOBAG000830002893/EOBAG000710029991/EOBAG004590001095/EOBAG001770066991
rno05016	Huntington disease	7/344	237/5756	0.990176	0.999839	EOBAG000240023991/EOBAG066960001095/EOBAG015770001884/EOBAG001880028992/EOBAG000830002893/EOBAG001940010993/EOBAG000460012994	Dnah5/EOBAG066960001095/mt-Nd6/Gpx7/Dennd1c/Dnah11/Slc1a2	rno:294854/rno:500929/rno:26192/rno:298376/rno:29213/rno:117253/rno:29482	7	4	EOBAG015770001884/EOBAG001880028992/EOBAG001940010993/EOBAG000460012994	3	EOBAG000240023991/EOBAG066960001095/EOBAG000830002893
rno04012	ErbB signaling pathway	1/344	77/5756	0.991584	0.999839	EOBAG001210033991	Nrg1	rno:112400	1	0		1	EOBAG001210033991
rno04620	Toll-like receptor signaling pathway	1/344	78/5756	0.992094	0.999839	EOBAG002420004994	Map3k8	rno:116596	1	1	EOBAG002420004994	0
rno04630	JAK-STAT signaling pathway	2/344	112/5756	0.992242	0.999839	EOBAG000970012994/EOBAG000900092991	Lepr/Il22ra1	rno:24536/rno:362629	2	0		2	EOBAG000970012994/EOBAG000900092991
rno05210	Colorectal cancer	1/344	80/5756	0.993023	0.999839	EOBAG000830097991	Gadd45b	rno:299626	1	1	EOBAG000830097991	0
rno05235	PD-L1 expression and PD-1 checkpoint pathway in cancer	1/344	80/5756	0.993023	0.999839	EOBAG000050293991	Nfatc2	rno:311658	1	0		1	EOBAG000050293991
rno05010	Alzheimer disease	9/344	297/5756	0.994185	0.999839	EOBAG001900007894/EOBAG066960001095/EOBAG004350016594/EOBAG015770001884/EOBAG000830002893/EOBAG004590001095/EOBAG000090155884/EOBAG001770066991/EOBAG000360009992	Grin2d/EOBAG066960001095/Irs3/mt-Nd6/Dennd1c/EOBAG004590001095/Frat2/Itpr3/Fzd7	rno:24412/rno:500929/rno:84021/rno:26192/rno:29213/rno:81678/rno:679110/rno:25679/rno:100360552	9	4	EOBAG001900007894/EOBAG015770001884/EOBAG000090155884/EOBAG000360009992	5	EOBAG066960001095/EOBAG004350016594/EOBAG000830002893/EOBAG004590001095/EOBAG001770066991
rno05135	Yersinia infection	2/344	118/5756	0.994425	0.999839	EOBAG003020003894/EOBAG000050293991	Vav3/Nfatc2	rno:295378/rno:311658	2	1	EOBAG003020003894	1	EOBAG000050293991
rno04140	Autophagy - animal	2/344	121/5756	0.995279	0.999839	EOBAG004350016594/EOBAG001380018991	Irs3/Rragd	rno:84021/rno:297960	2	1	EOBAG001380018991	1	EOBAG004350016594
rno04933	AGE-RAGE signaling pathway in diabetic complications	1/344	91/5756	0.996495	0.999839	EOBAG002490012992	Sele	rno:25544	1	1	EOBAG002490012992	0
rno05415	Diabetic cardiomyopathy	3/344	160/5756	0.997019	0.999839	EOBAG015770001884/EOBAG002100023993/EOBAG000840029991	mt-Nd6/Gys2/Pdk4	rno:26192/rno:25623/rno:89813	3	2	EOBAG015770001884/EOBAG000840029991	1	EOBAG002100023993
rno04010	MAPK signaling pathway	6/344	243/5756	0.997277	0.999839	EOBAG001900024991/EOBAG000030083991/EOBAG001290058991/EOBAG002420004994/EOBAG000070126991/EOBAG000830097991	Fgf21/Rasgrp3/Gna12/Map3k8/Taok3/Gadd45b	rno:170580/rno:313874/rno:81663/rno:116596/rno:304530/rno:299626	6	3	EOBAG001290058991/EOBAG002420004994/EOBAG000830097991	3	EOBAG001900024991/EOBAG000030083991/EOBAG000070126991
rno04510	Focal adhesion	3/344	172/5756	0.998406	0.999839	EOBAG000430005991/EOBAG003020003894/EOBAG000270050991	Lamb1/Vav3/Chad	rno:298941/rno:295378/rno:29195	3	2	EOBAG000430005991/EOBAG003020003894	1	EOBAG000270050991
rno05165	Human papillomavirus infection	7/344	281/5756	0.998443	0.999839	EOBAG001050024992/EOBAG004190009993/EOBAG000430005991/EOBAG003350010991/EOBAG000270050991/EOBAG000400002893/EOBAG000360009992	Hey2/Atp6v1e1/Lamb1/Tert/Chad/Pard6g/Fzd7	rno:155430/rno:297566/rno:298941/rno:301965/rno:29195/rno:307237/rno:100360552	7	5	EOBAG001050024992/EOBAG004190009993/EOBAG000430005991/EOBAG000400002893/EOBAG000360009992	2	EOBAG003350010991/EOBAG000270050991
rno04722	Neurotrophin signaling pathway	1/344	106/5756	0.998632	0.999839	EOBAG001090083991	Sort1	rno:83576	1	1	EOBAG001090083991	0
rno05200	Pathways in cancer	13/344	433/5756	0.998916	0.999839	EOBAG001900024991/EOBAG000030172991/EOBAG000310060991/EOBAG001050024992/EOBAG000430005991/EOBAG003350010991/EOBAG000030083991/EOBAG001290058991/EOBAG000090155884/EOBAG000190141394/EOBAG000830097991/novel.1262/EOBAG000360009992	Fgf21/Adcy3/Adcy6/Hey2/Lamb1/Tert/Rasgrp3/Gna12/Frat2/Gsta3/Gadd45b/-/Fzd7	rno:170580/rno:64508/rno:25289/rno:155430/rno:298941/rno:301965/rno:313874/rno:81663/rno:679110/rno:24421/rno:299626/rno:499655/rno:100360552	13	8	EOBAG001050024992/EOBAG000430005991/EOBAG001290058991/EOBAG000090155884/EOBAG000190141394/EOBAG000830097991/novel.1262/EOBAG000360009992	5	EOBAG001900024991/EOBAG000030172991/EOBAG000310060991/EOBAG003350010991/EOBAG000030083991
rno03040	Spliceosome	1/344	110/5756	0.998936	0.999839	EOBAG001320123991	Igflr1	rno:361542	1	1	EOBAG001320123991	0
rno04151	PI3K-Akt signaling pathway	7/344	291/5756	0.998998	0.999839	EOBAG001900024991/EOBAG000050326991/EOBAG000430005991/EOBAG002100023993/EOBAG000270050991/EOBAG002810030991/EOBAG000050182892	Fgf21/Pck1/Lamb1/Gys2/Chad/Pck2/Sgk2	rno:170580/rno:362282/rno:298941/rno:25623/rno:29195/rno:361042/rno:171497	7	3	EOBAG000050326991/EOBAG000430005991/EOBAG002810030991	4	EOBAG001900024991/EOBAG002100023993/EOBAG000270050991/EOBAG000050182892
rno05164	Influenza A	1/344	122/5756	0.9995	0.999839	EOBAG008460001894	H2-Oa	rno:24984	1	1	EOBAG008460001894	0
rno05171	Coronavirus disease - COVID-19	2/344	166/5756	0.999632	0.999839	EOBAG002540003991/EOBAG001790049005	Ace2/EOBAG001790049005	rno:302668/rno:103692831	2	1	EOBAG002540003991	1	EOBAG001790049005
rno05152	Tuberculosis	1/344	132/5756	0.999734	0.999839	EOBAG008460001894	H2-Oa	rno:24984	1	1	EOBAG008460001894	0
rno05161	Hepatitis B	1/344	135/5756	0.99978	0.999839	EOBAG000050293991	Nfatc2	rno:311658	1	0		1	EOBAG000050293991
rno05206	MicroRNAs in cancer	1/344	140/5756	0.999839	0.999839	EOBAG003110008894	Abcb1a	rno:170913	1	0		1	EOBAG003110008894

## Sheet: S2
TZNC vs LQNC downregulated KEGG pathways enrichment analysis
KEGG ID	Description	Gene Ratio	Bg Ratio	pvalue	padj	gene ID	gene Name	kegg ID	Count
rno04152	AMPK signaling pathway	10/168	115/5756	0.00182029	0.393182	EOBAG001780013991/EOBAG006150006884/EOBAG000090115095/EOBAG000270145993/EOBAG000970012994/EOBAG004350016594/EOBAG000350077991/EOBAG000200030794/EOBAG003090008993/EOBAG002100023993	Pfkfb3/Fasn/EOBAG000090115095/Acaca/Lepr/Irs3/Srebf1/SCD5/Eef2k/Gys2	rno:117276/rno:50671/rno:681458/rno:60581/rno:24536/rno:84021/rno:78968/rno:246074/rno:25435/rno:25623	10
rno04913	Ovarian steroidogenesis	5/168	37/5756	0.00408176	0.44083	EOBAG000030172991/EOBAG002430009095/EOBAG000170069991/EOBAG000310060991/EOBAG001100011992	Adcy3/EOBAG002430009095/Cyp11a1/Adcy6/Bmp6	rno:64508/rno:361267/rno:29680/rno:25289/rno:25644	5
rno04540	Gap junction	6/168	72/5756	0.0180301	0.824324	EOBAG000030172991/EOBAG000310060991/EOBAG066960001095/EOBAG000830002893/EOBAG004590001095/EOBAG001770066991	Adcy3/Adcy6/EOBAG066960001095/Dennd1c/EOBAG004590001095/Itpr3	rno:64508/rno:25289/rno:500929/rno:29213/rno:81678/rno:25679	6
rno04927	Cortisol synthesis and secretion	5/168	55/5756	0.0214198	0.824324	EOBAG000030172991/EOBAG000170069991/EOBAG000310060991/EOBAG004590001095/EOBAG001770066991	Adcy3/Cyp11a1/Adcy6/EOBAG004590001095/Itpr3	rno:64508/rno:29680/rno:25289/rno:81678/rno:25679	5
rno04918	Thyroid hormone synthesis	5/168	66/5756	0.0427123	0.824324	EOBAG000030172991/EOBAG000310060991/EOBAG004590001095/EOBAG001770066991/EOBAG000480036794	Adcy3/Adcy6/EOBAG004590001095/Itpr3/Tpo	rno:64508/rno:25289/rno:81678/rno:25679/rno:54314	5
rno04724	Glutamatergic synapse	6/168	90/5756	0.0470124	0.824324	EOBAG000030172991/EOBAG000310060991/EOBAG004590001095/EOBAG000080034991/EOBAG001880035991/EOBAG001770066991	Adcy3/Adcy6/EOBAG004590001095/Homer1/Slc1a7/Itpr3	rno:64508/rno:25289/rno:81678/rno:29546/rno:366432/rno:25679	6
rno04928	Parathyroid hormone synthesis, secretion and action	6/168	91/5756	0.0491659	0.824324	EOBAG000030172991/EOBAG000310060991/EOBAG000770057991/EOBAG003580041991/EOBAG004590001095/EOBAG001770066991	Adcy3/Adcy6/Mmp13/Pde4a/EOBAG004590001095/Itpr3	rno:64508/rno:25289/rno:171052/rno:25638/rno:81678/rno:25679	6
rno04929	GnRH secretion	4/168	48/5756	0.050406	0.824324	EOBAG001580009993/EOBAG001800076991/EOBAG004590001095/EOBAG001770066991	Kcnn2/Hcn3/EOBAG004590001095/Itpr3	rno:54262/rno:114245/rno:81678/rno:25679	4
rno01212	Fatty acid metabolism	4/168	51/5756	0.0605892	0.824324	EOBAG006150006884/EOBAG000090115095/EOBAG000270145993/EOBAG000200030794	Fasn/EOBAG000090115095/Acaca/SCD5	rno:50671/rno:681458/rno:60581/rno:246074	4
rno04921	Oxytocin signaling pathway	7/168	120/5756	0.060615	0.824324	EOBAG000030172991/EOBAG000310060991/EOBAG002380021991/EOBAG003090008993/EOBAG004590001095/EOBAG001770066991/EOBAG000050293991	Adcy3/Adcy6/Oxt/Eef2k/EOBAG004590001095/Itpr3/Nfatc2	rno:64508/rno:25289/rno:25504/rno:25435/rno:81678/rno:25679/rno:311658	7
rno04976	Bile secretion	5/168	73/5756	0.0611723	0.824324	EOBAG001580009993/EOBAG000030172991/EOBAG000310060991/EOBAG003110008894/EOBAG000280022991	Kcnn2/Adcy3/Adcy6/Abcb1a/Abcb11	rno:54262/rno:64508/rno:25289/rno:170913/rno:83569	5
rno04915	Estrogen signaling pathway	6/168	99/5756	0.0685691	0.824324	EOBAG000030172991/EOBAG000310060991/EOBAG000810156991/EOBAG004590001095/EOBAG001770066991/EOBAG000550038991	Adcy3/Adcy6/Krt23/EOBAG004590001095/Itpr3/Ncoa2	rno:64508/rno:25289/rno:287678/rno:81678/rno:25679/rno:83724	6
rno00604	Glycosphingolipid biosynthesis - ganglio series	2/168	15/5756	0.0693383	0.824324	EOBAG000110134991/EOBAG000750017991	St3gal2/St3gal5	rno:64442/rno:83505	2
rno00564	Glycerophospholipid metabolism	5/168	77/5756	0.0734679	0.824324	novel.41/EOBAG000090024991/EOBAG000630114991/EOBAG000200045991/EOBAG000900144994	-/Gpam/Chka/Cds1/Pla2g2c	rno:362713/rno:29653/rno:29194/rno:81925/rno:29387	5
rno04972	Pancreatic secretion	5/168	77/5756	0.0734679	0.824324	EOBAG000030172991/EOBAG000310060991/EOBAG004590001095/EOBAG001770066991/EOBAG000900144994	Adcy3/Adcy6/EOBAG004590001095/Itpr3/Pla2g2c	rno:64508/rno:25289/rno:81678/rno:25679/rno:29387	5
rno00061	Fatty acid biosynthesis	2/168	16/5756	0.077767	0.824324	EOBAG006150006884/EOBAG000270145993	Fasn/Acaca	rno:50671/rno:60581	2
rno00340	Histidine metabolism	2/168	16/5756	0.077767	0.824324	EOBAG000990089991/EOBAG000330007991	Uroc1/Hal	rno:685999/rno:29301	2
rno04530	Tight junction	8/168	156/5756	0.0851016	0.824324	EOBAG001230001991/EOBAG003130010994/novel.676/EOBAG066960001095/novel.615/EOBAG000410012991/EOBAG001890013991/EOBAG002830056991	Mpdz/Arhgef18/-/EOBAG066960001095/-/Amot/Cgnl1/Cgn	rno:29365/rno:304193/rno:25489/rno:500929/rno:25489/rno:300289/rno:315795/rno:310655	8
rno04925	Aldosterone synthesis and secretion	5/168	81/5756	0.0870146	0.824324	EOBAG000030172991/EOBAG000170069991/EOBAG000310060991/EOBAG004590001095/EOBAG001770066991	Adcy3/Cyp11a1/Adcy6/EOBAG004590001095/Itpr3	rno:64508/rno:29680/rno:25289/rno:81678/rno:25679	5
rno00140	Steroid hormone biosynthesis	4/168	58/5756	0.0882204	0.824324	EOBAG002430009095/EOBAG000170069991/EOBAG000520089394/EOBAG000520075394	EOBAG002430009095/Cyp11a1/Cyp2d22/Cyp2d34	rno:361267/rno:29680/rno:171522/rno:266684	4
rno04270	Vascular smooth muscle contraction	6/168	107/5756	0.091848	0.824324	EOBAG000030172991/EOBAG000310060991/EOBAG004590001095/EOBAG002680032991/EOBAG001770066991/EOBAG000900144994	Adcy3/Adcy6/EOBAG004590001095/Mrvi1/Itpr3/Pla2g2c	rno:64508/rno:25289/rno:81678/rno:308899/rno:25679/rno:29387	6
rno04070	Phosphatidylinositol signaling system	5/168	84/5756	0.0979756	0.824324	EOBAG001770064991/EOBAG000200045991/EOBAG004590001095/EOBAG000100103991/EOBAG001770066991	Ip6k3/Cds1/EOBAG004590001095/Synj2/Itpr3	rno:688862/rno:81925/rno:81678/rno:84018/rno:25679	5
rno00565	Ether lipid metabolism	3/168	38/5756	0.0980945	0.824324	EOBAG000190104991/novel.41/EOBAG000900144994	Pla2g7/-/Pla2g2c	rno:301265/rno:362713/rno:29387	3
rno04022	cGMP-PKG signaling pathway	7/168	135/5756	0.0989557	0.824324	EOBAG000030172991/EOBAG000310060991/EOBAG004350016594/EOBAG004590001095/EOBAG002680032991/EOBAG001770066991/EOBAG000050293991	Adcy3/Adcy6/Irs3/EOBAG004590001095/Mrvi1/Itpr3/Nfatc2	rno:64508/rno:25289/rno:84021/rno:81678/rno:308899/rno:25679/rno:311658	7
rno04971	Gastric acid secretion	4/168	61/5756	0.101639	0.824324	EOBAG000030172991/EOBAG000310060991/EOBAG004590001095/EOBAG001770066991	Adcy3/Adcy6/EOBAG004590001095/Itpr3	rno:64508/rno:25289/rno:81678/rno:25679	4
rno04726	Serotonergic synapse	5/168	86/5756	0.105654	0.824324	EOBAG001580009993/EOBAG000520089394/EOBAG004590001095/EOBAG000520075394/EOBAG001770066991	Kcnn2/Cyp2d22/EOBAG004590001095/Cyp2d34/Itpr3	rno:54262/rno:171522/rno:81678/rno:266684/rno:25679	5
rno00230	Purine metabolism	6/168	113/5756	0.111792	0.824324	EOBAG001840004991/EOBAG000030172991/EOBAG000310060991/EOBAG002680029893/EOBAG003580041991/EOBAG000050198991	Gda/Adcy3/Adcy6/Ampd3/Pde4a/Ada	rno:83585/rno:64508/rno:25289/rno:25095/rno:25638/rno:24165	6
rno00534	Glycosaminoglycan biosynthesis - heparan sulfate / heparin	2/168	20/5756	0.114261	0.824324	EOBAG000900070991/EOBAG000180013994	Extl1/Hs2st1	rno:313610/rno:292155	2
rno04970	Salivary secretion	4/168	64/5756	0.11594	0.824324	EOBAG000030172991/EOBAG000310060991/EOBAG004590001095/EOBAG001770066991	Adcy3/Adcy6/EOBAG004590001095/Itpr3	rno:64508/rno:25289/rno:81678/rno:25679	4
rno04911	Insulin secretion	4/168	65/5756	0.120894	0.824324	EOBAG001580009993/EOBAG000030172991/EOBAG000310060991/EOBAG001770066991	Kcnn2/Adcy3/Adcy6/Itpr3	rno:54262/rno:64508/rno:25289/rno:25679	4
rno04742	Taste transduction	3/168	42/5756	0.122949	0.824324	EOBAG000310060991/EOBAG000690042694/EOBAG001770066991	Adcy6/P2ry4/Itpr3	rno:25289/rno:63843/rno:25679	3
rno04979	Cholesterol metabolism	3/168	42/5756	0.122949	0.824324	EOBAG003580021991/EOBAG000050240992/EOBAG000280022991	Angptl8/Pltp/Abcb11	rno:100361444/rno:296371/rno:83569	3
rno00830	Retinol metabolism	4/168	66/5756	0.125938	0.824324	EOBAG001110027991/EOBAG000090203991/EOBAG000310257894/EOBAG007620004095	Lrat/Cyp26a1/Rdh5/EOBAG007620004095	rno:64047/rno:154985/rno:366791/rno:24894	4
rno01040	Biosynthesis of unsaturated fatty acids	2/168	23/5756	0.143924	0.907021	EOBAG000090115095/EOBAG000200030794	EOBAG000090115095/SCD5	rno:681458/rno:246074	2
rno03320	PPAR signaling pathway	4/168	70/5756	0.146971	0.907021	EOBAG000090115095/EOBAG000200030794/EOBAG000390181991/EOBAG000050240992	EOBAG000090115095/SCD5/Fabp3/Pltp	rno:681458/rno:246074/rno:79131/rno:296371	4
rno04923	Regulation of lipolysis in adipocytes	3/168	47/5756	0.156817	0.920191	EOBAG000030172991/EOBAG000310060991/EOBAG004350016594	Adcy3/Adcy6/Irs3	rno:64508/rno:25289/rno:84021	3
rno04910	Insulin signaling pathway	6/168	125/5756	0.157625	0.920191	EOBAG006150006884/EOBAG000270145993/EOBAG004350016594/EOBAG000350077991/EOBAG002100023993/EOBAG001210009991	Fasn/Acaca/Irs3/Srebf1/Gys2/Ppp1r3b	rno:50671/rno:60581/rno:84021/rno:78968/rno:25623/rno:192280	6
rno04912	GnRH signaling pathway	4/168	76/5756	0.180835	0.998058	EOBAG000030172991/EOBAG000310060991/EOBAG004590001095/EOBAG001770066991	Adcy3/Adcy6/EOBAG004590001095/Itpr3	rno:64508/rno:25289/rno:81678/rno:25679	4
rno04935	Growth hormone synthesis, secretion and action	5/168	103/5756	0.181706	0.998058	EOBAG000030172991/EOBAG000310060991/EOBAG004350016594/EOBAG004590001095/EOBAG001770066991	Adcy3/Adcy6/Irs3/EOBAG004590001095/Itpr3	rno:64508/rno:25289/rno:84021/rno:81678/rno:25679	5
rno04710	Circadian rhythm	2/168	27/5756	0.185545	0.998058	EOBAG000530036794/EOBAG000940017005	Npas2/EOBAG000940017005	rno:316351/rno:29657	2
rno00640	Propanoate metabolism	2/168	28/5756	0.196209	0.998058	EOBAG000270145993/EOBAG001050036994	Acaca/Echdc1	rno:60581/rno:361465	2
rno04350	TGF-beta signaling pathway	4/168	80/5756	0.204728	0.998058	EOBAG000170167894/EOBAG000660124991/EOBAG001100011992/EOBAG000310320991	Inhba/Acvr2b/Bmp6/Inhbe	rno:29200/rno:25366/rno:25644/rno:83711	4
rno04924	Renin secretion	3/168	54/5756	0.208278	0.998058	EOBAG000310060991/EOBAG004590001095/EOBAG001770066991	Adcy6/EOBAG004590001095/Itpr3	rno:25289/rno:81678/rno:25679	3
rno04936	Alcoholic liver disease	5/168	109/5756	0.212439	0.998058	EOBAG006150006884/EOBAG000090115095/EOBAG000270145993/EOBAG000350077991/EOBAG000200030794	Fasn/EOBAG000090115095/Acaca/Srebf1/SCD5	rno:50671/rno:681458/rno:60581/rno:78968/rno:246074	5
rno04550	Signaling pathways regulating pluripotency of stem cells	5/168	110/5756	0.217719	0.998058	EOBAG000340049991/EOBAG000170167894/EOBAG000660124991/EOBAG000310320991/EOBAG004770002992	Jarid2/Inhba/Acvr2b/Inhbe/Pcgf5	rno:681740/rno:29200/rno:25366/rno:83711/rno:681178	5
rno05340	Primary immunodeficiency	2/168	30/5756	0.217749	0.998058	EOBAG000070184994/EOBAG000050198991	Ung/Ada	rno:304577/rno:24165	2
rno04213	Longevity regulating pathway - multiple species	3/168	57/5756	0.23139	0.998058	EOBAG000030172991/EOBAG000310060991/EOBAG004350016594	Adcy3/Adcy6/Irs3	rno:64508/rno:25289/rno:84021	3
rno04922	Glucagon signaling pathway	4/168	88/5756	0.254954	0.998058	EOBAG000270145993/EOBAG004590001095/EOBAG002100023993/EOBAG001770066991	Acaca/EOBAG004590001095/Gys2/Itpr3	rno:60581/rno:81678/rno:25623/rno:25679	4
rno04015	Rap1 signaling pathway	7/168	180/5756	0.272124	0.998058	EOBAG001900024991/EOBAG000030172991/EOBAG000310060991/EOBAG001200033991/EOBAG000030083991/EOBAG003490015994/EOBAG001090018991	Fgf21/Adcy3/Adcy6/Sipa1l2/Rasgrp3/Ctnnd1/Magi3	rno:170580/rno:64508/rno:25289/rno:361442/rno:313874/rno:311163/rno:245903	7
rno04115	p53 signaling pathway	3/168	63/5756	0.278826	0.998058	EOBAG000140095894/EOBAG000210026892/EOBAG001300012991	Adgrb1/Rprm/Cd82	rno:362931/rno:680110/rno:83628	3
rno04962	Vasopressin-regulated water reabsorption	2/168	36/5756	0.283172	0.998058	EOBAG000030172991/EOBAG000310060991	Adcy3/Adcy6	rno:64508/rno:25289	2
rno04750	Inflammatory mediator regulation of TRP channels	4/168	93/5756	0.287542	0.998058	EOBAG000030172991/EOBAG000310060991/EOBAG004590001095/EOBAG001770066991	Adcy3/Adcy6/EOBAG004590001095/Itpr3	rno:64508/rno:25289/rno:81678/rno:25679	4
rno05032	Morphine addiction	3/168	65/5756	0.294867	0.998058	EOBAG000030172991/EOBAG000310060991/EOBAG003580041991	Adcy3/Adcy6/Pde4a	rno:64508/rno:25289/rno:25638	3
rno04060	Cytokine-cytokine receptor interaction	7/168	185/5756	0.295212	0.998058	EOBAG000970012994/EOBAG000170167894/EOBAG000660124991/EOBAG001100011992/EOBAG000900092991/EOBAG001620020991/EOBAG000310320991	Lepr/Inhba/Acvr2b/Bmp6/Il22ra1/Tnfrsf11a/Inhbe	rno:24536/rno:29200/rno:25366/rno:25644/rno:362629/rno:498206/rno:83711	7
rno00533	Glycosaminoglycan biosynthesis - keratan sulfate	1/168	12/5756	0.299388	0.998058	EOBAG000110134991	St3gal2	rno:64442	1
rno04744	Phototransduction	1/168	12/5756	0.299388	0.998058	EOBAG000170134991	Slc24a1	rno:56814	1
rno04080	Neuroactive ligand-receptor interaction	7/168	186/5756	0.299884	0.998058	EOBAG000970012994/EOBAG002380021991/EOBAG000880007991/EOBAG000690042694/EOBAG000630024792/EOBAG002330024993/EOBAG000040219991	Lepr/Oxt/S1pr1/P2ry4/Drd4/Cysltr1/P2ry6	rno:24536/rno:25504/rno:29733/rno:63843/rno:25432/rno:114099/rno:117264	7
rno04725	Cholinergic synapse	4/168	96/5756	0.307382	0.998058	EOBAG000030172991/EOBAG000310060991/EOBAG004590001095/EOBAG001770066991	Adcy3/Adcy6/EOBAG004590001095/Itpr3	rno:64508/rno:25289/rno:81678/rno:25679	4
rno04640	Hematopoietic cell lineage	3/168	68/5756	0.319028	0.998058	EOBAG007370003994/EOBAG000040036095/EOBAG001320139994	Cd55/EOBAG000040036095/Mag	rno:64036/rno:81641/rno:308501	3
rno00603	Glycosphingolipid biosynthesis - globo and isoglobo series	1/168	13/5756	0.31988	0.998058	EOBAG000110134991	St3gal2	rno:64442	1
rno04931	Insulin resistance	4/168	99/5756	0.327363	0.998058	EOBAG000350077991/EOBAG002100023993/EOBAG001210009991/EOBAG002860042894	Srebf1/Gys2/Ppp1r3b/Mlxipl	rno:78968/rno:25623/rno:192280/rno:171078	4
rno04723	Retrograde endocannabinoid signaling	4/168	101/5756	0.340732	0.998058	EOBAG000030172991/EOBAG000310060991/EOBAG004590001095/EOBAG001770066991	Adcy3/Adcy6/EOBAG004590001095/Itpr3	rno:64508/rno:25289/rno:81678/rno:25679	4
rno04146	Peroxisome	3/168	71/5756	0.34322	0.998058	EOBAG000290078894/EOBAG002370007991/EOBAG000260226991	Decr2/Pex1/Pipox	rno:64461/rno:500006/rno:303272	3
rno04662	B cell receptor signaling pathway	3/168	71/5756	0.34322	0.998058	EOBAG000030083991/EOBAG001320139994/EOBAG000050293991	Rasgrp3/Mag/Nfatc2	rno:313874/rno:308501/rno:311658	3
rno04934	Cushing syndrome	5/168	133/5756	0.347387	0.998058	EOBAG000030172991/EOBAG000170069991/EOBAG000310060991/EOBAG004590001095/EOBAG001770066991	Adcy3/Cyp11a1/Adcy6/EOBAG004590001095/Itpr3	rno:64508/rno:29680/rno:25289/rno:81678/rno:25679	5
rno04114	Oocyte meiosis	4/168	102/5756	0.347425	0.998058	EOBAG000030172991/EOBAG000310060991/EOBAG004590001095/EOBAG001770066991	Adcy3/Adcy6/EOBAG004590001095/Itpr3	rno:64508/rno:25289/rno:81678/rno:25679	4
rno00520	Amino sugar and nucleotide sugar metabolism	2/168	42/5756	0.348148	0.998058	EOBAG001020012884/EOBAG000680111991	Npl/Nans	rno:304860/rno:298071	2
rno02010	ABC transporters	2/168	42/5756	0.348148	0.998058	EOBAG003110008894/EOBAG000280022991	Abcb1a/Abcb11	rno:170913/rno:83569	2
rno00592	alpha-Linolenic acid metabolism	1/168	15/5756	0.359092	0.998058	EOBAG000900144994	Pla2g2c	rno:29387	1
rno00910	Nitrogen metabolism	1/168	15/5756	0.359092	0.998058	EOBAG000110012994	Car7	rno:291819	1
rno05414	Dilated cardiomyopathy	3/168	74/5756	0.367349	0.998058	EOBAG000030172991/EOBAG000310060991/EOBAG001460014893	Adcy3/Adcy6/Des	rno:64508/rno:25289/rno:64362	3
rno00982	Drug metabolism - cytochrome P450	2/168	44/5756	0.369417	0.998058	novel.1449/EOBAG002490022991	-/Fmo2	rno:304922/rno:246245	2
rno00515	Mannose type O-glycan biosynthesis	1/168	16/5756	0.377847	0.998058	EOBAG000660081991	Pomgnt2	rno:316091	1
rno04611	Platelet activation	4/168	107/5756	0.380892	0.998058	EOBAG000030172991/EOBAG000310060991/EOBAG004590001095/EOBAG001770066991	Adcy3/Adcy6/EOBAG004590001095/Itpr3	rno:64508/rno:25289/rno:81678/rno:25679	4
rno04713	Circadian entrainment	3/168	76/5756	0.383357	0.998058	EOBAG000030172991/EOBAG000310060991/EOBAG001770066991	Adcy3/Adcy6/Itpr3	rno:64508/rno:25289/rno:25679	3
rno04730	Long-term depression	2/168	46/5756	0.390412	0.998058	EOBAG004590001095/EOBAG001770066991	EOBAG004590001095/Itpr3	rno:81678/rno:25679	2
rno04614	Renin-angiotensin system	1/168	17/5756	0.396057	0.998058	EOBAG000040036095	EOBAG000040036095	rno:81641	1
rno04340	Hedgehog signaling pathway	2/168	48/5756	0.411093	0.998058	EOBAG000650074991/EOBAG000650075884	Evc/Evc2	rno:289712/rno:289711	2
rno04371	Apelin signaling pathway	4/168	114/5756	0.427413	0.998058	EOBAG000030172991/EOBAG000310060991/EOBAG004590001095/EOBAG001770066991	Adcy3/Adcy6/EOBAG004590001095/Itpr3	rno:64508/rno:25289/rno:81678/rno:25679	4
rno04210	Apoptosis	4/168	115/5756	0.433997	0.998058	EOBAG066960001095/EOBAG000600116991/EOBAG004590001095/EOBAG001770066991	EOBAG066960001095/Dffb/EOBAG004590001095/Itpr3	rno:500929/rno:84359/rno:81678/rno:25679	4
rno04728	Dopaminergic synapse	4/168	115/5756	0.433997	0.998058	EOBAG000940017005/EOBAG004590001095/EOBAG001770066991/EOBAG000630024792	EOBAG000940017005/EOBAG004590001095/Itpr3/Drd4	rno:29657/rno:81678/rno:25679/rno:25432	4
rno04020	Calcium signaling pathway	6/168	181/5756	0.434971	0.998058	EOBAG001900024991/EOBAG000030172991/EOBAG000180031992/EOBAG004590001095/EOBAG001770066991/EOBAG002330024993	Fgf21/Adcy3/Mcoln2/EOBAG004590001095/Itpr3/Cysltr1	rno:170580/rno:64508/rno:292168/rno:81678/rno:25679/rno:114099	6
rno04211	Longevity regulating pathway	3/168	83/5756	0.438541	0.998058	EOBAG000030172991/EOBAG000310060991/EOBAG004350016594	Adcy3/Adcy6/Irs3	rno:64508/rno:25289/rno:84021	3
rno00053	Ascorbate and aldarate metabolism	1/168	20/5756	0.447566	0.998058	EOBAG001070034664	Gulo	rno:60671	1
rno00512	Mucin type O-glycan biosynthesis	1/168	20/5756	0.447566	0.998058	EOBAG000110134991	St3gal2	rno:64442	1
rno00590	Arachidonic acid metabolism	2/168	52/5756	0.451387	0.998058	EOBAG002430009095/EOBAG000900144994	EOBAG002430009095/Pla2g2c	rno:361267/rno:29387	2
rno04330	Notch signaling pathway	2/168	53/5756	0.461218	0.998058	EOBAG000070290991/EOBAG000830062894	Ncor2/Tle6	rno:360801/rno:299637	2
rno04625	C-type lectin receptor signaling pathway	3/168	86/5756	0.461641	0.998058	EOBAG004590001095/EOBAG001770066991/EOBAG000050293991	EOBAG004590001095/Itpr3/Nfatc2	rno:81678/rno:25679/rno:311658	3
rno04068	FoxO signaling pathway	4/168	120/5756	0.466585	0.998058	EOBAG004350016594/EOBAG000880007991/EOBAG000080034991/EOBAG000050182892	Irs3/S1pr1/Homer1/Sgk2	rno:84021/rno:29733/rno:29546/rno:171497	4
rno00310	Lysine degradation	2/168	54/5756	0.470946	0.998058	EOBAG000560111894/EOBAG000260226991	Smyd3/Pipox	rno:498295/rno:303272	2
rno04720	Long-term potentiation	2/168	54/5756	0.470946	0.998058	EOBAG004590001095/EOBAG001770066991	EOBAG004590001095/Itpr3	rno:81678/rno:25679	2
rno04977	Vitamin digestion and absorption	1/168	22/5756	0.479455	0.998058	EOBAG001110027991	Lrat	rno:64047	1
rno04360	Axon guidance	5/168	156/5756	0.480878	0.998058	EOBAG000650056991/EOBAG000590047893/EOBAG000330022994/EOBAG002470016991/EOBAG000050293991	Ablim2/Unc5b/Plxnc1/Ablim3/Nfatc2	rno:360958/rno:60630/rno:362873/rno:307395/rno:311658	5
rno01522	Endocrine resistance	3/168	90/5756	0.491793	0.998058	EOBAG000030172991/EOBAG000310060991/EOBAG000280022991	Adcy3/Adcy6/Abcb11	rno:64508/rno:25289/rno:83569	3
rno00790	Folate biosynthesis	1/168	23/5756	0.494707	0.998058	EOBAG002430009095	EOBAG002430009095	rno:361267	1
rno04392	Hippo signaling pathway - multiple species	1/168	25/5756	0.523889	0.998058	EOBAG001730024095	EOBAG001730024095	rno:360920	1
rno04727	GABAergic synapse	2/168	60/5756	0.527043	0.998058	EOBAG000030172991/EOBAG000310060991	Adcy3/Adcy6	rno:64508/rno:25289	2
rno04920	Adipocytokine signaling pathway	2/168	60/5756	0.527043	0.998058	EOBAG000970012994/EOBAG004350016594	Lepr/Irs3	rno:24536/rno:84021	2
rno05014	Amyotrophic lateral sclerosis	8/168	273/5756	0.547836	0.998058	EOBAG000240023991/EOBAG066960001095/EOBAG001210033991/EOBAG000830002893/EOBAG002740034991/EOBAG000710029991/EOBAG000990082991/EOBAG001770066991	Dnah5/EOBAG066960001095/Nrg1/Dennd1c/Hdac6/Fig4/Nup210/Itpr3	rno:294854/rno:500929/rno:112400/rno:29213/rno:108348065/rno:309855/rno:58958/rno:25679	8
rno00350	Tyrosine metabolism	1/168	27/5756	0.551396	0.998058	EOBAG000480036794	Tpo	rno:54314	1
rno01240	Biosynthesis of cofactors	4/168	135/5756	0.559709	0.998058	EOBAG000730005991/EOBAG001070034664/EOBAG001600008991/EOBAG000640067993	Alad/Gulo/Kynu/Pdxk	rno:25374/rno:60671/rno:116682/rno:83578	4
rno04621	NOD-like receptor signaling pathway	4/168	135/5756	0.559709	0.998058	EOBAG000170046991/EOBAG001080013994/EOBAG004590001095/EOBAG001770066991	Pstpip1/Naip2/EOBAG004590001095/Itpr3	rno:300732/rno:294691/rno:81678/rno:25679	4
rno04520	Adherens junction	2/168	65/5756	0.570647	0.998058	EOBAG001300062893/EOBAG003490015994	Ptprj/Ctnnd1	rno:29645/rno:311163	2
rno04218	Cellular senescence	4/168	137/5756	0.571471	0.998058	EOBAG004590001095/EOBAG001770066991/EOBAG000150126991/EOBAG000050293991	EOBAG004590001095/Itpr3/Zfp36l1/Nfatc2	rno:81678/rno:25679/rno:29344/rno:311658	4
rno00591	Linoleic acid metabolism	1/168	29/5756	0.577323	0.998058	EOBAG000900144994	Pla2g2c	rno:29387	1
rno00500	Starch and sucrose metabolism	1/168	30/5756	0.589722	0.998058	EOBAG002100023993	Gys2	rno:25623	1
rno03410	Base excision repair	1/168	31/5756	0.60176	0.998058	EOBAG000070184994	Ung	rno:304577	1
rno05320	Autoimmune thyroid disease	1/168	31/5756	0.60176	0.998058	EOBAG000480036794	Tpo	rno:54314	1
rno04380	Osteoclast differentiation	3/168	107/5756	0.609605	0.998058	EOBAG001620020991/EOBAG001900200894/EOBAG000050293991	Tnfrsf11a/Oscar/Nfatc2	rno:498206/rno:292537/rno:311658	3
rno04310	Wnt signaling pathway	4/168	144/5756	0.61123	0.998058	EOBAG000970022991/EOBAG000830062894/EOBAG000700079894/EOBAG000050293991	Ror1/Tle6/Znrf3/Nfatc2	rno:362550/rno:299637/rno:685487/rno:311658	4
rno00562	Inositol phosphate metabolism	2/168	70/5756	0.611288	0.998058	EOBAG000710029991/EOBAG000100103991	Fig4/Synj2	rno:309855/rno:84018	2
rno00051	Fructose and mannose metabolism	1/168	32/5756	0.613446	0.998058	EOBAG001780013991	Pfkfb3	rno:117276	1
rno00620	Pyruvate metabolism	1/168	32/5756	0.613446	0.998058	EOBAG000270145993	Acaca	rno:60581	1
rno04926	Relaxin signaling pathway	3/168	109/5756	0.622223	0.998058	EOBAG000030172991/EOBAG000310060991/EOBAG000770057991	Adcy3/Adcy6/Mmp13	rno:64508/rno:25289/rno:171052	3
rno01250	Biosynthesis of nucleotide sugars	1/168	34/5756	0.635806	0.998058	EOBAG000680111991	Nans	rno:298071	1
rno05163	Human cytomegalovirus infection	5/168	187/5756	0.643074	0.998058	EOBAG000030172991/EOBAG000310060991/EOBAG004590001095/EOBAG001770066991/EOBAG000050293991	Adcy3/Adcy6/EOBAG004590001095/Itpr3/Nfatc2	rno:64508/rno:25289/rno:81678/rno:25679/rno:311658	5
rno00260	Glycine, serine and threonine metabolism	1/168	36/5756	0.656879	0.998058	EOBAG000260226991	Pipox	rno:303272	1
rno00860	Porphyrin and chlorophyll metabolism	1/168	36/5756	0.656879	0.998058	EOBAG000730005991	Alad	rno:25374	1
rno04975	Fat digestion and absorption	1/168	36/5756	0.656879	0.998058	EOBAG000900144994	Pla2g2c	rno:29387	1
rno00380	Tryptophan metabolism	1/168	38/5756	0.67674	0.998058	EOBAG001600008991	Kynu	rno:116682	1
rno04514	Cell adhesion molecules	3/168	119/5756	0.681112	0.998058	EOBAG001450029991/EOBAG001320139994/EOBAG000320028884	Ncam1/Mag/Pecam1	rno:24586/rno:308501/rno:29583	3
rno05134	Legionellosis	1/168	40/5756	0.695458	0.998058	EOBAG001080013994	Naip2	rno:294691	1
rno05144	Malaria	1/168	40/5756	0.695458	0.998058	EOBAG000320028884	Pecam1	rno:29583	1
rno05231	Choline metabolism in cancer	2/168	82/5756	0.696769	0.998058	EOBAG000180075991/EOBAG000630114991	Slc44a5/Chka	rno:365962/rno:29194	2
rno04914	Progesterone-mediated oocyte maturation	2/168	83/5756	0.703145	0.998058	EOBAG000030172991/EOBAG000310060991	Adcy3/Adcy6	rno:64508/rno:25289	2
rno04261	Adrenergic signaling in cardiomyocytes	3/168	124/5756	0.707912	0.998058	EOBAG000030172991/EOBAG000310060991/EOBAG000660122991	Adcy3/Adcy6/Scn5a	rno:64508/rno:25289/rno:25665	3
rno05226	Gastric cancer	3/168	125/5756	0.713061	0.998058	EOBAG001900024991/EOBAG003350010991/EOBAG003110008894	Fgf21/Tert/Abcb1a	rno:170580/rno:301965/rno:170913	3
rno04024	cAMP signaling pathway	4/168	166/5756	0.720617	0.998058	EOBAG000030172991/EOBAG000310060991/EOBAG003580041991/EOBAG002380021991	Adcy3/Adcy6/Pde4a/Oxt	rno:64508/rno:25289/rno:25638/rno:25504	4
rno04978	Mineral absorption	1/168	43/5756	0.721534	0.998058	EOBAG108200001095	EOBAG108200001095	rno:301010	1
rno04916	Melanogenesis	2/168	86/5756	0.721611	0.998058	EOBAG000030172991/EOBAG000310060991	Adcy3/Adcy6	rno:64508/rno:25289	2
rno05020	Prion disease	5/168	207/5756	0.729387	0.998058	EOBAG066960001095/EOBAG001450029991/EOBAG000830002893/EOBAG004590001095/EOBAG001770066991	EOBAG066960001095/Ncam1/Dennd1c/EOBAG004590001095/Itpr3	rno:500929/rno:24586/rno:29213/rno:81678/rno:25679	5
rno04930	Type II diabetes mellitus	1/168	44/5756	0.729722	0.998058	EOBAG004350016594	Irs3	rno:84021	1
rno04961	Endocrine and other factor-regulated calcium reabsorption	1/168	44/5756	0.729722	0.998058	EOBAG000310060991	Adcy6	rno:25289	1
rno05132	Salmonella infection	5/168	209/5756	0.737136	0.998058	EOBAG066960001095/EOBAG000660048991/EOBAG000830002893/EOBAG001080013994/EOBAG000070259994	EOBAG066960001095/Fyco1/Dennd1c/Naip2/Vps33a	rno:500929/rno:301085/rno:29213/rno:294691/rno:65081	5
rno00561	Glycerolipid metabolism	1/168	45/5756	0.737672	0.998058	EOBAG000090024991	Gpam	rno:29653	1
rno04932	Non-alcoholic fatty liver disease	3/168	130/5756	0.73777	0.998058	EOBAG000970012994/EOBAG000350077991/EOBAG002860042894	Lepr/Srebf1/Mlxipl	rno:24536/rno:78968/rno:171078	3
rno04370	VEGF signaling pathway	1/168	47/5756	0.75288	0.998058	EOBAG000050293991	Nfatc2	rno:311658	1
rno05150	Staphylococcus aureus infection	1/168	47/5756	0.75288	0.998058	EOBAG000810156991	Krt23	rno:287678	1
rno05416	Viral myocarditis	1/168	47/5756	0.75288	0.998058	EOBAG007370003994	Cd55	rno:64036	1
rno00240	Pyrimidine metabolism	1/168	48/5756	0.760152	0.998058	EOBAG001360019991	Uck2	rno:304944	1
rno00480	Glutathione metabolism	1/168	48/5756	0.760152	0.998058	EOBAG000040036095	EOBAG000040036095	rno:81641	1
rno04390	Hippo signaling pathway	3/168	135/5756	0.76078	0.998058	EOBAG000410012991/EOBAG001100011992/EOBAG001730024095	Amot/Bmp6/EOBAG001730024095	rno:300289/rno:25644/rno:360920	3
rno04670	Leukocyte transendothelial migration	2/168	95/5756	0.771303	0.998058	EOBAG000320028884/EOBAG003490015994	Pecam1/Ctnnd1	rno:29583/rno:311163	2
rno04740	Olfactory transduction	1/168	50/5756	0.774064	0.998058	EOBAG000030172991	Adcy3	rno:64508	1
rno04714	Thermogenesis	4/168	180/5756	0.777485	0.998058	EOBAG001900024991/EOBAG000030172991/novel.1862/EOBAG000310060991	Fgf21/Adcy3/-/Adcy6	rno:170580/rno:64508/rno:89786/rno:25289	4
rno04120	Ubiquitin mediated proteolysis	3/168	143/5756	0.794193	0.998058	novel.676/novel.615/EOBAG002670008894	-/-/Ube2ql1	rno:25489/rno:25489/rno:679949	3
rno04014	Ras signaling pathway	4/168	187/5756	0.802322	0.998058	EOBAG001900024991/EOBAG000030083991/EOBAG000070120095/EOBAG000900144994	Fgf21/Rasgrp3/EOBAG000070120095/Pla2g2c	rno:170580/rno:313874/rno:288691/rno:29387	4
rno04144	Endocytosis	5/168	229/5756	0.805896	0.998058	EOBAG001230022893/novel.676/novel.615/EOBAG000060007893/EOBAG000260266991	Sh3gl2/-/-/Arap2/Rab11fip4	rno:116743/rno:25489/rno:25489/rno:305367/rno:303337	5
rno05168	Herpes simplex virus 1 infection	6/168	270/5756	0.808204	0.998058	EOBAG000250082994/EOBAG001590044594/novel.1634/novel.2117/novel.1881/novel.1823	Zfp777/Zfp133/-/-/-/-	rno:502764/rno:499900/rno:102555672/rno:102553278/rno:100362170/rno:100362170	6
rno05034	Alcoholism	2/168	104/5756	0.813129	0.998058	EOBAG002740034991/EOBAG003660039095	Hdac6/EOBAG003660039095	rno:108348065/rno:102549061	2
rno04919	Thyroid hormone signaling pathway	2/168	106/5756	0.821449	0.998058	EOBAG000270125991/EOBAG000550038991	Med13/Ncoa2	rno:303403/rno:83724	2
rno05166	Human T-cell leukemia virus 1 infection	4/168	194/5756	0.824886	0.998058	EOBAG000030172991/EOBAG000310060991/EOBAG003350010991/EOBAG000050293991	Adcy3/Adcy6/Tert/Nfatc2	rno:64508/rno:25289/rno:301965/rno:311658	4
rno05167	Kaposi sarcoma-associated herpesvirus infection	3/168	152/5756	0.827074	0.998058	EOBAG004590001095/EOBAG001770066991/EOBAG000050293991	EOBAG004590001095/Itpr3/Nfatc2	rno:81678/rno:25679/rno:311658	3
rno04613	Neutrophil extracellular trap formation	2/168	108/5756	0.829438	0.998058	EOBAG002740034991/EOBAG003660039095	Hdac6/EOBAG003660039095	rno:108348065/rno:102549061	2
rno05322	Systemic lupus erythematosus	1/168	60/5756	0.83247	0.998058	EOBAG003660039095	EOBAG003660039095	rno:102549061	1
rno00983	Drug metabolism - other enzymes	1/168	61/5756	0.837411	0.998058	EOBAG001360019991	Uck2	rno:304944	1
rno04260	Cardiac muscle contraction	1/168	61/5756	0.837411	0.998058	EOBAG001820023894	Slc9a7	rno:302863	1
rno04721	Synaptic vesicle cycle	1/168	61/5756	0.837411	0.998058	EOBAG001880035991	Slc1a7	rno:366432	1
rno04917	Prolactin signaling pathway	1/168	61/5756	0.837411	0.998058	EOBAG001620020991	Tnfrsf11a	rno:498206	1
rno05412	Arrhythmogenic right ventricular cardiomyopathy	1/168	61/5756	0.837411	0.998058	EOBAG001460014893	Des	rno:64362	1
rno05218	Melanoma	1/168	62/5756	0.842207	0.998058	EOBAG001900024991	Fgf21	rno:170580	1
rno04630	JAK-STAT signaling pathway	2/168	112/5756	0.844461	0.998058	EOBAG000970012994/EOBAG000900092991	Lepr/Il22ra1	rno:24536/rno:362629	2
rno04061	Viral protein interaction with cytokine and cytokine receptor	1/168	63/5756	0.846863	0.998058	EOBAG000900092991	Il22ra1	rno:362629	1
rno04610	Complement and coagulation cascades	1/168	63/5756	0.846863	0.998058	EOBAG007370003994	Cd55	rno:64036	1
rno04145	Phagosome	2/168	115/5756	0.854934	0.998058	EOBAG066960001095/EOBAG000830002893	EOBAG066960001095/Dennd1c	rno:500929/rno:29213	2
rno05170	Human immunodeficiency virus 1 infection	3/168	162/5756	0.858269	0.998058	EOBAG004590001095/EOBAG001770066991/EOBAG000050293991	EOBAG004590001095/Itpr3/Nfatc2	rno:81678/rno:25679/rno:311658	3
rno05418	Fluid shear stress and atherosclerosis	2/168	116/5756	0.858281	0.998058	EOBAG000660124991/EOBAG000320028884	Acvr2b/Pecam1	rno:25366/rno:29583	2
rno05012	Parkinson disease	4/168	209/5756	0.86615	0.998058	EOBAG066960001095/EOBAG000830002893/EOBAG004590001095/EOBAG001770066991	EOBAG066960001095/Dennd1c/EOBAG004590001095/Itpr3	rno:500929/rno:29213/rno:81678/rno:25679	4
rno05017	Spinocerebellar ataxia	2/168	119/5756	0.867904	0.998058	EOBAG004590001095/EOBAG001770066991	EOBAG004590001095/Itpr3	rno:81678/rno:25679	2
rno04974	Protein digestion and absorption	1/168	68/5756	0.86817	0.998058	EOBAG003590011894	Col12a1	rno:25683	1
rno05100	Bacterial invasion of epithelial cells	1/168	68/5756	0.86817	0.998058	EOBAG004180007991	44815	rno:305227	1
rno05323	Rheumatoid arthritis	1/168	68/5756	0.86817	0.998058	EOBAG001620020991	Tnfrsf11a	rno:498206	1
rno05410	Hypertrophic cardiomyopathy	1/168	69/5756	0.872064	0.998058	EOBAG001460014893	Des	rno:64362	1
rno04657	IL-17 signaling pathway	1/168	72/5756	0.883072	0.998058	EOBAG000770057991	Mmp13	rno:171052	1
rno04072	Phospholipase D signaling pathway	2/168	125/5756	0.885381	0.998058	EOBAG000030172991/EOBAG000310060991	Adcy3/Adcy6	rno:64508/rno:25289	2
rno04512	ECM-receptor interaction	1/168	73/5756	0.886528	0.998058	EOBAG000270050991	Chad	rno:29195	1
rno01521	EGFR tyrosine kinase inhibitor resistance	1/168	74/5756	0.889883	0.998058	EOBAG001210033991	Nrg1	rno:112400	1
rno04658	Th1 and Th2 cell differentiation	1/168	76/5756	0.896299	0.998058	EOBAG000050293991	Nfatc2	rno:311658	1
rno04012	ErbB signaling pathway	1/168	77/5756	0.899366	0.998058	EOBAG001210033991	Nrg1	rno:112400	1
rno04150	mTOR signaling pathway	2/168	131/5756	0.900709	0.998058	EOBAG000700133991/EOBAG000290060991	Depdc5/Nprl3	rno:305464/rno:360505	2
rno04650	Natural killer cell mediated cytotoxicity	1/168	78/5756	0.902343	0.998058	EOBAG000050293991	Nfatc2	rno:311658	1
rno05169	Epstein-Barr virus infection	3/168	181/5756	0.904268	0.998058	novel.676/EOBAG000070290991/novel.615	-/Ncor2/-	rno:25489/rno:360801/rno:25489	3
rno05208	Chemical carcinogenesis - reactive oxygen species	3/168	181/5756	0.904268	0.998058	EOBAG002430009095/EOBAG108200001095/EOBAG001300062893	EOBAG002430009095/EOBAG108200001095/Ptprj	rno:361267/rno:301010/rno:29645	3
rno05235	PD-L1 expression and PD-1 checkpoint pathway in cancer	1/168	80/5756	0.908037	0.998058	EOBAG000050293991	Nfatc2	rno:311658	1
rno03015	mRNA surveillance pathway	1/168	84/5756	0.918453	0.998058	EOBAG000460032991	Cstf3	rno:362178	1
rno04659	Th17 cell differentiation	1/168	86/5756	0.923213	0.998058	EOBAG000050293991	Nfatc2	rno:311658	1
rno04066	HIF-1 signaling pathway	1/168	90/5756	0.931919	0.998058	EOBAG001780013991	Pfkfb3	rno:117276	1
rno04064	NF-kappa B signaling pathway	1/168	91/5756	0.933938	0.998058	EOBAG001620020991	Tnfrsf11a	rno:498206	1
rno04660	T cell receptor signaling pathway	1/168	91/5756	0.933938	0.998058	EOBAG000050293991	Nfatc2	rno:311658	1
rno05010	Alzheimer disease	5/168	297/5756	0.94031	0.998058	EOBAG066960001095/EOBAG004350016594/EOBAG000830002893/EOBAG004590001095/EOBAG001770066991	EOBAG066960001095/Irs3/Dennd1c/EOBAG004590001095/Itpr3	rno:500929/rno:84021/rno:29213/rno:81678/rno:25679	5
rno03013	Nucleocytoplasmic transport	1/168	95/5756	0.941435	0.998058	EOBAG000990082991	Nup210	rno:58958	1
rno00190	Oxidative phosphorylation	1/168	96/5756	0.943173	0.998058	novel.1862	-	rno:89786	1
rno03010	Ribosome	1/168	96/5756	0.943173	0.998058	EOBAG001790049005	EOBAG001790049005	rno:103692831	1
rno05203	Viral carcinogenesis	2/168	154/5756	0.943492	0.998058	EOBAG002740034991/EOBAG003660039095	Hdac6/EOBAG003660039095	rno:108348065/rno:102549061	2
rno04062	Chemokine signaling pathway	2/168	159/5756	0.950135	0.998058	EOBAG000030172991/EOBAG000310060991	Adcy3/Adcy6	rno:64508/rno:25289	2
rno05207	Chemical carcinogenesis - receptor activation	2/168	166/5756	0.9582	0.998058	EOBAG000030172991/EOBAG000310060991	Adcy3/Adcy6	rno:64508/rno:25289	2
rno04142	Lysosome	1/168	107/5756	0.959217	0.998058	EOBAG001810011991	Nagpa	rno:360476	1
rno05022	Pathways of neurodegeneration - multiple diseases	6/168	371/5756	0.964987	0.998058	EOBAG000240023991/EOBAG066960001095/EOBAG000830002893/EOBAG000710029991/EOBAG004590001095/EOBAG001770066991	Dnah5/EOBAG066960001095/Dennd1c/Fig4/EOBAG004590001095/Itpr3	rno:294854/rno:500929/rno:29213/rno:309855/rno:81678/rno:25679	6
rno05135	Yersinia infection	1/168	118/5756	0.97075	0.998058	EOBAG000050293991	Nfatc2	rno:311658	1
rno05205	Proteoglycans in cancer	2/168	180/5756	0.970758	0.998058	EOBAG004590001095/EOBAG001770066991	EOBAG004590001095/Itpr3	rno:81678/rno:25679	2
rno05016	Huntington disease	3/168	237/5756	0.972452	0.998058	EOBAG000240023991/EOBAG066960001095/EOBAG000830002893	Dnah5/EOBAG066960001095/Dennd1c	rno:294854/rno:500929/rno:29213	3
rno04071	Sphingolipid signaling pathway	1/168	120/5756	0.972467	0.998058	EOBAG000880007991	S1pr1	rno:29733	1
rno04140	Autophagy - animal	1/168	121/5756	0.973288	0.998058	EOBAG004350016594	Irs3	rno:84021	1
rno04151	PI3K-Akt signaling pathway	4/168	291/5756	0.974194	0.998058	EOBAG001900024991/EOBAG002100023993/EOBAG000270050991/EOBAG000050182892	Fgf21/Gys2/Chad/Sgk2	rno:170580/rno:25623/rno:29195/rno:171497	4
rno04010	MAPK signaling pathway	3/168	243/5756	0.976052	0.998058	EOBAG001900024991/EOBAG000030083991/EOBAG000070126991	Fgf21/Rasgrp3/Taok3	rno:170580/rno:313874/rno:304530	3
rno05224	Breast cancer	1/168	125/5756	0.976335	0.998058	EOBAG001900024991	Fgf21	rno:170580	1
rno05161	Hepatitis B	1/168	135/5756	0.982523	0.998058	EOBAG000050293991	Nfatc2	rno:311658	1
rno05206	MicroRNAs in cancer	1/168	140/5756	0.984984	0.998058	EOBAG003110008894	Abcb1a	rno:170913	1
rno05225	Hepatocellular carcinoma	1/168	144/5756	0.986702	0.998058	EOBAG003350010991	Tert	rno:301965	1
rno05415	Diabetic cardiomyopathy	1/168	160/5756	0.991829	0.998058	EOBAG002100023993	Gys2	rno:25623	1
rno05417	Lipid and atherosclerosis	1/168	165/5756	0.992984	0.998058	EOBAG000050293991	Nfatc2	rno:311658	1
rno05171	Coronavirus disease - COVID-19	1/168	166/5756	0.993195	0.998058	EOBAG001790049005	EOBAG001790049005	rno:103692831	1
rno04510	Focal adhesion	1/168	172/5756	0.994334	0.998058	EOBAG000270050991	Chad	rno:29195	1
rno04810	Regulation of actin cytoskeleton	1/168	175/5756	0.99483	0.998058	EOBAG001900024991	Fgf21	rno:170580	1
rno05200	Pathways in cancer	5/168	433/5756	0.996562	0.998058	EOBAG001900024991/EOBAG000030172991/EOBAG000310060991/EOBAG003350010991/EOBAG000030083991	Fgf21/Adcy3/Adcy6/Tert/Rasgrp3	rno:170580/rno:64508/rno:25289/rno:301965/rno:313874	5
rno05165	Human papillomavirus infection	2/168	281/5756	0.998058	0.998058	EOBAG003350010991/EOBAG000270050991	Tert/Chad	rno:301965/rno:29195	2

## Sheet: S3
TZNC vs LQNC upregulated KEGG pathways enrichment analysis
KEGG ID	Description	Gene Ratio	Bg Ratio	pvalue	padj	gene ID	gene Name	kegg ID	Count
rno00260	Glycine, serine and threonine metabolism	5/176	36/5756	0.00441103	0.998656	EOBAG001070004884/EOBAG000350063991/EOBAG000190053994/EOBAG001390055991/EOBAG000080031994	Tdh/Shmt1/Gnmt/Psph/Bhmt	rno:290315/rno:287379/rno:25134/rno:304429/rno:81508	5
rno04142	Lysosome	8/176	107/5756	0.0162147	0.998656	EOBAG000630158991/EOBAG000120006991/EOBAG001090083991/EOBAG001860058991/EOBAG000520178991/EOBAG000070269991/EOBAG002930012994/EOBAG000310258991	Ctsf/Galc/Sort1/Gm2a/Arsa/Abcb9/Gns/Cd63	rno:361704/rno:314360/rno:83576/rno:282838/rno:315222/rno:63886/rno:299825/rno:29186	8
rno00590	Arachidonic acid metabolism	5/176	52/5756	0.0205666	0.998656	EOBAG000310001991/EOBAG001880028992/EOBAG000090119694/EOBAG005250016095/EOBAG000590062991	Cyp2e1/Gpx7/Cyp2c44/EOBAG005250016095/Pla2g12b	rno:25086/rno:298376/rno:83790/rno:292728/rno:367415	5
rno00230	Purine metabolism	8/176	113/5756	0.0218349	0.998656	EOBAG001090071991/EOBAG000760021991/EOBAG001190028992/EOBAG004140037994/EOBAG001490001991/EOBAG001050019992/EOBAG000390145992/EOBAG000320107991	Ampd2/Papss2/Gucy2c/Pnp/Pde1c/Hddc2/Ak2/Nt5c	rno:362015/rno:294103/rno:25711/rno:290029/rno:81742/rno:361462/rno:24184/rno:100360582	8
rno00565	Ether lipid metabolism	4/176	38/5756	0.0277565	0.998656	EOBAG001160016991/EOBAG001550008991/EOBAG000270114992/EOBAG000590062991	Enpp6/Chpt1/Gdpd1/Pla2g12b	rno:306460/rno:362866/rno:303407/rno:367415	4
rno00564	Glycerophospholipid metabolism	6/176	77/5756	0.0296877	0.998656	EOBAG003710008991/EOBAG000030236991/EOBAG000200042894/EOBAG000340021991/EOBAG001550008991/EOBAG000590062991	Etnppl/Lpin1/Gpat3/Mboat1/Chpt1/Pla2g12b	rno:687071/rno:313977/rno:305166/rno:498741/rno:362866/rno:367415	6
rno00140	Steroid hormone biosynthesis	5/176	58/5756	0.0313545	0.998656	EOBAG070430001095/EOBAG000310001991/EOBAG003820002794/EOBAG000090119694/EOBAG005250016095	EOBAG070430001095/Cyp2e1/Sts/Cyp2c44/EOBAG005250016095	rno:286963/rno:25086/rno:24800/rno:83790/rno:292728	5
rno00130	Ubiquinone and other terpenoid-quinone biosynthesis	2/176	11/5756	0.0426519	0.998656	EOBAG003970057994/EOBAG000110117991	Vkorc1/Tat	rno:309004/rno:24813	2
rno04710	Circadian rhythm	3/176	27/5756	0.0480146	0.998656	EOBAG004590005894/EOBAG001370035992/EOBAG001300022991	Bhlhe41/Per2/Cry2	rno:117095/rno:63840/rno:170917	3
rno00600	Sphingolipid metabolism	4/176	46/5756	0.0509265	0.998656	EOBAG000120006991/EOBAG000520178991/EOBAG005500001095/EOBAG000220103994	Galc/Arsa/EOBAG005500001095/Degs1	rno:314360/rno:315222/rno:313339/rno:58970	4
rno00980	Metabolism of xenobiotics by cytochrome P450	4/176	47/5756	0.0543885	0.998656	EOBAG007620006095/EOBAG017690001095/EOBAG000310001991/EOBAG000190141394	EOBAG007620006095/EOBAG017690001095/Cyp2e1/Gsta3	rno:54246/rno:26760/rno:25086/rno:24421	4
rno00591	Linoleic acid metabolism	3/176	29/5756	0.0574038	0.998656	EOBAG000310001991/EOBAG000090119694/EOBAG000590062991	Cyp2e1/Cyp2c44/Pla2g12b	rno:25086/rno:83790/rno:367415	3
rno00730	Thiamine metabolism	2/176	13/5756	0.0581305	0.998656	EOBAG000390145992/EOBAG000900131894	Ak2/Alpl	rno:24184/rno:25586	2
rno00531	Glycosaminoglycan degradation	2/176	14/5756	0.0664893	0.998656	EOBAG000200037991/EOBAG002930012994	Hpse/Gns	rno:64537/rno:299825	2
rno00620	Pyruvate metabolism	3/176	32/5756	0.0729731	0.998656	EOBAG000050326991/EOBAG002100022991/EOBAG002810030991	Pck1/Ldhb/Pck2	rno:362282/rno:24534/rno:361042	3
rno00910	Nitrogen metabolism	2/176	15/5756	0.0752183	0.998656	EOBAG003230009994/EOBAG001740011994	Car12/Car3	rno:363085/rno:54232	2
rno00360	Phenylalanine metabolism	2/176	16/5756	0.0842874	0.998656	novel.825/EOBAG000110117991	-/Tat	rno:24616/rno:24813	2
rno01230	Biosynthesis of amino acids	4/176	59/5756	0.105321	0.998656	novel.825/EOBAG000350063991/EOBAG001390055991/EOBAG000140175992	-/Shmt1/Psph/Gpt	rno:24616/rno:287379/rno:304429/rno:81670	4
rno04964	Proximal tubule bicarbonate reclamation	2/176	19/5756	0.113255	0.998656	EOBAG000050326991/EOBAG002810030991	Pck1/Pck2	rno:362282/rno:361042	2
rno00270	Cysteine and methionine metabolism	3/176	39/5756	0.115527	0.998656	EOBAG002100022991/EOBAG000080031994/EOBAG000110117991	Ldhb/Bhmt/Tat	rno:24534/rno:81508/rno:24813	3
rno04979	Cholesterol metabolism	3/176	42/5756	0.136062	0.998656	EOBAG000520107991/EOBAG001090083991/EOBAG000340047992	Tspo/Sort1/Mylip	rno:24230/rno:83576/rno:306825	3
rno00830	Retinol metabolism	4/176	66/5756	0.142271	0.998656	EOBAG000090119694/EOBAG000150131991/EOBAG005250016095/EOBAG000750031991	Cyp2c44/Rdh12/EOBAG005250016095/Retsat	rno:83790/rno:314264/rno:292728/rno:246298	4
rno00790	Folate biosynthesis	2/176	23/5756	0.155054	0.998656	novel.825/EOBAG000900131894	-/Alpl	rno:24616/rno:25586	2
rno00010	Glycolysis / Gluconeogenesis	3/176	45/5756	0.157742	0.998656	EOBAG000050326991/EOBAG002100022991/EOBAG002810030991	Pck1/Ldhb/Pck2	rno:362282/rno:24534/rno:361042	3
rno00561	Glycerolipid metabolism	3/176	45/5756	0.157742	0.998656	EOBAG000030236991/EOBAG000200042894/EOBAG000340021991	Lpin1/Gpat3/Mboat1	rno:313977/rno:305166/rno:498741	3
rno03320	PPAR signaling pathway	4/176	70/5756	0.165395	0.998656	EOBAG003320005991/EOBAG000050326991/EOBAG000070293894/EOBAG002810030991	Adipoq/Pck1/Ubc/Pck2	rno:246253/rno:362282/rno:50522/rno:361042	4
rno00480	Glutathione metabolism	3/176	48/5756	0.180401	0.998656	EOBAG001880028992/EOBAG001540028095/EOBAG000190141394	Gpx7/EOBAG001540028095/Gsta3	rno:298376/rno:59300/rno:24421	3
rno05204	Chemical carcinogenesis - DNA adducts	3/176	49/5756	0.188143	0.998656	EOBAG000310001991/EOBAG000090119694/EOBAG000190141394	Cyp2e1/Cyp2c44/Gsta3	rno:25086/rno:83790/rno:24421	3
rno04740	Olfactory transduction	3/176	50/5756	0.19597	0.998656	novel.1770/EOBAG001490001991/EOBAG005370001095	-/Pde1c/EOBAG005370001095	rno:364275/rno:81742/rno:408031	3
rno00350	Tyrosine metabolism	2/176	27/5756	0.199229	0.998656	EOBAG000010185991/EOBAG000110117991	Hgd/Tat	rno:360719/rno:24813	2
rno00020	Citrate cycle (TCA cycle)	2/176	28/5756	0.210507	0.998656	EOBAG000050326991/EOBAG002810030991	Pck1/Pck2	rno:362282/rno:361042	2
rno01240	Biosynthesis of cofactors	6/176	135/5756	0.231192	0.998656	EOBAG003970057994/EOBAG000150131991/EOBAG000350063991/EOBAG000290016991/EOBAG000390145992/EOBAG000900131894	Vkorc1/Rdh12/Shmt1/Pank3/Ak2/Alpl	rno:309004/rno:314264/rno:287379/rno:360511/rno:24184/rno:25586	6
rno05340	Primary immunodeficiency	2/176	30/5756	0.233237	0.998656	EOBAG000460005994/EOBAG000520082991	B230118H07Rik/Tnfrsf13c	rno:295953/rno:500910	2
rno04936	Alcoholic liver disease	5/176	109/5756	0.24024	0.998656	EOBAG003320005991/EOBAG000310001991/EOBAG000030236991/novel.1220/EOBAG000990020991	Adipoq/Cyp2e1/Lpin1/-/Il17rc	rno:246253/rno:25086/rno:313977/rno:81503/rno:297520	5
rno05320	Autoimmune thyroid disease	2/176	31/5756	0.244661	0.998656	EOBAG006820002694/EOBAG008460001894	Cga/H2-Oa	rno:116700/rno:24984	2
rno00250	Alanine, aspartate and glutamate metabolism	2/176	32/5756	0.256107	0.998656	EOBAG000040121992/EOBAG000140175992	Folh1/Gpt	rno:85309/rno:81670	2
rno04672	Intestinal immune network for IgA production	2/176	32/5756	0.256107	0.998656	EOBAG008460001894/EOBAG000520082991	H2-Oa/Tnfrsf13c	rno:24984/rno:500910	2
rno00920	Sulfur metabolism	1/176	10/5756	0.26713	0.998656	EOBAG000760021991	Papss2	rno:294103	1
rno04920	Adipocytokine signaling pathway	3/176	60/5756	0.277661	0.998656	EOBAG003320005991/EOBAG000050326991/EOBAG002810030991	Adipoq/Pck1/Pck2	rno:246253/rno:362282/rno:361042	3
rno05322	Systemic lupus erythematosus	3/176	60/5756	0.277661	0.998656	EOBAG003660018095/EOBAG008460001894/EOBAG003660008095	EOBAG003660018095/H2-Oa/EOBAG003660008095	rno:684762/rno:24984/rno:100359692	3
rno00760	Nicotinate and nicotinamide metabolism	2/176	34/5756	0.279018	0.998656	EOBAG004140037994/EOBAG000320107991	Pnp/Nt5c	rno:290029/rno:100360582	2
rno04110	Cell cycle	5/176	116/5756	0.281117	0.998656	EOBAG000290187991/EOBAG002680024992/EOBAG000830097991/novel.778/EOBAG001260009994	Pkmyt1/Wee1/Gadd45b/-/Pttg1	rno:287101/rno:308937/rno:299626/rno:366381/rno:64193	5
rno00983	Drug metabolism - other enzymes	3/176	61/5756	0.286054	0.998656	EOBAG000310001991/EOBAG000980047095/EOBAG000190141394	Cyp2e1/EOBAG000980047095/Gsta3	rno:25086/rno:113902/rno:24421	3
rno00071	Fatty acid degradation	2/176	35/5756	0.290461	0.998656	EOBAG001100030994/EOBAG000370021991	Eci2/Acaa2	rno:291075/rno:170465	2
rno00533	Glycosaminoglycan biosynthesis - keratan sulfate	1/176	12/5756	0.311342	0.998656	EOBAG002450019991	B4galt2	rno:313536	1
rno03008	Ribosome biogenesis in eukaryotes	3/176	64/5756	0.311343	0.998656	EOBAG005410003994/EOBAG000760044991/EOBAG004930008994	Rexo5/Rcl1/Pop4	rno:309036/rno:309301/rno:292831	3
rno01200	Carbon metabolism	4/176	94/5756	0.323856	0.998656	EOBAG000350063991/EOBAG001390055991/EOBAG000140175992/EOBAG003340020991	Shmt1/Psph/Gpt/Pgls	rno:287379/rno:304429/rno:81670/rno:290636	4
rno04918	Thyroid hormone synthesis	3/176	66/5756	0.328246	0.998656	EOBAG006820002694/EOBAG001880028992/EOBAG000250072893	Cga/Gpx7/Pdia4	rno:116700/rno:298376/rno:116598	3
rno04080	Neuroactive ligand-receptor interaction	7/176	186/5756	0.341882	0.998656	EOBAG001900007894/EOBAG006820002694/EOBAG000520107991/EOBAG000400016991/EOBAG001730029894/EOBAG001070039991/EOBAG000260080991	Grin2d/Cga/Tspo/Galr1/Npffr2/Chrna2/Chrne	rno:24412/rno:116700/rno:24230/rno:50577/rno:78964/rno:170945/rno:29422	7
rno03018	RNA degradation	3/176	68/5756	0.345146	0.998656	EOBAG000100122991/EOBAG000920058991/EOBAG000270059991	Pnldc1/Btg2/Tob1	rno:361478/rno:29619/rno:170842	3
rno05323	Rheumatoid arthritis	3/176	68/5756	0.345146	0.998656	EOBAG004190009993/novel.1220/EOBAG008460001894	Atp6v1e1/-/H2-Oa	rno:297566/rno:81503/rno:24984	3
rno03420	Nucleotide excision repair	2/176	40/5756	0.347172	0.998656	EOBAG001540060992/EOBAG003150054991	Pole4/Ercc1	rno:362385/rno:292673	2
rno05033	Nicotine addiction	1/176	14/5756	0.352901	0.998656	EOBAG001900007894	Grin2d	rno:24412	1
rno02010	ABC transporters	2/176	42/5756	0.369471	0.998656	EOBAG000070269991/EOBAG003110007894	Abcb9/Abcb4	rno:63886/rno:24891	2
rno00120	Primary bile acid biosynthesis	1/176	15/5756	0.372735	0.998656	EOBAG000610032991	Amacr	rno:25284	1
rno00592	alpha-Linolenic acid metabolism	1/176	15/5756	0.372735	0.998656	EOBAG000590062991	Pla2g12b	rno:367415	1
rno05310	Asthma	1/176	15/5756	0.372735	0.998656	EOBAG008460001894	H2-Oa	rno:24984	1
rno04657	IL-17 signaling pathway	3/176	72/5756	0.378813	0.998656	novel.1220/EOBAG000990020991/EOBAG000140133991	-/Il17rc/Mapk15	rno:81503/rno:297520/rno:286997	3
rno04976	Bile secretion	3/176	73/5756	0.387181	0.998656	EOBAG000190061991/EOBAG000100125894/EOBAG003110007894	Slc22a7/Slc22a1/Abcb4	rno:89776/rno:24904/rno:24891	3
rno00982	Drug metabolism - cytochrome P450	2/176	44/5756	0.391468	0.998656	EOBAG000310001991/EOBAG000190141394	Cyp2e1/Gsta3	rno:25086/rno:24421	2
rno00220	Arginine biosynthesis	1/176	16/5756	0.391965	0.998656	EOBAG000140175992	Gpt	rno:81670	1
rno00340	Histidine metabolism	1/176	16/5756	0.391965	0.998656	EOBAG000020044991	Hdc	rno:24443	1
rno00450	Selenocompound metabolism	1/176	16/5756	0.391965	0.998656	EOBAG000760021991	Papss2	rno:294103	1
rno00515	Mannose type O-glycan biosynthesis	1/176	16/5756	0.391965	0.998656	EOBAG002450019991	B4galt2	rno:313536	1
rno01210	2-Oxocarboxylic acid metabolism	1/176	17/5756	0.410609	0.998656	EOBAG000140175992	Gpt	rno:81670	1
rno04614	Renin-angiotensin system	1/176	17/5756	0.410609	0.998656	EOBAG002540003991	Ace2	rno:302668	1
rno04713	Circadian entrainment	3/176	76/5756	0.412115	0.998656	EOBAG001900007894/EOBAG000560044991/EOBAG001370035992	Grin2d/Kcnj9/Per2	rno:24412/rno:116560/rno:63840	3
rno04972	Pancreatic secretion	3/176	77/5756	0.42036	0.998656	EOBAG003530013991/EOBAG000630068993/EOBAG000590062991	Slc12a2/Kcnq1/Pla2g12b	rno:83629/rno:84020/rno:367415	3
rno05416	Viral myocarditis	2/176	47/5756	0.423801	0.998656	EOBAG002810045095/EOBAG008460001894	EOBAG002810045095/H2-Oa	rno:29556/rno:24984	2
rno00563	Glycosylphosphatidylinositol (GPI)-anchor biosynthesis	1/176	18/5756	0.428684	0.998656	EOBAG004170030991	Gpld1	rno:291132	1
rno00670	One carbon pool by folate	1/176	18/5756	0.428684	0.998656	EOBAG000350063991	Shmt1	rno:287379	1
rno00770	Pantothenate and CoA biosynthesis	1/176	18/5756	0.428684	0.998656	EOBAG000290016991	Pank3	rno:360511	1
rno00240	Pyrimidine metabolism	2/176	48/5756	0.434384	0.998656	EOBAG004140037994/EOBAG000320107991	Pnp/Nt5c	rno:290029/rno:100360582	2
rno04929	GnRH secretion	2/176	48/5756	0.434384	0.998656	EOBAG006820002694/EOBAG000560044991	Cga/Kcnj9	rno:116700/rno:116560	2
rno04120	Ubiquitin mediated proteolysis	5/176	143/5756	0.445475	0.998656	novel.1667/EOBAG001370028994/EOBAG000070293894/novel.1052/novel.778	-/Ube2f/Ubc/-/-	rno:25489/rno:363284/rno:50522/rno:25489/rno:366381	5
rno04310	Wnt signaling pathway	5/176	144/5756	0.451513	0.998656	EOBAG000260181994/EOBAG002930008991/EOBAG000090155884/EOBAG000520031992/EOBAG000360009992	Serpinf2/Wif1/Frat2/Cby1/Fzd7	rno:287526/rno:114557/rno:679110/rno:246768/rno:100360552	5
rno05225	Hepatocellular carcinoma	5/176	144/5756	0.451513	0.998656	EOBAG000090155884/EOBAG000250134991/EOBAG000190141394/EOBAG000830097991/EOBAG000360009992	Frat2/Smarcd3/Gsta3/Gadd45b/Fzd7	rno:679110/rno:296732/rno:24421/rno:299626/rno:100360552	5
rno05146	Amoebiasis	3/176	81/5756	0.452933	0.998656	EOBAG000430005991/novel.1220/EOBAG019460001095	Lamb1/-/EOBAG019460001095	rno:298941/rno:81503/rno:291085	3
rno05222	Small cell lung cancer	3/176	82/5756	0.460962	0.998656	EOBAG000430005991/EOBAG000830097991/novel.1262	Lamb1/Gadd45b/-	rno:298941/rno:299626/rno:499655	3
rno05231	Choline metabolism in cancer	3/176	82/5756	0.460962	0.998656	EOBAG000100125894/EOBAG001550008991/EOBAG004650017991	Slc22a1/Chpt1/Slc44a4	rno:24904/rno:362866/rno:294255	3
rno04152	AMPK signaling pathway	4/176	115/5756	0.469682	0.998656	EOBAG003320005991/EOBAG000920002994/EOBAG000050326991/EOBAG002810030991	Adipoq/Pfkfb2/Pck1/Pck2	rno:246253/rno:24640/rno:362282/rno:361042	4
rno00030	Pentose phosphate pathway	1/176	21/5756	0.479668	0.998656	EOBAG003340020991	Pgls	rno:290636	1
rno00062	Fatty acid elongation	1/176	21/5756	0.479668	0.998656	EOBAG000370021991	Acaa2	rno:170465	1
rno04966	Collecting duct acid secretion	1/176	21/5756	0.479668	0.998656	EOBAG004190009993	Atp6v1e1	rno:297566	1
rno04726	Serotonergic synapse	3/176	86/5756	0.492556	0.998656	EOBAG070430001095/EOBAG000090119694/EOBAG000560044991	EOBAG070430001095/Cyp2c44/Kcnj9	rno:286963/rno:83790/rno:116560	3
rno05217	Basal cell carcinoma	2/176	54/5756	0.495576	0.998656	EOBAG000830097991/EOBAG000360009992	Gadd45b/Fzd7	rno:299626/rno:100360552	2
rno04977	Vitamin digestion and absorption	1/176	22/5756	0.495636	0.998656	EOBAG000040121992	Folh1	rno:85309	1
rno04514	Cell adhesion molecules	4/176	119/5756	0.496422	0.998656	EOBAG002490012992/EOBAG004100002991/EOBAG008460001894/EOBAG000170080991	Sele/Cntn1/H2-Oa/Cd276	rno:25544/rno:117258/rno:24984/rno:315716	4
rno04068	FoxO signaling pathway	4/176	120/5756	0.50302	0.998656	EOBAG000460005994/EOBAG000050326991/EOBAG000830097991/EOBAG002810030991	B230118H07Rik/Pck1/Gadd45b/Pck2	rno:295953/rno:362282/rno:299626/rno:361042	4
rno04922	Glucagon signaling pathway	3/176	88/5756	0.508013	0.998656	EOBAG000050326991/EOBAG002100022991/EOBAG002810030991	Pck1/Ldhb/Pck2	rno:362282/rno:24534/rno:361042	3
rno04530	Tight junction	5/176	156/5756	0.522342	0.998656	novel.1667/EOBAG000360006794/EOBAG001900080991/novel.1052/EOBAG000400002893	-/Mpp4/Myh14/-/Pard6g	rno:25489/rno:58808/rno:308572/rno:25489/rno:307237	5
rno00601	Glycosphingolipid biosynthesis - lacto and neolacto series	1/176	24/5756	0.526126	0.998656	EOBAG002450019991	B4galt2	rno:313536	1
rno04064	NF-kappa B signaling pathway	3/176	91/5756	0.530733	0.998656	novel.1220/EOBAG000830097991/EOBAG000520082991	-/Gadd45b/Tnfrsf13c	rno:81503/rno:299626/rno:500910	3
rno05224	Breast cancer	4/176	125/5756	0.535427	0.998656	EOBAG001050024992/EOBAG000090155884/EOBAG000830097991/EOBAG000360009992	Hey2/Frat2/Gadd45b/Fzd7	rno:155430/rno:679110/rno:299626/rno:100360552	4
rno04392	Hippo signaling pathway - multiple species	1/176	25/5756	0.540676	0.998656	EOBAG001480029494	FRMD1	rno:689709	1
rno00630	Glyoxylate and dicarboxylate metabolism	1/176	26/5756	0.554782	0.998656	EOBAG000350063991	Shmt1	rno:287379	1
rno04260	Cardiac muscle contraction	2/176	61/5756	0.561463	0.998656	EOBAG015770001884/EOBAG002810045095	mt-Nd6/EOBAG002810045095	rno:26192/rno:29556	2
rno04721	Synaptic vesicle cycle	2/176	61/5756	0.561463	0.998656	EOBAG004190009993/EOBAG000460012994	Atp6v1e1/Slc1a2	rno:297566/rno:29482	2
rno00190	Oxidative phosphorylation	3/176	96/5756	0.567271	0.998656	EOBAG015770001884/EOBAG004190009993/EOBAG001280020991	mt-Nd6/Atp6v1e1/Lhpp	rno:26192/rno:297566/rno:361663	3
rno03020	RNA polymerase	1/176	27/5756	0.568457	0.998656	EOBAG000520072993	Polr3h	rno:300088	1
rno04150	mTOR signaling pathway	4/176	131/5756	0.572891	0.998656	EOBAG004190009993/EOBAG001380018991/EOBAG000030236991/EOBAG000360009992	Atp6v1e1/Rragd/Lpin1/Fzd7	rno:297566/rno:297960/rno:313977/rno:100360552	4
rno04668	TNF signaling pathway	3/176	97/5756	0.574369	0.998656	EOBAG002490012992/novel.1220/EOBAG002420004994	Sele/-/Map3k8	rno:25544/rno:81503/rno:116596	3
rno04115	p53 signaling pathway	2/176	63/5756	0.579132	0.998656	EOBAG007510002992/EOBAG000830097991	Perp/Gadd45b	rno:292949/rno:299626	2
rno00052	Galactose metabolism	1/176	28/5756	0.581714	0.998656	EOBAG002450019991	B4galt2	rno:313536	1
rno00640	Propanoate metabolism	1/176	28/5756	0.581714	0.998656	EOBAG002100022991	Ldhb	rno:24534	1
rno01523	Antifolate resistance	1/176	28/5756	0.581714	0.998656	EOBAG000350063991	Shmt1	rno:287379	1
rno04931	Insulin resistance	3/176	99/5756	0.588348	0.998656	EOBAG000050326991/EOBAG000050063991/EOBAG002810030991	Pck1/Trib3/Pck2	rno:362282/rno:246273/rno:361042	3
rno05143	African trypanosomiasis	1/176	29/5756	0.594567	0.998656	EOBAG002490012992	Sele	rno:25544	1
rno05330	Allograft rejection	1/176	29/5756	0.594567	0.998656	EOBAG008460001894	H2-Oa	rno:24984	1
rno05332	Graft-versus-host disease	1/176	29/5756	0.594567	0.998656	EOBAG008460001894	H2-Oa	rno:24984	1
rno01524	Platinum drug resistance	2/176	65/5756	0.596277	0.998656	EOBAG000190141394/EOBAG003150054991	Gsta3/Ercc1	rno:24421/rno:292673	2
rno05032	Morphine addiction	2/176	65/5756	0.596277	0.998656	EOBAG000560044991/EOBAG001490001991	Kcnj9/Pde1c	rno:116560/rno:81742	2
rno04114	Oocyte meiosis	3/176	102/5756	0.608762	0.998656	EOBAG000290187991/novel.778/EOBAG001260009994	Pkmyt1/-/Pttg1	rno:287101/rno:366381/rno:64193	3
rno03030	DNA replication	1/176	31/5756	0.619105	0.998656	EOBAG001540060992	Pole4	rno:362385	1
rno03410	Base excision repair	1/176	31/5756	0.619105	0.998656	EOBAG001540060992	Pole4	rno:362385	1
rno04974	Protein digestion and absorption	2/176	68/5756	0.621012	0.998656	EOBAG002540003991/EOBAG000630068993	Ace2/Kcnq1	rno:302668/rno:84020	2
rno05034	Alcoholism	3/176	104/5756	0.621995	0.998656	EOBAG001900007894/EOBAG003660018095/EOBAG003660008095	Grin2d/EOBAG003660018095/EOBAG003660008095	rno:24412/rno:684762/rno:100359692	3
rno00051	Fructose and mannose metabolism	1/176	32/5756	0.630815	0.998656	EOBAG000920002994	Pfkfb2	rno:24640	1
rno03022	Basal transcription factors	1/176	32/5756	0.630815	0.998656	EOBAG001450005893	Gtf2a1l	rno:316711	1
rno05202	Transcriptional misregulation in cancer	4/176	142/5756	0.636986	0.998656	EOBAG002190004991/EOBAG003660018095/EOBAG001370035992/EOBAG000830097991	Hpgd/EOBAG003660018095/Per2/Gadd45b	rno:79242/rno:684762/rno:63840/rno:299626	4
rno04270	Vascular smooth muscle contraction	3/176	107/5756	0.641271	0.998656	EOBAG001290058991/EOBAG001900080991/EOBAG000590062991	Gna12/Myh14/Pla2g12b	rno:81663/rno:308572/rno:367415	3
rno04940	Type I diabetes mellitus	1/176	33/5756	0.642166	0.998656	EOBAG008460001894	H2-Oa	rno:24984	1
rno04146	Peroxisome	2/176	71/5756	0.64457	0.998656	EOBAG001100030994/EOBAG000610032991	Eci2/Amacr	rno:291075/rno:25284	2
rno00514	Other types of O-glycan biosynthesis	1/176	35/5756	0.663839	0.998656	EOBAG002450019991	B4galt2	rno:313536	1
rno05030	Cocaine addiction	1/176	35/5756	0.663839	0.998656	EOBAG001900007894	Grin2d	rno:24412	1
rno04141	Protein processing in endoplasmic reticulum	4/176	148/5756	0.669231	0.998656	EOBAG000700146593/EOBAG000300040991/EOBAG004760007992/EOBAG000250072893	Derl3/Sil1/Pdia6/Pdia4	rno:690315/rno:291673/rno:286906/rno:116598	4
rno00860	Porphyrin and chlorophyll metabolism	1/176	36/5756	0.67418	0.998656	EOBAG000020051991	Blvra	rno:116599	1
rno04975	Fat digestion and absorption	1/176	36/5756	0.67418	0.998656	EOBAG000590062991	Pla2g12b	rno:367415	1
rno05216	Thyroid cancer	1/176	36/5756	0.67418	0.998656	EOBAG000830097991	Gadd45b	rno:299626	1
rno00513	Various types of N-glycan biosynthesis	1/176	37/5756	0.684206	0.998656	EOBAG002450019991	B4galt2	rno:313536	1
rno04913	Ovarian steroidogenesis	1/176	37/5756	0.684206	0.998656	EOBAG006820002694	Cga	rno:116700	1
rno00380	Tryptophan metabolism	1/176	38/5756	0.693924	0.998656	EOBAG006050013884	Asmt	rno:246281	1
rno04666	Fc gamma R-mediated phagocytosis	2/176	80/5756	0.708341	0.998656	EOBAG000740026991/EOBAG003020003894	Gsn/Vav3	rno:296654/rno:295378	2
rno05017	Spinocerebellar ataxia	3/176	119/5756	0.711413	0.998656	EOBAG001900007894/EOBAG000760056095/EOBAG001500041991	Grin2d/EOBAG000760056095/Dab1	rno:24412/rno:25696/rno:266729	3
rno05134	Legionellosis	1/176	40/5756	0.712478	0.998656	novel.1220	-	rno:81503	1
rno05144	Malaria	1/176	40/5756	0.712478	0.998656	EOBAG002490012992	Sele	rno:25544	1
rno05166	Human T-cell leukemia virus 1 infection	5/176	194/5756	0.714343	0.998656	EOBAG000520107991/EOBAG008460001894/novel.778/EOBAG000520082991/EOBAG001260009994	Tspo/H2-Oa/-/Tnfrsf13c/Pttg1	rno:24230/rno:24984/rno:366381/rno:500910/rno:64193	5
rno04071	Sphingolipid signaling pathway	3/176	120/5756	0.716756	0.998656	EOBAG001290058991/EOBAG005500001095/EOBAG000220103994	Gna12/EOBAG005500001095/Degs1	rno:81663/rno:313339/rno:58970	3
rno04914	Progesterone-mediated oocyte maturation	2/176	83/5756	0.727381	0.998656	EOBAG000290187991/novel.778	Pkmyt1/-	rno:287101/rno:366381	2
rno00510	N-Glycan biosynthesis	1/176	42/5756	0.729913	0.998656	EOBAG002450019991	B4galt2	rno:313536	1
rno04742	Taste transduction	1/176	42/5756	0.729913	0.998656	EOBAG001490001991	Pde1c	rno:81742	1
rno04070	Phosphatidylinositol signaling system	2/176	84/5756	0.733491	0.998656	EOBAG000120043991/EOBAG004140038991	Itpk1/Tmem55b	rno:500709/rno:364298	2
rno04623	Cytosolic DNA-sensing pathway	1/176	43/5756	0.738232	0.998656	EOBAG000520072993	Polr3h	rno:300088	1
rno04978	Mineral absorption	1/176	43/5756	0.738232	0.998656	EOBAG003360024994	Mt4	rno:689415	1
rno04910	Insulin signaling pathway	3/176	125/5756	0.742337	0.998656	EOBAG000050326991/EOBAG000260229892/EOBAG002810030991	Pck1/Flot2/Pck2	rno:362282/rno:83764/rno:361042	3
rno05226	Gastric cancer	3/176	125/5756	0.742337	0.998656	EOBAG000090155884/EOBAG000830097991/EOBAG000360009992	Frat2/Gadd45b/Fzd7	rno:679110/rno:299626/rno:100360552	3
rno04930	Type II diabetes mellitus	1/176	44/5756	0.746296	0.998656	EOBAG003320005991	Adipoq	rno:246253	1
rno05417	Lipid and atherosclerosis	4/176	165/5756	0.749699	0.998656	EOBAG003020003894/EOBAG002490012992/EOBAG000760056095/novel.1220	Vav3/Sele/EOBAG000760056095/-	rno:295378/rno:25544/rno:25696/rno:81503	4
rno00280	Valine, leucine and isoleucine degradation	1/176	45/5756	0.754113	0.998656	EOBAG000370021991	Acaa2	rno:170465	1
rno05321	Inflammatory bowel disease	1/176	45/5756	0.754113	0.998656	EOBAG008460001894	H2-Oa	rno:24984	1
rno04730	Long-term depression	1/176	46/5756	0.761691	0.998656	EOBAG001290058991	Gna12	rno:81663	1
rno04932	Non-alcoholic fatty liver disease	3/176	130/5756	0.766061	0.998656	EOBAG003320005991/EOBAG000310001991/EOBAG015770001884	Adipoq/Cyp2e1/mt-Nd6	rno:246253/rno:25086/rno:26192	3
rno04724	Glutamatergic synapse	2/176	90/5756	0.767761	0.998656	EOBAG001900007894/EOBAG000460012994	Grin2d/Slc1a2	rno:24412/rno:29482	2
rno04612	Antigen processing and presentation	1/176	47/5756	0.769036	0.998656	EOBAG008460001894	H2-Oa	rno:24984	1
rno04923	Regulation of lipolysis in adipocytes	1/176	47/5756	0.769036	0.998656	EOBAG006820002694	Cga	rno:116700	1
rno05150	Staphylococcus aureus infection	1/176	47/5756	0.769036	0.998656	EOBAG008460001894	H2-Oa	rno:24984	1
rno04660	T cell receptor signaling pathway	2/176	91/5756	0.773088	0.998656	EOBAG003020003894/EOBAG002420004994	Vav3/Map3k8	rno:295378/rno:116596	2
rno03460	Fanconi anemia pathway	1/176	48/5756	0.776157	0.998656	EOBAG003150054991	Ercc1	rno:292673	1
rno04390	Hippo signaling pathway	3/176	135/5756	0.787992	0.998656	EOBAG001480029494/EOBAG000400002893/EOBAG000360009992	FRMD1/Pard6g/Fzd7	rno:689709/rno:307237/rno:100360552	3
rno05145	Toxoplasmosis	2/176	94/5756	0.788436	0.998656	EOBAG000430005991/EOBAG008460001894	Lamb1/H2-Oa	rno:298941/rno:24984	2
rno04810	Regulation of actin cytoskeleton	4/176	175/5756	0.789594	0.998656	EOBAG000740026991/EOBAG003020003894/EOBAG001290058991/EOBAG001900080991	Gsn/Vav3/Gna12/Myh14	rno:296654/rno:295378/rno:81663/rno:308572	4
rno05031	Amphetamine addiction	1/176	50/5756	0.789749	0.998656	EOBAG001900007894	Grin2d	rno:24412	1
rno01212	Fatty acid metabolism	1/176	51/5756	0.796234	0.998656	EOBAG000370021991	Acaa2	rno:170465	1
rno05205	Proteoglycans in cancer	4/176	180/5756	0.807566	0.998656	EOBAG003020003894/EOBAG000200037991/EOBAG000310258991/EOBAG000360009992	Vav3/Hpse/Cd63/Fzd7	rno:295378/rno:64537/rno:29186/rno:100360552	4
rno04330	Notch signaling pathway	1/176	53/5756	0.808614	0.998656	EOBAG001050024992	Hey2	rno:155430	1
rno05169	Epstein-Barr virus infection	4/176	181/5756	0.811008	0.998656	novel.1667/novel.1052/EOBAG008460001894/EOBAG000830097991	-/-/H2-Oa/Gadd45b	rno:25489/rno:25489/rno:24984/rno:299626	4
rno05208	Chemical carcinogenesis - reactive oxygen species	4/176	181/5756	0.811008	0.998656	EOBAG007620006095/EOBAG000310001991/EOBAG015770001884/EOBAG000190141394	EOBAG007620006095/Cyp2e1/mt-Nd6/Gsta3	rno:54246/rno:25086/rno:26192/rno:24421	4
rno04720	Long-term potentiation	1/176	54/5756	0.81452	0.998656	EOBAG001900007894	Grin2d	rno:24412	1
rno04924	Renin secretion	1/176	54/5756	0.81452	0.998656	EOBAG001490001991	Pde1c	rno:81742	1
rno04664	Fc epsilon RI signaling pathway	1/176	55/5756	0.820245	0.998656	EOBAG003020003894	Vav3	rno:295378	1
rno04927	Cortisol synthesis and secretion	1/176	55/5756	0.820245	0.998656	EOBAG000670014994	Mrap	rno:288271	1
rno05213	Endometrial cancer	1/176	56/5756	0.825794	0.998656	EOBAG000830097991	Gadd45b	rno:299626	1
rno05140	Leishmaniasis	1/176	57/5756	0.831173	0.998656	EOBAG008460001894	H2-Oa	rno:24984	1
rno05221	Acute myeloid leukemia	1/176	58/5756	0.836387	0.998656	EOBAG001370035992	Per2	rno:63840	1
rno04144	Endocytosis	5/176	229/5756	0.836905	0.998656	novel.660/novel.1667/novel.1052/EOBAG000140169884/EOBAG000400002893	-/-/-/Vps28/Pard6g	rno:360725/rno:25489/rno:25489/rno:300052/rno:307237	5
rno04919	Thyroid hormone signaling pathway	2/176	106/5756	0.841071	0.998656	EOBAG000920002994/EOBAG002810045095	Pfkfb2/EOBAG002810045095	rno:24640/rno:29556	2
rno04137	Mitophagy - animal	1/176	60/5756	0.846339	0.998656	EOBAG000070293894	Ubc	rno:50522	1
rno04613	Neutrophil extracellular trap formation	2/176	108/5756	0.8486	0.998656	EOBAG003660018095/EOBAG003660008095	EOBAG003660018095/EOBAG003660008095	rno:684762/rno:100359692	2
rno05014	Amyotrophic lateral sclerosis	6/176	273/5756	0.849109	0.998656	EOBAG001900007894/EOBAG015770001884/EOBAG001880028992/EOBAG001940010993/novel.602/EOBAG000460012994	Grin2d/mt-Nd6/Gpx7/Dnah11/-/Slc1a2	rno:24412/rno:26192/rno:298376/rno:117253/rno:362098/rno:29482	6
rno04917	Prolactin signaling pathway	1/176	61/5756	0.851087	0.998656	EOBAG006820002694	Cga	rno:116700	1
rno04971	Gastric acid secretion	1/176	61/5756	0.851087	0.998656	EOBAG000630068993	Kcnq1	rno:84020	1
rno05218	Melanoma	1/176	62/5756	0.855689	0.998656	EOBAG000830097991	Gadd45b	rno:299626	1
rno04550	Signaling pathways regulating pluripotency of stem cells	2/176	110/5756	0.855805	0.998656	EOBAG000340022794/EOBAG000360009992	Id4/Fzd7	rno:291023/rno:100360552	2
rno05203	Viral carcinogenesis	3/176	154/5756	0.856368	0.998656	EOBAG001450005893/EOBAG000740026991/EOBAG003660008095	Gtf2a1l/Gsn/EOBAG003660008095	rno:316711/rno:296654/rno:100359692	3
rno04061	Viral protein interaction with cytokine and cytokine receptor	1/176	63/5756	0.86015	0.998656	novel.1220	-	rno:81503	1
rno04610	Complement and coagulation cascades	1/176	63/5756	0.86015	0.998656	EOBAG000690022774	Vsig4	rno:312102	1
rno05230	Central carbon metabolism in cancer	1/176	63/5756	0.86015	0.998656	EOBAG002100022991	Ldhb	rno:24534	1
rno04970	Salivary secretion	1/176	64/5756	0.864473	0.998656	EOBAG003530013991	Slc12a2	rno:83629	1
rno04145	Phagosome	2/176	115/5756	0.872475	0.998656	EOBAG004190009993/EOBAG008460001894	Atp6v1e1/H2-Oa	rno:297566/rno:24984	2
rno04210	Apoptosis	2/176	115/5756	0.872475	0.998656	EOBAG000630158991/EOBAG000830097991	Ctsf/Gadd45b	rno:361704/rno:299626	2
rno05418	Fluid shear stress and atherosclerosis	2/176	116/5756	0.87559	0.998656	EOBAG002490012992/EOBAG000190141394	Sele/Gsta3	rno:25544/rno:24421	2
rno05214	Glioma	1/176	67/5756	0.876662	0.998656	EOBAG000830097991	Gadd45b	rno:299626	1
rno05223	Non-small cell lung cancer	1/176	67/5756	0.876662	0.998656	EOBAG000830097991	Gadd45b	rno:299626	1
rno04640	Hematopoietic cell lineage	1/176	68/5756	0.880478	0.998656	EOBAG008460001894	H2-Oa	rno:24984	1
rno05410	Hypertrophic cardiomyopathy	1/176	69/5756	0.884176	0.998656	EOBAG002810045095	EOBAG002810045095	rno:29556	1
rno00562	Inositol phosphate metabolism	1/176	70/5756	0.887761	0.998656	EOBAG000120043991	Itpk1	rno:500709	1
rno04024	cAMP signaling pathway	3/176	166/5756	0.888932	0.998656	EOBAG001900007894/EOBAG006820002694/EOBAG003020003894	Grin2d/Cga/Vav3	rno:24412/rno:116700/rno:295378	3
rno05207	Chemical carcinogenesis - receptor activation	3/176	166/5756	0.888932	0.998656	EOBAG000900074892/EOBAG005250016095/EOBAG000190141394	Paqr7/EOBAG005250016095/Gsta3	rno:313615/rno:292728/rno:24421	3
rno04662	B cell receptor signaling pathway	1/176	71/5756	0.891235	0.998656	EOBAG003020003894	Vav3	rno:295378	1
rno04512	ECM-receptor interaction	1/176	73/5756	0.897866	0.998656	EOBAG000430005991	Lamb1	rno:298941	1
rno05212	Pancreatic cancer	1/176	73/5756	0.897866	0.998656	EOBAG000830097991	Gadd45b	rno:299626	1
rno04261	Adrenergic signaling in cardiomyocytes	2/176	124/5756	0.898105	0.998656	EOBAG002810045095/EOBAG000630068993	EOBAG002810045095/Kcnq1	rno:29556/rno:84020	2
rno05220	Chronic myeloid leukemia	1/176	74/5756	0.901029	0.998656	EOBAG000830097991	Gadd45b	rno:299626	1
rno05414	Dilated cardiomyopathy	1/176	74/5756	0.901029	0.998656	EOBAG002810045095	EOBAG002810045095	rno:29556	1
rno04658	Th1 and Th2 cell differentiation	1/176	76/5756	0.907066	0.998656	EOBAG008460001894	H2-Oa	rno:24984	1
rno04912	GnRH signaling pathway	1/176	76/5756	0.907066	0.998656	EOBAG006820002694	Cga	rno:116700	1
rno04620	Toll-like receptor signaling pathway	1/176	78/5756	0.912736	0.998656	EOBAG002420004994	Map3k8	rno:116596	1
rno04650	Natural killer cell mediated cytotoxicity	1/176	78/5756	0.912736	0.998656	EOBAG003020003894	Vav3	rno:295378	1
rno04350	TGF-beta signaling pathway	1/176	80/5756	0.918063	0.998656	EOBAG000340022794	Id4	rno:291023	1
rno05210	Colorectal cancer	1/176	80/5756	0.918063	0.998656	EOBAG000830097991	Gadd45b	rno:299626	1
rno04714	Thermogenesis	3/176	180/5756	0.918504	0.998656	EOBAG015770001884/EOBAG000580109991/EOBAG000250134991	mt-Nd6/Ndufaf1/Smarcd3	rno:26192/rno:296086/rno:296732	3
rno04934	Cushing syndrome	2/176	133/5756	0.918892	0.998656	EOBAG000670014994/EOBAG000360009992	Mrap/Fzd7	rno:288271/rno:100360552	2
rno04022	cGMP-PKG signaling pathway	2/176	135/5756	0.922939	0.998656	EOBAG001290058991/EOBAG002810045095	Gna12/EOBAG002810045095	rno:81663/rno:29556	2
rno04621	NOD-like receptor signaling pathway	2/176	135/5756	0.922939	0.998656	EOBAG002270018991/novel.1220	Panx1/-	rno:315435/rno:81503	2
rno04211	Longevity regulating pathway	1/176	83/5756	0.925452	0.998656	EOBAG003320005991	Adipoq	rno:246253	1
rno04060	Cytokine-cytokine receptor interaction	3/176	185/5756	0.927202	0.998656	novel.1220/EOBAG000990020991/EOBAG000520082991	-/Il17rc/Tnfrsf13c	rno:81503/rno:297520/rno:500910	3
rno03015	mRNA surveillance pathway	1/176	84/5756	0.927765	0.998656	novel.602	-	rno:362098	1
rno04625	C-type lectin receptor signaling pathway	1/176	86/5756	0.932179	0.998656	EOBAG004940018991	Clec1b	rno:500336	1
rno04659	Th17 cell differentiation	1/176	86/5756	0.932179	0.998656	EOBAG008460001894	H2-Oa	rno:24984	1
rno04916	Melanogenesis	1/176	86/5756	0.932179	0.998656	EOBAG000360009992	Fzd7	rno:100360552	1
rno05016	Huntington disease	4/176	237/5756	0.937036	0.998656	EOBAG015770001884/EOBAG001880028992/EOBAG001940010993/EOBAG000460012994	mt-Nd6/Gpx7/Dnah11/Slc1a2	rno:26192/rno:298376/rno:117253/rno:29482	4
rno05165	Human papillomavirus infection	5/176	281/5756	0.937215	0.998656	EOBAG001050024992/EOBAG004190009993/EOBAG000430005991/EOBAG000400002893/EOBAG000360009992	Hey2/Atp6v1e1/Lamb1/Pard6g/Fzd7	rno:155430/rno:297566/rno:298941/rno:307237/rno:100360552	5
rno04066	HIF-1 signaling pathway	1/176	90/5756	0.940217	0.998656	EOBAG002100022991	Ldhb	rno:24534	1
rno04928	Parathyroid hormone synthesis, secretion and action	1/176	91/5756	0.942074	0.998656	EOBAG001290058991	Gna12	rno:81663	1
rno04933	AGE-RAGE signaling pathway in diabetic complications	1/176	91/5756	0.942074	0.998656	EOBAG002490012992	Sele	rno:25544	1
rno05022	Pathways of neurodegeneration - multiple diseases	7/176	371/5756	0.943248	0.998656	EOBAG001900007894/EOBAG015770001884/EOBAG001880028992/EOBAG000070293894/EOBAG000090155884/EOBAG001940010993/EOBAG000360009992	Grin2d/mt-Nd6/Gpx7/Ubc/Frat2/Dnah11/Fzd7	rno:24412/rno:26192/rno:298376/rno:50522/rno:679110/rno:117253/rno:100360552	7
rno04750	Inflammatory mediator regulation of TRP channels	1/176	93/5756	0.945618	0.998656	EOBAG000090119694	Cyp2c44	rno:83790	1
rno03013	Nucleocytoplasmic transport	1/176	95/5756	0.948946	0.998656	novel.602	-	rno:362098	1
rno04670	Leukocyte transendothelial migration	1/176	95/5756	0.948946	0.998656	EOBAG003020003894	Vav3	rno:295378	1
rno05167	Kaposi sarcoma-associated herpesvirus infection	2/176	152/5756	0.950442	0.998656	EOBAG000070293894/novel.1220	Ubc/-	rno:50522/rno:81503	2
rno03010	Ribosome	1/176	96/5756	0.950533	0.998656	EOBAG002440056992	Mrpl16	rno:293754	1
rno04725	Cholinergic synapse	1/176	96/5756	0.950533	0.998656	EOBAG000630068993	Kcnq1	rno:84020	1
rno04915	Estrogen signaling pathway	1/176	99/5756	0.955007	0.998656	EOBAG000560044991	Kcnj9	rno:116560	1
rno04360	Axon guidance	2/176	156/5756	0.955401	0.998656	EOBAG000020100892/EOBAG000400002893	Unc5a/Pard6g	rno:60629/rno:307237	2
rno04723	Retrograde endocannabinoid signaling	1/176	101/5756	0.957763	0.998656	EOBAG000560044991	Kcnj9	rno:116560	1
rno04062	Chemokine signaling pathway	2/176	159/5756	0.958806	0.998656	EOBAG003020003894/novel.1220	Vav3/-	rno:295378/rno:81503	2
rno05415	Diabetic cardiomyopathy	2/176	160/5756	0.959885	0.998656	EOBAG015770001884/EOBAG000840029991	mt-Nd6/Pdk4	rno:26192/rno:89813	2
rno05200	Pathways in cancer	8/176	433/5756	0.960466	0.998656	EOBAG001050024992/EOBAG000430005991/EOBAG001290058991/EOBAG000090155884/EOBAG000190141394/EOBAG000830097991/novel.1262/EOBAG000360009992	Hey2/Lamb1/Gna12/Frat2/Gsta3/Gadd45b/-/Fzd7	rno:155430/rno:298941/rno:81663/rno:679110/rno:24421/rno:299626/rno:499655/rno:100360552	8
rno04722	Neurotrophin signaling pathway	1/176	106/5756	0.963941	0.998656	EOBAG001090083991	Sort1	rno:83576	1
rno03040	Spliceosome	1/176	110/5756	0.96823	0.998656	EOBAG001320123991	Igflr1	rno:361542	1
rno05168	Herpes simplex virus 1 infection	4/176	270/5756	0.969212	0.998656	EOBAG002290010095/novel.88/EOBAG008460001894/EOBAG002470005294	EOBAG002290010095/-/H2-Oa/Zfp472	rno:102546572/rno:102553278/rno:24984/rno:314587	4
rno04510	Focal adhesion	2/176	172/5756	0.970899	0.998656	EOBAG000430005991/EOBAG003020003894	Lamb1/Vav3	rno:298941/rno:295378	2
rno04728	Dopaminergic synapse	1/176	115/5756	0.972884	0.998656	EOBAG000560044991	Kcnj9	rno:116560	1
rno05135	Yersinia infection	1/176	118/5756	0.975344	0.998656	EOBAG003020003894	Vav3	rno:295378	1
rno04015	Rap1 signaling pathway	2/176	180/5756	0.976562	0.998656	EOBAG003020003894/EOBAG000400002893	Vav3/Pard6g	rno:295378/rno:307237	2
rno04921	Oxytocin signaling pathway	1/176	120/5756	0.976859	0.998656	EOBAG000560044991	Kcnj9	rno:116560	1
rno04020	Calcium signaling pathway	2/176	181/5756	0.97719	0.998656	EOBAG001900007894/EOBAG001490001991	Grin2d/Pde1c	rno:24412/rno:81742	2
rno04140	Autophagy - animal	1/176	121/5756	0.977582	0.998656	EOBAG001380018991	Rragd	rno:297960	1
rno05164	Influenza A	1/176	122/5756	0.978282	0.998656	EOBAG008460001894	H2-Oa	rno:24984	1
rno04072	Phospholipase D signaling pathway	1/176	125/5756	0.980255	0.998656	EOBAG001290058991	Gna12	rno:81663	1
rno04010	MAPK signaling pathway	3/176	243/5756	0.98175	0.998656	EOBAG001290058991/EOBAG002420004994/EOBAG000830097991	Gna12/Map3k8/Gadd45b	rno:81663/rno:116596/rno:299626	3
rno05010	Alzheimer disease	4/176	297/5756	0.983361	0.998656	EOBAG001900007894/EOBAG015770001884/EOBAG000090155884/EOBAG000360009992	Grin2d/mt-Nd6/Frat2/Fzd7	rno:24412/rno:26192/rno:679110/rno:100360552	4
rno05152	Tuberculosis	1/176	132/5756	0.984192	0.998656	EOBAG008460001894	H2-Oa	rno:24984	1
rno04218	Cellular senescence	1/176	137/5756	0.986516	0.998656	EOBAG000830097991	Gadd45b	rno:299626	1
rno05020	Prion disease	2/176	207/5756	0.988852	0.998656	EOBAG001900007894/EOBAG015770001884	Grin2d/mt-Nd6	rno:24412/rno:26192	2
rno05012	Parkinson disease	2/176	209/5756	0.989456	0.998656	EOBAG015770001884/EOBAG000070293894	mt-Nd6/Ubc	rno:26192/rno:50522	2
rno05170	Human immunodeficiency virus 1 infection	1/176	162/5756	0.993925	0.998656	EOBAG002680024992	Wee1	rno:308937	1
rno04151	PI3K-Akt signaling pathway	3/176	291/5756	0.994652	0.998656	EOBAG000050326991/EOBAG000430005991/EOBAG002810030991	Pck1/Lamb1/Pck2	rno:362282/rno:298941/rno:361042	3
rno05171	Coronavirus disease - COVID-19	1/176	166/5756	0.994655	0.998656	EOBAG002540003991	Ace2	rno:302668	1
rno04014	Ras signaling pathway	1/176	187/5756	0.997273	0.998656	EOBAG000590062991	Pla2g12b	rno:367415	1
rno05163	Human cytomegalovirus infection	1/176	187/5756	0.997273	0.998656	EOBAG001290058991	Gna12	rno:81663	1
rno05132	Salmonella infection	1/176	209/5756	0.998656	0.998656	EOBAG000110177195	EOBAG000110177195	rno:361415	1

## Sheet: S4
TZH vs LQH KEGG pathways enrichment analysis
KEGG ID	Description	Gene Ratio	Bg Ratio	pvalue	padj	gene ID	gene Name	kegg ID	Count	Up	Up_Gene_names	Down	Down_Gene_names
rno00830	Retinol metabolism	32/1124	63/5725	2.59794e-08	8.54723e-06	EOBAG004630009095/EOBAG000170062991/EOBAG004630005095/EOBAG000060141095/novel.1221/EOBAG000090186095/EOBAG000440087295/EOBAG000550022994/EOBAG000060144494/EOBAG000310299894/EOBAG000090178095/EOBAG000440093994/EOBAG000090175394/EOBAG004300009894/novel.1053/EOBAG004630007195/EOBAG001420020294/novel.160/EOBAG002090010991/EOBAG000110185994/EOBAG002950010195/EOBAG000440092095/EOBAG000090204892/EOBAG00…	EOBAG004630009095/Cyp1a2/EOBAG004630005095/EOBAG000060141095/-/EOBAG000090186095/EOBAG000440087295/Rdh10/Ugt2b36/Hsd17b6/EOBAG000090178095/Ugt1a6a/Cyp2c70/Aldh1a3/-/EOBAG004630007195/Aldh1a7/-/Sdr16c5/Bco1/EOBAG002950010195/EOBAG000440092095/Cyp26c1/DHRSX/EOBAG000440095095/Ugt2b34/Aox1/Cyp2s1/Rdh5/Cyp26a1/Retsat/EOBAG031010001095	rno:171352/rno:24297/rno:252931/rno:286989/rno:289533/rno:29277/rno:301595/rno:353252/rno:83808/rno:286964/rno:293989/rno:113992/rno:171518/rno:266603/rno:24299/rno:170509/rno:29651/rno:362757/rno:297805/rno:114106/rno:493909/rno:154516/rno:308190/rno:362757/rno:396527/rno:305264/rno:54349/rno:308445/rno:366791/rno:154985/rno:246298/rno:266682	32	10	EOBAG004630005095/EOBAG000090186095/EOBAG000060144494/EOBAG000310299894/EOBAG001420020294/EOBAG002090010991/EOBAG002950011892/EOBAG005250014991/EOBAG000310257894/EOBAG031010001095	22	EOBAG004630009095/EOBAG000170062991/EOBAG000060141095/novel.1221/EOBAG000440087295/EOBAG000550022994/EOBAG000090178095/EOBAG000440093994/EOBAG000090175394/EOBAG004300009894/novel.1053/EOBAG004630007195/novel.160/EOBAG000110185994/EOBAG002950010195/EOBAG000440092095/EOBAG000090204892/EOBAG006050011794/EOBAG000440095095/EOBAG000060138394/EOBAG000090203991/EOBAG000750031991
rno05204	Chemical carcinogenesis - DNA adducts	26/1124	48/5725	9.92787e-08	1.63313e-05	EOBAG004630009095/EOBAG000170062991/EOBAG004630005095/EOBAG000060141095/novel.1221/EOBAG008380001095/EOBAG000090186095/EOBAG001090070994/EOBAG000440087295/EOBAG000700150894/EOBAG000060144494/EOBAG001090075095/EOBAG000090178095/EOBAG000440093994/EOBAG000090175394/EOBAG000950003884/EOBAG004630007195/EOBAG000310001991/EOBAG001190011991/EOBAG000700149794/EOBAG000440092095/EOBAG000440095095/EOBAG00006…	EOBAG004630009095/Cyp1a2/EOBAG004630005095/EOBAG000060141095/-/EOBAG008380001095/EOBAG000090186095/Gstm5/EOBAG000440087295/Gstt4/Ugt2b36/EOBAG001090075095/EOBAG000090178095/Ugt1a6a/Cyp2c70/Nat1/EOBAG004630007195/Cyp2e1/Mgst1/Gstt2/EOBAG000440092095/EOBAG000440095095/Ugt2b34/Ephx1/EOBAG031010001095/EOBAG000700151095	rno:171352/rno:24297/rno:252931/rno:286989/rno:289533/rno:24422/rno:29277/rno:64352/rno:301595/rno:686922/rno:83808/rno:24424/rno:293989/rno:113992/rno:171518/rno:116631/rno:170509/rno:25086/rno:171341/rno:29487/rno:154516/rno:396527/rno:305264/rno:25315/rno:266682/rno:25260	26	8	EOBAG004630005095/EOBAG000090186095/EOBAG001090070994/EOBAG000060144494/EOBAG001090075095/EOBAG000310001991/EOBAG001190011991/EOBAG031010001095	18	EOBAG004630009095/EOBAG000170062991/EOBAG000060141095/novel.1221/EOBAG008380001095/EOBAG000440087295/EOBAG000700150894/EOBAG000090178095/EOBAG000440093994/EOBAG000090175394/EOBAG000950003884/EOBAG004630007195/EOBAG000700149794/EOBAG000440092095/EOBAG000440095095/EOBAG000060138394/EOBAG000560132994/EOBAG000700151095
rno00980	Metabolism of xenobiotics by cytochrome P450	25/1124	46/5725	1.60928e-07	1.76484e-05	EOBAG000170062991/EOBAG000060141095/novel.1221/EOBAG002430012095/EOBAG008380001095/EOBAG001090070994/EOBAG001900030994/EOBAG002110081095/EOBAG000440087295/EOBAG000700150894/EOBAG000060144494/EOBAG017690001095/EOBAG001090075095/EOBAG000440093994/EOBAG000310001991/EOBAG007620006095/EOBAG001190011991/EOBAG000700149794/EOBAG000440092095/EOBAG000440095095/EOBAG000630120694/EOBAG000060138394/EOBAG00056…	Cyp1a2/EOBAG000060141095/-/EOBAG002430012095/EOBAG008380001095/Gstm5/Dhdh/EOBAG002110081095/EOBAG000440087295/Gstt4/Ugt2b36/EOBAG017690001095/EOBAG001090075095/Ugt1a6a/Cyp2e1/EOBAG007620006095/Mgst1/Gstt2/EOBAG000440092095/EOBAG000440095095/Aldh3b2/Ugt2b34/Ephx1/Cyp2s1/EOBAG000700151095	rno:24297/rno:286989/rno:289533/rno:307092/rno:24422/rno:64352/rno:691002/rno:688321/rno:301595/rno:686922/rno:83808/rno:26760/rno:24424/rno:113992/rno:25086/rno:54246/rno:171341/rno:29487/rno:154516/rno:396527/rno:688778/rno:305264/rno:25315/rno:308445/rno:25260	25	8	EOBAG001090070994/EOBAG001900030994/EOBAG000060144494/EOBAG001090075095/EOBAG000310001991/EOBAG007620006095/EOBAG001190011991/EOBAG005250014991	17	EOBAG000170062991/EOBAG000060141095/novel.1221/EOBAG002430012095/EOBAG008380001095/EOBAG002110081095/EOBAG000440087295/EOBAG000700150894/EOBAG017690001095/EOBAG000440093994/EOBAG000700149794/EOBAG000440092095/EOBAG000440095095/EOBAG000630120694/EOBAG000060138394/EOBAG000560132994/EOBAG000700151095
rno00140	Steroid hormone biosynthesis	28/1124	56/5725	2.98823e-07	2.45782e-05	EOBAG004630009095/EOBAG000170062991/EOBAG004630005095/EOBAG000520092095/EOBAG000060141095/EOBAG000110191994/EOBAG000090068991/EOBAG001710006992/novel.1221/EOBAG002430012095/EOBAG000090186095/EOBAG000440087295/EOBAG000060144494/EOBAG000270141991/EOBAG000170069991/EOBAG000520089394/EOBAG000310299894/EOBAG000090178095/EOBAG000440093994/EOBAG001360033991/EOBAG000090175394/EOBAG004630007195/EOBAG00031…	EOBAG004630009095/Cyp1a2/EOBAG004630005095/EOBAG000520092095/EOBAG000060141095/Hsd17b2/Cyp17a1/Akr1d1/-/EOBAG002430012095/EOBAG000090186095/EOBAG000440087295/Ugt2b36/Dhrs11/Cyp11a1/Cyp2d22/Hsd17b6/EOBAG000090178095/Ugt1a6a/Hsd17b7/Cyp2c70/EOBAG004630007195/Cyp2e1/Srd5a1/EOBAG000440092095/EOBAG000440095095/Ugt2b34/EOBAG031010001095	rno:171352/rno:24297/rno:252931/rno:25053/rno:286989/rno:79243/rno:25146/rno:192242/rno:289533/rno:307092/rno:29277/rno:301595/rno:83808/rno:360583/rno:29680/rno:171522/rno:286964/rno:293989/rno:113992/rno:29540/rno:171518/rno:170509/rno:25086/rno:24950/rno:154516/rno:396527/rno:305264/rno:266682	28	10	EOBAG004630005095/EOBAG000520092095/EOBAG000090186095/EOBAG000060144494/EOBAG000270141991/EOBAG000520089394/EOBAG000310299894/EOBAG000310001991/EOBAG002670010993/EOBAG031010001095	18	EOBAG004630009095/EOBAG000170062991/EOBAG000060141095/EOBAG000110191994/EOBAG000090068991/EOBAG001710006992/novel.1221/EOBAG002430012095/EOBAG000440087295/EOBAG000170069991/EOBAG000090178095/EOBAG000440093994/EOBAG001360033991/EOBAG000090175394/EOBAG004630007195/EOBAG000440092095/EOBAG000440095095/EOBAG000060138394
rno00982	Drug metabolism - cytochrome P450	21/1124	42/5725	9.21753e-06	0.000606513	EOBAG000170062991/EOBAG000060141095/novel.1221/EOBAG008380001095/EOBAG001090070994/EOBAG000440087295/EOBAG000700150894/EOBAG000060144494/EOBAG001090075095/EOBAG000440093994/EOBAG000310001991/EOBAG001190011991/EOBAG000700149794/EOBAG002950010195/EOBAG000440092095/novel.1449/EOBAG000440095095/EOBAG000630120694/EOBAG000060138394/EOBAG002950011892/EOBAG000700151095	Cyp1a2/EOBAG000060141095/-/EOBAG008380001095/Gstm5/EOBAG000440087295/Gstt4/Ugt2b36/EOBAG001090075095/Ugt1a6a/Cyp2e1/Mgst1/Gstt2/EOBAG002950010195/EOBAG000440092095/-/EOBAG000440095095/Aldh3b2/Ugt2b34/Aox1/EOBAG000700151095	rno:24297/rno:286989/rno:289533/rno:24422/rno:64352/rno:301595/rno:686922/rno:83808/rno:24424/rno:113992/rno:25086/rno:171341/rno:29487/rno:493909/rno:154516/rno:304922/rno:396527/rno:688778/rno:305264/rno:54349/rno:25260	21	6	EOBAG001090070994/EOBAG000060144494/EOBAG001090075095/EOBAG000310001991/EOBAG001190011991/EOBAG002950011892	15	EOBAG000170062991/EOBAG000060141095/novel.1221/EOBAG008380001095/EOBAG000440087295/EOBAG000700150894/EOBAG000440093994/EOBAG000700149794/EOBAG002950010195/EOBAG000440092095/novel.1449/EOBAG000440095095/EOBAG000630120694/EOBAG000060138394/EOBAG000700151095
rno00983	Drug metabolism - other enzymes	26/1124	60/5725	2.19604e-05	0.00120416	EOBAG000060141095/novel.1221/EOBAG008380001095/EOBAG001090070994/EOBAG002320013892/EOBAG000440087295/EOBAG000700150894/EOBAG000110002894/EOBAG000060144494/novel.157/EOBAG001090075095/EOBAG000440093994/EOBAG000950003884/EOBAG000310001991/EOBAG001190011991/EOBAG000700149794/EOBAG000440092095/EOBAG000440095095/EOBAG000060138394/EOBAG004510021991/EOBAG002110006991/EOBAG002050017991/EOBAG001920054993/…	EOBAG000060141095/-/EOBAG008380001095/Gstm5/Uckl1/EOBAG000440087295/Gstt4/Tk2/Ugt2b36/-/EOBAG001090075095/Ugt1a6a/Nat1/Cyp2e1/Mgst1/Gstt2/EOBAG000440092095/EOBAG000440095095/Ugt2b34/Upb1/Tk1/Dpys/Impdh2/Nme4/Dpyd/EOBAG000700151095	rno:286989/rno:289533/rno:24422/rno:64352/rno:499956/rno:301595/rno:686922/rno:291824/rno:83808/rno:498940/rno:24424/rno:113992/rno:116631/rno:25086/rno:171341/rno:29487/rno:154516/rno:396527/rno:305264/rno:116593/rno:24834/rno:65135/rno:301005/rno:685679/rno:81656/rno:25260	26	11	EOBAG001090070994/EOBAG002320013892/EOBAG000060144494/novel.157/EOBAG001090075095/EOBAG000310001991/EOBAG001190011991/EOBAG002110006991/EOBAG002050017991/EOBAG000290077794/EOBAG000880030991	15	EOBAG000060141095/novel.1221/EOBAG008380001095/EOBAG000440087295/EOBAG000700150894/EOBAG000110002894/EOBAG000440093994/EOBAG000950003884/EOBAG000700149794/EOBAG000440092095/EOBAG000440095095/EOBAG000060138394/EOBAG004510021991/EOBAG001920054993/EOBAG000700151095
rno04061	Viral protein interaction with cytokine and cytokine receptor	24/1124	61/5725	0.000279565	0.0131395	EOBAG003360007991/EOBAG000110120095/EOBAG001470062991/EOBAG000600131694/EOBAG000270157893/EOBAG000900092991/EOBAG000680032994/EOBAG000270155694/EOBAG002860031894/EOBAG000020068991/EOBAG000130075991/EOBAG001730037994/EOBAG002290019991/novel.504/EOBAG005130005991/EOBAG004180016994/novel.1117/EOBAG000600023991/EOBAG001470060893/novel.1711/novel.1220/EOBAG000260288394/EOBAG004480004991/EOBAG001780016…	Cx3cl1/EOBAG000110120095/Tnfrsf1a/Tnfrsf14/Ccl5/Il22ra1/Ccl27a/Ccl3/Ccl24/Cxcl14/Tnfsf10/Cxcl5/Ackr4/-/Il2rb/Cxcl10/-/Tnfrsf1b/Ltbr/-/-/Ccl12/Il20ra/Il2ra	rno:89808/rno:117518/rno:25625/rno:366518/rno:81780/rno:362629/rno:362505/rno:25542/rno:288593/rno:306748/rno:246775/rno:81503/rno:685243/rno:29538/rno:25746/rno:245920/rno:29385/rno:156767/rno:297604/rno:246759/rno:81503/rno:287562/rno:308716/rno:25704	24	10	EOBAG000110120095/EOBAG000680032994/EOBAG000270155694/EOBAG000020068991/EOBAG001730037994/EOBAG002290019991/novel.1117/EOBAG000600023991/novel.1220/EOBAG004480004991	14	EOBAG003360007991/EOBAG001470062991/EOBAG000600131694/EOBAG000270157893/EOBAG000900092991/EOBAG002860031894/EOBAG000130075991/novel.504/EOBAG005130005991/EOBAG004180016994/EOBAG001470060893/novel.1711/EOBAG000260288394/EOBAG001780016991
rno00053	Ascorbate and aldarate metabolism	10/1124	18/5725	0.000765344	0.0314748	EOBAG000060141095/novel.1221/EOBAG000440087295/EOBAG000060144494/EOBAG000440093994/EOBAG000520169992/EOBAG000440092095/EOBAG003530002991/EOBAG000440095095/EOBAG000060138394	EOBAG000060141095/-/EOBAG000440087295/Ugt2b36/Ugt1a6a/Miox/EOBAG000440092095/Aldh7a1/EOBAG000440095095/Ugt2b34	rno:286989/rno:289533/rno:301595/rno:83808/rno:113992/rno:252899/rno:154516/rno:291450/rno:396527/rno:305264	10	2	EOBAG000060144494/EOBAG003530002991	8	EOBAG000060141095/novel.1221/EOBAG000440087295/EOBAG000440093994/EOBAG000520169992/EOBAG000440092095/EOBAG000440095095/EOBAG000060138394
rno00860	Porphyrin and chlorophyll metabolism	15/1124	34/5725	0.000968429	0.0354015	EOBAG000060141095/novel.1221/EOBAG000440087295/EOBAG000060144494/EOBAG000440093994/EOBAG000820051991/EOBAG000220076991/EOBAG003400011991/EOBAG000440092095/EOBAG000730005991/EOBAG000440095095/EOBAG000060138394/EOBAG001280031991/EOBAG003010016991/EOBAG003090021991	EOBAG000060141095/-/EOBAG000440087295/Ugt2b36/Ugt1a6a/Hmox1/Eprs/Hmbs/EOBAG000440092095/Alad/EOBAG000440095095/Ugt2b34/Uros/Alas1/Ears2	rno:286989/rno:289533/rno:301595/rno:83808/rno:113992/rno:24451/rno:289352/rno:25709/rno:154516/rno:25374/rno:396527/rno:305264/rno:309070/rno:65155/rno:361641	15	6	EOBAG000060144494/EOBAG000220076991/EOBAG003400011991/EOBAG001280031991/EOBAG003010016991/EOBAG003090021991	9	EOBAG000060141095/novel.1221/EOBAG000440087295/EOBAG000440093994/EOBAG000820051991/EOBAG000440092095/EOBAG000730005991/EOBAG000440095095/EOBAG000060138394
rno00591	Linoleic acid metabolism	13/1124	28/5725	0.00117873	0.0387802	EOBAG004630009095/EOBAG000170062991/EOBAG004630005095/EOBAG000090186095/EOBAG000580118994/EOBAG000090178095/EOBAG000090175394/EOBAG004630007195/EOBAG000310001991/EOBAG019180001195/EOBAG000900148991/EOBAG003500013095/EOBAG031010001095	EOBAG004630009095/Cyp1a2/EOBAG004630005095/EOBAG000090186095/Pla2g4b/EOBAG000090178095/Cyp2c70/EOBAG004630007195/Cyp2e1/EOBAG019180001195/Pla2g5/EOBAG003500013095/EOBAG031010001095	rno:171352/rno:24297/rno:252931/rno:29277/rno:311341/rno:293989/rno:171518/rno:170509/rno:25086/rno:29692/rno:29354/rno:65210/rno:266682	13	4	EOBAG004630005095/EOBAG000090186095/EOBAG000310001991/EOBAG031010001095	9	EOBAG004630009095/EOBAG000170062991/EOBAG000580118994/EOBAG000090178095/EOBAG000090175394/EOBAG004630007195/EOBAG019180001195/EOBAG000900148991/EOBAG003500013095
rno03320	PPAR signaling pathway	25/1124	71/5725	0.00144884	0.0433334	EOBAG000660083894/EOBAG000830046991/EOBAG005500004994/EOBAG000430061992/EOBAG000570059892/EOBAG003340019991/novel.57/EOBAG000050240992/EOBAG003120012994/EOBAG000020043991/EOBAG000830047894/EOBAG000090173992/EOBAG001050012991/EOBAG000650052991/EOBAG002870004893/EOBAG001880033794/EOBAG000830016794/EOBAG002890003992/EOBAG010920001494/EOBAG000090114095/EOBAG001300046794/EOBAG002520103992/EOBAG0013600…	Cyp8b1/Plin5/Plin2/Cd36/Slc27a4/Slc27a1/-/Pltp/Fabp5/Slc27a2/Plin4/Sorbs1/Fabp7/Acox3/Lpl/Scp2/Acsbg2/Hmgcs1/Slc27a6/EOBAG000090114095/Nr1h3/Slc27a5/Rxrg/Fabp3/Fads2	rno:81924/rno:501283/rno:298199/rno:29184/rno:311839/rno:94172/rno:25629/rno:296371/rno:140868/rno:65192/rno:363331/rno:686098/rno:80841/rno:83522/rno:24539/rno:25541/rno:301120/rno:29637/rno:291582/rno:83792/rno:58852/rno:79111/rno:83574/rno:79131/rno:83512	25	12	EOBAG005500004994/EOBAG000430061992/EOBAG000570059892/EOBAG000050240992/EOBAG000020043991/EOBAG000090173992/EOBAG001880033794/EOBAG000830016794/EOBAG000090114095/EOBAG001300046794/EOBAG001360026991/EOBAG002440010991	13	EOBAG000660083894/EOBAG000830046991/EOBAG003340019991/novel.57/EOBAG003120012994/EOBAG000830047894/EOBAG001050012991/EOBAG000650052991/EOBAG002870004893/EOBAG002890003992/EOBAG010920001494/EOBAG002520103992/EOBAG000390181991
rno05150	Staphylococcus aureus infection	18/1124	46/5725	0.00170377	0.0453336	EOBAG001610003894/novel.1069/EOBAG000900115991/EOBAG000810156991/EOBAG000070176882/EOBAG042100001095/EOBAG011460002994/EOBAG008460001894/EOBAG003930030893/novel.1070/EOBAG001470029994/EOBAG001470027994/EOBAG001770089095/EOBAG000900116991/EOBAG000560007994/EOBAG000810126892/EOBAG000900117993/EOBAG000900016991	Mbl1/-/C1qb/Krt23/Selplg/EOBAG042100001095/H2-Aa/H2-Oa/C5ar1/-/C1s1/C1ra/EOBAG001770089095/C1qc/Fcgr2b/Krt19/C1qa/Ptafr	rno:24548/rno:83687/rno:29687/rno:287678/rno:363930/rno:309622/rno:309621/rno:24984/rno:113959/rno:83687/rno:192262/rno:312705/rno:24986/rno:362634/rno:289211/rno:360626/rno:298566/rno:58949	18	4	EOBAG042100001095/EOBAG001470029994/EOBAG001470027994/EOBAG000810126892	14	EOBAG001610003894/novel.1069/EOBAG000900115991/EOBAG000810156991/EOBAG000070176882/EOBAG011460002994/EOBAG008460001894/EOBAG003930030893/novel.1070/EOBAG001770089095/EOBAG000900116991/EOBAG000560007994/EOBAG000900117993/EOBAG000900016991
rno04976	Bile secretion	25/1124	72/5725	0.00181462	0.0453336	EOBAG000060141095/EOBAG001490008991/EOBAG000030172991/EOBAG001740012994/novel.1221/novel.2112/EOBAG000440087295/EOBAG000060144494/EOBAG000440093994/novel.1972/EOBAG000140049991/EOBAG001730026991/EOBAG000350092994/EOBAG003220014894/EOBAG000440092095/EOBAG000310060991/EOBAG002850002694/EOBAG000630277991/EOBAG000440095095/EOBAG000060138394/EOBAG000560132994/EOBAG002520103992/EOBAG000270055991/EOBAG0…	EOBAG000060141095/Aqp1/Adcy3/Car2/-/-/EOBAG000440087295/Ugt2b36/Ugt1a6a/-/Adcy8/Slc4a4/Abcg2/Prkaca/EOBAG000440092095/Adcy6/Acnat2/Slc22a8/EOBAG000440095095/Ugt2b34/Ephx1/Slc27a5/Abcc3/Nr0b2/Aqp9	rno:286989/rno:25240/rno:64508/rno:54231/rno:289533/rno:305509/rno:301595/rno:83808/rno:113992/rno:305509/rno:29241/rno:84484/rno:312382/rno:25636/rno:154516/rno:25289/rno:681043/rno:83500/rno:396527/rno:305264/rno:25315/rno:79111/rno:140668/rno:117274/rno:65054	25	7	EOBAG000060144494/EOBAG000140049991/EOBAG000350092994/EOBAG003220014894/EOBAG002850002694/EOBAG000630277991/EOBAG000270055991	18	EOBAG000060141095/EOBAG001490008991/EOBAG000030172991/EOBAG001740012994/novel.1221/novel.2112/EOBAG000440087295/EOBAG000440093994/novel.1972/EOBAG001730026991/EOBAG000440092095/EOBAG000310060991/EOBAG000440095095/EOBAG000060138394/EOBAG000560132994/EOBAG002520103992/EOBAG000900043991/EOBAG001890010991
rno05322	Systemic lupus erythematosus	22/1124	61/5725	0.00192909	0.0453336	EOBAG003660039095/EOBAG003660008095/novel.1130/EOBAG000900115991/EOBAG042100001095/EOBAG011460002994/EOBAG000590032991/EOBAG008460001894/EOBAG001470029994/EOBAG002830014892/EOBAG003550004991/EOBAG001470027994/EOBAG001770089095/EOBAG001500040991/EOBAG000050248893/EOBAG003660018095/EOBAG000900116991/EOBAG003950002991/EOBAG005030001894/EOBAG000320125994/EOBAG000900117993/EOBAG002830012694	EOBAG003660039095/EOBAG003660008095/-/C1qb/EOBAG042100001095/H2-Aa/H2afy2/H2-Oa/C1s1/Hist2h2ab/Trove2/C1ra/EOBAG001770089095/C8a/Cd40/EOBAG003660018095/C1qc/C7/Ctsg/H3f3a/C1qa/HIST2H2BE	rno:102549061/rno:100359692/rno:680322/rno:29687/rno:309622/rno:309621/rno:361844/rno:24984/rno:192262/rno:690102/rno:304833/rno:312705/rno:24986/rno:298288/rno:171369/rno:684762/rno:362634/rno:117517/rno:290257/rno:117056/rno:298566/rno:306969	22	6	EOBAG003660039095/EOBAG042100001095/EOBAG001470029994/EOBAG003550004991/EOBAG001470027994/EOBAG003950002991	16	EOBAG003660008095/novel.1130/EOBAG000900115991/EOBAG011460002994/EOBAG000590032991/EOBAG008460001894/EOBAG002830014892/EOBAG001770089095/EOBAG001500040991/EOBAG000050248893/EOBAG003660018095/EOBAG000900116991/EOBAG005030001894/EOBAG000320125994/EOBAG000900117993/EOBAG002830012694
rno01040	Biosynthesis of unsaturated fatty acids	11/1124	24/5725	0.00319041	0.0699763	EOBAG002440012991/EOBAG004530006991/EOBAG000340071991/EOBAG003830002991/EOBAG000650052991/EOBAG002850002694/EOBAG004420001991/EOBAG001880033794/EOBAG000170136991/EOBAG000090114095/EOBAG002440010991	Fads1/Elovl5/Elovl2/Hacd4/Acox3/Acnat2/Hsd17b4/Scp2/Hacd3/EOBAG000090114095/Fads2	rno:84575/rno:171400/rno:498728/rno:362540/rno:83522/rno:681043/rno:79244/rno:25541/rno:300783/rno:83792/rno:83512	11	10	EOBAG002440012991/EOBAG004530006991/EOBAG000340071991/EOBAG003830002991/EOBAG002850002694/EOBAG004420001991/EOBAG001880033794/EOBAG000170136991/EOBAG000090114095/EOBAG002440010991	1	EOBAG000650052991
rno05207	Chemical carcinogenesis - receptor activation	47/1124	166/5725	0.00396428	0.0772028	EOBAG004630009095/EOBAG000170062991/EOBAG004630005095/EOBAG000060141095/EOBAG002530009994/EOBAG000030172991/novel.1221/EOBAG008380001095/EOBAG000040197991/EOBAG001090070994/novel.2112/EOBAG000440087295/EOBAG000700150894/EOBAG000060144494/EOBAG000630096893/EOBAG001090075095/EOBAG000440093994/novel.1972/novel.673/EOBAG004630007195/EOBAG000140049991/EOBAG000900051991/EOBAG002310011991/EOBAG001190011…	EOBAG004630009095/Cyp1a2/EOBAG004630005095/EOBAG000060141095/Egf/Adcy3/-/EOBAG008380001095/Arrb1/Gstm5/-/EOBAG000440087295/Gstt4/Ugt2b36/Ccnd1/EOBAG001090075095/Ugt1a6a/-/-/EOBAG004630007195/Adcy8/Rps6ka1/Jag1/Mgst1/Gstt2/Prkaca/Paqr7/EOBAG000440092095/Adcy6/Bcl2/EOBAG000440095095/Ugt2b34/Arnt/Jun/Fos/Map2k1/Ephx1/Gnai2/Src/HSP90AB1/Rps6ka2/EOBAG031010001095/Rxrg/Nfkb1/Creb1/Cdc25a/EOBAG000700151…	rno:171352/rno:24297/rno:252931/rno:286989/rno:25313/rno:64508/rno:289533/rno:24422/rno:25387/rno:64352/rno:305509/rno:301595/rno:686922/rno:83808/rno:58919/rno:24424/rno:113992/rno:305509/rno:293621/rno:170509/rno:29241/rno:81771/rno:29146/rno:171341/rno:29487/rno:25636/rno:313615/rno:154516/rno:25289/rno:24224/rno:396527/rno:305264/rno:25242/rno:24516/rno:314322/rno:170851/rno:25315/rno:81664/r…	47	16	EOBAG004630005095/EOBAG001090070994/EOBAG000060144494/EOBAG001090075095/novel.673/EOBAG000140049991/EOBAG002310011991/EOBAG001190011991/EOBAG003220014894/EOBAG000900074892/EOBAG001620016892/EOBAG001920017894/EOBAG000190084394/EOBAG031010001095/EOBAG001360026991/EOBAG000360044991	31	EOBAG004630009095/EOBAG000170062991/EOBAG000060141095/EOBAG002530009994/EOBAG000030172991/novel.1221/EOBAG008380001095/EOBAG000040197991/novel.2112/EOBAG000440087295/EOBAG000700150894/EOBAG000630096893/EOBAG000440093994/novel.1972/EOBAG004630007195/EOBAG000900051991/EOBAG000700149794/EOBAG000440092095/EOBAG000310060991/EOBAG000440095095/EOBAG000060138394/EOBAG002830035894/EOBAG003500007794/EOBAG0…
rno04514	Cell adhesion molecules	36/1124	120/5725	0.0039892	0.0772028	EOBAG000170080991/EOBAG013650004095/EOBAG002490012992/EOBAG004650047095/EOBAG000010101994/EOBAG001320139994/EOBAG002440033991/EOBAG000030206991/EOBAG000760041991/EOBAG000110079893/EOBAG000590051991/EOBAG000540035993/EOBAG000070176882/EOBAG000570050991/EOBAG000810091991/EOBAG042100001095/EOBAG011460002994/EOBAG004620008095/EOBAG004410016095/EOBAG008460001894/EOBAG002860049794/EOBAG001450029991/EOB…	Cd276/EOBAG013650004095/Sele/EOBAG004650047095/Alcam/Mag/Cd6/Sdc1/Cd274/Cdh1/Vsir/Sdc2/Selplg/Ntng2/Cntnap1/EOBAG042100001095/H2-Aa/EOBAG004620008095/EOBAG004410016095/H2-Oa/Cldn3/Ncam1/Rcsd1/Itga4/EOBAG001770089095/Cadm3/Cd40/Cldn6/Nfasc/Itgav/Pdcd1lg2/H2-T24/Itga8/EOBAG012570003095/Sdc4/Cdh15	rno:315716/rno:414792/rno:25544/rno:368153/rno:79559/rno:308501/rno:25752/rno:25216/rno:499342/rno:83502/rno:690899/rno:25615/rno:363930/rno:311836/rno:84008/rno:309622/rno:309621/rno:29616/rno:294228/rno:24984/rno:65130/rno:24586/rno:360871/rno:311144/rno:24986/rno:360882/rno:171369/rno:287098/rno:116690/rno:296456/rno:309304/rno:361787/rno:364786/rno:309603/rno:24771/rno:361432	36	6	EOBAG002490012992/EOBAG000540035993/EOBAG042100001095/EOBAG004620008095/EOBAG000560062991/EOBAG000290189991	30	EOBAG000170080991/EOBAG013650004095/EOBAG004650047095/EOBAG000010101994/EOBAG001320139994/EOBAG002440033991/EOBAG000030206991/EOBAG000760041991/EOBAG000110079893/EOBAG000590051991/EOBAG000070176882/EOBAG000570050991/EOBAG000810091991/EOBAG011460002994/EOBAG004410016095/EOBAG008460001894/EOBAG002860049794/EOBAG001450029991/EOBAG001360006994/EOBAG003250005991/EOBAG001770089095/EOBAG000050248893/EOB…
rno00040	Pentose and glucuronate interconversions	11/1124	25/5725	0.00470182	0.0859389	EOBAG000060141095/novel.1221/EOBAG001900030994/EOBAG000440087295/EOBAG000060144494/EOBAG000440093994/EOBAG000020008993/EOBAG000440092095/EOBAG000440095095/EOBAG000060138394/EOBAG000720058994	EOBAG000060141095/-/Dhdh/EOBAG000440087295/Ugt2b36/Ugt1a6a/Sord/EOBAG000440092095/EOBAG000440095095/Ugt2b34/Akr1b3	rno:286989/rno:289533/rno:691002/rno:301595/rno:83808/rno:113992/rno:24788/rno:154516/rno:396527/rno:305264/rno:24192	11	3	EOBAG001900030994/EOBAG000060144494/EOBAG000020008993	8	EOBAG000060141095/novel.1221/EOBAG000440087295/EOBAG000440093994/EOBAG000440092095/EOBAG000440095095/EOBAG000060138394/EOBAG000720058994
rno04921	Oxytocin signaling pathway	35/1124	118/5725	0.00548424	0.0949639	EOBAG000030172991/EOBAG002470032991/EOBAG003360030991/novel.2112/EOBAG000170115991/EOBAG002300021992/EOBAG000580118994/EOBAG000990013991/EOBAG000320042892/EOBAG000680065992/EOBAG000630096893/EOBAG000430019991/EOBAG000020227991/EOBAG002310002894/EOBAG000220012991/novel.1972/novel.673/EOBAG000140049991/EOBAG000470044894/EOBAG000580080893/EOBAG000110069991/EOBAG000640081992/EOBAG004590001095/EOBAG00…	Adcy3/Camk2a/Gnao1/-/Calml4/Mylk4/Pla2g4b/Camk1/Cacng4/Npr2/Ccnd1/Pik3cg/Itpr1/Plcb4/Camk1g/-/-/Adcy8/Cd38/Plcb2/Nfatc3/Trpm2/EOBAG004590001095/Prkaca/Adcy6/Jun/EOBAG001800029095/Cacna2d2/Fos/Map2k1/Oxt/Gnai2/Src/Nfatc2/EOBAG001500038095	rno:64508/rno:25400/rno:50664/rno:305509/rno:691455/rno:100911165/rno:311341/rno:171503/rno:140725/rno:116564/rno:58919/rno:298947/rno:25262/rno:25031/rno:171358/rno:305509/rno:293621/rno:29241/rno:25668/rno:85240/rno:361400/rno:294329/rno:81678/rno:25636/rno:25289/rno:24516/rno:24603/rno:300992/rno:314322/rno:170851/rno:25504/rno:81664/rno:83805/rno:311658/rno:78975	35	14	EOBAG002470032991/EOBAG000990013991/EOBAG000320042892/EOBAG000680065992/EOBAG000020227991/EOBAG002310002894/EOBAG000220012991/novel.673/EOBAG000140049991/EOBAG000110069991/EOBAG003220014894/EOBAG001920006991/EOBAG001920017894/EOBAG001500038095	21	EOBAG000030172991/EOBAG003360030991/novel.2112/EOBAG000170115991/EOBAG002300021992/EOBAG000580118994/EOBAG000630096893/EOBAG000430019991/novel.1972/EOBAG000470044894/EOBAG000580080893/EOBAG000640081992/EOBAG004590001095/EOBAG000310060991/EOBAG003500007794/EOBAG001800029095/EOBAG000150043991/EOBAG000170128991/EOBAG002380021991/EOBAG000050148991/EOBAG000050293991
rno04913	Ovarian steroidogenesis	14/1124	37/5725	0.00767213	0.12067	EOBAG000110191994/EOBAG000030172991/EOBAG000090068991/EOBAG001100011992/novel.2112/EOBAG000580118994/EOBAG000170069991/EOBAG002140019994/EOBAG001360033991/novel.1972/EOBAG000140049991/EOBAG003220014894/EOBAG000310060991/EOBAG003500013095	Hsd17b2/Adcy3/Cyp17a1/Bmp6/-/Pla2g4b/Cyp11a1/Star/Hsd17b7/-/Adcy8/Prkaca/Adcy6/EOBAG003500013095	rno:79243/rno:64508/rno:25146/rno:25644/rno:305509/rno:311341/rno:29680/rno:25557/rno:29540/rno:305509/rno:29241/rno:25636/rno:25289/rno:65210	14	2	EOBAG000140049991/EOBAG003220014894	12	EOBAG000110191994/EOBAG000030172991/EOBAG000090068991/EOBAG001100011992/novel.2112/EOBAG000580118994/EOBAG000170069991/EOBAG002140019994/EOBAG001360033991/novel.1972/EOBAG000310060991/EOBAG003500013095
rno00410	beta-Alanine metabolism	10/1124	23/5725	0.00770237	0.12067	EOBAG000310153991/EOBAG000630136994/EOBAG001310008991/EOBAG003100015991/EOBAG000650052991/EOBAG003530002991/EOBAG000630120694/EOBAG004510021991/EOBAG002050017991/EOBAG000880030991	Csad/AC109138.1/Gad2/Abat/Acox3/Aldh7a1/Aldh3b2/Upb1/Dpys/Dpyd	rno:60356/rno:309150/rno:24380/rno:81632/rno:83522/rno:291450/rno:688778/rno:116593/rno:65135/rno:81656	10	5	EOBAG000630136994/EOBAG003100015991/EOBAG003530002991/EOBAG002050017991/EOBAG000880030991	5	EOBAG000310153991/EOBAG001310008991/EOBAG000650052991/EOBAG000630120694/EOBAG004510021991
rno04750	Inflammatory mediator regulation of TRP channels	28/1124	93/5725	0.00986112	0.147468	EOBAG000070193991/EOBAG000030172991/EOBAG001780011991/EOBAG000120081991/EOBAG000090186095/EOBAG000260133994/EOBAG002470032991/novel.2112/EOBAG000170115991/EOBAG000580118994/EOBAG000090178095/EOBAG000020227991/EOBAG002310002894/EOBAG000050172991/EOBAG000090175394/novel.1972/EOBAG000140049991/EOBAG000580080893/EOBAG000260071095/EOBAG004590001095/EOBAG003220014894/EOBAG000310060991/EOBAG000110188991…	Trpv4/Adcy3/Prkcq/Bdkrb2/EOBAG000090186095/Trpv1/Camk2a/-/Calml4/Pla2g4b/EOBAG000090178095/Itpr1/Plcb4/Plcg1/Cyp2c70/-/Adcy8/Plcb2/EOBAG000260071095/EOBAG004590001095/Prkaca/Adcy6/Plcg2/EOBAG003500013095/Src/Prkcd/Il1b/Trpm8	rno:66026/rno:64508/rno:85420/rno:25245/rno:29277/rno:83810/rno:25400/rno:305509/rno:691455/rno:311341/rno:293989/rno:25262/rno:25031/rno:25738/rno:171518/rno:305509/rno:29241/rno:85240/rno:303252/rno:81678/rno:25636/rno:25289/rno:29337/rno:65210/rno:83805/rno:170538/rno:24494/rno:171384	28	13	EOBAG000070193991/EOBAG000120081991/EOBAG000090186095/EOBAG000260133994/EOBAG002470032991/EOBAG000020227991/EOBAG002310002894/EOBAG000050172991/EOBAG000140049991/EOBAG000260071095/EOBAG003220014894/EOBAG000110188991/EOBAG000440102991	15	EOBAG000030172991/EOBAG001780011991/novel.2112/EOBAG000170115991/EOBAG000580118994/EOBAG000090178095/EOBAG000090175394/novel.1972/EOBAG000580080893/EOBAG004590001095/EOBAG000310060991/EOBAG003500013095/EOBAG000050148991/EOBAG001130048991/EOBAG000530112992
rno04060	Cytokine-cytokine receptor interaction	48/1124	179/5725	0.0109537	0.156685	EOBAG003340045991/EOBAG006050022005/EOBAG003360007991/EOBAG001100011992/EOBAG003220019991/EOBAG000110120095/EOBAG001470062991/EOBAG002150017991/EOBAG000270026991/EOBAG000520082991/EOBAG000220072994/EOBAG000600131694/EOBAG000270157893/EOBAG000900092991/EOBAG000680032994/EOBAG005630011991/EOBAG000270155694/EOBAG002860031894/EOBAG000020068991/EOBAG003340033991/EOBAG000050321893/EOBAG000130075991/EOB…	Gdf15/EOBAG006050022005/Cx3cl1/Bmp6/Il27ra/EOBAG000110120095/Tnfrsf1a/Edar/Ngfr/Tnfrsf13c/Tgfb2/Tnfrsf14/Ccl5/Il22ra1/Ccl27a/Cd70/Ccl3/Ccl24/Cxcl14/Il12rb1/Bmp7/Tnfsf10/Cxcl5/Ackr4/-/Il2rb/Cxcl10/-/Tnfsf15/Ifnar2/Tgfbr2/Tnfrsf1b/Il4ra/Ltbr/Tnfrsf11a/Fas/Tnfrsf12a/Clcf1/Cd40/Cntfr/Il1b/-/Il33/-/Ccl12/Il20ra/Il2ra/Bmp4	rno:29455/rno:171499/rno:89808/rno:25644/rno:288905/rno:117518/rno:25625/rno:365581/rno:24596/rno:500910/rno:81809/rno:366518/rno:81780/rno:362629/rno:362505/rno:301132/rno:25542/rno:288593/rno:306748/rno:171333/rno:85272/rno:246775/rno:81503/rno:685243/rno:29538/rno:25746/rno:245920/rno:29385/rno:252878/rno:686326/rno:81810/rno:156767/rno:25084/rno:297604/rno:498206/rno:246097/rno:302965/rno:365…	48	18	EOBAG003220019991/EOBAG000110120095/EOBAG002150017991/EOBAG000680032994/EOBAG005630011991/EOBAG000270155694/EOBAG000020068991/EOBAG001730037994/EOBAG002290019991/novel.1117/EOBAG000740055991/EOBAG000670003992/EOBAG000600023991/EOBAG000680026991/EOBAG000760033991/novel.1220/EOBAG004480004991/EOBAG000860014991	30	EOBAG003340045991/EOBAG006050022005/EOBAG003360007991/EOBAG001100011992/EOBAG001470062991/EOBAG000270026991/EOBAG000520082991/EOBAG000220072994/EOBAG000600131694/EOBAG000270157893/EOBAG000900092991/EOBAG002860031894/EOBAG003340033991/EOBAG000050321893/EOBAG000130075991/novel.504/EOBAG005130005991/EOBAG004180016994/EOBAG003480001991/EOBAG003050005994/EOBAG001470060893/EOBAG001620020991/EOBAG000760…
rno02010	ABC transporters	15/1124	43/5725	0.0135625	0.174566	novel.1069/EOBAG000320060991/EOBAG000360073991/EOBAG001560008894/EOBAG004330001095/EOBAG000290166991/EOBAG000350092994/EOBAG000250124991/EOBAG003160050991/novel.1070/EOBAG001460024994/EOBAG000200066394/EOBAG003560013994/EOBAG000270055991/EOBAG002510029993	-/Abca5/Abca12/Abca4/EOBAG004330001095/Abca3/Abcg2/Abcb8/Abcd1/-/Atg9a/Abcg3/Abcc12/Abcc3/Abcc5	rno:83687/rno:286970/rno:301482/rno:310836/rno:24565/rno:302973/rno:312382/rno:362302/rno:363516/rno:83687/rno:140669/rno:305142/rno:291923/rno:140668/rno:116721	15	6	EOBAG000320060991/EOBAG000360073991/EOBAG000290166991/EOBAG000350092994/EOBAG001460024994/EOBAG000270055991	9	novel.1069/EOBAG001560008894/EOBAG004330001095/EOBAG000250124991/EOBAG003160050991/novel.1070/EOBAG000200066394/EOBAG003560013994/EOBAG002510029993
rno04742	Taste transduction	15/1124	43/5725	0.0135625	0.174566	EOBAG001770061794/EOBAG002660021991/EOBAG002310002894/EOBAG001400017991/EOBAG000250050894/EOBAG003490031991/EOBAG003090018993/EOBAG000140049991/EOBAG000580080893/EOBAG000110110784/EOBAG003220014894/EOBAG000310060991/EOBAG001340006991/EOBAG000430060991/EOBAG000190004991	Grm4/Gabra3/Plcb4/P2ry1/Tas2r126/P2rx3/Scnn1b/Adcy8/Plcb2/Pkd1l3/Prkaca/Adcy6/Chrm3/Gnat3/Kcnk5	rno:24417/rno:24947/rno:25031/rno:25265/rno:246219/rno:81739/rno:24767/rno:29241/rno:85240/rno:100362565/rno:25636/rno:25289/rno:24260/rno:286924/rno:364241	15	9	EOBAG002660021991/EOBAG002310002894/EOBAG001400017991/EOBAG000250050894/EOBAG003490031991/EOBAG003090018993/EOBAG000140049991/EOBAG003220014894/EOBAG001340006991	6	EOBAG001770061794/EOBAG000580080893/EOBAG000110110784/EOBAG000310060991/EOBAG000430060991/EOBAG000190004991
rno05416	Viral myocarditis	16/1124	47/5725	0.0140914	0.174566	EOBAG007370003994/EOBAG013650004095/EOBAG004650047095/EOBAG000630096893/EOBAG004190007993/EOBAG042100001095/EOBAG011460002994/EOBAG004410016095/EOBAG008460001894/EOBAG001040012994/EOBAG002810044894/EOBAG001770089095/EOBAG000050248893/EOBAG001920038085/EOBAG004410023394/EOBAG012570003095	Cd55/EOBAG013650004095/EOBAG004650047095/Ccnd1/Bid/EOBAG042100001095/H2-Aa/EOBAG004410016095/H2-Oa/Cxadr/Myh7/EOBAG001770089095/Cd40/EOBAG001920038085/H2-T24/EOBAG012570003095	rno:64036/rno:414792/rno:368153/rno:58919/rno:64625/rno:309622/rno:309621/rno:294228/rno:24984/rno:89843/rno:29557/rno:24986/rno:171369/rno:114489/rno:361787/rno:309603	16	1	EOBAG042100001095	15	EOBAG007370003994/EOBAG013650004095/EOBAG004650047095/EOBAG000630096893/EOBAG004190007993/EOBAG011460002994/EOBAG004410016095/EOBAG008460001894/EOBAG001040012994/EOBAG002810044894/EOBAG001770089095/EOBAG000050248893/EOBAG001920038085/EOBAG004410023394/EOBAG012570003095
rno04720	Long-term potentiation	19/1124	59/5725	0.0148479	0.174566	EOBAG002470032991/novel.2112/EOBAG000170115991/EOBAG002630014991/EOBAG000020227991/EOBAG002310002894/EOBAG000040125992/novel.1972/novel.673/EOBAG000140049991/EOBAG000900051991/EOBAG000580080893/EOBAG004590001095/EOBAG003220014894/EOBAG000320096991/EOBAG000170128991/EOBAG001480021991/EOBAG001900007894/EOBAG001090035992	Camk2a/-/Calml4/Gria1/Itpr1/Plcb4/Grm5/-/-/Adcy8/Rps6ka1/Plcb2/EOBAG004590001095/Prkaca/Grin2c/Map2k1/Rps6ka2/Grin2d/Rap1a	rno:25400/rno:305509/rno:691455/rno:50592/rno:25262/rno:25031/rno:24418/rno:305509/rno:293621/rno:29241/rno:81771/rno:85240/rno:81678/rno:25636/rno:24411/rno:170851/rno:117269/rno:24412/rno:295347	19	9	EOBAG002470032991/EOBAG002630014991/EOBAG000020227991/EOBAG002310002894/novel.673/EOBAG000140049991/EOBAG003220014894/EOBAG000320096991/EOBAG001090035992	10	novel.2112/EOBAG000170115991/EOBAG000040125992/novel.1972/EOBAG000900051991/EOBAG000580080893/EOBAG004590001095/EOBAG000170128991/EOBAG001480021991/EOBAG001900007894
rno05323	Rheumatoid arthritis	21/1124	67/5725	0.0148567	0.174566	EOBAG001710008991/EOBAG000250088994/EOBAG000220072994/EOBAG000270157893/EOBAG000630115893/EOBAG000270155694/EOBAG042100001095/EOBAG011460002994/EOBAG001730037994/novel.504/EOBAG008460001894/EOBAG001640009991/EOBAG001620020991/EOBAG001770089095/EOBAG003500007794/EOBAG000070285994/EOBAG000150043991/EOBAG002040012991/EOBAG000530112992/novel.1220/EOBAG000260288394	Atp6v0a4/Atp6v0e/Tgfb2/Ccl5/Tcirg1/Ccl3/EOBAG042100001095/H2-Aa/Cxcl5/-/H2-Oa/Tek/Tnfrsf11a/EOBAG001770089095/Jun/Atp6v0a2/Fos/Flt1/Il1b/-/Ccl12	rno:296981/rno:436582/rno:81809/rno:81780/rno:293650/rno:25542/rno:309622/rno:309621/rno:81503/rno:29538/rno:24984/rno:89804/rno:498206/rno:24986/rno:24516/rno:116455/rno:314322/rno:54251/rno:24494/rno:81503/rno:287562	21	7	EOBAG001710008991/EOBAG000270155694/EOBAG042100001095/EOBAG001730037994/EOBAG000070285994/EOBAG002040012991/novel.1220	14	EOBAG000250088994/EOBAG000220072994/EOBAG000270157893/EOBAG000630115893/EOBAG011460002994/novel.504/EOBAG008460001894/EOBAG001640009991/EOBAG001620020991/EOBAG001770089095/EOBAG003500007794/EOBAG000150043991/EOBAG000530112992/EOBAG000260288394
rno01523	Antifolate resistance	11/1124	29/5725	0.0170077	0.186518	EOBAG000040232694/EOBAG000080044994/EOBAG004330001095/EOBAG000260246991/EOBAG000350092994/EOBAG000260071095/EOBAG000310316991/EOBAG000530112992/EOBAG000270055991/EOBAG001570002991/EOBAG002510029993	Folr2/Dhfr/EOBAG004330001095/Slc46a1/Abcg2/EOBAG000260071095/Shmt2/Il1b/Abcc3/Nfkb1/Abcc5	rno:293154/rno:24312/rno:24565/rno:303333/rno:312382/rno:303252/rno:299857/rno:24494/rno:140668/rno:81736/rno:116721	11	5	EOBAG000080044994/EOBAG000350092994/EOBAG000260071095/EOBAG000310316991/EOBAG000270055991	6	EOBAG000040232694/EOBAG004330001095/EOBAG000260246991/EOBAG000530112992/EOBAG001570002991/EOBAG002510029993
rno05332	Graft-versus-host disease	11/1124	29/5725	0.0170077	0.186518	EOBAG013650004095/EOBAG004650047095/EOBAG042100001095/EOBAG011460002994/EOBAG004410016095/EOBAG008460001894/EOBAG001770089095/EOBAG000760011991/EOBAG000530112992/EOBAG004410023394/EOBAG012570003095	EOBAG013650004095/EOBAG004650047095/EOBAG042100001095/H2-Aa/EOBAG004410016095/H2-Oa/EOBAG001770089095/Fas/Il1b/H2-T24/EOBAG012570003095	rno:414792/rno:368153/rno:309622/rno:309621/rno:294228/rno:24984/rno:24986/rno:246097/rno:24494/rno:361787/rno:309603	11	1	EOBAG042100001095	10	EOBAG013650004095/EOBAG004650047095/EOBAG011460002994/EOBAG004410016095/EOBAG008460001894/EOBAG001770089095/EOBAG000760011991/EOBAG000530112992/EOBAG004410023394/EOBAG012570003095
rno00590	Arachidonic acid metabolism	17/1124	52/5725	0.017674	0.187573	EOBAG000090186095/EOBAG002110081095/EOBAG000580118994/EOBAG001860054295/EOBAG000090178095/EOBAG000700154794/EOBAG000090175394/EOBAG000700155994/EOBAG000310001991/EOBAG001870049994/EOBAG000260071095/EOBAG000600130992/EOBAG019180001195/EOBAG000900148991/EOBAG000570126991/EOBAG003500013095/EOBAG002940035994	EOBAG000090186095/EOBAG002110081095/Pla2g4b/EOBAG001860054295/EOBAG000090178095/Ggt5/Cyp2c70/Ggt1/Cyp2e1/Mgst2/EOBAG000260071095/Fam213b/EOBAG019180001195/Pla2g5/Ptges2/EOBAG003500013095/Ptgds	rno:29277/rno:688321/rno:311341/rno:64317/rno:293989/rno:29566/rno:171518/rno:116568/rno:25086/rno:114097/rno:303252/rno:362676/rno:29692/rno:29354/rno:311865/rno:65210/rno:25526	17	6	EOBAG000090186095/EOBAG000700155994/EOBAG000310001991/EOBAG000260071095/EOBAG000570126991/EOBAG002940035994	11	EOBAG002110081095/EOBAG000580118994/EOBAG001860054295/EOBAG000090178095/EOBAG000700154794/EOBAG000090175394/EOBAG001870049994/EOBAG000600130992/EOBAG019180001195/EOBAG000900148991/EOBAG003500013095
rno01240	Biosynthesis of cofactors	36/1124	132/5725	0.0196127	0.201643	EOBAG000060141095/EOBAG000110095991/EOBAG003970026884/EOBAG000480051992/EOBAG000120163991/novel.1221/EOBAG000440087295/EOBAG000200036991/EOBAG000080044994/EOBAG000060144494/EOBAG000310299894/EOBAG000440093994/EOBAG000070250991/EOBAG000640067993/EOBAG000900131894/novel.160/EOBAG002090010991/EOBAG000110185994/EOBAG000600143991/EOBAG000220076991/EOBAG001460012991/EOBAG003400011991/EOBAG000440092095/…	EOBAG000060141095/Nqo1/Qprt/Cmpk2/Adssl1/-/EOBAG000440087295/Coq2/Dhfr/Ugt2b36/Hsd17b6/Ugt1a6a/Hpd/Pdxk/Alpl/-/Sdr16c5/Bco1/Nadk/Eprs/Gmppa/Hmbs/EOBAG000440092095/Alad/Coq3/Shmt2/DHRSX/EOBAG000440095095/Ugt2b34/Uros/Alas1/Gss/Ears2/Mthfd1/Ido2/Nme4	rno:286989/rno:24314/rno:293504/rno:314004/rno:684425/rno:289533/rno:301595/rno:498332/rno:24312/rno:83808/rno:286964/rno:113992/rno:29531/rno:83578/rno:25586/rno:362757/rno:297805/rno:114106/rno:100125370/rno:289352/rno:501167/rno:25709/rno:154516/rno:25374/rno:29309/rno:299857/rno:362757/rno:396527/rno:305264/rno:309070/rno:65155/rno:25458/rno:361641/rno:64300/rno:681319/rno:685679	36	20	EOBAG000110095991/EOBAG000120163991/EOBAG000200036991/EOBAG000080044994/EOBAG000060144494/EOBAG000310299894/EOBAG000070250991/EOBAG002090010991/EOBAG000600143991/EOBAG000220076991/EOBAG001460012991/EOBAG003400011991/EOBAG002250010882/EOBAG000310316991/EOBAG001280031991/EOBAG003010016991/EOBAG000050111991/EOBAG003090021991/EOBAG000150157991/EOBAG000290077794	16	EOBAG000060141095/EOBAG003970026884/EOBAG000480051992/novel.1221/EOBAG000440087295/EOBAG000440093994/EOBAG000640067993/EOBAG000900131894/novel.160/EOBAG000110185994/EOBAG000440092095/EOBAG000730005991/EOBAG006050011794/EOBAG000440095095/EOBAG000060138394/EOBAG004150002894
rno04145	Phagosome	32/1124	116/5725	0.0228187	0.220815	EOBAG013650004095/EOBAG000780033991/EOBAG000430061992/EOBAG000820074991/EOBAG001710008991/EOBAG001610003894/EOBAG001910003991/EOBAG000830002893/EOBAG066960001095/EOBAG000250088994/EOBAG004650047095/EOBAG003130027994/EOBAG000630115893/EOBAG000620066991/EOBAG004190004994/EOBAG042100001095/EOBAG011460002994/EOBAG004410016095/EOBAG008460001894/EOBAG002940015894/EOBAG001470027994/EOBAG001770089095/EOB…	EOBAG013650004095/Stx7/Cd36/Ncf4/Atp6v0a4/Mbl1/Marco/Dennd1c/EOBAG066960001095/Atp6v0e/EOBAG004650047095/Cd209b/Tcirg1/Tfrc/Tuba8/EOBAG042100001095/H2-Aa/EOBAG004410016095/H2-Oa/Tubb4b/C1ra/EOBAG001770089095/Canx/Mrc1/Atp6v0a2/Msr1/Thbs1/Itgav/-/Fcgr2b/H2-T24/EOBAG012570003095	rno:414792/rno:60466/rno:29184/rno:500904/rno:296981/rno:24548/rno:367391/rno:29213/rno:500929/rno:436582/rno:368153/rno:288378/rno:293650/rno:64678/rno:500377/rno:309622/rno:309621/rno:294228/rno:24984/rno:296554/rno:312705/rno:24986/rno:29144/rno:291327/rno:116455/rno:498638/rno:445442/rno:296456/rno:689134/rno:289211/rno:361787/rno:309603	32	11	EOBAG000780033991/EOBAG000430061992/EOBAG001710008991/EOBAG042100001095/EOBAG002940015894/EOBAG001470027994/EOBAG001870051991/EOBAG004060002991/EOBAG000070285994/EOBAG000580069991/novel.1029	21	EOBAG013650004095/EOBAG000820074991/EOBAG001610003894/EOBAG001910003991/EOBAG000830002893/EOBAG066960001095/EOBAG000250088994/EOBAG004650047095/EOBAG003130027994/EOBAG000630115893/EOBAG000620066991/EOBAG004190004994/EOBAG011460002994/EOBAG004410016095/EOBAG008460001894/EOBAG001770089095/EOBAG002120002991/EOBAG004030003991/EOBAG000560007994/EOBAG004410023394/EOBAG012570003095
rno04940	Type I diabetes mellitus	12/1124	34/5725	0.0236189	0.220815	EOBAG013650004095/EOBAG004650047095/EOBAG001310008991/EOBAG042100001095/EOBAG011460002994/EOBAG004410016095/EOBAG008460001894/EOBAG001770089095/EOBAG000760011991/EOBAG000530112992/EOBAG004410023394/EOBAG012570003095	EOBAG013650004095/EOBAG004650047095/Gad2/EOBAG042100001095/H2-Aa/EOBAG004410016095/H2-Oa/EOBAG001770089095/Fas/Il1b/H2-T24/EOBAG012570003095	rno:414792/rno:368153/rno:24380/rno:309622/rno:309621/rno:294228/rno:24984/rno:24986/rno:246097/rno:24494/rno:361787/rno:309603	12	1	EOBAG042100001095	11	EOBAG013650004095/EOBAG004650047095/EOBAG001310008991/EOBAG011460002994/EOBAG004410016095/EOBAG008460001894/EOBAG001770089095/EOBAG000760011991/EOBAG000530112992/EOBAG004410023394/EOBAG012570003095
rno04540	Gap junction	22/1124	74/5725	0.0238964	0.220815	EOBAG002530009994/EOBAG000030172991/EOBAG000830002893/EOBAG066960001095/novel.2112/EOBAG001450032991/EOBAG004190004994/EOBAG000020227991/EOBAG002310002894/EOBAG000040125992/novel.1972/novel.673/EOBAG000140049991/EOBAG000580080893/EOBAG004590001095/EOBAG002940015894/EOBAG003220014894/EOBAG000310060991/EOBAG000760026794/EOBAG000170128991/EOBAG001920017894/EOBAG000050148991	Egf/Adcy3/Dennd1c/EOBAG066960001095/-/Drd2/Tuba8/Itpr1/Plcb4/Grm5/-/-/Adcy8/Plcb2/EOBAG004590001095/Tubb4b/Prkaca/Adcy6/Prkg1/Map2k1/Gnai2/Src	rno:25313/rno:64508/rno:29213/rno:500929/rno:305509/rno:24318/rno:500377/rno:25262/rno:25031/rno:24418/rno:305509/rno:293621/rno:29241/rno:85240/rno:81678/rno:296554/rno:25636/rno:25289/rno:54286/rno:170851/rno:81664/rno:83805	22	7	EOBAG000020227991/EOBAG002310002894/novel.673/EOBAG000140049991/EOBAG002940015894/EOBAG003220014894/EOBAG001920017894	15	EOBAG002530009994/EOBAG000030172991/EOBAG000830002893/EOBAG066960001095/novel.2112/EOBAG001450032991/EOBAG004190004994/EOBAG000040125992/novel.1972/EOBAG000580080893/EOBAG004590001095/EOBAG000310060991/EOBAG000760026794/EOBAG000170128991/EOBAG000050148991
rno00562	Inositol phosphate metabolism	21/1124	70/5725	0.0244009	0.220815	EOBAG000660133991/EOBAG000430019991/EOBAG000530054991/EOBAG000570132991/EOBAG002310002894/EOBAG000050172991/EOBAG000090190991/EOBAG001240023095/EOBAG000440083991/EOBAG000580111991/EOBAG000520169992/EOBAG000580080893/EOBAG002660006991/EOBAG000660054991/EOBAG000110188991/EOBAG000810028993/EOBAG000710029991/EOBAG000760019992/EOBAG002460015892/EOBAG000830078993/EOBAG000560121994	Plcd1/Pik3cg/Inpp4a/Pip5kl1/Plcb4/Plcg1/Plce1/EOBAG001240023095/Inpp5d/Itpka/Miox/Plcb2/Mtm1/Sacm1l/Plcg2/Plcd3/Fig4/Pten/Ipmk/Cactin/Itpkb	rno:24655/rno:298947/rno:80849/rno:687758/rno:25031/rno:25738/rno:114633/rno:282636/rno:54259/rno:81677/rno:252899/rno:85240/rno:288762/rno:116482/rno:29337/rno:287745/rno:309855/rno:50557/rno:171458/rno:314641/rno:54260	21	9	EOBAG000660133991/EOBAG002310002894/EOBAG000050172991/EOBAG000090190991/EOBAG002660006991/EOBAG000660054991/EOBAG000110188991/EOBAG000710029991/EOBAG000760019992	12	EOBAG000430019991/EOBAG000530054991/EOBAG000570132991/EOBAG001240023095/EOBAG000440083991/EOBAG000580111991/EOBAG000520169992/EOBAG000580080893/EOBAG000810028993/EOBAG002460015892/EOBAG000830078993/EOBAG000560121994
rno04115	p53 signaling pathway	19/1124	62/5725	0.0252314	0.220815	EOBAG001300012991/EOBAG000590033991/EOBAG000140095894/EOBAG003050025994/EOBAG000630096893/EOBAG002370004991/EOBAG007510002992/EOBAG000600120894/EOBAG004190007993/EOBAG001440015991/EOBAG003000003991/EOBAG001620016892/EOBAG000760011991/EOBAG000760019992/EOBAG000580069991/EOBAG001530009991/EOBAG001910005991/EOBAG002490019991/EOBAG000850031991	Cd82/Aifm2/Adgrb1/Ccng1/Ccnd1/Cdk6/Perp/Trp73/Bid/Sesn3/Gadd45a/Bcl2/Fas/Pten/Thbs1/Igfbp3/Steap3/Gorab/Rfwd2	rno:83628/rno:361843/rno:362931/rno:25405/rno:58919/rno:114483/rno:292949/rno:362675/rno:64625/rno:315427/rno:25112/rno:24224/rno:246097/rno:50557/rno:445442/rno:24484/rno:170824/rno:304923/rno:360860	19	9	EOBAG003050025994/EOBAG007510002992/EOBAG001440015991/EOBAG003000003991/EOBAG001620016892/EOBAG000760019992/EOBAG000580069991/EOBAG001530009991/EOBAG000850031991	10	EOBAG001300012991/EOBAG000590033991/EOBAG000140095894/EOBAG000630096893/EOBAG002370004991/EOBAG000600120894/EOBAG004190007993/EOBAG000760011991/EOBAG001910005991/EOBAG002490019991
rno04659	Th17 cell differentiation	25/1124	87/5725	0.0255044	0.220815	EOBAG001780011991/EOBAG003220019991/EOBAG001320057991/EOBAG000050172991/EOBAG002300009991/EOBAG003340033991/EOBAG042100001095/EOBAG011460002994/EOBAG005130005991/EOBAG000110069991/EOBAG008460001894/EOBAG003480001991/EOBAG003050005994/EOBAG001770089095/EOBAG002830065991/EOBAG003500007794/EOBAG000150043991/EOBAG000190084394/EOBAG000530112992/EOBAG000310313991/EOBAG001360026991/EOBAG000050293991/EOB…	Prkcq/Il27ra/Nfkbib/Plcg1/Irf4/Il12rb1/EOBAG042100001095/H2-Aa/Il2rb/Nfatc3/H2-Oa/Tgfbr2/Il4ra/EOBAG001770089095/Rorc/Jun/Fos/HSP90AB1/Il1b/Stat6/Rxrg/Nfatc2/Nfkb1/Jak3/Il2ra	rno:85420/rno:288905/rno:81525/rno:25738/rno:291100/rno:171333/rno:309622/rno:309621/rno:25746/rno:361400/rno:24984/rno:81810/rno:25084/rno:24986/rno:368158/rno:24516/rno:314322/rno:301252/rno:24494/rno:362896/rno:83574/rno:311658/rno:81736/rno:25326/rno:25704	25	8	EOBAG003220019991/EOBAG000050172991/EOBAG042100001095/EOBAG000110069991/EOBAG002830065991/EOBAG000190084394/EOBAG000310313991/EOBAG001360026991	17	EOBAG001780011991/EOBAG001320057991/EOBAG002300009991/EOBAG003340033991/EOBAG011460002994/EOBAG005130005991/EOBAG008460001894/EOBAG003480001991/EOBAG003050005994/EOBAG001770089095/EOBAG003500007794/EOBAG000150043991/EOBAG000530112992/EOBAG000050293991/EOBAG001570002991/EOBAG003340025991/EOBAG001780016991
rno05330	Allograft rejection	11/1124	31/5725	0.0284994	0.237255	EOBAG013650004095/EOBAG004650047095/EOBAG042100001095/EOBAG011460002994/EOBAG004410016095/EOBAG008460001894/EOBAG001770089095/EOBAG000760011991/EOBAG000050248893/EOBAG004410023394/EOBAG012570003095	EOBAG013650004095/EOBAG004650047095/EOBAG042100001095/H2-Aa/EOBAG004410016095/H2-Oa/EOBAG001770089095/Fas/Cd40/H2-T24/EOBAG012570003095	rno:414792/rno:368153/rno:309622/rno:309621/rno:294228/rno:24984/rno:24986/rno:246097/rno:171369/rno:361787/rno:309603	11	1	EOBAG042100001095	10	EOBAG013650004095/EOBAG004650047095/EOBAG011460002994/EOBAG004410016095/EOBAG008460001894/EOBAG001770089095/EOBAG000760011991/EOBAG000050248893/EOBAG004410023394/EOBAG012570003095
rno05418	Fluid shear stress and atherosclerosis	32/1124	118/5725	0.0288456	0.237255	EOBAG000070193991/EOBAG000110095991/EOBAG002490012992/EOBAG008380001095/EOBAG001090070994/EOBAG000170115991/EOBAG001470062991/EOBAG000700150894/EOBAG000780002991/EOBAG000030206991/EOBAG001090075095/EOBAG000540035993/EOBAG001590015894/EOBAG000820051991/EOBAG001190011991/EOBAG000700149794/EOBAG001620016892/EOBAG003500007794/EOBAG000150043991/EOBAG000050148991/EOBAG000190084394/EOBAG004030003991/EOB…	Trpv4/Nqo1/Sele/EOBAG008380001095/Gstm5/Calml4/Tnfrsf1a/Gstt4/Map3k5/Sdc1/EOBAG001090075095/Sdc2/Thbd/Hmox1/Mgst1/Gstt2/Bcl2/Jun/Fos/Src/HSP90AB1/Itgav/Il1b/Txn2/Prkcz/Nfkb1/EOBAG001500038095/Ccl12/Ptk2/Sdc4/EOBAG000700151095/Bmp4	rno:66026/rno:24314/rno:25544/rno:24422/rno:64352/rno:691455/rno:25625/rno:686922/rno:365057/rno:25216/rno:24424/rno:25615/rno:83580/rno:24451/rno:171341/rno:29487/rno:24224/rno:24516/rno:314322/rno:83805/rno:301252/rno:296456/rno:24494/rno:79462/rno:25522/rno:81736/rno:78975/rno:287562/rno:25614/rno:24771/rno:25260/rno:25296	32	13	EOBAG000070193991/EOBAG000110095991/EOBAG002490012992/EOBAG001090070994/EOBAG000780002991/EOBAG001090075095/EOBAG000540035993/EOBAG001190011991/EOBAG001620016892/EOBAG000190084394/EOBAG000600139991/EOBAG001500038095/EOBAG000860014991	19	EOBAG008380001095/EOBAG000170115991/EOBAG001470062991/EOBAG000700150894/EOBAG000030206991/EOBAG001590015894/EOBAG000820051991/EOBAG000700149794/EOBAG003500007794/EOBAG000150043991/EOBAG000050148991/EOBAG004030003991/EOBAG000530112992/EOBAG000820068994/EOBAG001570002991/EOBAG000260288394/EOBAG000140081991/EOBAG000050217991/EOBAG000700151095
rno00430	Taurine and hypotaurine metabolism	5/1124	10/5725	0.0303086	0.243208	EOBAG000310153991/EOBAG001310008991/EOBAG000700154794/EOBAG000700155994/EOBAG002850002694	Csad/Gad2/Ggt5/Ggt1/Acnat2	rno:60356/rno:24380/rno:29566/rno:116568/rno:681043	5	2	EOBAG000700155994/EOBAG002850002694	3	EOBAG000310153991/EOBAG001310008991/EOBAG000700154794
rno00650	Butanoate metabolism	9/1124	24/5725	0.0321386	0.251753	EOBAG006740003095/EOBAG001310008991/EOBAG004170029991/EOBAG003100015991/EOBAG006760003991/EOBAG002410014991/EOBAG000770030991/EOBAG002890003992/EOBAG000100119994	EOBAG006740003095/Gad2/Aldh5a1/Abat/Acsm4/L2hgdh/Acat1/Hmgcs1/Acat3	rno:361638/rno:24380/rno:291133/rno:81632/rno:353317/rno:314196/rno:25014/rno:29637/rno:365096	9	6	EOBAG006740003095/EOBAG004170029991/EOBAG003100015991/EOBAG002410014991/EOBAG000770030991/EOBAG000100119994	3	EOBAG001310008991/EOBAG006760003991/EOBAG002890003992
rno04062	Chemokine signaling pathway	41/1124	159/5725	0.0330622	0.252964	EOBAG000030172991/EOBAG001390039993/EOBAG003360007991/EOBAG000040197991/novel.2112/EOBAG000110120095/EOBAG000270157893/EOBAG000680032994/EOBAG001320057991/EOBAG000830095005/EOBAG000430019991/EOBAG000270155694/EOBAG002860031894/EOBAG002310002894/EOBAG000050172991/EOBAG000020068991/EOBAG000040175991/novel.1972/novel.673/EOBAG001070040991/EOBAG000140049991/EOBAG001730037994/novel.504/EOBAG0005800808…	Adcy3/Grk1/Cx3cl1/Arrb1/-/EOBAG000110120095/Ccl5/Ccl27a/Nfkbib/EOBAG000830095005/Pik3cg/Ccl3/Ccl24/Plcb4/Plcg1/Cxcl14/Pak1/-/-/Ptk2b/Adcy8/Cxcl5/-/Plcb2/Cxcl10/-/Prkaca/Adcy6/Plcg2/Map2k1/Gnai2/Src/Prkcd/-/Prkcz/Nfkb1/-/Ccl12/Jak3/Ptk2/Rap1a	rno:64508/rno:81760/rno:89808/rno:25387/rno:305509/rno:117518/rno:81780/rno:362505/rno:81525/rno:58979/rno:298947/rno:25542/rno:288593/rno:25031/rno:25738/rno:306748/rno:29431/rno:305509/rno:293621/rno:50646/rno:29241/rno:81503/rno:29538/rno:85240/rno:245920/rno:29385/rno:25636/rno:25289/rno:29337/rno:170851/rno:81664/rno:83805/rno:170538/rno:246759/rno:25522/rno:81736/rno:81503/rno:287562/rno:25…	41	18	EOBAG001390039993/EOBAG000110120095/EOBAG000680032994/EOBAG000270155694/EOBAG002310002894/EOBAG000050172991/EOBAG000020068991/EOBAG000040175991/novel.673/EOBAG000140049991/EOBAG001730037994/novel.1117/EOBAG003220014894/EOBAG000110188991/EOBAG001920017894/EOBAG000600139991/novel.1220/EOBAG001090035992	23	EOBAG000030172991/EOBAG003360007991/EOBAG000040197991/novel.2112/EOBAG000270157893/EOBAG001320057991/EOBAG000830095005/EOBAG000430019991/EOBAG002860031894/novel.1972/EOBAG001070040991/novel.504/EOBAG000580080893/EOBAG004180016994/EOBAG000310060991/EOBAG000170128991/EOBAG000050148991/EOBAG001130048991/novel.1711/EOBAG001570002991/EOBAG000260288394/EOBAG003340025991/EOBAG000140081991
rno05320	Autoimmune thyroid disease	11/1124	32/5725	0.0359631	0.268906	EOBAG013650004095/EOBAG004650047095/EOBAG042100001095/EOBAG011460002994/EOBAG004410016095/EOBAG008460001894/EOBAG001770089095/EOBAG000760011991/EOBAG000050248893/EOBAG004410023394/EOBAG012570003095	EOBAG013650004095/EOBAG004650047095/EOBAG042100001095/H2-Aa/EOBAG004410016095/H2-Oa/EOBAG001770089095/Fas/Cd40/H2-T24/EOBAG012570003095	rno:414792/rno:368153/rno:309622/rno:309621/rno:294228/rno:24984/rno:24986/rno:246097/rno:171369/rno:361787/rno:309603	11	1	EOBAG042100001095	10	EOBAG013650004095/EOBAG004650047095/EOBAG011460002994/EOBAG004410016095/EOBAG008460001894/EOBAG001770089095/EOBAG000760011991/EOBAG000050248893/EOBAG004410023394/EOBAG012570003095
rno00240	Pyrimidine metabolism	15/1124	48/5725	0.0371719	0.271768	EOBAG000480051992/EOBAG002320013892/EOBAG000110002894/EOBAG001160006991/EOBAG000090169991/EOBAG003970034992/EOBAG000810117991/EOBAG004510021991/EOBAG002110006991/EOBAG002050017991/EOBAG004140037994/EOBAG000050015991/EOBAG006310005994/EOBAG000290077794/EOBAG000880030991	Cmpk2/Uckl1/Tk2/Dctd/Entpd1/Dctpp1/Nt5c3b/Upb1/Tk1/Dpys/Pnp/Entpd6/Nt5c3/Nme4/Dpyd	rno:314004/rno:499956/rno:291824/rno:290741/rno:64519/rno:192252/rno:360629/rno:116593/rno:24834/rno:65135/rno:290029/rno:85260/rno:312373/rno:685679/rno:81656	15	8	EOBAG002320013892/EOBAG001160006991/EOBAG000810117991/EOBAG002110006991/EOBAG002050017991/EOBAG004140037994/EOBAG000290077794/EOBAG000880030991	7	EOBAG000480051992/EOBAG000110002894/EOBAG000090169991/EOBAG003970034992/EOBAG004510021991/EOBAG000050015991/EOBAG006310005994
rno04915	Estrogen signaling pathway	27/1124	99/5725	0.0395261	0.282697	EOBAG000030172991/EOBAG003360030991/novel.2112/EOBAG000170115991/EOBAG000630051994/EOBAG000810156991/EOBAG000020227991/EOBAG002310002894/novel.1972/novel.673/EOBAG000140049991/EOBAG000580080893/EOBAG004590001095/EOBAG003220014894/EOBAG000310060991/EOBAG001620016892/EOBAG004120004992/EOBAG001470093991/EOBAG003500007794/EOBAG000150043991/EOBAG000170128991/EOBAG001920017894/EOBAG000050148991/EOBAG00…	Adcy3/Gnao1/-/Calml4/Ctsd/Krt23/Itpr1/Plcb4/-/-/Adcy8/Plcb2/EOBAG004590001095/Prkaca/Adcy6/Bcl2/Ebag9/Fkbp4/Jun/Fos/Map2k1/Gnai2/Src/Prkcd/HSP90AB1/Krt19/Creb1	rno:64508/rno:50664/rno:305509/rno:691455/rno:171293/rno:287678/rno:25262/rno:25031/rno:305509/rno:293621/rno:29241/rno:85240/rno:81678/rno:25636/rno:25289/rno:24224/rno:299864/rno:260321/rno:24516/rno:314322/rno:170851/rno:81664/rno:83805/rno:170538/rno:301252/rno:360626/rno:81646	27	12	EOBAG000020227991/EOBAG002310002894/novel.673/EOBAG000140049991/EOBAG003220014894/EOBAG001620016892/EOBAG004120004992/EOBAG001470093991/EOBAG001920017894/EOBAG000190084394/EOBAG000810126892/EOBAG000360044991	15	EOBAG000030172991/EOBAG003360030991/novel.2112/EOBAG000170115991/EOBAG000630051994/EOBAG000810156991/novel.1972/EOBAG000580080893/EOBAG004590001095/EOBAG000310060991/EOBAG003500007794/EOBAG000150043991/EOBAG000170128991/EOBAG000050148991/EOBAG001130048991
rno04020	Calcium signaling pathway	46/1124	184/5725	0.0413314	0.28932	EOBAG000180031992/EOBAG002530009994/EOBAG000030172991/EOBAG000120081991/EOBAG002470032991/novel.2112/EOBAG000170115991/EOBAG002300021992/EOBAG000990013991/EOBAG001900043991/EOBAG000660133991/EOBAG000830066794/EOBAG000020227991/EOBAG002310002894/EOBAG000050172991/EOBAG000040125992/EOBAG000220012991/novel.1972/EOBAG000090190991/EOBAG003490031991/EOBAG001070040991/EOBAG000140049991/EOBAG000470044894…	Mcoln2/Egf/Adcy3/Bdkrb2/Camk2a/-/Calml4/Mylk4/Camk1/Hrc/Plcd1/Gna15/Itpr1/Plcb4/Plcg1/Grm5/Camk1g/-/Plce1/P2rx3/Ptk2b/Adcy8/Cd38/Itpka/Slc8a1/Plcb2/Tacr1/EOBAG004590001095/Ppif/Prkaca/Grin2c/EOBAG000040015005/Plcg2/Mcoln3/Plcd3/Vdac3/Flt1/Gna14/Phka1/Grin2d/Chrm3/Mst1/Fgfr2/Ptafr/Itpkb/Fgfr3	rno:292168/rno:25313/rno:64508/rno:25245/rno:25400/rno:305509/rno:691455/rno:100911165/rno:171503/rno:292905/rno:24655/rno:89788/rno:25262/rno:25031/rno:25738/rno:24418/rno:171358/rno:305509/rno:114633/rno:81739/rno:50646/rno:29241/rno:25668/rno:81677/rno:29715/rno:85240/rno:24807/rno:81678/rno:282819/rno:25636/rno:24411/rno:29613/rno:29337/rno:308022/rno:287745/rno:83532/rno:54251/rno:309242/rno…	46	20	EOBAG000120081991/EOBAG002470032991/EOBAG000990013991/EOBAG000660133991/EOBAG000020227991/EOBAG002310002894/EOBAG000050172991/EOBAG000220012991/EOBAG000090190991/EOBAG003490031991/EOBAG000140049991/EOBAG001540061991/EOBAG003220014894/EOBAG000320096991/EOBAG000040015005/EOBAG000110188991/EOBAG002040012991/EOBAG000690070991/EOBAG001340006991/EOBAG001920034991	26	EOBAG000180031992/EOBAG002530009994/EOBAG000030172991/novel.2112/EOBAG000170115991/EOBAG002300021992/EOBAG001900043991/EOBAG000830066794/EOBAG000040125992/novel.1972/EOBAG001070040991/EOBAG000470044894/EOBAG000580111991/EOBAG000030043991/EOBAG000580080893/EOBAG004590001095/EOBAG003510013892/EOBAG000180030991/EOBAG000810028993/EOBAG003610012994/EOBAG001420005991/EOBAG001900007894/EOBAG003790009991…
rno01212	Fatty acid metabolism	16/1124	53/5725	0.0434066	0.297516	EOBAG002440012991/EOBAG004530006991/EOBAG000340071991/EOBAG004650006994/EOBAG003830002991/EOBAG000650052991/EOBAG000770030991/EOBAG004420001991/EOBAG000110271991/EOBAG001880033794/EOBAG000830016794/EOBAG000170136991/EOBAG000090114095/EOBAG000100119994/EOBAG002440010991/EOBAG000260056991	Fads1/Elovl5/Elovl2/Ppt2/Hacd4/Acox3/Acat1/Hsd17b4/Acsf3/Scp2/Acsbg2/Hacd3/EOBAG000090114095/Acat3/Fads2/Acadvl	rno:84575/rno:171400/rno:498728/rno:54398/rno:362540/rno:83522/rno:25014/rno:79244/rno:498962/rno:25541/rno:301120/rno:300783/rno:83792/rno:365096/rno:83512/rno:25363	16	14	EOBAG002440012991/EOBAG004530006991/EOBAG000340071991/EOBAG004650006994/EOBAG003830002991/EOBAG000770030991/EOBAG004420001991/EOBAG001880033794/EOBAG000830016794/EOBAG000170136991/EOBAG000090114095/EOBAG000100119994/EOBAG002440010991/EOBAG000260056991	2	EOBAG000650052991/EOBAG000110271991
rno04621	NOD-like receptor signaling pathway	35/1124	136/5725	0.0474927	0.31646	EOBAG000020047991/EOBAG000770046894/EOBAG000270157893/EOBAG001320057991/EOBAG000020227991/EOBAG002310002894/EOBAG001740026994/EOBAG000430023991/EOBAG006620007294/EOBAG002590021893/EOBAG001730037994/EOBAG000580080893/EOBAG000640081992/EOBAG003160010994/EOBAG006620005694/EOBAG004590001095/EOBAG000670003992/EOBAG000180002095/EOBAG001620016892/EOBAG004040015991/EOBAG003610012994/EOBAG000210059994/EOB…	Trpm7/Casp4/Ccl5/Nfkbib/Itpr1/Plcb4/Ripk2/Nampt/Gbp1/Antxr1/Cxcl5/Plcb2/Trpm2/Brcc3/Gbp2/EOBAG004590001095/Ifnar2/EOBAG000180002095/Bcl2/Dnm1l/Vdac3/Tank/Jun/Prkcd/HSP90AB1/Il1b/Txn2/Nfkb1/Birc3/-/Ccl12/Nek7/Birc2/Gabarap/Oas3	rno:679906/rno:114555/rno:81780/rno:81525/rno:25262/rno:25031/rno:362491/rno:297508/rno:304266/rno:362393/rno:81503/rno:85240/rno:294329/rno:316794/rno:171164/rno:81678/rno:686326/rno:685116/rno:24224/rno:114114/rno:83532/rno:252961/rno:24516/rno:170538/rno:301252/rno:24494/rno:79462/rno:81736/rno:78971/rno:81503/rno:287562/rno:360850/rno:60371/rno:58974/rno:494202	35	15	EOBAG000020047991/EOBAG000770046894/EOBAG000020227991/EOBAG002310002894/EOBAG000430023991/EOBAG002590021893/EOBAG001730037994/EOBAG003160010994/EOBAG000670003992/EOBAG001620016892/EOBAG004040015991/EOBAG000210059994/EOBAG000190084394/novel.1220/EOBAG000260053894	20	EOBAG000270157893/EOBAG001320057991/EOBAG001740026994/EOBAG006620007294/EOBAG000580080893/EOBAG000640081992/EOBAG006620005694/EOBAG004590001095/EOBAG000180002095/EOBAG003610012994/EOBAG003500007794/EOBAG001130048991/EOBAG000530112992/EOBAG000820068994/EOBAG001570002991/EOBAG000770069794/EOBAG000260288394/EOBAG002200009991/EOBAG000770066892/EOBAG000070078792
rno04971	Gastric acid secretion	18/1124	62/5725	0.0480943	0.31646	EOBAG000030172991/EOBAG001740012994/EOBAG002470032991/novel.2112/EOBAG000170115991/EOBAG002300021992/EOBAG000540069991/EOBAG000420003991/EOBAG000020227991/EOBAG002310002894/novel.1972/EOBAG000140049991/EOBAG000580080893/EOBAG004590001095/EOBAG003220014894/EOBAG000310060991/EOBAG001920017894/EOBAG001340006991	Adcy3/Car2/Camk2a/-/Calml4/Mylk4/Slc26a7/Kcnj1/Itpr1/Plcb4/-/Adcy8/Plcb2/EOBAG004590001095/Prkaca/Adcy6/Gnai2/Chrm3	rno:64508/rno:54231/rno:25400/rno:305509/rno:691455/rno:100911165/rno:297910/rno:24521/rno:25262/rno:25031/rno:305509/rno:29241/rno:85240/rno:81678/rno:25636/rno:25289/rno:81664/rno:24260	18	8	EOBAG002470032991/EOBAG000420003991/EOBAG000020227991/EOBAG002310002894/EOBAG000140049991/EOBAG003220014894/EOBAG001920017894/EOBAG001340006991	10	EOBAG000030172991/EOBAG001740012994/novel.2112/EOBAG000170115991/EOBAG002300021992/EOBAG000540069991/novel.1972/EOBAG000580080893/EOBAG004590001095/EOBAG000310060991
rno05310	Asthma	6/1124	15/5725	0.056198	0.362532	novel.600/EOBAG042100001095/EOBAG011460002994/EOBAG008460001894/EOBAG001770089095/EOBAG000050248893	-/EOBAG042100001095/H2-Aa/H2-Oa/EOBAG001770089095/Cd40	rno:25441/rno:309622/rno:309621/rno:24984/rno:24986/rno:171369	6	1	EOBAG042100001095	5	novel.600/EOBAG011460002994/EOBAG008460001894/EOBAG001770089095/EOBAG000050248893
rno04142	Lysosome	28/1124	107/5725	0.0589084	0.372709	EOBAG001710008991/EOBAG000630158991/EOBAG002110035991/EOBAG000630051994/EOBAG000150063991/EOBAG000630115893/EOBAG003090020991/EOBAG004650006994/EOBAG004240015991/EOBAG000120006991/EOBAG000100027991/EOBAG001850003892/EOBAG000520085991/EOBAG003140007994/EOBAG000180036991/EOBAG003050024994/EOBAG000390187991/EOBAG000810097991/EOBAG003220064994/EOBAG000070285994/EOBAG001110038894/EOBAG002930012994/EOB…	Atp6v0a4/Ctsf/Gaa/Ctsd/Npc2/Tcirg1/Gga2/Ppt2/Smpd1/Galc/Fuca2/Ap4s1/Naga/Ids/Dnase2b/Cln3/Laptm5/Naglu/Man2b1/Atp6v0a2/Ctso/Gns/Ctsg/Asah1/Gga1/Arsg/Mfsd8/Ap4b1	rno:296981/rno:361704/rno:367562/rno:171293/rno:286898/rno:293650/rno:293455/rno:54398/rno:308909/rno:314360/rno:292485/rno:366618/rno:315165/rno:363513/rno:59296/rno:293485/rno:89783/rno:360630/rno:361378/rno:116455/rno:684529/rno:299825/rno:290257/rno:84431/rno:300066/rno:303631/rno:361939/rno:310746	28	8	EOBAG001710008991/EOBAG000630158991/EOBAG003090020991/EOBAG004650006994/EOBAG000120006991/EOBAG001850003892/EOBAG000070285994/EOBAG001120026991	20	EOBAG002110035991/EOBAG000630051994/EOBAG000150063991/EOBAG000630115893/EOBAG004240015991/EOBAG000100027991/EOBAG000520085991/EOBAG003140007994/EOBAG000180036991/EOBAG003050024994/EOBAG000390187991/EOBAG000810097991/EOBAG003220064994/EOBAG001110038894/EOBAG002930012994/EOBAG005030001894/EOBAG001630010991/EOBAG000520002894/EOBAG000320052993/EOBAG001090014994
rno04210	Apoptosis	29/1124	112/5725	0.0623143	0.380224	EOBAG000630158991/EOBAG066960001095/EOBAG001470062991/EOBAG000600116991/EOBAG000630051994/EOBAG000780002991/EOBAG004190004994/EOBAG000020227991/EOBAG004810006991/novel.673/EOBAG000130075991/EOBAG004190007993/EOBAG003000003991/EOBAG003010028991/EOBAG004590001095/EOBAG001620016892/EOBAG002530013992/EOBAG003500007794/EOBAG000760011991/EOBAG000150043991/EOBAG000170128991/EOBAG001110038894/EOBAG000630…	Ctsf/EOBAG066960001095/Tnfrsf1a/Dffb/Ctsd/Map3k5/Tuba8/Itpr1/Eif2ak3/-/Tnfsf10/Bid/Gadd45a/Parp3/EOBAG004590001095/Bcl2/Casp6/Jun/Fas/Fos/Map2k1/Ctso/Capn1/Parp2/Nfkb1/Birc3/Endog/Birc2/Dffa	rno:361704/rno:500929/rno:25625/rno:84359/rno:171293/rno:365057/rno:500377/rno:25262/rno:29702/rno:293621/rno:246775/rno:64625/rno:25112/rno:300985/rno:81678/rno:24224/rno:83584/rno:24516/rno:246097/rno:314322/rno:170851/rno:684529/rno:29153/rno:290027/rno:81736/rno:78971/rno:362100/rno:60371/rno:114214	29	11	EOBAG000630158991/EOBAG000780002991/EOBAG000020227991/EOBAG004810006991/novel.673/EOBAG003000003991/EOBAG003010028991/EOBAG001620016892/EOBAG002530013992/EOBAG000630214991/EOBAG004140042991	18	EOBAG066960001095/EOBAG001470062991/EOBAG000600116991/EOBAG000630051994/EOBAG004190004994/EOBAG000130075991/EOBAG004190007993/EOBAG004590001095/EOBAG003500007794/EOBAG000760011991/EOBAG000150043991/EOBAG000170128991/EOBAG001110038894/EOBAG001570002991/EOBAG000770069794/EOBAG000570073991/EOBAG000770066892/EOBAG000600054992
rno01524	Platinum drug resistance	18/1124	64/5725	0.0635633	0.380224	EOBAG008380001095/EOBAG001090070994/EOBAG000700150894/EOBAG000780002991/EOBAG001090075095/EOBAG004190007993/EOBAG001190011991/EOBAG000700149794/EOBAG003150054991/EOBAG001450017991/EOBAG000730012991/EOBAG001620016892/EOBAG000760011991/EOBAG001250026894/EOBAG000770069794/EOBAG000770066892/EOBAG000700151095/EOBAG000080043991	EOBAG008380001095/Gstm5/Gstt4/Map3k5/EOBAG001090075095/Bid/Mgst1/Gstt2/Ercc1/Msh2/Slc31a1/Bcl2/Fas/Top2b/Birc3/Birc2/EOBAG000700151095/Msh3	rno:24422/rno:64352/rno:686922/rno:365057/rno:24424/rno:64625/rno:171341/rno:29487/rno:292673/rno:81709/rno:171135/rno:24224/rno:246097/rno:361100/rno:78971/rno:60371/rno:25260/rno:499505	18	10	EOBAG001090070994/EOBAG000780002991/EOBAG001090075095/EOBAG001190011991/EOBAG003150054991/EOBAG001450017991/EOBAG000730012991/EOBAG001620016892/EOBAG001250026894/EOBAG000080043991	8	EOBAG008380001095/EOBAG000700150894/EOBAG004190007993/EOBAG000700149794/EOBAG000760011991/EOBAG000770069794/EOBAG000770066892/EOBAG000700151095
rno04640	Hematopoietic cell lineage	18/1124	64/5725	0.0635633	0.380224	EOBAG007370003994/EOBAG000430061992/EOBAG004050005884/EOBAG000060095991/EOBAG001320139994/EOBAG000620066991/EOBAG006150002991/EOBAG000470044894/EOBAG042100001095/EOBAG011460002994/EOBAG008460001894/EOBAG003050005994/EOBAG003250005991/EOBAG001770089095/novel.264/EOBAG001400008994/EOBAG000530112992/EOBAG001780016991	Cd55/Cd36/Cd1d1/Kit/Mag/Tfrc/Cd7/Cd38/EOBAG042100001095/H2-Aa/H2-Oa/Il4ra/Itga4/EOBAG001770089095/-/Mme/Il1b/Il2ra	rno:64036/rno:29184/rno:25109/rno:64030/rno:308501/rno:64678/rno:303747/rno:25668/rno:309622/rno:309621/rno:24984/rno:25084/rno:311144/rno:24986/rno:54243/rno:24590/rno:24494/rno:25704	18	2	EOBAG000430061992/EOBAG042100001095	16	EOBAG007370003994/EOBAG004050005884/EOBAG000060095991/EOBAG001320139994/EOBAG000620066991/EOBAG006150002991/EOBAG000470044894/EOBAG011460002994/EOBAG008460001894/EOBAG003050005994/EOBAG003250005991/EOBAG001770089095/novel.264/EOBAG001400008994/EOBAG000530112992/EOBAG001780016991
rno04613	Neutrophil extracellular trap formation	28/1124	108/5725	0.0652277	0.382482	EOBAG003660039095/EOBAG000820074991/EOBAG003660008095/novel.1130/EOBAG000770046894/EOBAG002310002894/EOBAG000050172991/EOBAG000070176882/EOBAG000990081991/EOBAG001720017991/EOBAG000590032991/EOBAG000580080893/EOBAG003930030893/EOBAG003510013892/EOBAG002830014892/EOBAG000110188991/EOBAG003610012994/EOBAG000170128991/EOBAG000050148991/novel.264/EOBAG003660018095/EOBAG005030001894/EOBAG000800022991/…	EOBAG003660039095/Ncf4/EOBAG003660008095/-/Casp4/Plcb4/Plcg1/Selplg/Hdac11/Clcn4/H2afy2/Plcb2/C5ar1/Ppif/Hist2h2ab/Plcg2/Vdac3/Map2k1/Src/-/EOBAG003660018095/Ctsg/Hdac9/H3f3a/Nfkb1/Hat1/HIST2H2BE/Aqp9	rno:102549061/rno:500904/rno:100359692/rno:680322/rno:114555/rno:25031/rno:25738/rno:363930/rno:297453/rno:60586/rno:361844/rno:85240/rno:113959/rno:282819/rno:690102/rno:29337/rno:83532/rno:170851/rno:83805/rno:54243/rno:684762/rno:290257/rno:687001/rno:117056/rno:81736/rno:296501/rno:306969/rno:65054	28	8	EOBAG003660039095/EOBAG000770046894/EOBAG002310002894/EOBAG000050172991/EOBAG000990081991/EOBAG000110188991/EOBAG000800022991/EOBAG000280046991	20	EOBAG000820074991/EOBAG003660008095/novel.1130/EOBAG000070176882/EOBAG001720017991/EOBAG000590032991/EOBAG000580080893/EOBAG003930030893/EOBAG003510013892/EOBAG002830014892/EOBAG003610012994/EOBAG000170128991/EOBAG000050148991/novel.264/EOBAG003660018095/EOBAG005030001894/EOBAG000320125994/EOBAG001570002991/EOBAG002830012694/EOBAG001890010991
rno04975	Fat digestion and absorption	11/1124	35/5725	0.0662658	0.382482	EOBAG000430061992/EOBAG000570059892/EOBAG001770035991/EOBAG003340019991/EOBAG000440005893/EOBAG019180001195/EOBAG000770030991/EOBAG000900148991/EOBAG000100119994/EOBAG002940069991/EOBAG000040189991	Cd36/Slc27a4/Clps/Slc27a1/Mogat1/EOBAG019180001195/Acat1/Pla2g5/Acat3/Agpat2/Dgat2	rno:29184/rno:311839/rno:25680/rno:94172/rno:681211/rno:29692/rno:25014/rno:29354/rno:365096/rno:311821/rno:252900	11	7	EOBAG000430061992/EOBAG000570059892/EOBAG000440005893/EOBAG000770030991/EOBAG000100119994/EOBAG002940069991/EOBAG000040189991	4	EOBAG001770035991/EOBAG003340019991/EOBAG019180001195/EOBAG000900148991
rno04927	Cortisol synthesis and secretion	16/1124	56/5725	0.0683556	0.387742	EOBAG000030172991/EOBAG000090068991/novel.2112/EOBAG000170069991/EOBAG002140019994/EOBAG000020227991/EOBAG002310002894/EOBAG001000014991/novel.1972/EOBAG000140049991/EOBAG000580080893/EOBAG004590001095/EOBAG003220014894/EOBAG000310060991/EOBAG001360028991/EOBAG000360044991	Adcy3/Cyp17a1/-/Cyp11a1/Star/Itpr1/Plcb4/Nr0b1/-/Adcy8/Plcb2/EOBAG004590001095/Prkaca/Adcy6/Pbx1/Creb1	rno:64508/rno:25146/rno:305509/rno:29680/rno:25557/rno:25262/rno:25031/rno:58850/rno:305509/rno:29241/rno:85240/rno:81678/rno:25636/rno:25289/rno:304947/rno:81646	16	5	EOBAG000020227991/EOBAG002310002894/EOBAG000140049991/EOBAG003220014894/EOBAG000360044991	11	EOBAG000030172991/EOBAG000090068991/novel.2112/EOBAG000170069991/EOBAG002140019994/EOBAG001000014991/novel.1972/EOBAG000580080893/EOBAG004590001095/EOBAG000310060991/EOBAG001360028991
rno04972	Pancreatic secretion	21/1124	78/5725	0.0720919	0.402004	EOBAG002170010991/EOBAG000030172991/EOBAG001740012994/EOBAG000900125994/novel.2112/EOBAG000020227991/EOBAG002310002894/EOBAG003580018893/novel.1972/EOBAG000140049991/EOBAG000470044894/EOBAG001730026991/EOBAG000580080893/EOBAG004590001095/EOBAG019180001195/EOBAG000310060991/EOBAG000900148991/EOBAG003530013991/EOBAG001340006991/EOBAG000370043991/EOBAG001090035992	Trpc1/Adcy3/Car2/Cela3b/-/Itpr1/Plcb4/Rab3d/-/Adcy8/Cd38/Slc4a4/Plcb2/EOBAG004590001095/EOBAG019180001195/Adcy6/Pla2g5/Slc12a2/Chrm3/Rab27b/Rap1a	rno:89821/rno:64508/rno:54231/rno:298567/rno:305509/rno:25262/rno:25031/rno:140665/rno:305509/rno:29241/rno:25668/rno:84484/rno:85240/rno:81678/rno:29692/rno:25289/rno:29354/rno:83629/rno:24260/rno:84590/rno:295347	21	8	EOBAG002170010991/EOBAG000020227991/EOBAG002310002894/EOBAG000140049991/EOBAG003530013991/EOBAG001340006991/EOBAG000370043991/EOBAG001090035992	13	EOBAG000030172991/EOBAG001740012994/EOBAG000900125994/novel.2112/EOBAG003580018893/novel.1972/EOBAG000470044894/EOBAG001730026991/EOBAG000580080893/EOBAG004590001095/EOBAG019180001195/EOBAG000310060991/EOBAG000900148991
rno00120	Primary bile acid biosynthesis	6/1124	16/5725	0.0754876	0.413924	EOBAG000660083894/EOBAG001710006992/EOBAG002850002694/EOBAG004420001991/EOBAG001880033794/EOBAG002520103992	Cyp8b1/Akr1d1/Acnat2/Hsd17b4/Scp2/Slc27a5	rno:81924/rno:192242/rno:681043/rno:79244/rno:25541/rno:79111	6	3	EOBAG002850002694/EOBAG004420001991/EOBAG001880033794	3	EOBAG000660083894/EOBAG001710006992/EOBAG002520103992
rno04070	Phosphatidylinositol signaling system	23/1124	88/5725	0.082154	0.443093	EOBAG000170115991/EOBAG000660133991/EOBAG000530054991/EOBAG000020227991/EOBAG002310002894/EOBAG000050172991/EOBAG000090190991/EOBAG001240023095/EOBAG001770064991/EOBAG000440083991/EOBAG000580111991/EOBAG000540072991/EOBAG000580080893/EOBAG002660006991/EOBAG004590001095/EOBAG000660054991/EOBAG000110188991/EOBAG000810028993/EOBAG000760019992/EOBAG002460015892/EOBAG001920062991/EOBAG000830078993/EOB…	Calml4/Plcd1/Inpp4a/Itpr1/Plcb4/Plcg1/Plce1/EOBAG001240023095/Ip6k3/Inpp5d/Itpka/Tmem55a/Plcb2/Mtm1/EOBAG004590001095/Sacm1l/Plcg2/Plcd3/Pten/Ipmk/Ip6k2/Cactin/Itpkb	rno:691455/rno:24655/rno:80849/rno:25262/rno:25031/rno:25738/rno:114633/rno:282636/rno:688862/rno:54259/rno:81677/rno:362490/rno:85240/rno:288762/rno:81678/rno:116482/rno:29337/rno:287745/rno:50557/rno:171458/rno:59268/rno:314641/rno:54260	23	10	EOBAG000660133991/EOBAG000020227991/EOBAG002310002894/EOBAG000050172991/EOBAG000090190991/EOBAG002660006991/EOBAG000660054991/EOBAG000110188991/EOBAG000760019992/EOBAG001920062991	13	EOBAG000170115991/EOBAG000530054991/EOBAG001240023095/EOBAG001770064991/EOBAG000440083991/EOBAG000580111991/EOBAG000540072991/EOBAG000580080893/EOBAG004590001095/EOBAG000810028993/EOBAG002460015892/EOBAG000830078993/EOBAG000560121994
rno04912	GnRH signaling pathway	20/1124	75/5725	0.0845673	0.448753	EOBAG000030172991/EOBAG002470032991/novel.2112/EOBAG000170115991/EOBAG000580118994/EOBAG000020227991/EOBAG002310002894/novel.1972/novel.673/EOBAG001070040991/EOBAG000140049991/EOBAG000580080893/EOBAG004590001095/EOBAG003220014894/EOBAG000310060991/EOBAG003500007794/EOBAG000170128991/EOBAG000050148991/EOBAG001130048991/EOBAG000300035893	Adcy3/Camk2a/-/Calml4/Pla2g4b/Itpr1/Plcb4/-/-/Ptk2b/Adcy8/Plcb2/EOBAG004590001095/Prkaca/Adcy6/Jun/Map2k1/Src/Prkcd/Egr1	rno:64508/rno:25400/rno:305509/rno:691455/rno:311341/rno:25262/rno:25031/rno:305509/rno:293621/rno:50646/rno:29241/rno:85240/rno:81678/rno:25636/rno:25289/rno:24516/rno:170851/rno:83805/rno:170538/rno:24330	20	6	EOBAG002470032991/EOBAG000020227991/EOBAG002310002894/novel.673/EOBAG000140049991/EOBAG003220014894	14	EOBAG000030172991/novel.2112/EOBAG000170115991/EOBAG000580118994/novel.1972/EOBAG001070040991/EOBAG000580080893/EOBAG004590001095/EOBAG000310060991/EOBAG003500007794/EOBAG000170128991/EOBAG000050148991/EOBAG001130048991/EOBAG000300035893
rno05142	Chagas disease	24/1124	93/5725	0.0868841	0.453728	EOBAG000120081991/EOBAG003360030991/novel.2112/EOBAG001470062991/EOBAG000220072994/EOBAG000900115991/EOBAG000270157893/EOBAG000270155694/EOBAG000830066794/EOBAG002310002894/novel.1972/EOBAG000580080893/EOBAG000320009991/EOBAG003480001991/EOBAG003500007794/EOBAG000760011991/EOBAG000150043991/EOBAG001920017894/EOBAG000900116991/EOBAG001420005991/EOBAG000530112992/EOBAG000900117993/EOBAG001570002991…	Bdkrb2/Gnao1/-/Tnfrsf1a/Tgfb2/C1qb/Ccl5/Ccl3/Gna15/Plcb4/-/Plcb2/Ace/Tgfbr2/Jun/Fas/Fos/Gnai2/C1qc/Gna14/Il1b/C1qa/Nfkb1/Ccl12	rno:25245/rno:50664/rno:305509/rno:25625/rno:81809/rno:29687/rno:81780/rno:25542/rno:89788/rno:25031/rno:305509/rno:85240/rno:24310/rno:81810/rno:24516/rno:246097/rno:314322/rno:81664/rno:362634/rno:309242/rno:24494/rno:298566/rno:81736/rno:287562	24	4	EOBAG000120081991/EOBAG000270155694/EOBAG002310002894/EOBAG001920017894	20	EOBAG003360030991/novel.2112/EOBAG001470062991/EOBAG000220072994/EOBAG000900115991/EOBAG000270157893/EOBAG000830066794/novel.1972/EOBAG000580080893/EOBAG000320009991/EOBAG003480001991/EOBAG003500007794/EOBAG000760011991/EOBAG000150043991/EOBAG000900116991/EOBAG001420005991/EOBAG000530112992/EOBAG000900117993/EOBAG001570002991/EOBAG000260288394
rno04744	Phototransduction	5/1124	13/5725	0.0926715	0.475954	EOBAG001390039993/EOBAG000170115991/EOBAG000260012994/EOBAG002470025991/EOBAG000170134991	Grk1/Calml4/Gucy2e/Pde6a/Slc24a1	rno:81760/rno:691455/rno:79222/rno:307401/rno:56814	5	1	EOBAG001390039993	4	EOBAG000170115991/EOBAG000260012994/EOBAG002470025991/EOBAG000170134991
rno04668	TNF signaling pathway	24/1124	94/5725	0.0959289	0.475954	EOBAG002490012992/EOBAG003360007991/EOBAG001470062991/EOBAG000780002991/EOBAG000270157893/EOBAG001730037994/novel.504/EOBAG002310011991/EOBAG004180016994/EOBAG000600023991/EOBAG002110012992/EOBAG004040015991/EOBAG003500007794/EOBAG000760011991/EOBAG000150043991/EOBAG000170128991/EOBAG000050282894/EOBAG000530112992/EOBAG001570002991/EOBAG000770069794/novel.1220/EOBAG000260288394/EOBAG000360044991/…	Sele/Cx3cl1/Tnfrsf1a/Map3k5/Ccl5/Cxcl5/-/Jag1/Cxcl10/Tnfrsf1b/Socs3/Dnm1l/Jun/Fas/Fos/Map2k1/Cebpb/Il1b/Nfkb1/Birc3/-/Ccl12/Creb1/Birc2	rno:25544/rno:89808/rno:25625/rno:365057/rno:81780/rno:81503/rno:29538/rno:29146/rno:245920/rno:156767/rno:89829/rno:114114/rno:24516/rno:246097/rno:314322/rno:170851/rno:24253/rno:24494/rno:81736/rno:78971/rno:81503/rno:287562/rno:81646/rno:60371	24	8	EOBAG002490012992/EOBAG000780002991/EOBAG001730037994/EOBAG002310011991/EOBAG000600023991/EOBAG004040015991/novel.1220/EOBAG000360044991	16	EOBAG003360007991/EOBAG001470062991/EOBAG000270157893/novel.504/EOBAG004180016994/EOBAG002110012992/EOBAG003500007794/EOBAG000760011991/EOBAG000150043991/EOBAG000170128991/EOBAG000050282894/EOBAG000530112992/EOBAG001570002991/EOBAG000770069794/EOBAG000260288394/EOBAG000770066892
rno04610	Complement and coagulation cascades	17/1124	63/5725	0.0969337	0.475954	EOBAG007370003994/EOBAG000120081991/EOBAG001610003894/EOBAG000900115991/EOBAG002490011991/EOBAG001590015894/EOBAG003930030893/EOBAG000590080991/EOBAG001470029994/EOBAG003150014991/EOBAG001470027994/EOBAG001500040991/novel.264/EOBAG000900116991/EOBAG003950002991/EOBAG000920001994/EOBAG000900117993	Cd55/Bdkrb2/Mbl1/C1qb/F5/Thbd/C5ar1/Plau/C1s1/Plaur/C1ra/C8a/-/C1qc/C7/Zp3r/C1qa	rno:64036/rno:25245/rno:24548/rno:29687/rno:304929/rno:83580/rno:113959/rno:25619/rno:192262/rno:50692/rno:312705/rno:298288/rno:54243/rno:362634/rno:117517/rno:24235/rno:298566	17	5	EOBAG000120081991/EOBAG001470029994/EOBAG001470027994/EOBAG003950002991/EOBAG000920001994	12	EOBAG007370003994/EOBAG001610003894/EOBAG000900115991/EOBAG002490011991/EOBAG001590015894/EOBAG003930030893/EOBAG000590080991/EOBAG003150014991/EOBAG001500040991/novel.264/EOBAG000900116991/EOBAG000900117993
rno04614	Renin-angiotensin system	6/1124	17/5725	0.0980507	0.475954	EOBAG000500056991/EOBAG002540003991/EOBAG001900098994/EOBAG000320009991/EOBAG001400008994/EOBAG005030001894	Nln/Ace2/Klk1/Ace/Mme/Ctsg	rno:117041/rno:302668/rno:292866/rno:24310/rno:24590/rno:290257	6	1	EOBAG002540003991	5	EOBAG000500056991/EOBAG001900098994/EOBAG000320009991/EOBAG001400008994/EOBAG005030001894
rno04713	Circadian entrainment	21/1124	81/5725	0.100281	0.475954	EOBAG000030172991/EOBAG002470032991/EOBAG003360030991/novel.2112/EOBAG000170115991/EOBAG002630014991/EOBAG000830095005/EOBAG000020227991/EOBAG002310002894/novel.1972/EOBAG000140049991/EOBAG000580080893/EOBAG003220014894/EOBAG000310060991/EOBAG000320096991/EOBAG000760026794/EOBAG000150043991/EOBAG001370035992/EOBAG001920017894/EOBAG001900007894/EOBAG000360044991	Adcy3/Camk2a/Gnao1/-/Calml4/Gria1/EOBAG000830095005/Itpr1/Plcb4/-/Adcy8/Plcb2/Prkaca/Adcy6/Grin2c/Prkg1/Fos/Per2/Gnai2/Grin2d/Creb1	rno:64508/rno:25400/rno:50664/rno:305509/rno:691455/rno:50592/rno:58979/rno:25262/rno:25031/rno:305509/rno:29241/rno:85240/rno:25636/rno:25289/rno:24411/rno:54286/rno:314322/rno:63840/rno:81664/rno:24412/rno:81646	21	10	EOBAG002470032991/EOBAG002630014991/EOBAG000020227991/EOBAG002310002894/EOBAG000140049991/EOBAG003220014894/EOBAG000320096991/EOBAG001370035992/EOBAG001920017894/EOBAG000360044991	11	EOBAG000030172991/EOBAG003360030991/novel.2112/EOBAG000170115991/EOBAG000830095005/novel.1972/EOBAG000580080893/EOBAG000310060991/EOBAG000760026794/EOBAG000150043991/EOBAG001900007894
rno04724	Glutamatergic synapse	23/1124	90/5725	0.10069	0.475954	EOBAG002170010991/EOBAG000030172991/EOBAG003360030991/novel.2112/EOBAG002630014991/EOBAG001770061794/EOBAG000580118994/EOBAG000830095005/EOBAG000020227991/EOBAG002310002894/EOBAG000040125992/novel.1972/EOBAG000140049991/EOBAG000580080893/EOBAG004590001095/EOBAG004540008991/EOBAG003220014894/EOBAG000310060991/EOBAG000320096991/EOBAG001920017894/EOBAG001900007894/EOBAG001660024991/EOBAG001880035991	Trpc1/Adcy3/Gnao1/-/Gria1/Grm4/Pla2g4b/EOBAG000830095005/Itpr1/Plcb4/Grm5/-/Adcy8/Plcb2/EOBAG004590001095/Grik5/Prkaca/Adcy6/Grin2c/Gnai2/Grin2d/Slc38a1/Slc1a7	rno:89821/rno:64508/rno:50664/rno:305509/rno:50592/rno:24417/rno:311341/rno:58979/rno:25262/rno:25031/rno:24418/rno:305509/rno:29241/rno:85240/rno:81678/rno:24407/rno:25636/rno:25289/rno:24411/rno:81664/rno:24412/rno:170567/rno:366432	23	9	EOBAG002170010991/EOBAG002630014991/EOBAG000020227991/EOBAG002310002894/EOBAG000140049991/EOBAG003220014894/EOBAG000320096991/EOBAG001920017894/EOBAG001660024991	14	EOBAG000030172991/EOBAG003360030991/novel.2112/EOBAG001770061794/EOBAG000580118994/EOBAG000830095005/EOBAG000040125992/novel.1972/EOBAG000580080893/EOBAG004590001095/EOBAG004540008991/EOBAG000310060991/EOBAG001900007894/EOBAG001880035991
rno05417	Lipid and atherosclerosis	40/1124	168/5725	0.101313	0.475954	EOBAG000430061992/EOBAG002490012992/EOBAG000820074991/EOBAG002470032991/EOBAG000170115991/EOBAG001470062991/EOBAG000780002991/EOBAG000270157893/EOBAG000270155694/EOBAG000020227991/EOBAG002310002894/EOBAG000050172991/EOBAG004810006991/novel.673/EOBAG000130075991/EOBAG004190007993/EOBAG001730037994/EOBAG000580080893/EOBAG000110069991/EOBAG001580016794/EOBAG001620016892/EOBAG002530013992/EOBAG000210…	Cd36/Sele/Ncf4/Camk2a/Calml4/Tnfrsf1a/Map3k5/Ccl5/Ccl3/Itpr1/Plcb4/Plcg1/Eif2ak3/-/Tnfsf10/Bid/Cxcl5/Plcb2/Nfatc3/Ticam2/Bcl2/Casp6/Tank/Jun/Fas/Fos/Hspa5/Mib1/EOBAG003500013095/Cd40/Src/HSP90AB1/Il1b/Rxrg/Nfatc2/Nfkb1/-/Ccl12/Ptk2/Rap1a	rno:29184/rno:25544/rno:500904/rno:25400/rno:691455/rno:25625/rno:365057/rno:81780/rno:25542/rno:25262/rno:25031/rno:25738/rno:29702/rno:293621/rno:246775/rno:64625/rno:81503/rno:85240/rno:361400/rno:364867/rno:24224/rno:83584/rno:252961/rno:24516/rno:246097/rno:314322/rno:25617/rno:307594/rno:65210/rno:171369/rno:83805/rno:301252/rno:24494/rno:83574/rno:311658/rno:81736/rno:81503/rno:287562/rno:…	40	20	EOBAG000430061992/EOBAG002490012992/EOBAG002470032991/EOBAG000780002991/EOBAG000270155694/EOBAG000020227991/EOBAG002310002894/EOBAG000050172991/EOBAG004810006991/novel.673/EOBAG001730037994/EOBAG000110069991/EOBAG001620016892/EOBAG002530013992/EOBAG000210059994/EOBAG000570163594/EOBAG000190084394/EOBAG001360026991/novel.1220/EOBAG001090035992	20	EOBAG000820074991/EOBAG000170115991/EOBAG001470062991/EOBAG000270157893/EOBAG000130075991/EOBAG004190007993/EOBAG000580080893/EOBAG001580016794/EOBAG003500007794/EOBAG000760011991/EOBAG000150043991/EOBAG000450036993/EOBAG003500013095/EOBAG000050248893/EOBAG000050148991/EOBAG000530112992/EOBAG000050293991/EOBAG001570002991/EOBAG000260288394/EOBAG000140081991
rno04071	Sphingolipid signaling pathway	30/1124	122/5725	0.102714	0.475954	novel.600/EOBAG000120081991/EOBAG001470062991/EOBAG000630051994/EOBAG000780002991/EOBAG000040163994/EOBAG005500001095/EOBAG002310002894/EOBAG004240015991/novel.2020/EOBAG004330001095/novel.673/EOBAG000830067894/EOBAG004190007993/EOBAG000580080893/EOBAG000920061991/novel.2172/EOBAG000220103994/EOBAG001620016892/EOBAG001290058991/EOBAG000710033994/EOBAG000170128991/EOBAG000760019992/EOBAG0019200178…	-/Bdkrb2/Tnfrsf1a/Ctsd/Map3k5/Gab2/EOBAG005500001095/Plcb4/Smpd1/-/EOBAG004330001095/-/S1pr4/Bid/Plcb2/Adora1/-/Degs1/Bcl2/Gna12/Smpd2/Map2k1/Pten/Gnai2/Asah1/S1pr1/Prkcz/Nfkb1/Sgpp1/PPP2R3B	rno:25441/rno:25245/rno:25625/rno:171293/rno:365057/rno:84477/rno:313339/rno:25031/rno:308909/rno:362739/rno:24565/rno:293621/rno:314649/rno:64625/rno:85240/rno:29290/rno:310849/rno:58970/rno:24224/rno:81663/rno:83537/rno:170851/rno:50557/rno:81664/rno:84431/rno:29733/rno:25522/rno:81736/rno:81536/rno:363122	30	13	EOBAG000120081991/EOBAG000780002991/EOBAG005500001095/EOBAG002310002894/novel.673/EOBAG000830067894/EOBAG000220103994/EOBAG001620016892/EOBAG001290058991/EOBAG000760019992/EOBAG001920017894/EOBAG000600139991/EOBAG000150162991	17	novel.600/EOBAG001470062991/EOBAG000630051994/EOBAG000040163994/EOBAG004240015991/novel.2020/EOBAG004330001095/EOBAG004190007993/EOBAG000580080893/EOBAG000920061991/novel.2172/EOBAG000710033994/EOBAG000170128991/EOBAG001630010991/EOBAG000880007991/EOBAG001570002991/EOBAG006050024594
rno04658	Th1 and Th2 cell differentiation	20/1124	77/5725	0.105253	0.480949	EOBAG001780011991/EOBAG001320057991/EOBAG000050172991/EOBAG003340033991/EOBAG042100001095/EOBAG011460002994/EOBAG002310011991/EOBAG005130005991/EOBAG000110069991/EOBAG008460001894/EOBAG003050005994/EOBAG001770089095/EOBAG002940067991/EOBAG003500007794/EOBAG000150043991/EOBAG000310313991/EOBAG000050293991/EOBAG001570002991/EOBAG003340025991/EOBAG001780016991	Prkcq/Nfkbib/Plcg1/Il12rb1/EOBAG042100001095/H2-Aa/Jag1/Il2rb/Nfatc3/H2-Oa/Il4ra/EOBAG001770089095/Notch1/Jun/Fos/Stat6/Nfatc2/Nfkb1/Jak3/Il2ra	rno:85420/rno:81525/rno:25738/rno:171333/rno:309622/rno:309621/rno:29146/rno:25746/rno:361400/rno:24984/rno:25084/rno:24986/rno:25496/rno:24516/rno:314322/rno:362896/rno:311658/rno:81736/rno:25326/rno:25704	20	5	EOBAG000050172991/EOBAG042100001095/EOBAG002310011991/EOBAG000110069991/EOBAG000310313991	15	EOBAG001780011991/EOBAG001320057991/EOBAG003340033991/EOBAG011460002994/EOBAG005130005991/EOBAG008460001894/EOBAG003050005994/EOBAG001770089095/EOBAG002940067991/EOBAG003500007794/EOBAG000150043991/EOBAG000050293991/EOBAG001570002991/EOBAG003340025991/EOBAG001780016991
rno01250	Biosynthesis of nucleotide sugars	10/1124	34/5725	0.113466	0.501031	EOBAG002310016085/EOBAG000590026894/EOBAG000700066892/EOBAG000520169992/EOBAG000680078991/EOBAG000110133991/EOBAG004170020884/EOBAG001460012991/EOBAG002480002991/EOBAG000680111991	EOBAG002310016085/Hk1/Gck/Miox/Gne/Fuk/Cmah/Gmppa/Pgm3/Nans	rno:311530/rno:25058/rno:24385/rno:252899/rno:114711/rno:307848/rno:361245/rno:501167/rno:363109/rno:298071	10	4	EOBAG002310016085/EOBAG000110133991/EOBAG001460012991/EOBAG002480002991	6	EOBAG000590026894/EOBAG000700066892/EOBAG000520169992/EOBAG000680078991/EOBAG004170020884/EOBAG000680111991
rno05208	Chemical carcinogenesis - reactive oxygen species	42/1124	179/5725	0.113552	0.501031	EOBAG015770001884/EOBAG000170062991/EOBAG000110095991/EOBAG002530009994/novel.2155/EOBAG002430012095/EOBAG008380001095/EOBAG001090070994/EOBAG000700150894/EOBAG000050350884/EOBAG000780002991/EOBAG000050050994/EOBAG001090075095/novel.673/EOBAG000310001991/EOBAG007620006095/EOBAG000820051991/EOBAG000090066994/novel.1055/EOBAG003510013892/EOBAG001190011991/EOBAG000700149794/novel.1480/EOBAG003610012…	mt-Nd6/Cyp1a2/Nqo1/Egf/-/EOBAG002430012095/EOBAG008380001095/Gstm5/Gstt4/Atp5e/Map3k5/Cox4i2/EOBAG001090075095/-/Cyp2e1/EOBAG007620006095/Hmox1/As3mt/-/Ppif/Mgst1/Gstt2/-/Vdac3/Arnt/Jun/Fos/Map2k1/Ephx1/Ndufa12/Pten/Ndufa7/Src/Prkd1/Prkcd/Ndufa6/Ptprj/Nfkb1/-/Ndufb7/Ptk2/EOBAG000700151095	rno:26192/rno:24297/rno:24314/rno:25313/rno:26195/rno:307092/rno:24422/rno:64352/rno:686922/rno:245958/rno:365057/rno:84683/rno:24424/rno:293621/rno:25086/rno:54246/rno:24451/rno:140925/rno:687508/rno:282819/rno:171341/rno:29487/rno:26198/rno:83532/rno:25242/rno:24516/rno:314322/rno:170851/rno:25315/rno:299739/rno:50557/rno:299643/rno:83805/rno:85421/rno:170538/rno:315167/rno:29645/rno:81736/rno:…	42	14	EOBAG000110095991/EOBAG001090070994/EOBAG000780002991/EOBAG001090075095/novel.673/EOBAG000310001991/EOBAG007620006095/EOBAG001190011991/EOBAG000330018992/EOBAG000760019992/EOBAG003130040994/EOBAG001850009991/EOBAG000520088991/EOBAG003220005991	28	EOBAG015770001884/EOBAG000170062991/EOBAG002530009994/novel.2155/EOBAG002430012095/EOBAG008380001095/EOBAG000700150894/EOBAG000050350884/EOBAG000050050994/EOBAG000820051991/EOBAG000090066994/novel.1055/EOBAG003510013892/EOBAG000700149794/novel.1480/EOBAG003610012994/EOBAG002830035894/EOBAG003500007794/EOBAG000150043991/EOBAG000170128991/EOBAG000560132994/EOBAG000050148991/EOBAG001130048991/EOBAG0…
rno00480	Glutathione metabolism	13/1124	47/5725	0.116141	0.501031	EOBAG008380001095/EOBAG001090070994/EOBAG000700150894/EOBAG001090075095/EOBAG000470038991/EOBAG001860054295/EOBAG000700154794/EOBAG000700155994/EOBAG001190011991/EOBAG000700149794/EOBAG001540028095/EOBAG000050111991/EOBAG000700151095	EOBAG008380001095/Gstm5/Gstt4/EOBAG001090075095/Lap3/EOBAG001860054295/Ggt5/Ggt1/Mgst1/Gstt2/EOBAG001540028095/Gss/EOBAG000700151095	rno:24422/rno:64352/rno:686922/rno:24424/rno:289668/rno:64317/rno:29566/rno:116568/rno:171341/rno:29487/rno:59300/rno:25458/rno:25260	13	6	EOBAG001090070994/EOBAG001090075095/EOBAG000470038991/EOBAG000700155994/EOBAG001190011991/EOBAG000050111991	7	EOBAG008380001095/EOBAG000700150894/EOBAG001860054295/EOBAG000700154794/EOBAG000700149794/EOBAG001540028095/EOBAG000700151095
rno04612	Antigen processing and presentation	13/1124	47/5725	0.116141	0.501031	EOBAG013650004095/EOBAG004650047095/EOBAG042100001095/EOBAG011460002994/EOBAG004410016095/EOBAG008460001894/EOBAG001770089095/EOBAG001870051991/EOBAG000570163594/EOBAG000190084394/EOBAG004410023394/EOBAG012570003095/EOBAG000360044991	EOBAG013650004095/EOBAG004650047095/EOBAG042100001095/H2-Aa/EOBAG004410016095/H2-Oa/EOBAG001770089095/Canx/Hspa5/HSP90AB1/H2-T24/EOBAG012570003095/Creb1	rno:414792/rno:368153/rno:309622/rno:309621/rno:294228/rno:24984/rno:24986/rno:29144/rno:25617/rno:301252/rno:361787/rno:309603/rno:81646	13	5	EOBAG042100001095/EOBAG001870051991/EOBAG000570163594/EOBAG000190084394/EOBAG000360044991	8	EOBAG013650004095/EOBAG004650047095/EOBAG011460002994/EOBAG004410016095/EOBAG008460001894/EOBAG001770089095/EOBAG004410023394/EOBAG012570003095
rno04710	Circadian rhythm	8/1124	26/5725	0.12046	0.501031	EOBAG000530036794/EOBAG000520025694/EOBAG002830065991/EOBAG001370035992/EOBAG001500038095/EOBAG000360044991/EOBAG004590005894/EOBAG000810177991	Npas2/Csnk1e/Rorc/Per2/EOBAG001500038095/Creb1/Bhlhe41/Nr1d1	rno:316351/rno:58822/rno:368158/rno:63840/rno:78975/rno:81646/rno:117095/rno:252917	8	4	EOBAG002830065991/EOBAG001370035992/EOBAG001500038095/EOBAG000360044991	4	EOBAG000530036794/EOBAG000520025694/EOBAG004590005894/EOBAG000810177991
rno04933	AGE-RAGE signaling pathway in diabetic complications	23/1124	92/5725	0.121709	0.501031	EOBAG002490012992/EOBAG000220072994/EOBAG000660133991/EOBAG000630096893/EOBAG002310002894/EOBAG000050172991/EOBAG000090190991/novel.673/EOBAG001590015894/EOBAG000580080893/EOBAG000410036195/EOBAG003480001991/EOBAG000300116794/EOBAG000110188991/EOBAG001620016892/EOBAG000810028993/EOBAG003500007794/EOBAG001130048991/EOBAG000530112992/EOBAG000600139991/EOBAG001570002991/EOBAG000260288394/EOBAG000300…	Sele/Tgfb2/Plcd1/Ccnd1/Plcb4/Plcg1/Plce1/-/Thbd/Plcb2/EOBAG000410036195/Tgfbr2/Diaph1/Plcg2/Bcl2/Plcd3/Jun/Prkcd/Il1b/Prkcz/Nfkb1/Ccl12/Egr1	rno:25544/rno:81809/rno:24655/rno:58919/rno:25031/rno:25738/rno:114633/rno:293621/rno:83580/rno:85240/rno:363457/rno:81810/rno:307483/rno:29337/rno:24224/rno:287745/rno:24516/rno:170538/rno:24494/rno:25522/rno:81736/rno:287562/rno:24330	23	10	EOBAG002490012992/EOBAG000660133991/EOBAG002310002894/EOBAG000050172991/EOBAG000090190991/novel.673/EOBAG000410036195/EOBAG000110188991/EOBAG001620016892/EOBAG000600139991	13	EOBAG000220072994/EOBAG000630096893/EOBAG001590015894/EOBAG000580080893/EOBAG003480001991/EOBAG000300116794/EOBAG000810028993/EOBAG003500007794/EOBAG001130048991/EOBAG000530112992/EOBAG001570002991/EOBAG000260288394/EOBAG000300035893
rno00592	alpha-Linolenic acid metabolism	5/1124	14/5725	0.121818	0.501031	EOBAG000580118994/EOBAG019180001195/EOBAG000650052991/EOBAG000900148991/EOBAG002440010991	Pla2g4b/EOBAG019180001195/Acox3/Pla2g5/Fads2	rno:311341/rno:29692/rno:83522/rno:29354/rno:83512	5	1	EOBAG002440010991	4	EOBAG000580118994/EOBAG019180001195/EOBAG000650052991/EOBAG000900148991
rno05146	Amoebiasis	21/1124	83/5725	0.122504	0.501031	EOBAG002320048992/novel.2112/EOBAG004050005884/EOBAG000220072994/EOBAG000830066794/EOBAG000590081991/EOBAG002310002894/novel.1972/EOBAG000220013991/EOBAG001730037994/EOBAG000580080893/EOBAG000410036195/EOBAG003220014894/EOBAG001500040991/EOBAG001420005991/EOBAG005030001894/EOBAG000530112992/EOBAG000150134991/EOBAG001570002991/novel.1220/EOBAG000140081991	Lama5/-/Cd1d1/Tgfb2/Gna15/Vcl/Plcb4/-/Lamb3/Cxcl5/Plcb2/EOBAG000410036195/Prkaca/C8a/Gna14/Ctsg/Il1b/Arg2/Nfkb1/-/Ptk2	rno:140433/rno:305509/rno:25109/rno:81809/rno:89788/rno:305679/rno:25031/rno:305509/rno:305078/rno:81503/rno:85240/rno:363457/rno:25636/rno:298288/rno:309242/rno:290257/rno:24494/rno:29215/rno:81736/rno:81503/rno:25614	21	7	EOBAG002320048992/EOBAG002310002894/EOBAG000220013991/EOBAG001730037994/EOBAG000410036195/EOBAG003220014894/novel.1220	14	novel.2112/EOBAG004050005884/EOBAG000220072994/EOBAG000830066794/EOBAG000590081991/novel.1972/EOBAG000580080893/EOBAG001500040991/EOBAG001420005991/EOBAG005030001894/EOBAG000530112992/EOBAG000150134991/EOBAG001570002991/EOBAG000140081991
rno00100	Steroid biosynthesis	6/1124	18/5725	0.123754	0.501031	EOBAG000640117991/EOBAG000630079894/EOBAG001360033991/EOBAG001930003994/EOBAG000050306991/EOBAG000140027991	Lss/Dhcr7/Hsd17b7/Sc5d/Cyp24a1/Sqle	rno:81681/rno:64191/rno:29540/rno:114100/rno:25279/rno:29230	6	2	EOBAG001930003994/EOBAG000050306991	4	EOBAG000640117991/EOBAG000630079894/EOBAG001360033991/EOBAG000140027991
rno04530	Tight junction	37/1124	157/5725	0.124877	0.501031	EOBAG001860049894/EOBAG066960001095/EOBAG000640033991/novel.880/EOBAG004050005884/EOBAG003130010994/novel.221/EOBAG000780002991/EOBAG000630096893/EOBAG001840020991/EOBAG001080012994/EOBAG004190004994/novel.1052/novel.366/EOBAG000730039994/novel.1980/EOBAG001800038991/EOBAG000010190991/novel.676/EOBAG003220014894/novel.2011/EOBAG002860049794/EOBAG001890013991/EOBAG000140136991/EOBAG001070001075/EO…	Rapgef6/EOBAG066960001095/Igsf5/-/Cd1d1/Arhgef18/-/Map3k5/Ccnd1/Tjp2/Marveld2/Tuba8/-/-/Epb41l4b/-/Rab13/Hcls1/-/Prkaca/-/Cldn3/Cgnl1/Scrib/EOBAG001070001075/Mpp5/Llgl2/Jun/-/Actr3/Src/Cldn6/-/Prkcz/EOBAG001500038095/EOBAG000250148195/Rap1a	rno:303141/rno:500929/rno:304000/rno:25489/rno:25109/rno:304193/rno:25489/rno:365057/rno:58919/rno:115769/rno:365657/rno:500377/rno:25489/rno:25489/rno:500464/rno:25489/rno:81756/rno:288077/rno:25489/rno:25636/rno:25489/rno:65130/rno:315795/rno:362938/rno:54254/rno:314259/rno:360661/rno:24516/rno:25489/rno:81732/rno:83805/rno:287098/rno:25489/rno:25522/rno:78975/rno:362298/rno:295347	37	12	EOBAG000780002991/EOBAG001840020991/EOBAG000730039994/EOBAG001800038991/EOBAG003220014894/EOBAG000140136991/EOBAG001220009991/EOBAG000290189991/novel.1144/EOBAG000600139991/EOBAG001500038095/EOBAG001090035992	25	EOBAG001860049894/EOBAG066960001095/EOBAG000640033991/novel.880/EOBAG004050005884/EOBAG003130010994/novel.221/EOBAG000630096893/EOBAG001080012994/EOBAG004190004994/novel.1052/novel.366/novel.1980/EOBAG000010190991/novel.676/novel.2011/EOBAG002860049794/EOBAG001890013991/EOBAG001070001075/EOBAG000150141991/EOBAG000320119991/EOBAG003500007794/novel.1549/EOBAG000050148991/EOBAG000250148195
rno05144	Malaria	11/1124	39/5725	0.126829	0.502732	EOBAG000430061992/EOBAG002490012992/EOBAG000220072994/EOBAG000030206991/EOBAG000540035993/EOBAG000560061884/EOBAG000050248893/novel.264/EOBAG000580069991/EOBAG000530112992/EOBAG000260288394	Cd36/Sele/Tgfb2/Sdc1/Sdc2/Ackr1/Cd40/-/Thbs1/Il1b/Ccl12	rno:29184/rno:25544/rno:81809/rno:25216/rno:25615/rno:689105/rno:171369/rno:54243/rno:445442/rno:24494/rno:287562	11	5	EOBAG000430061992/EOBAG002490012992/EOBAG000540035993/EOBAG000560061884/EOBAG000580069991	6	EOBAG000220072994/EOBAG000030206991/EOBAG000050248893/novel.264/EOBAG000530112992/EOBAG000260288394
rno00260	Glycine, serine and threonine metabolism	10/1124	35/5725	0.132346	0.518357	EOBAG000070180991/EOBAG000570022991/EOBAG000610025991/EOBAG000080031994/EOBAG003530002991/EOBAG001130053991/EOBAG000310316991/EOBAG000080029991/EOBAG003010016991/EOBAG000190053994	Dao/Sardh/Agxt2/Bhmt/Aldh7a1/Chdh/Shmt2/Dmgdh/Alas1/Gnmt	rno:114027/rno:114123/rno:83784/rno:81508/rno:291450/rno:290551/rno:299857/rno:245961/rno:65155/rno:25134	10	9	EOBAG000070180991/EOBAG000570022991/EOBAG000610025991/EOBAG000080031994/EOBAG003530002991/EOBAG000310316991/EOBAG000080029991/EOBAG003010016991/EOBAG000190053994	1	EOBAG001130053991
rno00130	Ubiquinone and other terpenoid-quinone biosynthesis	4/1124	11/5725	0.152914	0.591365	EOBAG000110095991/EOBAG000200036991/EOBAG000070250991/EOBAG002250010882	Nqo1/Coq2/Hpd/Coq3	rno:24314/rno:498332/rno:29531/rno:29309	4	4	EOBAG000110095991/EOBAG000200036991/EOBAG000070250991/EOBAG002250010882	0
rno05034	Alcoholism	25/1124	104/5725	0.154582	0.591365	EOBAG003660039095/EOBAG003660008095/EOBAG003360030991/novel.1130/EOBAG000170115991/EOBAG001450032991/EOBAG000830095005/novel.673/EOBAG000990081991/EOBAG000590032991/EOBAG003220014894/EOBAG000320096991/EOBAG002830014892/EOBAG000170128991/EOBAG001920017894/EOBAG003660018095/EOBAG000800022991/EOBAG000320125994/EOBAG000460059991/EOBAG001900007894/EOBAG000280046991/EOBAG000550003991/EOBAG000360044991/…	EOBAG003660039095/EOBAG003660008095/Gnao1/-/Calml4/Drd2/EOBAG000830095005/-/Hdac11/H2afy2/Prkaca/Grin2c/Hist2h2ab/Map2k1/Gnai2/EOBAG003660018095/Hdac9/H3f3a/Bdnf/Grin2d/Hat1/Pkia/Creb1/P2rx1/HIST2H2BE	rno:102549061/rno:100359692/rno:50664/rno:680322/rno:691455/rno:24318/rno:58979/rno:293621/rno:297453/rno:361844/rno:25636/rno:24411/rno:690102/rno:170851/rno:81664/rno:684762/rno:687001/rno:117056/rno:24225/rno:24412/rno:296501/rno:114906/rno:81646/rno:60341/rno:306969	25	10	EOBAG003660039095/novel.673/EOBAG000990081991/EOBAG003220014894/EOBAG000320096991/EOBAG001920017894/EOBAG000800022991/EOBAG000460059991/EOBAG000280046991/EOBAG000360044991	15	EOBAG003660008095/EOBAG003360030991/novel.1130/EOBAG000170115991/EOBAG001450032991/EOBAG000830095005/EOBAG000590032991/EOBAG002830014892/EOBAG000170128991/EOBAG003660018095/EOBAG000320125994/EOBAG001900007894/EOBAG000550003991/EOBAG000260125992/EOBAG002830012694
rno04727	GABAergic synapse	16/1124	63/5725	0.158613	0.599814	EOBAG000030172991/EOBAG003360030991/novel.2112/EOBAG001310008991/EOBAG002660021991/EOBAG000830095005/novel.1972/EOBAG000140049991/EOBAG003100015991/EOBAG003220014894/EOBAG000310060991/EOBAG001920017894/EOBAG000050148991/EOBAG004190003994/EOBAG001660024991/EOBAG000260053894	Adcy3/Gnao1/-/Gad2/Gabra3/EOBAG000830095005/-/Adcy8/Abat/Prkaca/Adcy6/Gnai2/Src/Slc6a12/Slc38a1/Gabarap	rno:64508/rno:50664/rno:305509/rno:24380/rno:24947/rno:58979/rno:305509/rno:29241/rno:81632/rno:25636/rno:25289/rno:81664/rno:83805/rno:171163/rno:170567/rno:58974	16	8	EOBAG002660021991/EOBAG000140049991/EOBAG003100015991/EOBAG003220014894/EOBAG001920017894/EOBAG004190003994/EOBAG001660024991/EOBAG000260053894	8	EOBAG000030172991/EOBAG003360030991/novel.2112/EOBAG001310008991/EOBAG000830095005/novel.1972/EOBAG000310060991/EOBAG000050148991
rno04217	Necroptosis	26/1124	110/5725	0.171263	0.64029	EOBAG002470032991/novel.1130/EOBAG001470062991/EOBAG000020047991/EOBAG000580118994/EOBAG004240015991/EOBAG000130075991/EOBAG004190007993/EOBAG000590032991/EOBAG001580016794/EOBAG000670003992/EOBAG000110087994/EOBAG002830014892/EOBAG000560022991/EOBAG001620016892/EOBAG004040015991/EOBAG003610012994/EOBAG000760011991/EOBAG000190084394/EOBAG000530112992/EOBAG000630214991/EOBAG000310313991/EOBAG00076…	Camk2a/-/Tnfrsf1a/Trpm7/Pla2g4b/Smpd1/Tnfsf10/Bid/H2afy2/Ticam2/Ifnar2/Vps4a/Hist2h2ab/Usp21/Bcl2/Dnm1l/Vdac3/Fas/HSP90AB1/Il1b/Capn1/Stat6/Il33/Birc3/Jak3/Birc2	rno:25400/rno:680322/rno:25625/rno:679906/rno:311341/rno:308909/rno:246775/rno:64625/rno:361844/rno:364867/rno:686326/rno:246772/rno:690102/rno:688466/rno:24224/rno:114114/rno:83532/rno:246097/rno:301252/rno:24494/rno:29153/rno:362896/rno:361749/rno:78971/rno:25326/rno:60371	26	11	EOBAG002470032991/EOBAG000020047991/EOBAG000670003992/EOBAG000110087994/EOBAG000560022991/EOBAG001620016892/EOBAG004040015991/EOBAG000190084394/EOBAG000630214991/EOBAG000310313991/EOBAG000760033991	15	novel.1130/EOBAG001470062991/EOBAG000580118994/EOBAG004240015991/EOBAG000130075991/EOBAG004190007993/EOBAG000590032991/EOBAG001580016794/EOBAG002830014892/EOBAG003610012994/EOBAG000760011991/EOBAG000530112992/EOBAG000770069794/EOBAG003340025991/EOBAG000770066892
rno04918	Thyroid hormone synthesis	16/1124	64/5725	0.17515	0.646855	EOBAG000030172991/novel.2112/EOBAG001860054295/EOBAG000020227991/EOBAG002310002894/novel.1972/EOBAG000570048894/EOBAG000140049991/EOBAG000580080893/EOBAG004590001095/EOBAG003220014894/EOBAG000310060991/EOBAG001870051991/EOBAG000570163594/EOBAG000360044991/EOBAG001730034991	Adcy3/-/EOBAG001860054295/Itpr1/Plcb4/-/Ttf1/Adcy8/Plcb2/EOBAG004590001095/Prkaca/Adcy6/Canx/Hspa5/Creb1/Alb	rno:64508/rno:305509/rno:64317/rno:25262/rno:25031/rno:305509/rno:499766/rno:29241/rno:85240/rno:81678/rno:25636/rno:25289/rno:29144/rno:25617/rno:81646/rno:24186	16	8	EOBAG000020227991/EOBAG002310002894/EOBAG000140049991/EOBAG003220014894/EOBAG001870051991/EOBAG000570163594/EOBAG000360044991/EOBAG001730034991	8	EOBAG000030172991/novel.2112/EOBAG001860054295/novel.1972/EOBAG000570048894/EOBAG000580080893/EOBAG004590001095/EOBAG000310060991
rno05321	Inflammatory bowel disease	12/1124	46/5725	0.176951	0.646855	EOBAG000220072994/EOBAG003340033991/EOBAG042100001095/EOBAG011460002994/EOBAG008460001894/EOBAG003050005994/EOBAG001770089095/EOBAG002830065991/EOBAG003500007794/EOBAG000530112992/EOBAG000310313991/EOBAG001570002991	Tgfb2/Il12rb1/EOBAG042100001095/H2-Aa/H2-Oa/Il4ra/EOBAG001770089095/Rorc/Jun/Il1b/Stat6/Nfkb1	rno:81809/rno:171333/rno:309622/rno:309621/rno:24984/rno:25084/rno:24986/rno:368158/rno:24516/rno:24494/rno:362896/rno:81736	12	3	EOBAG042100001095/EOBAG002830065991/EOBAG000310313991	9	EOBAG000220072994/EOBAG003340033991/EOBAG011460002994/EOBAG008460001894/EOBAG003050005994/EOBAG001770089095/EOBAG003500007794/EOBAG000530112992/EOBAG001570002991
rno04928	Parathyroid hormone synthesis, secretion and action	22/1124	92/5725	0.180198	0.651485	EOBAG000770057991/EOBAG000030172991/EOBAG000040197991/novel.2112/EOBAG000020227991/EOBAG002310002894/novel.1972/EOBAG000140049991/EOBAG000580080893/EOBAG000050306991/EOBAG003340042693/EOBAG004590001095/EOBAG003220014894/EOBAG000310060991/EOBAG001620016892/EOBAG001290058991/EOBAG000150043991/EOBAG000170128991/EOBAG001920017894/EOBAG001360026991/EOBAG000360044991/EOBAG000300035893	Mmp13/Adcy3/Arrb1/-/Itpr1/Plcb4/-/Adcy8/Plcb2/Cyp24a1/Jund/EOBAG004590001095/Prkaca/Adcy6/Bcl2/Gna12/Fos/Map2k1/Gnai2/Rxrg/Creb1/Egr1	rno:171052/rno:64508/rno:25387/rno:305509/rno:25262/rno:25031/rno:305509/rno:29241/rno:85240/rno:25279/rno:24518/rno:81678/rno:25636/rno:25289/rno:24224/rno:81663/rno:314322/rno:170851/rno:81664/rno:83574/rno:81646/rno:24330	22	11	EOBAG000770057991/EOBAG000020227991/EOBAG002310002894/EOBAG000140049991/EOBAG000050306991/EOBAG003220014894/EOBAG001620016892/EOBAG001290058991/EOBAG001920017894/EOBAG001360026991/EOBAG000360044991	11	EOBAG000030172991/EOBAG000040197991/novel.2112/novel.1972/EOBAG000580080893/EOBAG003340042693/EOBAG004590001095/EOBAG000310060991/EOBAG000150043991/EOBAG000170128991/EOBAG000300035893
rno00250	Alanine, aspartate and glutamate metabolism	9/1124	33/5725	0.184323	0.659155	EOBAG000120163991/EOBAG001310008991/EOBAG004170029991/EOBAG000610025991/EOBAG003100015991/EOBAG000140175992/EOBAG000260135991/EOBAG000650028994/EOBAG000010072991	Adssl1/Gad2/Aldh5a1/Agxt2/Abat/Gpt/Aspa/Nat8l/Nit2	rno:684425/rno:24380/rno:291133/rno:83784/rno:81632/rno:81670/rno:79251/rno:289727/rno:288174	9	6	EOBAG000120163991/EOBAG004170029991/EOBAG000610025991/EOBAG003100015991/EOBAG000260135991/EOBAG000650028994	3	EOBAG001310008991/EOBAG000140175992/EOBAG000010072991
rno04740	Olfactory transduction	13/1124	51/5725	0.186881	0.661115	EOBAG000030172991/EOBAG000040197991/EOBAG002470032991/EOBAG000170115991/EOBAG000830095005/EOBAG000260012994/EOBAG000530055892/novel.1770/EOBAG000030043991/EOBAG005070002195/EOBAG003220014894/EOBAG000760026794/EOBAG060240001095	Adcy3/Arrb1/Camk2a/Calml4/EOBAG000830095005/Gucy2e/Cnga3/-/Slc8a1/EOBAG005070002195/Prkaca/Prkg1/EOBAG060240001095	rno:64508/rno:25387/rno:25400/rno:691455/rno:58979/rno:79222/rno:85257/rno:364275/rno:29715/rno:690849/rno:25636/rno:54286/rno:294187	13	4	EOBAG002470032991/EOBAG005070002195/EOBAG003220014894/EOBAG060240001095	9	EOBAG000030172991/EOBAG000040197991/EOBAG000170115991/EOBAG000830095005/EOBAG000260012994/EOBAG000530055892/novel.1770/EOBAG000030043991/EOBAG000760026794
rno00340	Histidine metabolism	5/1124	16/5725	0.190602	0.667105	EOBAG000630136994/EOBAG000020044991/EOBAG000260135991/EOBAG003530002991/EOBAG000630120694	AC109138.1/Hdc/Aspa/Aldh7a1/Aldh3b2	rno:309150/rno:24443/rno:79251/rno:291450/rno:688778	5	4	EOBAG000630136994/EOBAG000020044991/EOBAG000260135991/EOBAG003530002991	1	EOBAG000630120694
rno04380	Osteoclast differentiation	25/1124	107/5725	0.19361	0.667513	EOBAG000820074991/EOBAG001470062991/EOBAG001740014095/EOBAG000220072994/EOBAG006300010294/EOBAG000040163994/EOBAG006300001794/EOBAG003340042693/EOBAG000060071991/EOBAG000670003992/EOBAG003480001991/EOBAG000110188991/EOBAG001620020991/EOBAG002110012992/EOBAG003500007794/EOBAG000150043991/EOBAG000170128991/novel.2004/EOBAG000190018993/EOBAG000530112992/EOBAG000560007994/EOBAG000290025991/EOBAG00005…	Ncf4/Tnfrsf1a/EOBAG001740014095/Tgfb2/Lilra5/Gab2/Lilr4b/Jund/Tec/Ifnar2/Tgfbr2/Plcg2/Tnfrsf11a/Socs3/Jun/Fos/Map2k1/-/Trem2/Il1b/Fcgr2b/Lcp2/Nfatc2/Nfkb1/Creb1	rno:500904/rno:25625/rno:25528/rno:81809/rno:691533/rno:84477/rno:690906/rno:24518/rno:84492/rno:686326/rno:81810/rno:29337/rno:498206/rno:89829/rno:24516/rno:314322/rno:170851/rno:65146/rno:301227/rno:24494/rno:289211/rno:155918/rno:311658/rno:81736/rno:81646	25	4	EOBAG000060071991/EOBAG000670003992/EOBAG000110188991/EOBAG000360044991	21	EOBAG000820074991/EOBAG001470062991/EOBAG001740014095/EOBAG000220072994/EOBAG006300010294/EOBAG000040163994/EOBAG006300001794/EOBAG003340042693/EOBAG003480001991/EOBAG001620020991/EOBAG002110012992/EOBAG003500007794/EOBAG000150043991/EOBAG000170128991/novel.2004/EOBAG000190018993/EOBAG000530112992/EOBAG000560007994/EOBAG000290025991/EOBAG000050293991/EOBAG001570002991
rno04725	Cholinergic synapse	22/1124	93/5725	0.194776	0.667513	EOBAG000030172991/EOBAG002470032991/EOBAG003360030991/novel.2112/EOBAG002150009991/EOBAG000830095005/EOBAG000430019991/EOBAG000020227991/EOBAG002310002894/novel.1972/novel.673/EOBAG000140049991/EOBAG000580080893/EOBAG004590001095/EOBAG003220014894/EOBAG000310060991/EOBAG001620016892/EOBAG000150043991/EOBAG000170128991/EOBAG001920017894/EOBAG001340006991/EOBAG000360044991	Adcy3/Camk2a/Gnao1/-/Slc5a7/EOBAG000830095005/Pik3cg/Itpr1/Plcb4/-/-/Adcy8/Plcb2/EOBAG004590001095/Prkaca/Adcy6/Bcl2/Fos/Map2k1/Gnai2/Chrm3/Creb1	rno:64508/rno:25400/rno:50664/rno:305509/rno:85426/rno:58979/rno:298947/rno:25262/rno:25031/rno:305509/rno:293621/rno:29241/rno:85240/rno:81678/rno:25636/rno:25289/rno:24224/rno:314322/rno:170851/rno:81664/rno:24260/rno:81646	22	10	EOBAG002470032991/EOBAG000020227991/EOBAG002310002894/novel.673/EOBAG000140049991/EOBAG003220014894/EOBAG001620016892/EOBAG001920017894/EOBAG001340006991/EOBAG000360044991	12	EOBAG000030172991/EOBAG003360030991/novel.2112/EOBAG002150009991/EOBAG000830095005/EOBAG000430019991/novel.1972/EOBAG000580080893/EOBAG004590001095/EOBAG000310060991/EOBAG000150043991/EOBAG000170128991
rno04662	B cell receptor signaling pathway	17/1124	70/5725	0.199307	0.676	EOBAG000630010195/EOBAG006300010294/EOBAG001320139994/EOBAG001320057991/EOBAG006300001794/novel.673/EOBAG000440083991/EOBAG000110069991/EOBAG000110188991/EOBAG003500007794/EOBAG000150043991/EOBAG000170128991/novel.2004/EOBAG000560007994/EOBAG000050293991/EOBAG001570002991/EOBAG001290057894	EOBAG000630010195/Lilra5/Mag/Nfkbib/Lilr4b/-/Inpp5d/Nfatc3/Plcg2/Jun/Fos/Map2k1/-/Fcgr2b/Nfatc2/Nfkb1/Card11	rno:293618/rno:691533/rno:308501/rno:81525/rno:690906/rno:293621/rno:54259/rno:361400/rno:29337/rno:24516/rno:314322/rno:170851/rno:65146/rno:289211/rno:311658/rno:81736/rno:100363332	17	3	novel.673/EOBAG000110069991/EOBAG000110188991	14	EOBAG000630010195/EOBAG006300010294/EOBAG001320139994/EOBAG001320057991/EOBAG006300001794/EOBAG000440083991/EOBAG003500007794/EOBAG000150043991/EOBAG000170128991/novel.2004/EOBAG000560007994/EOBAG000050293991/EOBAG001570002991/EOBAG001290057894
rno00520	Amino sugar and nucleotide sugar metabolism	11/1124	43/5725	0.209638	0.703784	EOBAG001020012884/EOBAG002310016085/EOBAG000590026894/EOBAG000700066892/EOBAG000680078991/EOBAG000110133991/EOBAG004170020884/EOBAG001460012991/EOBAG002480002991/EOBAG000680111991/EOBAG004010004994	Npl/EOBAG002310016085/Hk1/Gck/Gne/Fuk/Cmah/Gmppa/Pgm3/Nans/Cyb5r4	rno:304860/rno:311530/rno:25058/rno:24385/rno:114711/rno:307848/rno:361245/rno:501167/rno:363109/rno:298071/rno:171015	11	4	EOBAG002310016085/EOBAG000110133991/EOBAG001460012991/EOBAG002480002991	7	EOBAG001020012884/EOBAG000590026894/EOBAG000700066892/EOBAG000680078991/EOBAG004170020884/EOBAG000680111991/EOBAG004010004994
rno04726	Serotonergic synapse	20/1124	85/5725	0.216366	0.715622	EOBAG000520092095/EOBAG002170010991/EOBAG000090186095/EOBAG003360030991/EOBAG000580118994/EOBAG000830095005/EOBAG000520089394/EOBAG000090178095/EOBAG000020227991/EOBAG002310002894/EOBAG000090175394/novel.673/EOBAG000580080893/EOBAG000260211991/EOBAG000260071095/EOBAG004590001095/EOBAG003220014894/EOBAG000170128991/EOBAG003500013095/EOBAG001920017894	EOBAG000520092095/Trpc1/EOBAG000090186095/Gnao1/Pla2g4b/EOBAG000830095005/Cyp2d22/EOBAG000090178095/Itpr1/Plcb4/Cyp2c70/-/Plcb2/Slc6a4/EOBAG000260071095/EOBAG004590001095/Prkaca/Map2k1/EOBAG003500013095/Gnai2	rno:25053/rno:89821/rno:29277/rno:50664/rno:311341/rno:58979/rno:171522/rno:293989/rno:25262/rno:25031/rno:171518/rno:293621/rno:85240/rno:25553/rno:303252/rno:81678/rno:25636/rno:170851/rno:65210/rno:81664	20	10	EOBAG000520092095/EOBAG002170010991/EOBAG000090186095/EOBAG000520089394/EOBAG000020227991/EOBAG002310002894/novel.673/EOBAG000260071095/EOBAG003220014894/EOBAG001920017894	10	EOBAG003360030991/EOBAG000580118994/EOBAG000830095005/EOBAG000090178095/EOBAG000090175394/EOBAG000580080893/EOBAG000260211991/EOBAG004590001095/EOBAG000170128991/EOBAG003500013095
rno05166	Human T-cell leukemia virus 1 infection	43/1124	195/5725	0.217636	0.715622	EOBAG013650004095/EOBAG000030172991/EOBAG000520107991/EOBAG004650047095/novel.2112/EOBAG001470062991/EOBAG000520082991/EOBAG000220072994/EOBAG000630096893/novel.1972/novel.673/EOBAG000140049991/EOBAG042100001095/EOBAG011460002994/EOBAG005130005991/EOBAG000110069991/EOBAG004410016095/EOBAG008460001894/EOBAG000730011991/EOBAG003480001991/EOBAG003220014894/EOBAG000310060991/EOBAG001470060893/EOBAG00…	EOBAG013650004095/Adcy3/Tspo/EOBAG004650047095/-/Tnfrsf1a/Tnfrsf13c/Tgfb2/Ccnd1/-/-/Adcy8/EOBAG042100001095/H2-Aa/Il2rb/Nfatc3/EOBAG004410016095/H2-Oa/Cdc26/Tgfbr2/Prkaca/Adcy6/Ltbr/Ets2/EOBAG001770089095/Canx/Anapc1/Vdac3/Jun/Fos/Map2k1/Pten/Cd40/Crtc2/H2-T24/Nfatc2/Nfkb1/EOBAG012570003095/Jak3/Creb1/Egr1/Il2ra/Zfp36	rno:414792/rno:64508/rno:24230/rno:368153/rno:305509/rno:25625/rno:500910/rno:81809/rno:58919/rno:305509/rno:293621/rno:29241/rno:309622/rno:309621/rno:25746/rno:361400/rno:294228/rno:24984/rno:366381/rno:81810/rno:25636/rno:25289/rno:297604/rno:304063/rno:24986/rno:29144/rno:311412/rno:83532/rno:24516/rno:314322/rno:170851/rno:50557/rno:171369/rno:310615/rno:361787/rno:311658/rno:81736/rno:30960…	43	11	novel.673/EOBAG000140049991/EOBAG042100001095/EOBAG000110069991/EOBAG000730011991/EOBAG003220014894/EOBAG001870051991/EOBAG000530098994/EOBAG000760019992/EOBAG001800034992/EOBAG000360044991	32	EOBAG013650004095/EOBAG000030172991/EOBAG000520107991/EOBAG004650047095/novel.2112/EOBAG001470062991/EOBAG000520082991/EOBAG000220072994/EOBAG000630096893/novel.1972/EOBAG011460002994/EOBAG005130005991/EOBAG004410016095/EOBAG008460001894/EOBAG003480001991/EOBAG000310060991/EOBAG001470060893/EOBAG000640024991/EOBAG001770089095/EOBAG003610012994/EOBAG003500007794/EOBAG000150043991/EOBAG000170128991…
rno04730	Long-term depression	12/1124	48/5725	0.21969	0.715622	EOBAG003360030991/EOBAG002630014991/EOBAG000580118994/EOBAG000020227991/EOBAG002310002894/novel.673/EOBAG000580080893/EOBAG004590001095/EOBAG001290058991/EOBAG000760026794/EOBAG000170128991/EOBAG001920017894	Gnao1/Gria1/Pla2g4b/Itpr1/Plcb4/-/Plcb2/EOBAG004590001095/Gna12/Prkg1/Map2k1/Gnai2	rno:50664/rno:50592/rno:311341/rno:25262/rno:25031/rno:293621/rno:85240/rno:81678/rno:81663/rno:54286/rno:170851/rno:81664	12	6	EOBAG002630014991/EOBAG000020227991/EOBAG002310002894/novel.673/EOBAG001290058991/EOBAG001920017894	6	EOBAG003360030991/EOBAG000580118994/EOBAG000580080893/EOBAG004590001095/EOBAG000760026794/EOBAG000170128991
rno04925	Aldosterone synthesis and secretion	19/1124	81/5725	0.228271	0.720777	EOBAG000030172991/EOBAG002470032991/novel.2112/EOBAG000170115991/EOBAG000990013991/EOBAG000170069991/EOBAG002140019994/EOBAG000020227991/EOBAG002310002894/EOBAG000220012991/novel.1972/EOBAG000140049991/EOBAG000580080893/EOBAG004590001095/EOBAG003220014894/EOBAG000310060991/EOBAG001800029095/EOBAG001850009991/EOBAG000360044991	Adcy3/Camk2a/-/Calml4/Camk1/Cyp11a1/Star/Itpr1/Plcb4/Camk1g/-/Adcy8/Plcb2/EOBAG004590001095/Prkaca/Adcy6/EOBAG001800029095/Prkd1/Creb1	rno:64508/rno:25400/rno:305509/rno:691455/rno:171503/rno:29680/rno:25557/rno:25262/rno:25031/rno:171358/rno:305509/rno:29241/rno:85240/rno:81678/rno:25636/rno:25289/rno:24603/rno:85421/rno:81646	19	9	EOBAG002470032991/EOBAG000990013991/EOBAG000020227991/EOBAG002310002894/EOBAG000220012991/EOBAG000140049991/EOBAG003220014894/EOBAG001850009991/EOBAG000360044991	10	EOBAG000030172991/novel.2112/EOBAG000170115991/EOBAG000170069991/EOBAG002140019994/novel.1972/EOBAG000580080893/EOBAG004590001095/EOBAG000310060991/EOBAG001800029095
rno04657	IL-17 signaling pathway	16/1124	67/5725	0.229585	0.720777	EOBAG000770057991/EOBAG000110120095/EOBAG000370027894/EOBAG001800013994/EOBAG001730037994/novel.504/EOBAG003340042693/EOBAG004180016994/EOBAG003500007794/EOBAG000150043991/EOBAG000050282894/EOBAG000190084394/EOBAG000530112992/EOBAG001570002991/novel.1220/EOBAG000260288394	Mmp13/EOBAG000110120095/Mapk4/S100a9/Cxcl5/-/Jund/Cxcl10/Jun/Fos/Cebpb/HSP90AB1/Il1b/Nfkb1/-/Ccl12	rno:171052/rno:117518/rno:54268/rno:94195/rno:81503/rno:29538/rno:24518/rno:245920/rno:24516/rno:314322/rno:24253/rno:301252/rno:24494/rno:81736/rno:81503/rno:287562	16	6	EOBAG000770057991/EOBAG000110120095/EOBAG000370027894/EOBAG001730037994/EOBAG000190084394/novel.1220	10	EOBAG001800013994/novel.504/EOBAG003340042693/EOBAG004180016994/EOBAG003500007794/EOBAG000150043991/EOBAG000050282894/EOBAG000530112992/EOBAG001570002991/EOBAG000260288394
rno04970	Salivary secretion	16/1124	67/5725	0.229585	0.720777	EOBAG000030172991/novel.2112/EOBAG000170115991/EOBAG000020227991/EOBAG002310002894/novel.1972/EOBAG001590002992/EOBAG000140049991/EOBAG000470044894/EOBAG000580080893/EOBAG004590001095/EOBAG003220014894/EOBAG000310060991/EOBAG000760026794/EOBAG003530013991/EOBAG001340006991	Adcy3/-/Calml4/Itpr1/Plcb4/-/Cst3/Adcy8/Cd38/Plcb2/EOBAG004590001095/Prkaca/Adcy6/Prkg1/Slc12a2/Chrm3	rno:64508/rno:305509/rno:691455/rno:25262/rno:25031/rno:305509/rno:25307/rno:29241/rno:25668/rno:85240/rno:81678/rno:25636/rno:25289/rno:54286/rno:83629/rno:24260	16	6	EOBAG000020227991/EOBAG002310002894/EOBAG000140049991/EOBAG003220014894/EOBAG003530013991/EOBAG001340006991	10	EOBAG000030172991/novel.2112/EOBAG000170115991/novel.1972/EOBAG001590002992/EOBAG000470044894/EOBAG000580080893/EOBAG004590001095/EOBAG000310060991/EOBAG000760026794
rno04144	Endocytosis	51/1124	235/5725	0.230035	0.720777	EOBAG013650004095/EOBAG001390039993/EOBAG000040232694/EOBAG000040197991/EOBAG004650047095/novel.880/EOBAG001200059991/novel.221/EOBAG001540035992/EOBAG000250130991/EOBAG004060003991/EOBAG000620066991/EOBAG000970014991/EOBAG000260094991/EOBAG000570132991/novel.1052/novel.366/novel.673/novel.1980/EOBAG000690050992/EOBAG005130005991/EOBAG004410016095/novel.1117/novel.676/EOBAG000570158892/EOBAG00011…	EOBAG013650004095/Grk1/Folr2/Arrb1/EOBAG004650047095/-/Rab4a/-/Stambp/Agap3/Stam/Tfrc/Dnajc6/Rabep1/Pip5kl1/-/-/-/-/Snx12/Il2rb/EOBAG004410016095/-/-/Mvb12b/Vps4a/Tgfbr2/-/Washc1/Ehd4/Ist1/-/-/Actr3/Src/-/Psd4/EOBAG002110015095/Wipf3/Cactin/H2-T24/Fgfr2/Asap3/Prkcz/EOBAG012570003095/EOBAG000250148195/Fgfr3/Il2ra/Rufy1/Arap3/Arf3	rno:414792/rno:81760/rno:293154/rno:25387/rno:368153/rno:25489/rno:25532/rno:25489/rno:171565/rno:362300/rno:498798/rno:64678/rno:313409/rno:54190/rno:687758/rno:25489/rno:25489/rno:293621/rno:25489/rno:363478/rno:25746/rno:294228/rno:29385/rno:25489/rno:362118/rno:246772/rno:81810/rno:25489/rno:367328/rno:192204/rno:307833/rno:25489/rno:290851/rno:81732/rno:83805/rno:25489/rno:311785/rno:116691/…	51	13	EOBAG001390039993/EOBAG001200059991/EOBAG000250130991/EOBAG000260094991/novel.673/EOBAG000690050992/novel.1117/EOBAG000110087994/novel.982/EOBAG001220009991/novel.1144/EOBAG000600139991/EOBAG000310066792	38	EOBAG013650004095/EOBAG000040232694/EOBAG000040197991/EOBAG004650047095/novel.880/novel.221/EOBAG001540035992/EOBAG004060003991/EOBAG000620066991/EOBAG000970014991/EOBAG000570132991/novel.1052/novel.366/novel.1980/EOBAG005130005991/EOBAG004410016095/novel.676/EOBAG000570158892/EOBAG003480001991/novel.2011/EOBAG001240004994/EOBAG000580120991/EOBAG000110111992/novel.1549/EOBAG000050148991/EOBAG0005…
rno00760	Nicotinate and nicotinamide metabolism	9/1124	35/5725	0.236653	0.730728	EOBAG003970026884/EOBAG000430023991/EOBAG000470044894/EOBAG000600143991/EOBAG002950010195/EOBAG000830059894/EOBAG002950011892/EOBAG004140037994/EOBAG000080138991	Qprt/Nampt/Cd38/Nadk/EOBAG002950010195/Sirt6/Aox1/Pnp/Nudt12	rno:293504/rno:297508/rno:25668/rno:100125370/rno:493909/rno:299638/rno:54349/rno:290029/rno:367323	9	5	EOBAG000430023991/EOBAG000600143991/EOBAG002950011892/EOBAG004140037994/EOBAG000080138991	4	EOBAG003970026884/EOBAG000470044894/EOBAG002950010195/EOBAG000830059894
rno04064	NF-kappa B signaling pathway	21/1124	91/5725	0.237653	0.730728	EOBAG001780011991/EOBAG001470062991/EOBAG002150017991/EOBAG000520082991/EOBAG000050172991/EOBAG003000003991/EOBAG001730037994/EOBAG000590080991/EOBAG001580016794/EOBAG001470060893/EOBAG000110188991/EOBAG001620020991/EOBAG001620016892/EOBAG000830246095/EOBAG000050248893/EOBAG000530112992/EOBAG001570002991/EOBAG000770069794/novel.1220/EOBAG001290057894/EOBAG000770066892	Prkcq/Tnfrsf1a/Edar/Tnfrsf13c/Plcg1/Gadd45a/Cxcl5/Plau/Ticam2/Ltbr/Plcg2/Tnfrsf11a/Bcl2/EOBAG000830246095/Cd40/Il1b/Nfkb1/Birc3/-/Card11/Birc2	rno:85420/rno:25625/rno:365581/rno:500910/rno:25738/rno:25112/rno:81503/rno:25619/rno:364867/rno:297604/rno:29337/rno:498206/rno:24224/rno:266806/rno:171369/rno:24494/rno:81736/rno:78971/rno:81503/rno:100363332/rno:60371	21	8	EOBAG002150017991/EOBAG000050172991/EOBAG003000003991/EOBAG001730037994/EOBAG000110188991/EOBAG001620016892/EOBAG000830246095/novel.1220	13	EOBAG001780011991/EOBAG001470062991/EOBAG000520082991/EOBAG000590080991/EOBAG001580016794/EOBAG001470060893/EOBAG001620020991/EOBAG000050248893/EOBAG000530112992/EOBAG001570002991/EOBAG000770069794/EOBAG001290057894/EOBAG000770066892
rno04916	Melanogenesis	19/1124	82/5725	0.245964	0.737704	EOBAG000030172991/EOBAG002470032991/EOBAG003360030991/novel.2112/EOBAG000170115991/EOBAG002050011991/EOBAG000060095991/EOBAG002310002894/EOBAG000490021991/novel.1972/novel.673/EOBAG000140049991/EOBAG000580080893/EOBAG000810010892/EOBAG003220014894/EOBAG000310060991/EOBAG000170128991/EOBAG001920017894/EOBAG000360044991	Adcy3/Camk2a/Gnao1/-/Calml4/Fzd6/Kit/Plcb4/Wnt2/-/-/Adcy8/Plcb2/Wnt3/Prkaca/Adcy6/Map2k1/Gnai2/Creb1	rno:64508/rno:25400/rno:50664/rno:305509/rno:691455/rno:282581/rno:64030/rno:25031/rno:114487/rno:305509/rno:293621/rno:29241/rno:85240/rno:24882/rno:25636/rno:25289/rno:170851/rno:81664/rno:81646	19	9	EOBAG002470032991/EOBAG002050011991/EOBAG002310002894/novel.673/EOBAG000140049991/EOBAG000810010892/EOBAG003220014894/EOBAG001920017894/EOBAG000360044991	10	EOBAG000030172991/EOBAG003360030991/novel.2112/EOBAG000170115991/EOBAG000060095991/EOBAG000490021991/novel.1972/EOBAG000580080893/EOBAG000310060991/EOBAG000170128991
rno00380	Tryptophan metabolism	10/1124	40/5725	0.24818	0.737704	EOBAG000170062991/EOBAG001490010794/EOBAG006050013884/EOBAG001010003992/EOBAG002950010195/EOBAG003530002991/EOBAG000770030991/EOBAG002950011892/EOBAG000100119994/EOBAG004150002894	Cyp1a2/Inmt/Asmt/Acmsd/EOBAG002950010195/Aldh7a1/Acat1/Aox1/Acat3/Ido2	rno:24297/rno:368066/rno:246281/rno:171385/rno:493909/rno:291450/rno:25014/rno:54349/rno:365096/rno:681319	10	5	EOBAG001490010794/EOBAG003530002991/EOBAG000770030991/EOBAG002950011892/EOBAG000100119994	5	EOBAG000170062991/EOBAG006050013884/EOBAG001010003992/EOBAG002950010195/EOBAG004150002894
rno00310	Lysine degradation	13/1124	54/5725	0.25055	0.737704	EOBAG000560111894/EOBAG000600124991/novel.36/EOBAG000600027894/EOBAG002860004991/EOBAG002740036994/EOBAG000650026991/EOBAG005930001993/EOBAG003530002991/EOBAG000770030991/EOBAG000100119994/EOBAG001990014994/EOBAG000830113991	Smyd3/Prdm16/-/Plod1/Plod3/Suv39h1/Nsd2/Tmlhe/Aldh7a1/Acat1/Acat3/Suv39h2/Dot1l	rno:498295/rno:100366024/rno:299521/rno:116552/rno:288583/rno:302553/rno:680537/rno:170898/rno:291450/rno:25014/rno:365096/rno:364785/rno:362831	13	8	EOBAG000600027894/EOBAG002860004991/EOBAG002740036994/EOBAG000650026991/EOBAG005930001993/EOBAG003530002991/EOBAG000770030991/EOBAG000100119994	5	EOBAG000560111894/EOBAG000600124991/novel.36/EOBAG001990014994/EOBAG000830113991
rno04924	Renin secretion	13/1124	54/5725	0.25055	0.737704	EOBAG001490008991/EOBAG000170115991/EOBAG000020227991/EOBAG002310002894/EOBAG000580080893/EOBAG000920061991/EOBAG004590001095/EOBAG000320009991/EOBAG003220014894/EOBAG000310060991/EOBAG001800029095/EOBAG001920017894/EOBAG000360044991	Aqp1/Calml4/Itpr1/Plcb4/Plcb2/Adora1/EOBAG004590001095/Ace/Prkaca/Adcy6/EOBAG001800029095/Gnai2/Creb1	rno:25240/rno:691455/rno:25262/rno:25031/rno:85240/rno:29290/rno:81678/rno:24310/rno:25636/rno:25289/rno:24603/rno:81664/rno:81646	13	5	EOBAG000020227991/EOBAG002310002894/EOBAG003220014894/EOBAG001920017894/EOBAG000360044991	8	EOBAG001490008991/EOBAG000170115991/EOBAG000580080893/EOBAG000920061991/EOBAG004590001095/EOBAG000320009991/EOBAG000310060991/EOBAG001800029095
rno04672	Intestinal immune network for IgA production	8/1124	31/5725	0.252236	0.737704	EOBAG000520082991/EOBAG042100001095/EOBAG011460002994/EOBAG008460001894/EOBAG001470060893/EOBAG003250005991/EOBAG001770089095/EOBAG000050248893	Tnfrsf13c/EOBAG042100001095/H2-Aa/H2-Oa/Ltbr/Itga4/EOBAG001770089095/Cd40	rno:500910/rno:309622/rno:309621/rno:24984/rno:297604/rno:311144/rno:24986/rno:171369	8	1	EOBAG042100001095	7	EOBAG000520082991/EOBAG011460002994/EOBAG008460001894/EOBAG001470060893/EOBAG003250005991/EOBAG001770089095/EOBAG000050248893
rno05414	Dilated cardiomyopathy	17/1124	73/5725	0.254682	0.737704	EOBAG000030172991/novel.2112/EOBAG000310255991/EOBAG000220072994/EOBAG000320042892/novel.1972/EOBAG001460014893/EOBAG000140049991/EOBAG000030043991/EOBAG003220014894/EOBAG000310060991/EOBAG003250005991/EOBAG002810044894/EOBAG001920006991/EOBAG001920038085/EOBAG004030003991/EOBAG001990024991	Adcy3/-/Itga7/Tgfb2/Cacng4/-/Des/Adcy8/Slc8a1/Prkaca/Adcy6/Itga4/Myh7/Cacna2d2/EOBAG001920038085/Itgav/Itga8	rno:64508/rno:305509/rno:81008/rno:81809/rno:140725/rno:305509/rno:64362/rno:29241/rno:29715/rno:25636/rno:25289/rno:311144/rno:29557/rno:300992/rno:114489/rno:296456/rno:364786	17	5	EOBAG000320042892/EOBAG001460014893/EOBAG000140049991/EOBAG003220014894/EOBAG001920006991	12	EOBAG000030172991/novel.2112/EOBAG000310255991/EOBAG000220072994/novel.1972/EOBAG000030043991/EOBAG000310060991/EOBAG003250005991/EOBAG002810044894/EOBAG001920038085/EOBAG004030003991/EOBAG001990024991
rno04371	Apelin signaling pathway	26/1124	116/5725	0.255618	0.737704	EOBAG000030172991/novel.2112/EOBAG000170115991/EOBAG002300021992/novel.57/EOBAG000630096893/EOBAG000830095005/EOBAG000430019991/EOBAG000110079893/EOBAG000020227991/EOBAG002310002894/novel.1972/novel.673/EOBAG000140049991/EOBAG000030043991/EOBAG000580080893/EOBAG002310011991/EOBAG003330009991/EOBAG004590001095/EOBAG003220014894/EOBAG000310060991/EOBAG005500002994/EOBAG000170128991/EOBAG00192001789…	Adcy3/-/Calml4/Mylk4/-/Ccnd1/EOBAG000830095005/Pik3cg/Cdh1/Itpr1/Plcb4/-/-/Adcy8/Slc8a1/Plcb2/Jag1/Mras/EOBAG004590001095/Prkaca/Adcy6/Rps6/Map2k1/Gnai2/EOBAG001500038095/Egr1	rno:64508/rno:305509/rno:691455/rno:100911165/rno:25629/rno:58919/rno:58979/rno:298947/rno:83502/rno:25262/rno:25031/rno:305509/rno:293621/rno:29241/rno:29715/rno:85240/rno:29146/rno:25482/rno:81678/rno:25636/rno:25289/rno:29304/rno:170851/rno:81664/rno:78975/rno:24330	26	9	EOBAG000020227991/EOBAG002310002894/novel.673/EOBAG000140049991/EOBAG002310011991/EOBAG003220014894/EOBAG005500002994/EOBAG001920017894/EOBAG001500038095	17	EOBAG000030172991/novel.2112/EOBAG000170115991/EOBAG002300021992/novel.57/EOBAG000630096893/EOBAG000830095005/EOBAG000430019991/EOBAG000110079893/novel.1972/EOBAG000030043991/EOBAG000580080893/EOBAG003330009991/EOBAG004590001095/EOBAG000310060991/EOBAG000170128991/EOBAG000300035893
rno00280	Valine, leucine and isoleucine degradation	11/1124	45/5725	0.257894	0.737801	EOBAG002790005991/EOBAG000610025991/EOBAG003100015991/EOBAG002950010195/EOBAG003530002991/EOBAG000770030991/EOBAG000110271991/EOBAG002890003992/EOBAG002360008991/EOBAG002950011892/EOBAG000100119994	Pccb/Agxt2/Abat/EOBAG002950010195/Aldh7a1/Acat1/Acsf3/Hmgcs1/Mccc1/Aox1/Acat3	rno:24624/rno:83784/rno:81632/rno:493909/rno:291450/rno:25014/rno:498962/rno:29637/rno:294972/rno:54349/rno:365096	11	8	EOBAG002790005991/EOBAG000610025991/EOBAG003100015991/EOBAG003530002991/EOBAG000770030991/EOBAG002360008991/EOBAG002950011892/EOBAG000100119994	3	EOBAG002950010195/EOBAG000110271991/EOBAG002890003992
rno00330	Arginine and proline metabolism	9/1124	36/5725	0.264609	0.750485	EOBAG000070180991/EOBAG000080048991/EOBAG000630136994/EOBAG001860043991/EOBAG000470038991/EOBAG003530002991/EOBAG000560130994/EOBAG000150134991/EOBAG000120147893	Dao/Ckmt2/AC109138.1/P4ha2/Lap3/Aldh7a1/Pycr2/Arg2/Ckb	rno:114027/rno:688698/rno:309150/rno:360526/rno:289668/rno:291450/rno:364064/rno:29215/rno:24264	9	7	EOBAG000070180991/EOBAG000080048991/EOBAG000630136994/EOBAG001860043991/EOBAG000470038991/EOBAG003530002991/EOBAG000120147893	2	EOBAG000560130994/EOBAG000150134991
rno04215	Apoptosis - multiple species	7/1124	27/5725	0.269592	0.751979	EOBAG001470062991/EOBAG000270026991/EOBAG004190007993/EOBAG001620016892/EOBAG000770069794/EOBAG001370069992/EOBAG000770066892	Tnfrsf1a/Ngfr/Bid/Bcl2/Birc3/Bok/Birc2	rno:25625/rno:24596/rno:64625/rno:24224/rno:78971/rno:29884/rno:60371	7	2	EOBAG001620016892/EOBAG001370069992	5	EOBAG001470062991/EOBAG000270026991/EOBAG004190007993/EOBAG000770069794/EOBAG000770066892
rno00670	One carbon pool by folate	5/1124	18/5725	0.269707	0.751979	EOBAG005280006994/EOBAG000080044994/EOBAG000310316991/EOBAG001200003884/EOBAG000150157991	Mthfsl/Dhfr/Shmt2/Mtr/Mthfd1	rno:300886/rno:24312/rno:299857/rno:81522/rno:64300	5	4	EOBAG000080044994/EOBAG000310316991/EOBAG001200003884/EOBAG000150157991	1	EOBAG005280006994
rno05163	Human cytomegalovirus infection	41/1124	190/5725	0.272572	0.753582	EOBAG013650004095/EOBAG000030172991/EOBAG003360007991/EOBAG004650047095/EOBAG003360030991/novel.2112/EOBAG000170115991/EOBAG001470062991/EOBAG000270157893/EOBAG000630096893/EOBAG002370004991/EOBAG000830095005/EOBAG000270155694/EOBAG000020227991/EOBAG002310002894/novel.1972/novel.673/EOBAG001070040991/EOBAG000140049991/EOBAG004190007993/EOBAG000580080893/EOBAG000110069991/EOBAG004410016095/novel.1…	EOBAG013650004095/Adcy3/Cx3cl1/EOBAG004650047095/Gnao1/-/Calml4/Tnfrsf1a/Ccl5/Ccnd1/Cdk6/EOBAG000830095005/Ccl3/Itpr1/Plcb4/-/-/Ptk2b/Adcy8/Bid/Plcb2/Nfatc3/EOBAG004410016095/-/EOBAG004590001095/Prkaca/Adcy6/Gna12/Fas/Map2k1/Gnai2/Src/Itgav/Il1b/H2-T24/Nfatc2/Nfkb1/Ccl12/EOBAG012570003095/Creb1/Ptk2	rno:414792/rno:64508/rno:89808/rno:368153/rno:50664/rno:305509/rno:691455/rno:25625/rno:81780/rno:58919/rno:114483/rno:58979/rno:25542/rno:25262/rno:25031/rno:305509/rno:293621/rno:50646/rno:29241/rno:64625/rno:85240/rno:361400/rno:294228/rno:29385/rno:81678/rno:25636/rno:25289/rno:81663/rno:246097/rno:170851/rno:81664/rno:83805/rno:296456/rno:24494/rno:361787/rno:311658/rno:81736/rno:287562/rno:…	41	11	EOBAG000270155694/EOBAG000020227991/EOBAG002310002894/novel.673/EOBAG000140049991/EOBAG000110069991/novel.1117/EOBAG003220014894/EOBAG001290058991/EOBAG001920017894/EOBAG000360044991	30	EOBAG013650004095/EOBAG000030172991/EOBAG003360007991/EOBAG004650047095/EOBAG003360030991/novel.2112/EOBAG000170115991/EOBAG001470062991/EOBAG000270157893/EOBAG000630096893/EOBAG002370004991/EOBAG000830095005/novel.1972/EOBAG001070040991/EOBAG004190007993/EOBAG000580080893/EOBAG004410016095/EOBAG004590001095/EOBAG000310060991/EOBAG000760011991/EOBAG000170128991/EOBAG000050148991/EOBAG004030003991…
rno04611	Platelet activation	24/1124	108/5725	0.281753	0.769166	novel.600/EOBAG000030172991/novel.2112/EOBAG002300021992/EOBAG000580118994/EOBAG000430019991/EOBAG000020227991/EOBAG002310002894/EOBAG001400017991/novel.1972/EOBAG000750025894/EOBAG000140049991/EOBAG001310007991/EOBAG000580080893/EOBAG004590001095/EOBAG003220014894/EOBAG000310060991/EOBAG000110188991/EOBAG000760026794/EOBAG001920017894/EOBAG000050148991/EOBAG000290025991/EOBAG000600139991/EOBAG00…	-/Adcy3/-/Mylk4/Pla2g4b/Pik3cg/Itpr1/Plcb4/P2ry1/-/Vamp8/Adcy8/Apbb1ip/Plcb2/EOBAG004590001095/Prkaca/Adcy6/Plcg2/Prkg1/Gnai2/Src/Lcp2/Prkcz/Rap1a	rno:25441/rno:64508/rno:305509/rno:100911165/rno:311341/rno:298947/rno:25262/rno:25031/rno:25265/rno:305509/rno:83730/rno:29241/rno:307171/rno:85240/rno:81678/rno:25636/rno:25289/rno:29337/rno:54286/rno:81664/rno:83805/rno:155918/rno:25522/rno:295347	24	9	EOBAG000020227991/EOBAG002310002894/EOBAG001400017991/EOBAG000140049991/EOBAG003220014894/EOBAG000110188991/EOBAG001920017894/EOBAG000600139991/EOBAG001090035992	15	novel.600/EOBAG000030172991/novel.2112/EOBAG002300021992/EOBAG000580118994/EOBAG000430019991/novel.1972/EOBAG000750025894/EOBAG001310007991/EOBAG000580080893/EOBAG004590001095/EOBAG000310060991/EOBAG000760026794/EOBAG000050148991/EOBAG000290025991
rno00051	Fructose and mannose metabolism	8/1124	32/5725	0.282885	0.769166	EOBAG002720018994/EOBAG000920002994/EOBAG000590026894/EOBAG000020008993/EOBAG001470078991/EOBAG000110133991/EOBAG001460012991/EOBAG000720058994	Fbp2/Pfkfb2/Hk1/Sord/Tigar/Fuk/Gmppa/Akr1b3	rno:114508/rno:24640/rno:25058/rno:24788/rno:502894/rno:307848/rno:501167/rno:24192	8	4	EOBAG000920002994/EOBAG000020008993/EOBAG000110133991/EOBAG001460012991	4	EOBAG002720018994/EOBAG000590026894/EOBAG001470078991/EOBAG000720058994
rno00531	Glycosaminoglycan degradation	4/1124	14/5725	0.289121	0.77345	EOBAG003140007994/EOBAG000810097991/EOBAG000200037991/EOBAG002930012994	Ids/Naglu/Hpse/Gns	rno:363513/rno:360630/rno:64537/rno:299825	4	0		4	EOBAG003140007994/EOBAG000810097991/EOBAG000200037991/EOBAG002930012994
rno00062	Fatty acid elongation	6/1124	23/5725	0.289162	0.77345	EOBAG002830068892/EOBAG004530006991/EOBAG000340071991/EOBAG004650006994/EOBAG003830002991/EOBAG000170136991	Them4/Elovl5/Elovl2/Ppt2/Hacd4/Hacd3	rno:361992/rno:171400/rno:498728/rno:54398/rno:362540/rno:300783	6	5	EOBAG004530006991/EOBAG000340071991/EOBAG004650006994/EOBAG003830002991/EOBAG000170136991	1	EOBAG002830068892
rno05030	Cocaine addiction	9/1124	37/5725	0.293507	0.775187	EOBAG001450032991/EOBAG003220014894/EOBAG000320096991/EOBAG003500007794/EOBAG001920017894/EOBAG000460059991/EOBAG001900007894/EOBAG001570002991/EOBAG000360044991	Drd2/Prkaca/Grin2c/Jun/Gnai2/Bdnf/Grin2d/Nfkb1/Creb1	rno:24318/rno:25636/rno:24411/rno:24516/rno:81664/rno:24225/rno:24412/rno:81736/rno:81646	9	5	EOBAG003220014894/EOBAG000320096991/EOBAG001920017894/EOBAG000460059991/EOBAG000360044991	4	EOBAG001450032991/EOBAG003500007794/EOBAG001900007894/EOBAG001570002991
rno00230	Purine metabolism	25/1124	114/5725	0.30101	0.775187	EOBAG000030172991/EOBAG000190098991/EOBAG000120163991/EOBAG002040015774/EOBAG001200030992/EOBAG001090071991/novel.2112/EOBAG000680065992/EOBAG000050198991/EOBAG000090169991/EOBAG000260012994/novel.1972/EOBAG000140049991/EOBAG001840004991/EOBAG002680029893/EOBAG002470025991/EOBAG000310060991/EOBAG000040049994/EOBAG000590083992/EOBAG001800029095/EOBAG001480040991/EOBAG001920054993/EOBAG004140037994…	Adcy3/Enpp4/Adssl1/Urad/Ntpcr/Ampd2/-/Npr2/Ada/Entpd1/Gucy2e/-/Adcy8/Gda/Ampd3/Pde6a/Adcy6/Hddc3/Adk/EOBAG001800029095/Pde10a/Impdh2/Pnp/Entpd6/Nme4	rno:64508/rno:301261/rno:684425/rno:684055/rno:361443/rno:362015/rno:305509/rno:116564/rno:24165/rno:64519/rno:79222/rno:305509/rno:29241/rno:83585/rno:25095/rno:307401/rno:25289/rno:308758/rno:25368/rno:24603/rno:63885/rno:301005/rno:290029/rno:85260/rno:685679	25	9	EOBAG000120163991/EOBAG002040015774/EOBAG001090071991/EOBAG000680065992/EOBAG000140049991/EOBAG000590083992/EOBAG001480040991/EOBAG004140037994/EOBAG000290077794	16	EOBAG000030172991/EOBAG000190098991/EOBAG001200030992/novel.2112/EOBAG000050198991/EOBAG000090169991/EOBAG000260012994/novel.1972/EOBAG001840004991/EOBAG002680029893/EOBAG002470025991/EOBAG000310060991/EOBAG000040049994/EOBAG001800029095/EOBAG001920054993/EOBAG000050015991
rno05230	Central carbon metabolism in cancer	14/1124	61/5725	0.302336	0.775187	EOBAG000060095991/EOBAG000110246991/EOBAG000590026894/EOBAG000700066892/novel.673/EOBAG001470078991/EOBAG000280053894/EOBAG002100022991/EOBAG000040015005/EOBAG000170128991/EOBAG000760019992/EOBAG000830059894/EOBAG003790009991/EOBAG000650024893	Kit/Slc7a5/Hk1/Gck/-/Tigar/Pdk1/Ldhb/EOBAG000040015005/Map2k1/Pten/Sirt6/Fgfr2/Fgfr3	rno:64030/rno:50719/rno:25058/rno:24385/rno:293621/rno:502894/rno:116551/rno:24534/rno:29613/rno:170851/rno:50557/rno:299638/rno:25022/rno:84489	14	4	novel.673/EOBAG000280053894/EOBAG000040015005/EOBAG000760019992	10	EOBAG000060095991/EOBAG000110246991/EOBAG000590026894/EOBAG000700066892/EOBAG001470078991/EOBAG002100022991/EOBAG000170128991/EOBAG000830059894/EOBAG003790009991/EOBAG000650024893
rno04072	Phospholipase D signaling pathway	28/1124	129/5725	0.3073	0.775187	novel.600/EOBAG002530009994/EOBAG000030172991/novel.2112/EOBAG001770061794/EOBAG000580118994/EOBAG000060095991/EOBAG000040163994/EOBAG000430019991/EOBAG002310002894/EOBAG000050172991/EOBAG000040125992/novel.1972/novel.673/EOBAG001070040991/EOBAG000140049991/EOBAG000580080893/novel.1117/EOBAG003330009991/EOBAG000310060991/EOBAG000110188991/EOBAG001290058991/EOBAG000570038991/EOBAG000170128991/EOBA…	-/Egf/Adcy3/-/Grm4/Pla2g4b/Kit/Gab2/Pik3cg/Plcb4/Plcg1/Grm5/-/-/Ptk2b/Adcy8/Plcb2/-/Mras/Adcy6/Plcg2/Gna12/Ralgds/Map2k1/EOBAG002110015095/Cactin/Agpat2/Agpat5	rno:25441/rno:25313/rno:64508/rno:305509/rno:24417/rno:311341/rno:64030/rno:84477/rno:298947/rno:25031/rno:25738/rno:24418/rno:305509/rno:293621/rno:50646/rno:29241/rno:85240/rno:29385/rno:25482/rno:25289/rno:29337/rno:81663/rno:29622/rno:170851/rno:116691/rno:314641/rno:311821/rno:306582	28	10	EOBAG002310002894/EOBAG000050172991/novel.673/EOBAG000140049991/novel.1117/EOBAG000110188991/EOBAG001290058991/EOBAG000570038991/EOBAG002940069991/EOBAG001350010991	18	novel.600/EOBAG002530009994/EOBAG000030172991/novel.2112/EOBAG001770061794/EOBAG000580118994/EOBAG000060095991/EOBAG000040163994/EOBAG000430019991/EOBAG000040125992/novel.1972/EOBAG001070040991/EOBAG000580080893/EOBAG003330009991/EOBAG000310060991/EOBAG000170128991/EOBAG002110015095/EOBAG000830078993
rno04923	Regulation of lipolysis in adipocytes	11/1124	47/5725	0.309468	0.775187	EOBAG000030172991/novel.2112/novel.57/novel.1972/EOBAG000140049991/EOBAG000920061991/EOBAG003220014894/EOBAG000310060991/EOBAG000760026794/EOBAG001800029095/EOBAG001920017894	Adcy3/-/-/-/Adcy8/Adora1/Prkaca/Adcy6/Prkg1/EOBAG001800029095/Gnai2	rno:64508/rno:305509/rno:25629/rno:305509/rno:29241/rno:29290/rno:25636/rno:25289/rno:54286/rno:24603/rno:81664	11	3	EOBAG000140049991/EOBAG003220014894/EOBAG001920017894	8	EOBAG000030172991/novel.2112/novel.57/novel.1972/EOBAG000920061991/EOBAG000310060991/EOBAG000760026794/EOBAG001800029095
rno04022	cGMP-PKG signaling pathway	30/1124	139/5725	0.310805	0.775187	EOBAG000030172991/EOBAG000120081991/novel.2112/EOBAG000170115991/EOBAG002300021992/EOBAG000680065992/EOBAG000430019991/EOBAG000020227991/EOBAG002310002894/novel.1972/EOBAG000140049991/EOBAG000130099991/EOBAG000030043991/EOBAG000580080893/EOBAG000110069991/EOBAG002100021991/EOBAG000920061991/EOBAG004590001095/EOBAG003510013892/EOBAG000310060991/EOBAG002810044894/EOBAG001290058991/EOBAG000760026794…	Adcy3/Bdkrb2/-/Calml4/Mylk4/Npr2/Pik3cg/Itpr1/Plcb4/-/Adcy8/Kcnmb3/Slc8a1/Plcb2/Nfatc3/Kcnj8/Adora1/EOBAG004590001095/Ppif/Adcy6/Myh7/Gna12/Prkg1/Vdac3/EOBAG001070001075/EOBAG001800029095/Map2k1/Gnai2/Nfatc2/Creb1	rno:64508/rno:25245/rno:305509/rno:691455/rno:100911165/rno:116564/rno:298947/rno:25262/rno:25031/rno:305509/rno:29241/rno:310303/rno:29715/rno:85240/rno:361400/rno:25472/rno:29290/rno:81678/rno:282819/rno:25289/rno:29557/rno:81663/rno:54286/rno:83532/rno:54254/rno:24603/rno:170851/rno:81664/rno:311658/rno:81646	30	10	EOBAG000120081991/EOBAG000680065992/EOBAG000020227991/EOBAG002310002894/EOBAG000140049991/EOBAG000110069991/EOBAG002100021991/EOBAG001290058991/EOBAG001920017894/EOBAG000360044991	20	EOBAG000030172991/novel.2112/EOBAG000170115991/EOBAG002300021992/EOBAG000430019991/novel.1972/EOBAG000130099991/EOBAG000030043991/EOBAG000580080893/EOBAG000920061991/EOBAG004590001095/EOBAG003510013892/EOBAG000310060991/EOBAG002810044894/EOBAG000760026794/EOBAG003610012994/EOBAG001070001075/EOBAG001800029095/EOBAG000170128991/EOBAG000050293991
rno00603	Glycosphingolipid biosynthesis - globo and isoglobo series	3/1124	10/5725	0.311089	0.775187	EOBAG000520099991/EOBAG000520085991/EOBAG002100017991	A4galt/Naga/St8sia1	rno:63888/rno:315165/rno:25280	3	1	EOBAG000520099991	2	EOBAG000520085991/EOBAG002100017991
rno00920	Sulfur metabolism	3/1124	10/5725	0.311089	0.775187	EOBAG005130002991/EOBAG000020020994/EOBAG000310271991	Mpst/Sqor/Suox	rno:192172/rno:691966/rno:81805	3	3	EOBAG005130002991/EOBAG000020020994/EOBAG000310271991	0
rno04146	Peroxisome	16/1124	71/5725	0.311383	0.775187	EOBAG001100030994/EOBAG000070180991/EOBAG000020043991/EOBAG000560039992/EOBAG000630247883/EOBAG003160050991/EOBAG000570083991/EOBAG000650052991/EOBAG002850002694/novel.1765/EOBAG001300024993/EOBAG004420001991/EOBAG001880033794/EOBAG000070191991/EOBAG003110006991/EOBAG000080138991	Eci2/Dao/Slc27a2/Pex19/Prdx5/Abcd1/Crat/Acox3/Acnat2/-/Pex16/Hsd17b4/Scp2/Mvk/Crot/Nudt12	rno:291075/rno:114027/rno:65192/rno:289233/rno:113898/rno:363516/rno:311849/rno:83522/rno:681043/rno:310682/rno:311203/rno:79244/rno:25541/rno:81727/rno:83842/rno:367323	16	9	EOBAG001100030994/EOBAG000070180991/EOBAG000020043991/EOBAG000630247883/EOBAG002850002694/EOBAG004420001991/EOBAG001880033794/EOBAG000070191991/EOBAG000080138991	7	EOBAG000560039992/EOBAG003160050991/EOBAG000570083991/EOBAG000650052991/novel.1765/EOBAG001300024993/EOBAG003110006991
rno05219	Bladder cancer	8/1124	33/5725	0.314425	0.775187	EOBAG002530009994/EOBAG000630096893/EOBAG000110079893/novel.673/EOBAG000170128991/EOBAG000050148991/EOBAG000580069991/EOBAG000650024893	Egf/Ccnd1/Cdh1/-/Map2k1/Src/Thbs1/Fgfr3	rno:25313/rno:58919/rno:83502/rno:293621/rno:170851/rno:83805/rno:445442/rno:84489	8	2	novel.673/EOBAG000580069991	6	EOBAG002530009994/EOBAG000630096893/EOBAG000110079893/EOBAG000170128991/EOBAG000050148991/EOBAG000650024893
rno04926	Relaxin signaling pathway	24/1124	110/5725	0.31573	0.775187	EOBAG000770057991/EOBAG000030172991/EOBAG000040197991/EOBAG003360030991/novel.2112/EOBAG000830095005/EOBAG000830066794/EOBAG002310002894/novel.1972/novel.673/EOBAG000140049991/EOBAG000580080893/EOBAG000410036195/EOBAG003480001991/EOBAG003220014894/EOBAG000310060991/EOBAG003500007794/EOBAG000150043991/EOBAG000170128991/EOBAG001920017894/EOBAG000050148991/EOBAG000600139991/EOBAG001570002991/EOBAG00…	Mmp13/Adcy3/Arrb1/Gnao1/-/EOBAG000830095005/Gna15/Plcb4/-/-/Adcy8/Plcb2/EOBAG000410036195/Tgfbr2/Prkaca/Adcy6/Jun/Fos/Map2k1/Gnai2/Src/Prkcz/Nfkb1/Creb1	rno:171052/rno:64508/rno:25387/rno:50664/rno:305509/rno:58979/rno:89788/rno:25031/rno:305509/rno:293621/rno:29241/rno:85240/rno:363457/rno:81810/rno:25636/rno:25289/rno:24516/rno:314322/rno:170851/rno:81664/rno:83805/rno:25522/rno:81736/rno:81646	24	9	EOBAG000770057991/EOBAG002310002894/novel.673/EOBAG000140049991/EOBAG000410036195/EOBAG003220014894/EOBAG001920017894/EOBAG000600139991/EOBAG000360044991	15	EOBAG000030172991/EOBAG000040197991/EOBAG003360030991/novel.2112/EOBAG000830095005/EOBAG000830066794/novel.1972/EOBAG000580080893/EOBAG003480001991/EOBAG000310060991/EOBAG003500007794/EOBAG000150043991/EOBAG000170128991/EOBAG000050148991/EOBAG001570002991
rno05140	Leishmaniasis	13/1124	57/5725	0.32091	0.778932	EOBAG000820074991/EOBAG000220072994/EOBAG001320057991/EOBAG042100001095/EOBAG011460002994/EOBAG008460001894/EOBAG003250005991/EOBAG001770089095/EOBAG003500007794/EOBAG000150043991/novel.264/EOBAG000530112992/EOBAG001570002991	Ncf4/Tgfb2/Nfkbib/EOBAG042100001095/H2-Aa/H2-Oa/Itga4/EOBAG001770089095/Jun/Fos/-/Il1b/Nfkb1	rno:500904/rno:81809/rno:81525/rno:309622/rno:309621/rno:24984/rno:311144/rno:24986/rno:24516/rno:314322/rno:54243/rno:24494/rno:81736	13	1	EOBAG042100001095	12	EOBAG000820074991/EOBAG000220072994/EOBAG001320057991/EOBAG011460002994/EOBAG008460001894/EOBAG003250005991/EOBAG001770089095/EOBAG003500007794/EOBAG000150043991/novel.264/EOBAG000530112992/EOBAG001570002991
rno04015	Rap1 signaling pathway	39/1124	184/5725	0.32199	0.778932	EOBAG002530009994/EOBAG001860049894/EOBAG000030179991/EOBAG000030172991/EOBAG003360030991/novel.2112/EOBAG000170115991/EOBAG000270026991/EOBAG000060095991/EOBAG001450032991/EOBAG000110079893/EOBAG000220105994/EOBAG002310002894/EOBAG000050172991/EOBAG001400017991/novel.1972/EOBAG000090190991/novel.673/EOBAG000140049991/EOBAG001310007991/EOBAG000580080893/EOBAG001640009991/EOBAG003330009991/EOBAG00…	Egf/Rapgef6/Pfn4/Adcy3/Gnao1/-/Calml4/Ngfr/Kit/Drd2/Cdh1/Enah/Plcb4/Plcg1/P2ry1/-/Plce1/-/Adcy8/Apbb1ip/Plcb2/Tek/Mras/Rgs14/Adcy6/Fyb/Ralgds/Map2k1/Flt1/Gnai2/Src/Prkd1/Thbs1/Lcp2/Fgfr2/Prkcz/Fgfr3/Arap3/Rap1a	rno:25313/rno:303141/rno:494222/rno:64508/rno:50664/rno:305509/rno:691455/rno:24596/rno:64030/rno:24318/rno:83502/rno:360891/rno:25031/rno:25738/rno:25265/rno:305509/rno:114633/rno:293621/rno:29241/rno:307171/rno:85240/rno:89804/rno:25482/rno:114705/rno:25289/rno:499537/rno:29622/rno:170851/rno:54251/rno:81664/rno:83805/rno:85421/rno:445442/rno:155918/rno:25022/rno:25522/rno:84489/rno:361314/rno:…	39	16	EOBAG000030179991/EOBAG000220105994/EOBAG002310002894/EOBAG000050172991/EOBAG001400017991/EOBAG000090190991/novel.673/EOBAG000140049991/EOBAG000020092991/EOBAG000570038991/EOBAG002040012991/EOBAG001920017894/EOBAG001850009991/EOBAG000580069991/EOBAG000600139991/EOBAG001090035992	23	EOBAG002530009994/EOBAG001860049894/EOBAG000030172991/EOBAG003360030991/novel.2112/EOBAG000170115991/EOBAG000270026991/EOBAG000060095991/EOBAG001450032991/EOBAG000110079893/novel.1972/EOBAG001310007991/EOBAG000580080893/EOBAG001640009991/EOBAG003330009991/EOBAG000310060991/EOBAG000610002994/EOBAG000170128991/EOBAG000050148991/EOBAG000290025991/EOBAG003790009991/EOBAG000650024893/EOBAG000300120993
rno04979	Cholesterol metabolism	10/1124	43/5725	0.330257	0.789729	EOBAG000430061992/EOBAG000520107991/EOBAG000150063991/EOBAG000050240992/EOBAG002140019994/EOBAG001500031772/EOBAG002870004893/EOBAG003610012994/EOBAG003150038994/EOBAG000340047992	Cd36/Tspo/Npc2/Pltp/Star/Pcsk9/Lpl/Vdac3/Gm44805/Mylip	rno:29184/rno:24230/rno:286898/rno:296371/rno:25557/rno:298296/rno:24539/rno:83532/rno:292697/rno:306825	10	3	EOBAG000430061992/EOBAG000050240992/EOBAG001500031772	7	EOBAG000520107991/EOBAG000150063991/EOBAG002140019994/EOBAG002870004893/EOBAG003610012994/EOBAG003150038994/EOBAG000340047992
rno04270	Vascular smooth muscle contraction	23/1124	106/5725	0.331254	0.789729	EOBAG000030172991/EOBAG001780011991/novel.2112/EOBAG000170115991/EOBAG002300021992/EOBAG000580118994/EOBAG000680065992/EOBAG000020227991/EOBAG002310002894/novel.1972/EOBAG000140049991/EOBAG000130099991/EOBAG000580080893/EOBAG004590001095/EOBAG003220014894/EOBAG019180001195/EOBAG000310060991/EOBAG000900148991/EOBAG001290058991/EOBAG000760026794/EOBAG001800029095/EOBAG000170128991/EOBAG001130048991	Adcy3/Prkcq/-/Calml4/Mylk4/Pla2g4b/Npr2/Itpr1/Plcb4/-/Adcy8/Kcnmb3/Plcb2/EOBAG004590001095/Prkaca/EOBAG019180001195/Adcy6/Pla2g5/Gna12/Prkg1/EOBAG001800029095/Map2k1/Prkcd	rno:64508/rno:85420/rno:305509/rno:691455/rno:100911165/rno:311341/rno:116564/rno:25262/rno:25031/rno:305509/rno:29241/rno:310303/rno:85240/rno:81678/rno:25636/rno:29692/rno:25289/rno:29354/rno:81663/rno:54286/rno:24603/rno:170851/rno:170538	23	6	EOBAG000680065992/EOBAG000020227991/EOBAG002310002894/EOBAG000140049991/EOBAG003220014894/EOBAG001290058991	17	EOBAG000030172991/EOBAG001780011991/novel.2112/EOBAG000170115991/EOBAG002300021992/EOBAG000580118994/novel.1972/EOBAG000130099991/EOBAG000580080893/EOBAG004590001095/EOBAG019180001195/EOBAG000310060991/EOBAG000900148991/EOBAG000760026794/EOBAG001800029095/EOBAG000170128991/EOBAG001130048991
rno00900	Terpenoid backbone biosynthesis	5/1124	20/5725	0.354283	0.838554	EOBAG001340013994/EOBAG000770030991/EOBAG000070191991/EOBAG002890003992/EOBAG000100119994	Idi1/Acat1/Mvk/Hmgcs1/Acat3	rno:689872/rno:25014/rno:81727/rno:29637/rno:365096	5	4	EOBAG001340013994/EOBAG000770030991/EOBAG000070191991/EOBAG000100119994	1	EOBAG002890003992
rno05167	Kaposi sarcoma-associated herpesvirus infection	32/1124	152/5725	0.359281	0.84431	EOBAG013650004095/EOBAG004650047095/EOBAG000170115991/EOBAG001470062991/EOBAG000630096893/EOBAG002370004991/EOBAG005230006395/EOBAG000830095005/EOBAG000430019991/EOBAG000020227991/EOBAG000050172991/novel.673/EOBAG004190007993/EOBAG001730037994/EOBAG000110069991/EOBAG004410016095/EOBAG004590001095/EOBAG000670003992/EOBAG000110188991/EOBAG003500007794/EOBAG000760011991/EOBAG000150043991/EOBAG000170…	EOBAG013650004095/EOBAG004650047095/Calml4/Tnfrsf1a/Ccnd1/Cdk6/EOBAG005230006395/EOBAG000830095005/Pik3cg/Itpr1/Plcg1/-/Bid/Cxcl5/Nfatc3/EOBAG004410016095/EOBAG004590001095/Ifnar2/Plcg2/Jun/Fas/Fos/Map2k1/Src/H2-T24/Nfatc2/Nfkb1/-/EOBAG012570003095/Creb1/Cd200r1/Zfp36	rno:414792/rno:368153/rno:691455/rno:25625/rno:58919/rno:114483/rno:312745/rno:58979/rno:298947/rno:25262/rno:25738/rno:293621/rno:64625/rno:81503/rno:361400/rno:294228/rno:81678/rno:686326/rno:29337/rno:24516/rno:246097/rno:314322/rno:170851/rno:83805/rno:361787/rno:311658/rno:81736/rno:81503/rno:309603/rno:81646/rno:501779/rno:79426	32	9	EOBAG000020227991/EOBAG000050172991/novel.673/EOBAG001730037994/EOBAG000110069991/EOBAG000670003992/EOBAG000110188991/novel.1220/EOBAG000360044991	23	EOBAG013650004095/EOBAG004650047095/EOBAG000170115991/EOBAG001470062991/EOBAG000630096893/EOBAG002370004991/EOBAG005230006395/EOBAG000830095005/EOBAG000430019991/EOBAG004190007993/EOBAG004410016095/EOBAG004590001095/EOBAG003500007794/EOBAG000760011991/EOBAG000150043991/EOBAG000170128991/EOBAG000050148991/EOBAG004410023394/EOBAG000050293991/EOBAG001570002991/EOBAG012570003095/EOBAG000010139994/EOB…
rno04392	Hippo signaling pathway - multiple species	6/1124	25/5725	0.36526	0.848763	EOBAG001480029494/EOBAG000040175991/EOBAG000520025694/EOBAG000100055991/EOBAG002410019991/EOBAG001900047991	FRMD1/Pak1/Csnk1e/Lats1/Sav1/Tead2	rno:689709/rno:29431/rno:58822/rno:308265/rno:299116/rno:308582	6	4	EOBAG001480029494/EOBAG000040175991/EOBAG000100055991/EOBAG001900047991	2	EOBAG000520025694/EOBAG002410019991
rno04723	Retrograde endocannabinoid signaling	22/1124	103/5725	0.366335	0.848763	EOBAG000030172991/EOBAG000070027991/EOBAG003360030991/novel.2112/EOBAG002630014991/EOBAG002660021991/EOBAG000830095005/EOBAG000020227991/EOBAG002310002894/EOBAG000040125992/novel.1972/EOBAG000140049991/EOBAG000580080893/EOBAG004590001095/EOBAG003220014894/EOBAG000310060991/EOBAG000330018992/EOBAG003130040994/EOBAG001920017894/EOBAG000520088991/novel.1250/EOBAG003220005991	Adcy3/Abhd6/Gnao1/-/Gria1/Gabra3/EOBAG000830095005/Itpr1/Plcb4/Grm5/-/Adcy8/Plcb2/EOBAG004590001095/Prkaca/Adcy6/Ndufa12/Ndufa7/Gnai2/Ndufa6/-/Ndufb7	rno:64508/rno:305795/rno:50664/rno:305509/rno:50592/rno:24947/rno:58979/rno:25262/rno:25031/rno:24418/rno:305509/rno:29241/rno:85240/rno:81678/rno:25636/rno:25289/rno:299739/rno:299643/rno:81664/rno:315167/rno:293453/rno:361385	22	12	EOBAG000070027991/EOBAG002630014991/EOBAG002660021991/EOBAG000020227991/EOBAG002310002894/EOBAG000140049991/EOBAG003220014894/EOBAG000330018992/EOBAG003130040994/EOBAG001920017894/EOBAG000520088991/EOBAG003220005991	10	EOBAG000030172991/EOBAG003360030991/novel.2112/EOBAG000830095005/EOBAG000040125992/novel.1972/EOBAG000580080893/EOBAG004590001095/EOBAG000310060991/novel.1250
rno03450	Non-homologous end-joining	3/1124	11/5725	0.370404	0.852009	EOBAG001860034994/EOBAG000520077991/EOBAG001460065991	Rad50/Xrcc6/Xrcc5	rno:64012/rno:25019/rno:363247	3	1	EOBAG001860034994	2	EOBAG000520077991/EOBAG001460065991
rno04911	Insulin secretion	14/1124	64/5725	0.372916	0.852009	EOBAG000030172991/EOBAG002470032991/novel.2112/EOBAG002310002894/novel.1972/EOBAG000700066892/EOBAG000140049991/EOBAG000130099991/EOBAG000580080893/EOBAG003220014894/EOBAG000310060991/EOBAG001340006991/EOBAG000360044991/EOBAG000430074993	Adcy3/Camk2a/-/Plcb4/-/Gck/Adcy8/Kcnmb3/Plcb2/Prkaca/Adcy6/Chrm3/Creb1/Pclo	rno:64508/rno:25400/rno:305509/rno:25031/rno:305509/rno:24385/rno:29241/rno:310303/rno:85240/rno:25636/rno:25289/rno:24260/rno:81646/rno:56768	14	7	EOBAG002470032991/EOBAG002310002894/EOBAG000140049991/EOBAG003220014894/EOBAG001340006991/EOBAG000360044991/EOBAG000430074993	7	EOBAG000030172991/novel.2112/novel.1972/EOBAG000700066892/EOBAG000130099991/EOBAG000580080893/EOBAG000310060991
rno04218	Cellular senescence	29/1124	139/5725	0.389433	0.883609	EOBAG000070193991/EOBAG013650004095/EOBAG004650047095/EOBAG000170115991/EOBAG000020047991/EOBAG000220072994/EOBAG000630096893/EOBAG002370004991/EOBAG000020227991/EOBAG001860034994/novel.673/EOBAG003000003991/EOBAG000050143991/EOBAG000110069991/EOBAG004410016095/EOBAG003330009991/EOBAG004590001095/EOBAG003480001991/EOBAG003610012994/EOBAG001070001075/EOBAG000170128991/EOBAG000760019992/EOBAG000630…	Trpv4/EOBAG013650004095/EOBAG004650047095/Calml4/Trpm7/Tgfb2/Ccnd1/Cdk6/Itpr1/Rad50/-/Gadd45a/Rbl1/Nfatc3/EOBAG004410016095/Mras/EOBAG004590001095/Tgfbr2/Vdac3/EOBAG001070001075/Map2k1/Pten/Capn1/Igfbp3/H2-T24/Nfatc2/Nfkb1/EOBAG012570003095/Cdc25a	rno:66026/rno:414792/rno:368153/rno:691455/rno:679906/rno:81809/rno:58919/rno:114483/rno:25262/rno:64012/rno:293621/rno:25112/rno:680111/rno:361400/rno:294228/rno:25482/rno:81678/rno:81810/rno:83532/rno:54254/rno:170851/rno:50557/rno:29153/rno:24484/rno:361787/rno:311658/rno:81736/rno:309603/rno:171102	29	11	EOBAG000070193991/EOBAG000020047991/EOBAG000020227991/EOBAG001860034994/novel.673/EOBAG003000003991/EOBAG000050143991/EOBAG000110069991/EOBAG000760019992/EOBAG000630214991/EOBAG001530009991	18	EOBAG013650004095/EOBAG004650047095/EOBAG000170115991/EOBAG000220072994/EOBAG000630096893/EOBAG002370004991/EOBAG004410016095/EOBAG003330009991/EOBAG004590001095/EOBAG003480001991/EOBAG003610012994/EOBAG001070001075/EOBAG000170128991/EOBAG004410023394/EOBAG000050293991/EOBAG001570002991/EOBAG012570003095/EOBAG001920078991
rno03060	Protein export	5/1124	21/5725	0.397159	0.887535	EOBAG000370061892/EOBAG000040201994/EOBAG000710045994/EOBAG000570163594/novel.1029	Sec11c/Spcs2/Sec63/Hspa5/-	rno:266758/rno:293142/rno:309858/rno:25617/rno:689134	5	5	EOBAG000370061892/EOBAG000040201994/EOBAG000710045994/EOBAG000570163594/novel.1029	0
rno04966	Collecting duct acid secretion	5/1124	21/5725	0.397159	0.887535	EOBAG001740012994/EOBAG001710008991/EOBAG000250088994/EOBAG000630115893/EOBAG000070285994	Car2/Atp6v0a4/Atp6v0e/Tcirg1/Atp6v0a2	rno:54231/rno:296981/rno:436582/rno:293650/rno:116455	5	2	EOBAG001710008991/EOBAG000070285994	3	EOBAG001740012994/EOBAG000250088994/EOBAG000630115893
rno05145	Toxoplasmosis	20/1124	95/5725	0.403185	0.887535	EOBAG002320048992/EOBAG003360030991/EOBAG001470062991/EOBAG004780014195/EOBAG000220072994/EOBAG001320057991/EOBAG000430019991/EOBAG000220013991/EOBAG042100001095/EOBAG011460002994/EOBAG008460001894/EOBAG003510013892/EOBAG001620016892/EOBAG001770089095/EOBAG001870013694/EOBAG000050248893/EOBAG001920017894/EOBAG001570002991/EOBAG000770069794/EOBAG000770066892	Lama5/Gnao1/Tnfrsf1a/EOBAG004780014195/Tgfb2/Nfkbib/Pik3cg/Lamb3/EOBAG042100001095/H2-Aa/H2-Oa/Ppif/Bcl2/EOBAG001770089095/Irgm1/Cd40/Gnai2/Nfkb1/Birc3/Birc2	rno:140433/rno:50664/rno:25625/rno:303163/rno:81809/rno:81525/rno:298947/rno:305078/rno:309622/rno:309621/rno:24984/rno:282819/rno:24224/rno:24986/rno:303090/rno:171369/rno:81664/rno:81736/rno:78971/rno:60371	20	5	EOBAG002320048992/EOBAG000220013991/EOBAG042100001095/EOBAG001620016892/EOBAG001920017894	15	EOBAG003360030991/EOBAG001470062991/EOBAG004780014195/EOBAG000220072994/EOBAG001320057991/EOBAG000430019991/EOBAG011460002994/EOBAG008460001894/EOBAG003510013892/EOBAG001770089095/EOBAG001870013694/EOBAG000050248893/EOBAG001570002991/EOBAG000770069794/EOBAG000770066892
rno00350	Tyrosine metabolism	6/1124	26/5725	0.403785	0.887535	EOBAG000700148882/EOBAG000070250991/EOBAG000150025991/EOBAG002950010195/EOBAG000630120694/EOBAG002950011892	Mif/Hpd/Gstz1/EOBAG002950010195/Aldh3b2/Aox1	rno:81683/rno:29531/rno:681913/rno:493909/rno:688778/rno:54349	6	4	EOBAG000700148882/EOBAG000070250991/EOBAG000150025991/EOBAG002950011892	2	EOBAG002950010195/EOBAG000630120694
rno04630	JAK-STAT signaling pathway	23/1124	110/5725	0.404651	0.887535	EOBAG002530009994/EOBAG006050022005/EOBAG003220019991/EOBAG004060003991/EOBAG000900092991/EOBAG000630096893/EOBAG003340033991/novel.673/EOBAG005130005991/EOBAG004480003994/EOBAG000670003992/EOBAG002950010195/EOBAG003050005994/EOBAG000810033991/EOBAG001620016892/EOBAG002110012992/EOBAG000370007994/EOBAG000680026991/EOBAG002950011892/EOBAG000310313991/EOBAG004480004991/EOBAG003340025991/EOBAG001780…	Egf/EOBAG006050022005/Il27ra/Stam/Il22ra1/Ccnd1/Il12rb1/-/Il2rb/Ifngr1/Ifnar2/EOBAG002950010195/Il4ra/Gfap/Bcl2/Socs3/Pias2/Cntfr/Aox1/Stat6/Il20ra/Jak3/Il2ra	rno:25313/rno:171499/rno:288905/rno:498798/rno:362629/rno:58919/rno:171333/rno:293621/rno:25746/rno:444986/rno:686326/rno:493909/rno:25084/rno:24387/rno:24224/rno:89829/rno:83422/rno:313173/rno:54349/rno:362896/rno:308716/rno:25326/rno:25704	23	9	EOBAG003220019991/novel.673/EOBAG000670003992/EOBAG001620016892/EOBAG000370007994/EOBAG000680026991/EOBAG002950011892/EOBAG000310313991/EOBAG004480004991	14	EOBAG002530009994/EOBAG006050022005/EOBAG004060003991/EOBAG000900092991/EOBAG000630096893/EOBAG003340033991/EOBAG005130005991/EOBAG004480003994/EOBAG002950010195/EOBAG003050005994/EOBAG000810033991/EOBAG002110012992/EOBAG003340025991/EOBAG001780016991
rno00071	Fatty acid degradation	8/1124	36/5725	0.411923	0.897501	EOBAG001100030994/EOBAG000290163883/EOBAG000650052991/EOBAG003530002991/EOBAG000770030991/EOBAG000830016794/EOBAG000100119994/EOBAG000260056991	Eci2/Eci1/Acox3/Aldh7a1/Acat1/Acsbg2/Acat3/Acadvl	rno:291075/rno:29740/rno:83522/rno:291450/rno:25014/rno:301120/rno:365096/rno:25363	8	7	EOBAG001100030994/EOBAG000290163883/EOBAG003530002991/EOBAG000770030991/EOBAG000830016794/EOBAG000100119994/EOBAG000260056991	1	EOBAG000650052991
rno05133	Pertussis	13/1124	61/5725	0.420396	0.901291	EOBAG000170115991/EOBAG000900115991/EOBAG001580016794/EOBAG001470029994/EOBAG001470027994/EOBAG003500007794/EOBAG000150043991/EOBAG001920017894/EOBAG000900116991/EOBAG000920001994/EOBAG000530112992/EOBAG000900117993/EOBAG001570002991	Calml4/C1qb/Ticam2/C1s1/C1ra/Jun/Fos/Gnai2/C1qc/Zp3r/Il1b/C1qa/Nfkb1	rno:691455/rno:29687/rno:364867/rno:192262/rno:312705/rno:24516/rno:314322/rno:81664/rno:362634/rno:24235/rno:24494/rno:298566/rno:81736	13	4	EOBAG001470029994/EOBAG001470027994/EOBAG001920017894/EOBAG000920001994	9	EOBAG000170115991/EOBAG000900115991/EOBAG001580016794/EOBAG003500007794/EOBAG000150043991/EOBAG000900116991/EOBAG000530112992/EOBAG000900117993/EOBAG001570002991
rno04141	Protein processing in endoplasmic reticulum	30/1124	146/5725	0.422334	0.901291	EOBAG001100010992/EOBAG001120024991/EOBAG000650069991/EOBAG000780002991/EOBAG000530068991/EOBAG001520020991/EOBAG000120035994/EOBAG001860010991/EOBAG004810006991/EOBAG004760007992/EOBAG003360029991/EOBAG000660020992/EOBAG002460013994/EOBAG000680006992/EOBAG000930015991/EOBAG002320014991/EOBAG000710045994/EOBAG000590059991/EOBAG001620016892/EOBAG001870051991/EOBAG001460018991/EOBAG001860011991/EOB…	Txndc5/Hspa4l/Wfs1/Map3k5/Lman2l/Os9/Atxn3/Sec24a/Eif2ak3/Pdia6/Amfr/Rpn1/Ube2d1/Dnaja1/Dnajc3/Dnajc5/Sec63/Dnajb12/Bcl2/Canx/Dnajb2/Sar1b/Hsph1/Hspa5/HSP90AB1/-/Capn1/Hyou1/Uggt1/Ube2d2b	rno:100362805/rno:294993/rno:83725/rno:365057/rno:290994/rno:362891/rno:60331/rno:287275/rno:29702/rno:286906/rno:361367/rno:25596/rno:361831/rno:65028/rno:63880/rno:79130/rno:309858/rno:294513/rno:24224/rno:29144/rno:689593/rno:287276/rno:288444/rno:25617/rno:301252/rno:689134/rno:29153/rno:192235/rno:171129/rno:79435	30	23	EOBAG001120024991/EOBAG000780002991/EOBAG000530068991/EOBAG001860010991/EOBAG004810006991/EOBAG004760007992/EOBAG000660020992/EOBAG002460013994/EOBAG000680006992/EOBAG000930015991/EOBAG002320014991/EOBAG000710045994/EOBAG001620016892/EOBAG001870051991/EOBAG001460018991/EOBAG001860011991/EOBAG000380085894/EOBAG000570163594/EOBAG000190084394/novel.1029/EOBAG000630214991/EOBAG003400009994/EOBAG00221…	7	EOBAG001100010992/EOBAG000650069991/EOBAG001520020991/EOBAG000120035994/EOBAG003360029991/EOBAG000590059991/EOBAG001560023394
rno00360	Phenylalanine metabolism	4/1124	17/5725	0.435786	0.901291	EOBAG000700148882/EOBAG000070250991/EOBAG000630120694/EOBAG004210044095	Mif/Hpd/Aldh3b2/EOBAG004210044095	rno:81683/rno:29531/rno:688778/rno:171179	4	3	EOBAG000700148882/EOBAG000070250991/EOBAG004210044095	1	EOBAG000630120694
rno00770	Pantothenate and CoA biosynthesis	4/1124	17/5725	0.435786	0.901291	EOBAG000310153991/EOBAG004510021991/EOBAG002050017991/EOBAG000880030991	Csad/Upb1/Dpys/Dpyd	rno:60356/rno:116593/rno:65135/rno:81656	4	2	EOBAG002050017991/EOBAG000880030991	2	EOBAG000310153991/EOBAG004510021991
rno04360	Axon guidance	31/1124	152/5725	0.438203	0.901291	EOBAG002170010991/EOBAG000650056991/EOBAG000250034892/EOBAG002470032991/EOBAG006240001991/EOBAG000220105994/EOBAG000020100892/EOBAG000830045991/EOBAG000700125991/EOBAG000050172991/EOBAG000040175991/EOBAG000050321893/novel.673/EOBAG000570050991/novel.1204/EOBAG001120004991/EOBAG000330022994/EOBAG000110069991/EOBAG000040051794/EOBAG000110188991/EOBAG000690033893/EOBAG003940004005/EOBAG000630141991/…	Trpc1/Ablim2/Ephb6/Camk2a/Unc5d/Enah/Unc5a/Sema6b/Limk2/Plcg1/Pak1/Bmp7/-/Ntng2/-/Trpc3/Plxnc1/Nfatc3/Fes/Plcg2/Efnb1/EOBAG003940004005/Ssh3/Gnai2/Src/Ablim3/Prkcz/Nfatc2/Ptk2/Plxnb2/Plxna4	rno:89821/rno:360958/rno:312275/rno:25400/rno:306534/rno:360891/rno:60629/rno:84609/rno:29524/rno:25738/rno:29431/rno:85272/rno:293621/rno:311836/rno:84409/rno:60395/rno:362873/rno:361400/rno:361597/rno:29337/rno:25186/rno:65172/rno:365396/rno:81664/rno:83805/rno:307395/rno:25522/rno:311658/rno:25614/rno:315217/rno:312213	31	15	EOBAG002170010991/EOBAG000250034892/EOBAG002470032991/EOBAG000220105994/EOBAG000020100892/EOBAG000050172991/EOBAG000040175991/novel.673/EOBAG000110069991/EOBAG000110188991/EOBAG000690033893/EOBAG000630141991/EOBAG001920017894/EOBAG000600139991/EOBAG000520166894	16	EOBAG000650056991/EOBAG006240001991/EOBAG000830045991/EOBAG000700125991/EOBAG000050321893/EOBAG000570050991/novel.1204/EOBAG001120004991/EOBAG000330022994/EOBAG000040051794/EOBAG003940004005/EOBAG000050148991/EOBAG002470016991/EOBAG000050293991/EOBAG000140081991/EOBAG000720052991
rno05202	Transcriptional misregulation in cancer	29/1124	142/5725	0.439193	0.901291	EOBAG000040089992/EOBAG000640040994/EOBAG000270026991/EOBAG000190050994/EOBAG000570138994/EOBAG000090208994/EOBAG000150144991/EOBAG000650026991/EOBAG003000003991/EOBAG005130005991/EOBAG000590080991/EOBAG002190004991/EOBAG003480001991/EOBAG001360028991/EOBAG007200004994/EOBAG002040012991/EOBAG001370035992/EOBAG000050282894/EOBAG000050248893/EOBAG003660018095/EOBAG000270159894/EOBAG000320125994/EOB…	Arnt2/Tmprss2/Ngfr/Ptcra/Cdk9/Hhex/Fut8/Nsd2/Gadd45a/Il2rb/Plau/Hpgd/Tgfbr2/Pbx1/Nupr1/Flt1/Per2/Cebpb/Cd40/EOBAG003660018095/TAF15/H3f3a/Igfbp3/Rxrg/Nfkb1/Birc3/Ptk2/Dot1l/Birc2	rno:25243/rno:156435/rno:24596/rno:116462/rno:362110/rno:79237/rno:432392/rno:680537/rno:25112/rno:25746/rno:25619/rno:79242/rno:81810/rno:304947/rno:100912108/rno:54251/rno:63840/rno:24253/rno:171369/rno:684762/rno:287571/rno:117056/rno:24484/rno:83574/rno:81736/rno:78971/rno:25614/rno:362831/rno:60371	29	9	EOBAG000570138994/EOBAG000150144991/EOBAG000650026991/EOBAG003000003991/EOBAG002040012991/EOBAG001370035992/EOBAG000270159894/EOBAG001530009991/EOBAG001360026991	20	EOBAG000040089992/EOBAG000640040994/EOBAG000270026991/EOBAG000190050994/EOBAG000090208994/EOBAG005130005991/EOBAG000590080991/EOBAG002190004991/EOBAG003480001991/EOBAG001360028991/EOBAG007200004994/EOBAG000050282894/EOBAG000050248893/EOBAG003660018095/EOBAG000320125994/EOBAG001570002991/EOBAG000770069794/EOBAG000140081991/EOBAG000830113991/EOBAG000770066892
rno00601	Glycosphingolipid biosynthesis - lacto and neolacto series	5/1124	22/5725	0.439733	0.901291	EOBAG001440026794/EOBAG000520099991/EOBAG001700009991/EOBAG002100017991/EOBAG002510036991	Fut4/A4galt/St3gal4/St8sia1/B3gnt5	rno:60670/rno:63888/rno:363040/rno:25280/rno:116740	5	2	EOBAG000520099991/EOBAG001700009991	3	EOBAG001440026794/EOBAG002100017991/EOBAG002510036991
rno00052	Galactose metabolism	6/1124	27/5725	0.442126	0.901291	EOBAG002110035991/EOBAG000590026894/EOBAG000700066892/EOBAG000250001005/EOBAG000720058994/EOBAG000030056991	Gaa/Hk1/Gck/EOBAG000250001005/Akr1b3/Galm	rno:367562/rno:25058/rno:24385/rno:103690059/rno:24192/rno:313843	6	1	EOBAG000030056991	5	EOBAG002110035991/EOBAG000590026894/EOBAG000700066892/EOBAG000250001005/EOBAG000720058994
rno00640	Propanoate metabolism	6/1124	27/5725	0.442126	0.901291	EOBAG001050036994/EOBAG000020189991/EOBAG002790005991/EOBAG003100015991/EOBAG002100022991/EOBAG000650052991	Echdc1/Suclg2/Pccb/Abat/Ldhb/Acox3	rno:361465/rno:362404/rno:24624/rno:81632/rno:24534/rno:83522	6	4	EOBAG001050036994/EOBAG000020189991/EOBAG002790005991/EOBAG003100015991	2	EOBAG002100022991/EOBAG000650052991
rno04935	Growth hormone synthesis, secretion and action	21/1124	102/5725	0.442961	0.901291	EOBAG000030172991/novel.2112/EOBAG000020227991/EOBAG002310002894/EOBAG002340005991/EOBAG000050172991/novel.1972/novel.673/EOBAG000140049991/EOBAG000580080893/EOBAG004590001095/EOBAG003220014894/EOBAG000310060991/EOBAG000110188991/EOBAG002110012992/EOBAG000150043991/EOBAG000170128991/EOBAG001920017894/EOBAG001530009991/EOBAG000360044991/EOBAG000140081991	Adcy3/-/Itpr1/Plcb4/Sstr1/Plcg1/-/-/Adcy8/Plcb2/EOBAG004590001095/Prkaca/Adcy6/Plcg2/Socs3/Fos/Map2k1/Gnai2/Igfbp3/Creb1/Ptk2	rno:64508/rno:305509/rno:25262/rno:25031/rno:25033/rno:25738/rno:305509/rno:293621/rno:29241/rno:85240/rno:81678/rno:25636/rno:25289/rno:29337/rno:89829/rno:314322/rno:170851/rno:81664/rno:24484/rno:81646/rno:25614	21	11	EOBAG000020227991/EOBAG002310002894/EOBAG002340005991/EOBAG000050172991/novel.673/EOBAG000140049991/EOBAG003220014894/EOBAG000110188991/EOBAG001920017894/EOBAG001530009991/EOBAG000360044991	10	EOBAG000030172991/novel.2112/novel.1972/EOBAG000580080893/EOBAG004590001095/EOBAG000310060991/EOBAG002110012992/EOBAG000150043991/EOBAG000170128991/EOBAG000140081991
rno04066	HIF-1 signaling pathway	19/1124	92/5725	0.443797	0.901291	EOBAG002530009994/EOBAG002470032991/EOBAG000620066991/EOBAG000050172991/EOBAG000590026894/EOBAG000820051991/EOBAG001640009991/EOBAG000280053894/EOBAG002100022991/EOBAG001470060893/EOBAG000110188991/EOBAG001620016892/EOBAG002830035894/EOBAG005500002994/EOBAG000170128991/EOBAG002040012991/EOBAG000260085994/EOBAG001570002991/EOBAG005290005994	Egf/Camk2a/Tfrc/Plcg1/Hk1/Hmox1/Tek/Pdk1/Ldhb/Ltbr/Plcg2/Bcl2/Arnt/Rps6/Map2k1/Flt1/Eno3/Nfkb1/Cul2	rno:25313/rno:25400/rno:64678/rno:25738/rno:25058/rno:24451/rno:89804/rno:116551/rno:24534/rno:297604/rno:29337/rno:24224/rno:25242/rno:29304/rno:170851/rno:54251/rno:25438/rno:81736/rno:361258	19	9	EOBAG002470032991/EOBAG000050172991/EOBAG000280053894/EOBAG000110188991/EOBAG001620016892/EOBAG005500002994/EOBAG002040012991/EOBAG000260085994/EOBAG005290005994	10	EOBAG002530009994/EOBAG000620066991/EOBAG000590026894/EOBAG000820051991/EOBAG001640009991/EOBAG002100022991/EOBAG001470060893/EOBAG002830035894/EOBAG000170128991/EOBAG001570002991
rno04934	Cushing syndrome	27/1124	133/5725	0.457452	0.923324	EOBAG000030172991/EOBAG000090068991/EOBAG002470032991/novel.2112/EOBAG002050011991/EOBAG000630096893/EOBAG002370004991/EOBAG000170069991/EOBAG002140019994/EOBAG000020227991/EOBAG002310002894/EOBAG000490021991/novel.1972/EOBAG005770004993/EOBAG000140049991/EOBAG000580080893/EOBAG000570025195/EOBAG000810010892/EOBAG004590001095/EOBAG003220014894/EOBAG000310060991/EOBAG001360028991/EOBAG002830035894…	Adcy3/Cyp17a1/Camk2a/-/Fzd6/Ccnd1/Cdk6/Cyp11a1/Star/Itpr1/Plcb4/Wnt2/-/Armc5/Adcy8/Plcb2/EOBAG000570025195/Wnt3/EOBAG004590001095/Prkaca/Adcy6/Pbx1/Arnt/Map2k1/Gnai2/Creb1/Rap1a	rno:64508/rno:25146/rno:25400/rno:305509/rno:282581/rno:58919/rno:114483/rno:29680/rno:25557/rno:25262/rno:25031/rno:114487/rno:305509/rno:361653/rno:29241/rno:85240/rno:362093/rno:24882/rno:81678/rno:25636/rno:25289/rno:304947/rno:25242/rno:170851/rno:81664/rno:81646/rno:295347	27	11	EOBAG002470032991/EOBAG002050011991/EOBAG000020227991/EOBAG002310002894/EOBAG005770004993/EOBAG000140049991/EOBAG000810010892/EOBAG003220014894/EOBAG001920017894/EOBAG000360044991/EOBAG001090035992	16	EOBAG000030172991/EOBAG000090068991/novel.2112/EOBAG000630096893/EOBAG002370004991/EOBAG000170069991/EOBAG002140019994/EOBAG000490021991/novel.1972/EOBAG000580080893/EOBAG000570025195/EOBAG004590001095/EOBAG000310060991/EOBAG001360028991/EOBAG002830035894/EOBAG000170128991
rno05164	Influenza A	25/1124	124/5725	0.477039	0.947958	EOBAG001960034991/EOBAG000640040994/EOBAG001470062991/EOBAG000270157893/EOBAG002370004991/EOBAG001320057991/EOBAG000130075991/EOBAG004190007993/EOBAG002810048994/EOBAG042100001095/EOBAG011460002994/EOBAG000480052991/EOBAG004180016994/EOBAG008460001894/EOBAG000670003992/EOBAG000930015991/EOBAG001770089095/EOBAG002110012992/EOBAG000760011991/EOBAG000170128991/EOBAG000530112992/EOBAG001570002991/EOB…	Tmprss4/Tmprss2/Tnfrsf1a/Ccl5/Cdk6/Nfkbib/Tnfsf10/Bid/Gm20521/EOBAG042100001095/H2-Aa/Rsad2/Cxcl10/H2-Oa/Ifnar2/Dnajc3/EOBAG001770089095/Socs3/Fas/Map2k1/Il1b/Nfkb1/Il33/Ccl12/Oas3	rno:367074/rno:156435/rno:25625/rno:81780/rno:114483/rno:81525/rno:246775/rno:64625/rno:116697/rno:309622/rno:309621/rno:65190/rno:245920/rno:24984/rno:686326/rno:63880/rno:24986/rno:89829/rno:246097/rno:170851/rno:24494/rno:81736/rno:361749/rno:287562/rno:494202	25	5	EOBAG002810048994/EOBAG042100001095/EOBAG000670003992/EOBAG000930015991/EOBAG000760033991	20	EOBAG001960034991/EOBAG000640040994/EOBAG001470062991/EOBAG000270157893/EOBAG002370004991/EOBAG001320057991/EOBAG000130075991/EOBAG004190007993/EOBAG011460002994/EOBAG000480052991/EOBAG004180016994/EOBAG008460001894/EOBAG001770089095/EOBAG002110012992/EOBAG000760011991/EOBAG000170128991/EOBAG000530112992/EOBAG001570002991/EOBAG000260288394/EOBAG000070078792
rno04919	Thyroid hormone signaling pathway	22/1124	109/5725	0.48081	0.947958	EOBAG000920002994/EOBAG000660133991/EOBAG000630096893/EOBAG002310002894/EOBAG000050172991/EOBAG000090190991/novel.673/EOBAG000580080893/EOBAG001180010991/EOBAG003220014894/EOBAG000110188991/EOBAG002810044894/EOBAG000810028993/EOBAG001070001075/EOBAG002940067991/EOBAG000170128991/EOBAG004650001005/EOBAG000050148991/EOBAG004030003991/EOBAG001360026991/EOBAG002270015994/EOBAG000860014991	Pfkfb2/Plcd1/Ccnd1/Plcb4/Plcg1/Plce1/-/Plcb2/Med14/Prkaca/Plcg2/Myh7/Plcd3/EOBAG001070001075/Notch1/Map2k1/EOBAG004650001005/Src/Itgav/Rxrg/Med17/Bmp4	rno:24640/rno:24655/rno:58919/rno:25031/rno:25738/rno:114633/rno:293621/rno:85240/rno:317343/rno:25636/rno:29337/rno:29557/rno:287745/rno:54254/rno:25496/rno:170851/rno:406162/rno:83805/rno:296456/rno:83574/rno:300367/rno:25296	22	10	EOBAG000920002994/EOBAG000660133991/EOBAG002310002894/EOBAG000050172991/EOBAG000090190991/novel.673/EOBAG003220014894/EOBAG000110188991/EOBAG001360026991/EOBAG000860014991	12	EOBAG000630096893/EOBAG000580080893/EOBAG001180010991/EOBAG002810044894/EOBAG000810028993/EOBAG001070001075/EOBAG002940067991/EOBAG000170128991/EOBAG004650001005/EOBAG000050148991/EOBAG004030003991/EOBAG002270015994
rno04950	Maturity onset diabetes of the young	4/1124	18/5725	0.483237	0.947958	EOBAG000090208994/EOBAG000700066892/EOBAG001290018991/EOBAG000050194991	Hhex/Gck/Bhlha15/Hnf4a	rno:79237/rno:24385/rno:25334/rno:25735	4	0		4	EOBAG000090208994/EOBAG000700066892/EOBAG001290018991/EOBAG000050194991
rno05033	Nicotine addiction	4/1124	18/5725	0.483237	0.947958	EOBAG002630014991/EOBAG002660021991/EOBAG000320096991/EOBAG001900007894	Gria1/Gabra3/Grin2c/Grin2d	rno:50592/rno:24947/rno:24411/rno:24412	4	3	EOBAG002630014991/EOBAG002660021991/EOBAG000320096991	1	EOBAG001900007894
rno05170	Human immunodeficiency virus 1 infection	33/1124	165/5725	0.484064	0.947958	EOBAG013650004095/EOBAG004650047095/EOBAG003360030991/EOBAG000170115991/EOBAG001470062991/EOBAG003340015774/EOBAG000830095005/EOBAG000700125991/EOBAG000020227991/EOBAG000050172991/EOBAG000040175991/novel.673/EOBAG001070040991/EOBAG004190007993/EOBAG000110069991/EOBAG004410016095/EOBAG004590001095/EOBAG000050142884/EOBAG000600023991/EOBAG000110188991/EOBAG001620016892/EOBAG003940004005/EOBAG003500…	EOBAG013650004095/EOBAG004650047095/Gnao1/Calml4/Tnfrsf1a/Bst2/EOBAG000830095005/Limk2/Itpr1/Plcg1/Pak1/-/Ptk2b/Bid/Nfatc3/EOBAG004410016095/EOBAG004590001095/Samhd1/Tnfrsf1b/Plcg2/Bcl2/EOBAG003940004005/Jun/Fas/Fos/Map2k1/Gnai2/Cul4b/H2-T24/Nfatc2/Nfkb1/EOBAG012570003095/Ptk2	rno:414792/rno:368153/rno:50664/rno:691455/rno:25625/rno:378947/rno:58979/rno:29524/rno:25262/rno:25738/rno:29431/rno:293621/rno:50646/rno:64625/rno:361400/rno:294228/rno:81678/rno:311580/rno:156767/rno:29337/rno:24224/rno:65172/rno:24516/rno:246097/rno:314322/rno:170851/rno:81664/rno:302502/rno:361787/rno:311658/rno:81736/rno:309603/rno:25614	33	10	EOBAG000020227991/EOBAG000050172991/EOBAG000040175991/novel.673/EOBAG000110069991/EOBAG000600023991/EOBAG000110188991/EOBAG001620016892/EOBAG001920017894/EOBAG001510051991	23	EOBAG013650004095/EOBAG004650047095/EOBAG003360030991/EOBAG000170115991/EOBAG001470062991/EOBAG003340015774/EOBAG000830095005/EOBAG000700125991/EOBAG001070040991/EOBAG004190007993/EOBAG004410016095/EOBAG004590001095/EOBAG000050142884/EOBAG003940004005/EOBAG003500007794/EOBAG000760011991/EOBAG000150043991/EOBAG000170128991/EOBAG004410023394/EOBAG000050293991/EOBAG001570002991/EOBAG012570003095/EOB…
rno04120	Ubiquitin mediated proteolysis	29/1124	145/5725	0.489152	0.952254	EOBAG000270110991/novel.880/novel.221/EOBAG003490024991/novel.1052/novel.366/EOBAG002670008894/novel.1980/novel.676/EOBAG000340031892/EOBAG002460013994/EOBAG000730011991/EOBAG000190057991/novel.2011/EOBAG002020004884/EOBAG002110012992/EOBAG000530098994/EOBAG001920028991/EOBAG001370028994/EOBAG000370007994/novel.1549/EOBAG000060029991/novel.1144/EOBAG001510051991/EOBAG000770069794/EOBAG00529000599…	Trim37/-/-/Ube2l6/-/-/Ube2ql1/-/-/Nhlrc1/Ube2d1/Cdc26/Cul7/-/Fancl/Socs3/Anapc1/Uba7/Ube2f/Pias2/-/Ube2k/-/Cul4b/Birc3/Cul2/Birc2/Rfwd2/Ube2d2b	rno:360592/rno:25489/rno:25489/rno:295704/rno:25489/rno:25489/rno:679949/rno:25489/rno:25489/rno:364682/rno:361831/rno:366381/rno:680835/rno:25489/rno:305600/rno:89829/rno:311412/rno:301000/rno:363284/rno:83422/rno:25489/rno:289623/rno:25489/rno:302502/rno:78971/rno:361258/rno:60371/rno:360860/rno:79435	29	12	EOBAG000270110991/EOBAG003490024991/EOBAG002460013994/EOBAG000730011991/EOBAG002020004884/EOBAG000530098994/EOBAG000370007994/EOBAG000060029991/novel.1144/EOBAG001510051991/EOBAG005290005994/EOBAG000850031991	17	novel.880/novel.221/novel.1052/novel.366/EOBAG002670008894/novel.1980/novel.676/EOBAG000340031892/EOBAG000190057991/novel.2011/EOBAG002110012992/EOBAG001920028991/EOBAG001370028994/novel.1549/EOBAG000770069794/EOBAG000770066892/EOBAG001560023394
rno04931	Insulin resistance	20/1124	100/5725	0.503516	0.96718	EOBAG000430061992/EOBAG001780011991/EOBAG000570059892/EOBAG001470062991/EOBAG003340019991/EOBAG000350077991/EOBAG000020043991/EOBAG000900051991/EOBAG002110012992/EOBAG010920001494/EOBAG001300046794/EOBAG002520103992/EOBAG000760019992/EOBAG001800034992/EOBAG001130048991/EOBAG001480021991/EOBAG000600139991/EOBAG001570002991/EOBAG001500038095/EOBAG000360044991	Cd36/Prkcq/Slc27a4/Tnfrsf1a/Slc27a1/Srebf1/Slc27a2/Rps6ka1/Socs3/Slc27a6/Nr1h3/Slc27a5/Pten/Crtc2/Prkcd/Rps6ka2/Prkcz/Nfkb1/EOBAG001500038095/Creb1	rno:29184/rno:85420/rno:311839/rno:25625/rno:94172/rno:78968/rno:65192/rno:81771/rno:89829/rno:291582/rno:58852/rno:79111/rno:50557/rno:310615/rno:170538/rno:117269/rno:25522/rno:81736/rno:78975/rno:81646	20	9	EOBAG000430061992/EOBAG000570059892/EOBAG000020043991/EOBAG001300046794/EOBAG000760019992/EOBAG001800034992/EOBAG000600139991/EOBAG001500038095/EOBAG000360044991	11	EOBAG001780011991/EOBAG001470062991/EOBAG003340019991/EOBAG000350077991/EOBAG000900051991/EOBAG002110012992/EOBAG010920001494/EOBAG002520103992/EOBAG001130048991/EOBAG001480021991/EOBAG001570002991
rno05020	Prion disease	40/1124	202/5725	0.504646	0.96718	EOBAG015770001884/EOBAG000820074991/novel.2155/EOBAG000830002893/EOBAG066960001095/EOBAG000050350884/EOBAG000900115991/EOBAG000050050994/EOBAG000270157893/EOBAG004190004994/EOBAG000020227991/EOBAG004810006991/EOBAG004590001095/novel.1055/EOBAG002940015894/EOBAG003510013892/EOBAG003220014894/novel.1480/EOBAG001450029991/EOBAG000320096991/EOBAG000630259992/EOBAG001500040991/EOBAG003610012994/EOBAG0…	mt-Nd6/Ncf4/-/Dennd1c/EOBAG066960001095/Atp5e/C1qb/Cox4i2/Ccl5/Tuba8/Itpr1/Eif2ak3/EOBAG004590001095/-/Tubb4b/Ppif/Prkaca/-/Ncam1/Grin2c/Stip1/C8a/Vdac3/Notch1/Hspa5/Ndufa12/Ndufa7/C1qc/C7/Prkcd/Klc3/Il1b/Grin2d/Ndufa6/C1qa/-/Ndufb7/Creb1/Egr1/Psmc6	rno:26192/rno:500904/rno:26195/rno:29213/rno:500929/rno:245958/rno:29687/rno:84683/rno:81780/rno:500377/rno:25262/rno:29702/rno:81678/rno:687508/rno:296554/rno:282819/rno:25636/rno:26198/rno:24586/rno:24411/rno:192277/rno:298288/rno:83532/rno:25496/rno:25617/rno:299739/rno:299643/rno:362634/rno:117517/rno:170538/rno:171549/rno:24494/rno:24412/rno:315167/rno:298566/rno:293453/rno:361385/rno:81646/…	40	15	EOBAG000020227991/EOBAG004810006991/EOBAG002940015894/EOBAG003220014894/EOBAG000320096991/EOBAG000630259992/EOBAG000570163594/EOBAG000330018992/EOBAG003130040994/EOBAG003950002991/EOBAG003150050991/EOBAG000520088991/EOBAG003220005991/EOBAG000360044991/EOBAG000860005994	25	EOBAG015770001884/EOBAG000820074991/novel.2155/EOBAG000830002893/EOBAG066960001095/EOBAG000050350884/EOBAG000900115991/EOBAG000050050994/EOBAG000270157893/EOBAG004190004994/EOBAG004590001095/novel.1055/EOBAG003510013892/novel.1480/EOBAG001450029991/EOBAG001500040991/EOBAG003610012994/EOBAG002940067991/EOBAG000900116991/EOBAG001130048991/EOBAG000530112992/EOBAG001900007894/EOBAG000900117993/novel.…
rno04623	Cytosolic DNA-sensing pathway	9/1124	44/5725	0.505638	0.96718	EOBAG000270157893/EOBAG001320057991/EOBAG004180016994/EOBAG000830147991/EOBAG000080080991/EOBAG000520018991/EOBAG000530112992/EOBAG001570002991/EOBAG000760033991	Ccl5/Nfkbib/Cxcl10/Polr2e/Polr3g/Polr2f/Il1b/Nfkb1/Il33	rno:81780/rno:81525/rno:245920/rno:690966/rno:685465/rno:83503/rno:24494/rno:81736/rno:361749	9	2	EOBAG000080080991/EOBAG000760033991	7	EOBAG000270157893/EOBAG001320057991/EOBAG004180016994/EOBAG000830147991/EOBAG000520018991/EOBAG000530112992/EOBAG001570002991
rno05169	Epstein-Barr virus infection	36/1124	183/5725	0.525177	0.998748	EOBAG013650004095/EOBAG004650047095/novel.880/novel.221/EOBAG000630096893/EOBAG002370004991/EOBAG001320057991/novel.1052/EOBAG000090169991/novel.366/EOBAG004190007993/EOBAG042100001095/novel.1980/EOBAG011460002994/EOBAG003000003991/EOBAG004180016994/EOBAG004410016095/EOBAG008460001894/novel.676/EOBAG000670003992/novel.2011/EOBAG000110188991/EOBAG004780005991/EOBAG001620016892/EOBAG001770089095/EO…	EOBAG013650004095/EOBAG004650047095/-/-/Ccnd1/Cdk6/Nfkbib/-/Entpd1/-/Bid/EOBAG042100001095/-/H2-Aa/Gadd45a/Cxcl10/EOBAG004410016095/H2-Oa/-/Ifnar2/-/Plcg2/Sap30l/Bcl2/EOBAG001770089095/Jun/Fas/-/Cd40/-/H2-T24/Nfkb1/EOBAG012570003095/Jak3/Psmc6/Oas3	rno:414792/rno:368153/rno:25489/rno:25489/rno:58919/rno:114483/rno:81525/rno:25489/rno:64519/rno:25489/rno:64625/rno:309622/rno:25489/rno:309621/rno:25112/rno:245920/rno:294228/rno:24984/rno:25489/rno:686326/rno:25489/rno:29337/rno:360531/rno:24224/rno:24986/rno:24516/rno:246097/rno:25489/rno:171369/rno:25489/rno:361787/rno:81736/rno:309603/rno:25326/rno:289990/rno:494202	36	8	EOBAG042100001095/EOBAG003000003991/EOBAG000670003992/EOBAG000110188991/EOBAG004780005991/EOBAG001620016892/novel.1144/EOBAG000860005994	28	EOBAG013650004095/EOBAG004650047095/novel.880/novel.221/EOBAG000630096893/EOBAG002370004991/EOBAG001320057991/novel.1052/EOBAG000090169991/novel.366/EOBAG004190007993/novel.1980/EOBAG011460002994/EOBAG004180016994/EOBAG004410016095/EOBAG008460001894/novel.676/novel.2011/EOBAG001770089095/EOBAG003500007794/EOBAG000760011991/novel.1549/EOBAG000050248893/EOBAG004410023394/EOBAG001570002991/EOBAG0125…
rno00563	Glycosylphosphatidylinositol (GPI)-anchor biosynthesis	4/1124	19/5725	0.529003	0.999984	EOBAG001240020991/EOBAG000290083992/EOBAG000140150991/EOBAG000030007992	Mppe1/Pigq/Gpaa1/Pigf	rno:361344/rno:287159/rno:300046/rno:681086	4	2	EOBAG000140150991/EOBAG000030007992	2	EOBAG001240020991/EOBAG000290083992
rno04666	Fc gamma R-mediated phagocytosis	16/1124	81/5725	0.534143	0.999984	EOBAG000800008892/EOBAG000580118994/EOBAG000040163994/EOBAG000700125991/EOBAG000050172991/EOBAG000040175991/EOBAG000440083991/EOBAG000110188991/EOBAG003940004005/EOBAG000170128991/EOBAG001220009991/EOBAG001130048991/EOBAG000560007994/EOBAG000830078993/EOBAG000900105793/EOBAG000250148195	Scin/Pla2g4b/Gab2/Limk2/Plcg1/Pak1/Inpp5d/Plcg2/EOBAG003940004005/Map2k1/Actr3/Prkcd/Fcgr2b/Cactin/Asap3/EOBAG000250148195	rno:298975/rno:311341/rno:84477/rno:29524/rno:25738/rno:29431/rno:54259/rno:29337/rno:65172/rno:170851/rno:81732/rno:170538/rno:289211/rno:314641/rno:684122/rno:362298	16	4	EOBAG000050172991/EOBAG000040175991/EOBAG000110188991/EOBAG001220009991	12	EOBAG000800008892/EOBAG000580118994/EOBAG000040163994/EOBAG000700125991/EOBAG000440083991/EOBAG003940004005/EOBAG000170128991/EOBAG001130048991/EOBAG000560007994/EOBAG000830078993/EOBAG000900105793/EOBAG000250148195
rno00604	Glycosphingolipid biosynthesis - ganglio series	3/1124	14/5725	0.538277	0.999984	EOBAG000310331005/EOBAG000570134994/EOBAG002100017991	EOBAG000310331005/St6galnac6/St8sia1	rno:64828/rno:407765/rno:25280	3	1	EOBAG000570134994	2	EOBAG000310331005/EOBAG002100017991
rno04722	Neurotrophin signaling pathway	21/1124	107/5725	0.540139	0.999984	EOBAG002470032991/EOBAG000170115991/EOBAG000270026991/EOBAG000780002991/EOBAG001320057991/EOBAG000050172991/EOBAG001740026994/novel.673/EOBAG000600120894/EOBAG000900051991/EOBAG000040015005/EOBAG000110188991/EOBAG001620016892/EOBAG003500007794/EOBAG000170128991/EOBAG001130048991/EOBAG001480021991/EOBAG000460059991/EOBAG000560120991/EOBAG001570002991/EOBAG001090035992	Camk2a/Calml4/Ngfr/Map3k5/Nfkbib/Plcg1/Ripk2/-/Trp73/Rps6ka1/EOBAG000040015005/Plcg2/Bcl2/Jun/Map2k1/Prkcd/Rps6ka2/Bdnf/Psen2/Nfkb1/Rap1a	rno:25400/rno:691455/rno:24596/rno:365057/rno:81525/rno:25738/rno:362491/rno:293621/rno:362675/rno:81771/rno:29613/rno:29337/rno:24224/rno:24516/rno:170851/rno:170538/rno:117269/rno:24225/rno:81751/rno:81736/rno:295347	21	9	EOBAG002470032991/EOBAG000780002991/EOBAG000050172991/novel.673/EOBAG000040015005/EOBAG000110188991/EOBAG001620016892/EOBAG000460059991/EOBAG001090035992	12	EOBAG000170115991/EOBAG000270026991/EOBAG001320057991/EOBAG001740026994/EOBAG000600120894/EOBAG000900051991/EOBAG003500007794/EOBAG000170128991/EOBAG001130048991/EOBAG001480021991/EOBAG000560120991/EOBAG001570002991
rno04932	Non-alcoholic fatty liver disease	25/1124	128/5725	0.547869	0.999984	EOBAG015770001884/novel.2155/EOBAG001470062991/EOBAG000780002991/EOBAG000350077991/EOBAG000050050994/EOBAG000830242991/EOBAG004810006991/EOBAG004190007993/EOBAG000310001991/novel.1055/novel.1480/EOBAG002110012992/EOBAG003500007794/EOBAG000760011991/EOBAG000150043991/EOBAG001300046794/EOBAG000330018992/EOBAG003130040994/EOBAG000530112992/EOBAG000520088991/EOBAG001570002991/novel.1250/EOBAG00150003…	mt-Nd6/-/Tnfrsf1a/Map3k5/Srebf1/Cox4i2/Adipor2/Eif2ak3/Bid/Cyp2e1/-/-/Socs3/Jun/Fas/Fos/Nr1h3/Ndufa12/Ndufa7/Il1b/Ndufa6/Nfkb1/-/EOBAG001500038095/Ndufb7	rno:26192/rno:26195/rno:25625/rno:365057/rno:78968/rno:84683/rno:312670/rno:29702/rno:64625/rno:25086/rno:687508/rno:26198/rno:89829/rno:24516/rno:246097/rno:314322/rno:58852/rno:299739/rno:299643/rno:24494/rno:315167/rno:81736/rno:293453/rno:78975/rno:361385	25	9	EOBAG000780002991/EOBAG004810006991/EOBAG000310001991/EOBAG001300046794/EOBAG000330018992/EOBAG003130040994/EOBAG000520088991/EOBAG001500038095/EOBAG003220005991	16	EOBAG015770001884/novel.2155/EOBAG001470062991/EOBAG000350077991/EOBAG000050050994/EOBAG000830242991/EOBAG004190007993/novel.1055/novel.1480/EOBAG002110012992/EOBAG003500007794/EOBAG000760011991/EOBAG000150043991/EOBAG000530112992/EOBAG001570002991/novel.1250
rno04625	C-type lectin receptor signaling pathway	17/1124	87/5725	0.552296	0.999984	novel.600/EOBAG003130027994/EOBAG000110120095/EOBAG000170115991/EOBAG000020227991/EOBAG000040175991/novel.673/EOBAG000110069991/EOBAG003330009991/EOBAG004590001095/EOBAG000110188991/EOBAG003500007794/EOBAG000050148991/EOBAG001130048991/EOBAG000530112992/EOBAG000050293991/EOBAG001570002991	-/Cd209b/EOBAG000110120095/Calml4/Itpr1/Pak1/-/Nfatc3/Mras/EOBAG004590001095/Plcg2/Jun/Src/Prkcd/Il1b/Nfatc2/Nfkb1	rno:25441/rno:288378/rno:117518/rno:691455/rno:25262/rno:29431/rno:293621/rno:361400/rno:25482/rno:81678/rno:29337/rno:24516/rno:83805/rno:170538/rno:24494/rno:311658/rno:81736	17	6	EOBAG000110120095/EOBAG000020227991/EOBAG000040175991/novel.673/EOBAG000110069991/EOBAG000110188991	11	novel.600/EOBAG003130027994/EOBAG000170115991/EOBAG003330009991/EOBAG004590001095/EOBAG003500007794/EOBAG000050148991/EOBAG001130048991/EOBAG000530112992/EOBAG000050293991/EOBAG001570002991
rno04330	Notch signaling pathway	10/1124	51/5725	0.558254	0.999984	EOBAG000010204991/EOBAG000390064892/EOBAG000190050994/EOBAG001320122884/EOBAG001050024992/EOBAG002310011991/EOBAG002940067991/EOBAG004650001005/EOBAG000560120991/EOBAG000830062894	Dtx3l/Heyl/Ptcra/Psenen/Hey2/Jag1/Notch1/EOBAG004650001005/Psen2/Tle6	rno:498089/rno:313575/rno:116462/rno:292788/rno:155430/rno:29146/rno:25496/rno:406162/rno:81751/rno:299637	10	3	EOBAG001320122884/EOBAG002310011991/EOBAG000830062894	7	EOBAG000010204991/EOBAG000390064892/EOBAG000190050994/EOBAG001050024992/EOBAG002940067991/EOBAG004650001005/EOBAG000560120991
rno05031	Amphetamine addiction	10/1124	51/5725	0.558254	0.999984	EOBAG002470032991/EOBAG000170115991/EOBAG002630014991/EOBAG003220014894/EOBAG000320096991/EOBAG003500007794/EOBAG000150043991/EOBAG001900007894/EOBAG000360044991/EOBAG000140098882	Camk2a/Calml4/Gria1/Prkaca/Grin2c/Jun/Fos/Grin2d/Creb1/Arc	rno:25400/rno:691455/rno:50592/rno:25636/rno:24411/rno:24516/rno:314322/rno:24412/rno:81646/rno:54323	10	5	EOBAG002470032991/EOBAG002630014991/EOBAG003220014894/EOBAG000320096991/EOBAG000360044991	5	EOBAG000170115991/EOBAG003500007794/EOBAG000150043991/EOBAG001900007894/EOBAG000140098882
rno04512	ECM-receptor interaction	14/1124	72/5725	0.563864	0.999984	EOBAG000430061992/EOBAG002320048992/EOBAG000310255991/EOBAG000030206991/EOBAG002320038893/EOBAG000220013991/EOBAG000850034991/EOBAG000410036195/EOBAG003250005991/EOBAG001920038085/EOBAG000580069991/EOBAG004030003991/EOBAG001990024991/EOBAG000050217991	Cd36/Lama5/Itga7/Sdc1/Col9a3/Lamb3/Tnn/EOBAG000410036195/Itga4/EOBAG001920038085/Thbs1/Itgav/Itga8/Sdc4	rno:29184/rno:140433/rno:81008/rno:25216/rno:362285/rno:305078/rno:304913/rno:363457/rno:311144/rno:114489/rno:445442/rno:296456/rno:364786/rno:24771	14	7	EOBAG000430061992/EOBAG002320048992/EOBAG002320038893/EOBAG000220013991/EOBAG000850034991/EOBAG000410036195/EOBAG000580069991	7	EOBAG000310255991/EOBAG000030206991/EOBAG003250005991/EOBAG001920038085/EOBAG004030003991/EOBAG001990024991/EOBAG000050217991
rno00561	Glycerolipid metabolism	9/1124	46/5725	0.563991	0.999984	EOBAG000440005893/EOBAG000200042894/EOBAG003530002991/EOBAG002870004893/EOBAG000530081993/EOBAG000720058994/EOBAG002940069991/EOBAG000040189991/EOBAG001350010991	Mogat1/Gpat3/Aldh7a1/Lpl/Gpat2/Akr1b3/Agpat2/Dgat2/Agpat5	rno:681211/rno:305166/rno:291450/rno:24539/rno:296130/rno:24192/rno:311821/rno:252900/rno:306582	9	6	EOBAG000440005893/EOBAG003530002991/EOBAG000530081993/EOBAG002940069991/EOBAG000040189991/EOBAG001350010991	3	EOBAG000200042894/EOBAG002870004893/EOBAG000720058994
rno05135	Yersinia infection	23/1124	119/5725	0.571146	0.999984	EOBAG002110046991/EOBAG000050172991/EOBAG001070040991/EOBAG000900051991/EOBAG000110069991/EOBAG003250005991/EOBAG000610002994/EOBAG003940004005/EOBAG003500007794/EOBAG000150043991/EOBAG000170128991/EOBAG001220009991/EOBAG000050148991/EOBAG001480021991/EOBAG000530112992/EOBAG000290025991/EOBAG001490021991/EOBAG000830078993/EOBAG000050293991/EOBAG001570002991/EOBAG000260288394/EOBAG000250148195/EOB…	Baiap2/Plcg1/Ptk2b/Rps6ka1/Nfatc3/Itga4/Fyb/EOBAG003940004005/Jun/Fos/Map2k1/Actr3/Src/Rps6ka2/Il1b/Lcp2/Wipf3/Cactin/Nfatc2/Nfkb1/Ccl12/EOBAG000250148195/Ptk2	rno:117542/rno:25738/rno:50646/rno:81771/rno:361400/rno:311144/rno:499537/rno:65172/rno:24516/rno:314322/rno:170851/rno:81732/rno:83805/rno:117269/rno:24494/rno:155918/rno:259242/rno:314641/rno:311658/rno:81736/rno:287562/rno:362298/rno:25614	23	3	EOBAG000050172991/EOBAG000110069991/EOBAG001220009991	20	EOBAG002110046991/EOBAG001070040991/EOBAG000900051991/EOBAG003250005991/EOBAG000610002994/EOBAG003940004005/EOBAG003500007794/EOBAG000150043991/EOBAG000170128991/EOBAG000050148991/EOBAG001480021991/EOBAG000530112992/EOBAG000290025991/EOBAG001490021991/EOBAG000830078993/EOBAG000050293991/EOBAG001570002991/EOBAG000260288394/EOBAG000250148195/EOBAG000140081991
rno05216	Thyroid cancer	7/1124	36/5725	0.578297	0.999984	EOBAG000630096893/EOBAG000110079893/novel.673/EOBAG003000003991/EOBAG000170128991/EOBAG002460003991/EOBAG001360026991	Ccnd1/Cdh1/-/Gadd45a/Map2k1/Ccdc6/Rxrg	rno:58919/rno:83502/rno:293621/rno:25112/rno:170851/rno:691155/rno:83574	7	3	novel.673/EOBAG003000003991/EOBAG001360026991	4	EOBAG000630096893/EOBAG000110079893/EOBAG000170128991/EOBAG002460003991
rno05410	Hypertrophic cardiomyopathy	13/1124	68/5725	0.591763	0.999984	EOBAG000310255991/EOBAG000220072994/EOBAG000320042892/EOBAG001460014893/EOBAG000030043991/EOBAG000320009991/EOBAG003250005991/EOBAG002810044894/EOBAG001920006991/EOBAG001920038085/EOBAG004030003991/EOBAG001500038095/EOBAG001990024991	Itga7/Tgfb2/Cacng4/Des/Slc8a1/Ace/Itga4/Myh7/Cacna2d2/EOBAG001920038085/Itgav/EOBAG001500038095/Itga8	rno:81008/rno:81809/rno:140725/rno:64362/rno:29715/rno:24310/rno:311144/rno:29557/rno:300992/rno:114489/rno:296456/rno:78975/rno:364786	13	4	EOBAG000320042892/EOBAG001460014893/EOBAG001920006991/EOBAG001500038095	9	EOBAG000310255991/EOBAG000220072994/EOBAG000030043991/EOBAG000320009991/EOBAG003250005991/EOBAG002810044894/EOBAG001920038085/EOBAG004030003991/EOBAG001990024991
rno00600	Sphingolipid metabolism	9/1124	47/5725	0.592052	0.999984	EOBAG005500001095/EOBAG004240015991/EOBAG000510054991/EOBAG000120006991/novel.2172/EOBAG000220103994/EOBAG000710033994/EOBAG001630010991/EOBAG000150162991	EOBAG005500001095/Smpd1/B4galt6/Galc/-/Degs1/Smpd2/Asah1/Sgpp1	rno:313339/rno:308909/rno:65196/rno:314360/rno:310849/rno:58970/rno:83537/rno:84431/rno:81536	9	4	EOBAG005500001095/EOBAG000120006991/EOBAG000220103994/EOBAG000150162991	5	EOBAG004240015991/EOBAG000510054991/novel.2172/EOBAG000710033994/EOBAG001630010991
rno04340	Hedgehog signaling pathway	9/1124	47/5725	0.592052	0.999984	EOBAG000040197991/EOBAG000220093892/EOBAG000630096893/EOBAG000520025694/EOBAG003220014894/EOBAG001360003991/EOBAG001620016892/EOBAG002960005991/EOBAG001700016991	Arrb1/Disp1/Ccnd1/Csnk1e/Prkaca/Gpr161/Bcl2/Csnk1g3/Cdon	rno:25387/rno:289338/rno:58919/rno:58822/rno:25636/rno:289180/rno:24224/rno:64823/rno:50938	9	5	EOBAG000220093892/EOBAG003220014894/EOBAG001620016892/EOBAG002960005991/EOBAG001700016991	4	EOBAG000040197991/EOBAG000630096893/EOBAG000520025694/EOBAG001360003991
rno05222	Small cell lung cancer	16/1124	84/5725	0.598182	0.999984	EOBAG002320048992/EOBAG000630096893/EOBAG002370004991/EOBAG000220013991/EOBAG003000003991/EOBAG000410036195/EOBAG001620016892/EOBAG000760019992/EOBAG004030003991/novel.1262/EOBAG001250025991/EOBAG001360026991/EOBAG001570002991/EOBAG000770069794/EOBAG000140081991/EOBAG000770066892	Lama5/Ccnd1/Cdk6/Lamb3/Gadd45a/EOBAG000410036195/Bcl2/Pten/Itgav/-/Rarb/Rxrg/Nfkb1/Birc3/Ptk2/Birc2	rno:140433/rno:58919/rno:114483/rno:305078/rno:25112/rno:363457/rno:24224/rno:50557/rno:296456/rno:499655/rno:24706/rno:83574/rno:81736/rno:78971/rno:25614/rno:60371	16	9	EOBAG002320048992/EOBAG000220013991/EOBAG003000003991/EOBAG000410036195/EOBAG001620016892/EOBAG000760019992/novel.1262/EOBAG001250025991/EOBAG001360026991	7	EOBAG000630096893/EOBAG002370004991/EOBAG004030003991/EOBAG001570002991/EOBAG000770069794/EOBAG000140081991/EOBAG000770066892
rno05012	Parkinson disease	40/1124	209/5725	0.601173	0.999984	EOBAG015770001884/EOBAG002960011991/EOBAG000140168991/novel.2155/EOBAG000830002893/EOBAG066960001095/EOBAG002470032991/EOBAG000170115991/EOBAG000320074992/EOBAG000050350884/EOBAG000780002991/EOBAG000050050994/EOBAG003490024991/EOBAG001450032991/EOBAG004190004994/EOBAG000020227991/EOBAG000050172991/EOBAG004810006991/EOBAG000720001993/EOBAG004590001095/novel.1055/EOBAG002940015894/EOBAG003510013892…	mt-Nd6/Sncaip/Slc39a4/-/Dennd1c/EOBAG066960001095/Camk2a/Calml4/Slc39a11/Atp5e/Map3k5/Cox4i2/Ube2l6/Drd2/Tuba8/Itpr1/Plcg1/Eif2ak3/Gpr37/EOBAG004590001095/-/Tubb4b/Ppif/Prkaca/-/Pink1/Vdac3/Uba7/Hspa5/Ndufa12/Ndufa7/Gnai2/Klc3/Ndufa6/Txn2/Slc39a3/-/Slc39a5/Ndufb7/Psmc6	rno:26192/rno:307309/rno:300051/rno:26195/rno:29213/rno:500929/rno:25400/rno:691455/rno:287796/rno:245958/rno:365057/rno:84683/rno:295704/rno:24318/rno:500377/rno:25262/rno:25738/rno:29702/rno:117549/rno:81678/rno:687508/rno:296554/rno:282819/rno:25636/rno:26198/rno:298575/rno:83532/rno:301000/rno:25617/rno:299739/rno:299643/rno:81664/rno:171549/rno:315167/rno:79462/rno:314637/rno:293453/rno:3628…	40	21	EOBAG002960011991/EOBAG000140168991/EOBAG002470032991/EOBAG000780002991/EOBAG003490024991/EOBAG000020227991/EOBAG000050172991/EOBAG004810006991/EOBAG000720001993/EOBAG002940015894/EOBAG003220014894/EOBAG000570163594/EOBAG000330018992/EOBAG003130040994/EOBAG001920017894/EOBAG003150050991/EOBAG000520088991/EOBAG000830092991/EOBAG000310281992/EOBAG003220005991/EOBAG000860005994	19	EOBAG015770001884/novel.2155/EOBAG000830002893/EOBAG066960001095/EOBAG000170115991/EOBAG000320074992/EOBAG000050350884/EOBAG000050050994/EOBAG001450032991/EOBAG004190004994/EOBAG004590001095/novel.1055/EOBAG003510013892/novel.1480/EOBAG000900137991/EOBAG003610012994/EOBAG001920028991/EOBAG000820068994/novel.1250
rno01522	Endocrine resistance	17/1124	90/5725	0.613551	0.999984	EOBAG000030172991/novel.2112/EOBAG000630096893/novel.1972/novel.673/EOBAG000140049991/EOBAG002310011991/EOBAG003220014894/EOBAG000310060991/EOBAG001620016892/EOBAG002940067991/EOBAG003500007794/EOBAG000150043991/EOBAG000170128991/EOBAG004650001005/EOBAG000050148991/EOBAG000140081991	Adcy3/-/Ccnd1/-/-/Adcy8/Jag1/Prkaca/Adcy6/Bcl2/Notch1/Jun/Fos/Map2k1/EOBAG004650001005/Src/Ptk2	rno:64508/rno:305509/rno:58919/rno:305509/rno:293621/rno:29241/rno:29146/rno:25636/rno:25289/rno:24224/rno:25496/rno:24516/rno:314322/rno:170851/rno:406162/rno:83805/rno:25614	17	5	novel.673/EOBAG000140049991/EOBAG002310011991/EOBAG003220014894/EOBAG001620016892	12	EOBAG000030172991/novel.2112/EOBAG000630096893/novel.1972/EOBAG000310060991/EOBAG002940067991/EOBAG003500007794/EOBAG000150043991/EOBAG000170128991/EOBAG004650001005/EOBAG000050148991/EOBAG000140081991
rno05214	Glioma	13/1124	69/5725	0.614561	0.999984	EOBAG002530009994/EOBAG002470032991/EOBAG000170115991/EOBAG000990013991/EOBAG000630096893/EOBAG002370004991/EOBAG000050172991/EOBAG000220012991/novel.673/EOBAG003000003991/EOBAG000110188991/EOBAG000170128991/EOBAG000760019992	Egf/Camk2a/Calml4/Camk1/Ccnd1/Cdk6/Plcg1/Camk1g/-/Gadd45a/Plcg2/Map2k1/Pten	rno:25313/rno:25400/rno:691455/rno:171503/rno:58919/rno:114483/rno:25738/rno:171358/rno:293621/rno:25112/rno:29337/rno:170851/rno:50557	13	8	EOBAG002470032991/EOBAG000990013991/EOBAG000050172991/EOBAG000220012991/novel.673/EOBAG003000003991/EOBAG000110188991/EOBAG000760019992	5	EOBAG002530009994/EOBAG000170115991/EOBAG000630096893/EOBAG002370004991/EOBAG000170128991
rno00620	Pyruvate metabolism	6/1124	32/5725	0.620774	0.999984	EOBAG000080051991/EOBAG002100022991/EOBAG003530002991/EOBAG000770030991/EOBAG000100119994/EOBAG000110147991	Acot12/Ldhb/Aldh7a1/Acat1/Acat3/Ldhd	rno:170570/rno:24534/rno:291450/rno:25014/rno:365096/rno:307858	6	4	EOBAG003530002991/EOBAG000770030991/EOBAG000100119994/EOBAG000110147991	2	EOBAG000080051991/EOBAG002100022991
rno04130	SNARE interactions in vesicular transport	6/1124	32/5725	0.620774	0.999984	EOBAG000780033991/EOBAG002440057991/EOBAG000810013994/EOBAG000750025894/EOBAG000750024993/EOBAG002490026991	Stx7/Stx3/Gosr2/Vamp8/Vamp5/Vamp4	rno:60466/rno:81802/rno:64154/rno:83730/rno:89818/rno:364033	6	2	EOBAG000780033991/EOBAG000810013994	4	EOBAG002440057991/EOBAG000750025894/EOBAG000750024993/EOBAG002490026991
rno05143	African trypanosomiasis	6/1124	32/5725	0.620774	0.999984	EOBAG002490012992/EOBAG002310002894/EOBAG000580080893/EOBAG000760011991/EOBAG000530112992/EOBAG004150002894	Sele/Plcb4/Plcb2/Fas/Il1b/Ido2	rno:25544/rno:25031/rno:85240/rno:246097/rno:24494/rno:681319	6	2	EOBAG002490012992/EOBAG002310002894	4	EOBAG000580080893/EOBAG000760011991/EOBAG000530112992/EOBAG004150002894
rno05235	PD-L1 expression and PD-1 checkpoint pathway in cancer	15/1124	80/5725	0.624214	0.999984	EOBAG002530009994/EOBAG001780011991/EOBAG000760041991/EOBAG000220041991/EOBAG001320057991/EOBAG000050172991/novel.673/EOBAG000110069991/EOBAG001580016794/EOBAG003500007794/EOBAG000150043991/EOBAG000170128991/EOBAG000760019992/EOBAG000050293991/EOBAG001570002991	Egf/Prkcq/Cd274/Batf3/Nfkbib/Plcg1/-/Nfatc3/Ticam2/Jun/Fos/Map2k1/Pten/Nfatc2/Nfkb1	rno:25313/rno:85420/rno:499342/rno:60462/rno:81525/rno:25738/rno:293621/rno:361400/rno:364867/rno:24516/rno:314322/rno:170851/rno:50557/rno:311658/rno:81736	15	4	EOBAG000050172991/novel.673/EOBAG000110069991/EOBAG000760019992	11	EOBAG002530009994/EOBAG001780011991/EOBAG000760041991/EOBAG000220041991/EOBAG001320057991/EOBAG001580016794/EOBAG003500007794/EOBAG000150043991/EOBAG000170128991/EOBAG000050293991/EOBAG001570002991
rno03020	RNA polymerase	5/1124	27/5725	0.634717	0.999984	EOBAG001390061994/EOBAG000830147991/EOBAG000080080991/EOBAG000520018991/EOBAG001940001994	Crcp/Polr2e/Polr3g/Polr2f/Twistnb	rno:114205/rno:690966/rno:685465/rno:83503/rno:362728	5	1	EOBAG000080080991	4	EOBAG001390061994/EOBAG000830147991/EOBAG000520018991/EOBAG001940001994
rno05032	Morphine addiction	13/1124	70/5725	0.636739	0.999984	EOBAG000030172991/EOBAG000040197991/EOBAG003360030991/novel.2112/EOBAG002660021991/EOBAG000830095005/novel.1972/EOBAG000140049991/EOBAG000920061991/EOBAG003220014894/EOBAG000310060991/EOBAG001920017894/EOBAG001480040991	Adcy3/Arrb1/Gnao1/-/Gabra3/EOBAG000830095005/-/Adcy8/Adora1/Prkaca/Adcy6/Gnai2/Pde10a	rno:64508/rno:25387/rno:50664/rno:305509/rno:24947/rno:58979/rno:305509/rno:29241/rno:29290/rno:25636/rno:25289/rno:81664/rno:63885	13	5	EOBAG002660021991/EOBAG000140049991/EOBAG003220014894/EOBAG001920017894/EOBAG001480040991	8	EOBAG000030172991/EOBAG000040197991/EOBAG003360030991/novel.2112/EOBAG000830095005/novel.1972/EOBAG000920061991/EOBAG000310060991
rno04914	Progesterone-mediated oocyte maturation	16/1124	86/5725	0.638685	0.999984	EOBAG000030172991/novel.2112/EOBAG000040063991/novel.1972/EOBAG000140049991/EOBAG000900051991/EOBAG000730011991/EOBAG003220014894/EOBAG000310060991/EOBAG000600036991/EOBAG000530098994/EOBAG000170128991/EOBAG001920017894/EOBAG000190084394/EOBAG001480021991/EOBAG001920078991	Adcy3/-/Cpeb1/-/Adcy8/Rps6ka1/Cdc26/Prkaca/Adcy6/Mad2l2/Anapc1/Map2k1/Gnai2/HSP90AB1/Rps6ka2/Cdc25a	rno:64508/rno:305509/rno:293056/rno:305509/rno:29241/rno:81771/rno:366381/rno:25636/rno:25289/rno:313702/rno:311412/rno:170851/rno:81664/rno:301252/rno:117269/rno:171102	16	7	EOBAG000140049991/EOBAG000730011991/EOBAG003220014894/EOBAG000600036991/EOBAG000530098994/EOBAG001920017894/EOBAG000190084394	9	EOBAG000030172991/novel.2112/EOBAG000040063991/novel.1972/EOBAG000900051991/EOBAG000310060991/EOBAG000170128991/EOBAG001480021991/EOBAG001920078991
rno00270	Cysteine and methionine metabolism	7/1124	38/5725	0.63942	0.999984	EOBAG005130002991/EOBAG000610025991/EOBAG002100022991/EOBAG000080031994/EOBAG000460017991/EOBAG001200003884/EOBAG000050111991	Mpst/Agxt2/Ldhb/Bhmt/Apip/Mtr/Gss	rno:192172/rno:83784/rno:24534/rno:81508/rno:295961/rno:81522/rno:25458	7	6	EOBAG005130002991/EOBAG000610025991/EOBAG000080031994/EOBAG000460017991/EOBAG001200003884/EOBAG000050111991	1	EOBAG002100022991
rno05152	Tuberculosis	25/1124	134/5725	0.647902	0.999984	novel.600/EOBAG001710008991/EOBAG002470032991/EOBAG003130027994/EOBAG000170115991/EOBAG001470062991/EOBAG000220072994/EOBAG000630051994/EOBAG000630115893/EOBAG001740026994/EOBAG004190007993/EOBAG042100001095/EOBAG011460002994/EOBAG008460001894/EOBAG001620016892/EOBAG001770089095/EOBAG004060002991/EOBAG000070285994/EOBAG000050282894/EOBAG000050148991/novel.264/EOBAG000530112992/EOBAG000560007994/E…	-/Atp6v0a4/Camk2a/Cd209b/Calml4/Tnfrsf1a/Tgfb2/Ctsd/Tcirg1/Ripk2/Bid/EOBAG042100001095/H2-Aa/H2-Oa/Bcl2/EOBAG001770089095/Mrc1/Atp6v0a2/Cebpb/Src/-/Il1b/Fcgr2b/Nfkb1/Creb1	rno:25441/rno:296981/rno:25400/rno:288378/rno:691455/rno:25625/rno:81809/rno:171293/rno:293650/rno:362491/rno:64625/rno:309622/rno:309621/rno:24984/rno:24224/rno:24986/rno:291327/rno:116455/rno:24253/rno:83805/rno:54243/rno:24494/rno:289211/rno:81736/rno:81646	25	7	EOBAG001710008991/EOBAG002470032991/EOBAG042100001095/EOBAG001620016892/EOBAG004060002991/EOBAG000070285994/EOBAG000360044991	18	novel.600/EOBAG003130027994/EOBAG000170115991/EOBAG001470062991/EOBAG000220072994/EOBAG000630051994/EOBAG000630115893/EOBAG001740026994/EOBAG004190007993/EOBAG011460002994/EOBAG008460001894/EOBAG001770089095/EOBAG000050282894/EOBAG000050148991/novel.264/EOBAG000530112992/EOBAG000560007994/EOBAG001570002991
rno04137	Mitophagy - animal	11/1124	60/5725	0.651823	0.999984	EOBAG000100010991/EOBAG001820030991/EOBAG004810006991/novel.673/EOBAG000250123892/EOBAG003330009991/EOBAG000310031991/EOBAG000900137991/EOBAG003500007794/EOBAG000050148991/EOBAG000260053894	Cited2/Fundc1/Eif2ak3/-/Atg9b/Mras/Bnip3/Pink1/Jun/Src/Gabarap	rno:114490/rno:363442/rno:29702/rno:293621/rno:499973/rno:25482/rno:84480/rno:298575/rno:24516/rno:83805/rno:58974	11	4	EOBAG001820030991/EOBAG004810006991/novel.673/EOBAG000260053894	7	EOBAG000100010991/EOBAG000250123892/EOBAG003330009991/EOBAG000310031991/EOBAG000900137991/EOBAG003500007794/EOBAG000050148991
rno04721	Synaptic vesicle cycle	11/1124	60/5725	0.651823	0.999984	EOBAG001710008991/EOBAG000250088994/EOBAG000630115893/EOBAG002440057991/EOBAG000260211991/EOBAG003340024793/EOBAG003930037991/EOBAG000020115991/EOBAG000070285994/EOBAG004190003994/EOBAG001880035991	Atp6v0a4/Atp6v0e/Tcirg1/Stx3/Slc6a4/Unc13a/Napa/Cplx2/Atp6v0a2/Slc6a12/Slc1a7	rno:296981/rno:436582/rno:293650/rno:81802/rno:25553/rno:64829/rno:140673/rno:116657/rno:116455/rno:171163/rno:366432	11	4	EOBAG001710008991/EOBAG003930037991/EOBAG000070285994/EOBAG004190003994	7	EOBAG000250088994/EOBAG000630115893/EOBAG002440057991/EOBAG000260211991/EOBAG003340024793/EOBAG000020115991/EOBAG001880035991
rno05412	Arrhythmogenic right ventricular cardiomyopathy	11/1124	60/5725	0.651823	0.999984	EOBAG000510056991/EOBAG000310255991/EOBAG000320042892/EOBAG001460014893/EOBAG001200005894/EOBAG000030043991/EOBAG003250005991/EOBAG001920006991/EOBAG001920038085/EOBAG004030003991/EOBAG001990024991	Dsg2/Itga7/Cacng4/Des/Actn2/Slc8a1/Itga4/Cacna2d2/EOBAG001920038085/Itgav/Itga8	rno:307562/rno:81008/rno:140725/rno:64362/rno:291245/rno:29715/rno:311144/rno:300992/rno:114489/rno:296456/rno:364786	11	4	EOBAG000320042892/EOBAG001460014893/EOBAG001200005894/EOBAG001920006991	7	EOBAG000510056991/EOBAG000310255991/EOBAG000030043991/EOBAG003250005991/EOBAG001920038085/EOBAG004030003991/EOBAG001990024991
rno00514	Other types of O-glycan biosynthesis	6/1124	33/5725	0.652408	0.999984	EOBAG003320004991/EOBAG000680117994/EOBAG002860004991/EOBAG000050036991/EOBAG001970005694/EOBAG001200051894	St6gal1/Galnt12/Plod3/Pofut1/Wbscr17/Galnt2	rno:25197/rno:313233/rno:288583/rno:311551/rno:288611/rno:292090	6	4	EOBAG003320004991/EOBAG000680117994/EOBAG002860004991/EOBAG001200051894	2	EOBAG000050036991/EOBAG001970005694
rno04216	Ferroptosis	6/1124	33/5725	0.652408	0.999984	EOBAG000620066991/EOBAG000820051991/EOBAG000310168994/EOBAG003610012994/EOBAG000050111991/EOBAG001910005991	Tfrc/Hmox1/Pcbp2/Vdac3/Gss/Steap3	rno:64678/rno:24451/rno:363005/rno:83532/rno:25458/rno:170824	6	2	EOBAG000310168994/EOBAG000050111991	4	EOBAG000620066991/EOBAG000820051991/EOBAG003610012994/EOBAG001910005991
rno04962	Vasopressin-regulated water reabsorption	6/1124	33/5725	0.652408	0.999984	EOBAG000030172991/EOBAG000680014991/EOBAG003220014894/EOBAG000310060991/EOBAG000070149991/EOBAG000360044991	Adcy3/Aqp3/Prkaca/Adcy6/Dynll1/Creb1	rno:64508/rno:65133/rno:25636/rno:25289/rno:58945/rno:81646	6	3	EOBAG003220014894/EOBAG000070149991/EOBAG000360044991	3	EOBAG000030172991/EOBAG000680014991/EOBAG000310060991
rno04977	Vitamin digestion and absorption	4/1124	22/5725	0.652706	0.999984	EOBAG000700111991/EOBAG004330001095/EOBAG000260246991/EOBAG002450049992	Tcn2/EOBAG004330001095/Slc46a1/Mmachc	rno:64365/rno:24565/rno:303333/rno:313520	4	1	EOBAG002450049992	3	EOBAG000700111991/EOBAG004330001095/EOBAG000260246991
rno04961	Endocrine and other factor-regulated calcium reabsorption	8/1124	44/5725	0.655854	0.999984	EOBAG000120081991/EOBAG001900098994/EOBAG002310002894/EOBAG000030043991/EOBAG000580080893/EOBAG000540078991/EOBAG003220014894/EOBAG000310060991	Bdkrb2/Klk1/Plcb4/Slc8a1/Plcb2/Calb1/Prkaca/Adcy6	rno:25245/rno:292866/rno:25031/rno:29715/rno:85240/rno:83839/rno:25636/rno:25289	8	4	EOBAG000120081991/EOBAG002310002894/EOBAG000540078991/EOBAG003220014894	4	EOBAG001900098994/EOBAG000030043991/EOBAG000580080893/EOBAG000310060991
rno04024	cAMP signaling pathway	30/1124	161/5725	0.658511	0.999984	EOBAG000030172991/EOBAG002470032991/novel.2112/EOBAG000170115991/EOBAG002630014991/EOBAG001450032991/EOBAG002340005991/EOBAG000040175991/novel.1972/EOBAG000530055892/EOBAG000090190991/EOBAG000140049991/EOBAG000920061991/EOBAG003220014894/EOBAG000310060991/EOBAG000650052991/EOBAG000320096991/EOBAG003500007794/EOBAG001800029095/EOBAG000150043991/EOBAG000170128991/EOBAG002380021991/EOBAG001920017894…	Adcy3/Camk2a/-/Calml4/Gria1/Drd2/Sstr1/Pak1/-/Cnga3/Plce1/Adcy8/Adora1/Prkaca/Adcy6/Acox3/Grin2c/Jun/EOBAG001800029095/Fos/Map2k1/Oxt/Gnai2/Pde10a/Bdnf/Grin2d/Nfkb1/Creb1/Arap3/Rap1a	rno:64508/rno:25400/rno:305509/rno:691455/rno:50592/rno:24318/rno:25033/rno:29431/rno:305509/rno:85257/rno:114633/rno:29241/rno:29290/rno:25636/rno:25289/rno:83522/rno:24411/rno:24516/rno:24603/rno:314322/rno:170851/rno:25504/rno:81664/rno:63885/rno:24225/rno:24412/rno:81736/rno:81646/rno:361314/rno:295347	30	13	EOBAG002470032991/EOBAG002630014991/EOBAG002340005991/EOBAG000040175991/EOBAG000090190991/EOBAG000140049991/EOBAG003220014894/EOBAG000320096991/EOBAG001920017894/EOBAG001480040991/EOBAG000460059991/EOBAG000360044991/EOBAG001090035992	17	EOBAG000030172991/novel.2112/EOBAG000170115991/EOBAG001450032991/novel.1972/EOBAG000530055892/EOBAG000920061991/EOBAG000310060991/EOBAG000650052991/EOBAG003500007794/EOBAG001800029095/EOBAG000150043991/EOBAG000170128991/EOBAG002380021991/EOBAG001900007894/EOBAG001570002991/EOBAG000300120993
rno05134	Legionellosis	7/1124	39/5725	0.667975	0.999984	EOBAG001730037994/EOBAG000310031991/EOBAG001860011991/novel.264/EOBAG000530112992/EOBAG001570002991/novel.1220	Cxcl5/Bnip3/Sar1b/-/Il1b/Nfkb1/-	rno:81503/rno:84480/rno:287276/rno:54243/rno:24494/rno:81736/rno:81503	7	3	EOBAG001730037994/EOBAG001860011991/novel.1220	4	EOBAG000310031991/novel.264/EOBAG000530112992/EOBAG001570002991
rno04650	Natural killer cell mediated cytotoxicity	14/1124	77/5725	0.671506	0.999984	novel.600/EOBAG000050172991/EOBAG000040175991/novel.673/EOBAG001070040991/EOBAG000130075991/EOBAG004190007993/EOBAG000670003992/EOBAG000110188991/EOBAG000760011991/EOBAG000170128991/EOBAG001360039994/EOBAG000290025991/EOBAG000050293991	-/Plcg1/Pak1/-/Ptk2b/Tnfsf10/Bid/Ifnar2/Plcg2/Fas/Map2k1/Sh2d1b1/Lcp2/Nfatc2	rno:25441/rno:25738/rno:29431/rno:293621/rno:50646/rno:246775/rno:64625/rno:686326/rno:29337/rno:246097/rno:170851/rno:501869/rno:155918/rno:311658	14	5	EOBAG000050172991/EOBAG000040175991/novel.673/EOBAG000670003992/EOBAG000110188991	9	novel.600/EOBAG001070040991/EOBAG000130075991/EOBAG004190007993/EOBAG000760011991/EOBAG000170128991/EOBAG001360039994/EOBAG000290025991/EOBAG000050293991
rno00010	Glycolysis / Gluconeogenesis	8/1124	45/5725	0.681952	0.999984	EOBAG002720018994/EOBAG000590026894/EOBAG000700066892/EOBAG002100022991/EOBAG003530002991/EOBAG000630120694/EOBAG000260085994/EOBAG000030056991	Fbp2/Hk1/Gck/Ldhb/Aldh7a1/Aldh3b2/Eno3/Galm	rno:114508/rno:25058/rno:24385/rno:24534/rno:291450/rno:688778/rno:25438/rno:313843	8	3	EOBAG003530002991/EOBAG000260085994/EOBAG000030056991	5	EOBAG002720018994/EOBAG000590026894/EOBAG000700066892/EOBAG002100022991/EOBAG000630120694
rno04936	Alcoholic liver disease	20/1124	110/5725	0.687953	0.999984	EOBAG001470062991/EOBAG000780002991/EOBAG000350077991/EOBAG000900115991/EOBAG000630096893/EOBAG000830242991/EOBAG000310001991/EOBAG001730037994/EOBAG003930030893/EOBAG000650052991/EOBAG003530002991/EOBAG000760011991/EOBAG000090114095/EOBAG000900116991/EOBAG000530112992/EOBAG000900117993/EOBAG001570002991/EOBAG001500038095/novel.1220/EOBAG000260056991	Tnfrsf1a/Map3k5/Srebf1/C1qb/Ccnd1/Adipor2/Cyp2e1/Cxcl5/C5ar1/Acox3/Aldh7a1/Fas/EOBAG000090114095/C1qc/Il1b/C1qa/Nfkb1/EOBAG001500038095/-/Acadvl	rno:25625/rno:365057/rno:78968/rno:29687/rno:58919/rno:312670/rno:25086/rno:81503/rno:113959/rno:83522/rno:291450/rno:246097/rno:83792/rno:362634/rno:24494/rno:298566/rno:81736/rno:78975/rno:81503/rno:25363	20	8	EOBAG000780002991/EOBAG000310001991/EOBAG001730037994/EOBAG003530002991/EOBAG000090114095/EOBAG001500038095/novel.1220/EOBAG000260056991	12	EOBAG001470062991/EOBAG000350077991/EOBAG000900115991/EOBAG000630096893/EOBAG000830242991/EOBAG003930030893/EOBAG000650052991/EOBAG000760011991/EOBAG000900116991/EOBAG000530112992/EOBAG000900117993/EOBAG001570002991
rno00500	Starch and sucrose metabolism	5/1124	29/5725	0.699906	0.999984	EOBAG002110035991/EOBAG000590026894/EOBAG000700066892/EOBAG000250001005/EOBAG000470023894	Gaa/Hk1/Gck/EOBAG000250001005/Gba3	rno:367562/rno:25058/rno:24385/rno:103690059/rno:289687	5	0		5	EOBAG002110035991/EOBAG000590026894/EOBAG000700066892/EOBAG000250001005/EOBAG000470023894
rno04114	Oocyte meiosis	19/1124	106/5725	0.710085	0.999984	EOBAG000030172991/EOBAG002470032991/novel.2112/EOBAG000170115991/EOBAG000040063991/EOBAG000020227991/novel.1972/EOBAG000140049991/EOBAG000900051991/EOBAG004590001095/EOBAG000730011991/EOBAG003220014894/EOBAG000310060991/EOBAG000600036991/EOBAG000530098994/EOBAG000170128991/EOBAG001480021991/EOBAG003180005991/EOBAG000050203991	Adcy3/Camk2a/-/Calml4/Cpeb1/Itpr1/-/Adcy8/Rps6ka1/EOBAG004590001095/Cdc26/Prkaca/Adcy6/Mad2l2/Anapc1/Map2k1/Rps6ka2/Smc1a/Ywhab	rno:64508/rno:25400/rno:305509/rno:691455/rno:293056/rno:25262/rno:305509/rno:29241/rno:81771/rno:81678/rno:366381/rno:25636/rno:25289/rno:313702/rno:311412/rno:170851/rno:117269/rno:63996/rno:56011	19	8	EOBAG002470032991/EOBAG000020227991/EOBAG000140049991/EOBAG000730011991/EOBAG003220014894/EOBAG000600036991/EOBAG000530098994/EOBAG003180005991	11	EOBAG000030172991/novel.2112/EOBAG000170115991/EOBAG000040063991/novel.1972/EOBAG000900051991/EOBAG004590001095/EOBAG000310060991/EOBAG000170128991/EOBAG001480021991/EOBAG000050203991
rno05171	Coronavirus disease - COVID-19	30/1124	165/5725	0.713171	0.999984	EOBAG001610003894/EOBAG000640040994/EOBAG002540003991/EOBAG001470062991/EOBAG000900115991/EOBAG000990051994/EOBAG000320082992/EOBAG001320057991/EOBAG000050172991/EOBAG001790049005/EOBAG004180016994/EOBAG003930030893/EOBAG000320009991/EOBAG001470029994/EOBAG000670003992/EOBAG002450034994/EOBAG000110188991/EOBAG001470027994/EOBAG001500040991/EOBAG005500002994/EOBAG003500007794/EOBAG000150043991/EOB…	Mbl1/Tmprss2/Ace2/Tnfrsf1a/C1qb/Rpl32/Rpl38/Nfkbib/Plcg1/EOBAG001790049005/Cxcl10/C5ar1/Ace/C1s1/Ifnar2/Rps8/Plcg2/C1ra/C8a/Rps6/Jun/Fos/C1qc/C7/Il1b/C1qa/Nfkb1/Rpl17/Ccl12/Oas3	rno:24548/rno:156435/rno:302668/rno:25625/rno:29687/rno:28298/rno:689284/rno:81525/rno:25738/rno:103692831/rno:245920/rno:113959/rno:24310/rno:192262/rno:686326/rno:65136/rno:29337/rno:312705/rno:298288/rno:29304/rno:24516/rno:314322/rno:362634/rno:117517/rno:24494/rno:298566/rno:81736/rno:291434/rno:287562/rno:494202	30	10	EOBAG002540003991/EOBAG000050172991/EOBAG001470029994/EOBAG000670003992/EOBAG002450034994/EOBAG000110188991/EOBAG001470027994/EOBAG005500002994/EOBAG003950002991/EOBAG000370019994	20	EOBAG001610003894/EOBAG000640040994/EOBAG001470062991/EOBAG000900115991/EOBAG000990051994/EOBAG000320082992/EOBAG001320057991/EOBAG001790049005/EOBAG004180016994/EOBAG003930030893/EOBAG000320009991/EOBAG001500040991/EOBAG003500007794/EOBAG000150043991/EOBAG000900116991/EOBAG000530112992/EOBAG000900117993/EOBAG001570002991/EOBAG000260288394/EOBAG000070078792
rno00730	Thiamine metabolism	2/1124	12/5725	0.714876	0.999984	EOBAG001200030992/EOBAG000900131894	Ntpcr/Alpl	rno:361443/rno:25586	2	0		2	EOBAG001200030992/EOBAG000900131894
rno00534	Glycosaminoglycan biosynthesis - heparan sulfate / heparin	3/1124	18/5725	0.716234	0.999984	EOBAG000650097991/EOBAG000180013994/EOBAG003210006991	Hs3st1/Hs2st1/Xylt1	rno:84406/rno:292155/rno:64133	3	1	EOBAG000650097991	2	EOBAG000180013994/EOBAG003210006991
rno04920	Adipocytokine signaling pathway	11/1124	63/5725	0.717237	0.999984	EOBAG000430061992/EOBAG001780011991/EOBAG001470062991/EOBAG001320057991/EOBAG000830242991/EOBAG000600023991/EOBAG002110012992/EOBAG000830016794/EOBAG001360026991/EOBAG001570002991/EOBAG001500038095	Cd36/Prkcq/Tnfrsf1a/Nfkbib/Adipor2/Tnfrsf1b/Socs3/Acsbg2/Rxrg/Nfkb1/EOBAG001500038095	rno:29184/rno:85420/rno:25625/rno:81525/rno:312670/rno:156767/rno:89829/rno:301120/rno:83574/rno:81736/rno:78975	11	5	EOBAG000430061992/EOBAG000600023991/EOBAG000830016794/EOBAG001360026991/EOBAG001500038095	6	EOBAG001780011991/EOBAG001470062991/EOBAG001320057991/EOBAG000830242991/EOBAG002110012992/EOBAG001570002991
rno05162	Measles	20/1124	112/5725	0.719879	0.999984	EOBAG003130027994/EOBAG000630096893/EOBAG002370004991/EOBAG001320057991/EOBAG004810006991/EOBAG000600120894/EOBAG004190007993/EOBAG005130005991/EOBAG000670003992/EOBAG001620016892/EOBAG003500007794/EOBAG000760011991/EOBAG000150043991/EOBAG000530112992/EOBAG000560007994/EOBAG001570002991/EOBAG003340025991/EOBAG001780016991/EOBAG000790015991/EOBAG000070078792	Cd209b/Ccnd1/Cdk6/Nfkbib/Eif2ak3/Trp73/Bid/Il2rb/Ifnar2/Bcl2/Jun/Fas/Fos/Il1b/Fcgr2b/Nfkb1/Jak3/Il2ra/Eif3h/Oas3	rno:288378/rno:58919/rno:114483/rno:81525/rno:29702/rno:362675/rno:64625/rno:25746/rno:686326/rno:24224/rno:24516/rno:246097/rno:314322/rno:24494/rno:289211/rno:81736/rno:25326/rno:25704/rno:299899/rno:494202	20	4	EOBAG004810006991/EOBAG000670003992/EOBAG001620016892/EOBAG000790015991	16	EOBAG003130027994/EOBAG000630096893/EOBAG002370004991/EOBAG001320057991/EOBAG000600120894/EOBAG004190007993/EOBAG005130005991/EOBAG003500007794/EOBAG000760011991/EOBAG000150043991/EOBAG000530112992/EOBAG000560007994/EOBAG001570002991/EOBAG003340025991/EOBAG001780016991/EOBAG000070078792
rno05206	MicroRNAs in cancer	25/1124	140/5725	0.735924	0.999984	EOBAG000220072994/EOBAG003050025994/EOBAG000630096893/EOBAG002370004991/EOBAG000050172991/EOBAG001120013991/EOBAG004330001095/novel.673/EOBAG000050306991/EOBAG000820051991/EOBAG000850034991/EOBAG000590080991/EOBAG000810010892/EOBAG000110188991/EOBAG001620016892/EOBAG002940067991/EOBAG000170128991/EOBAG000760019992/EOBAG004650001005/EOBAG000820041991/EOBAG000420015991/EOBAG000580069991/EOBAG001570…	Tgfb2/Ccng1/Ccnd1/Cdk6/Plcg1/Spry1/EOBAG004330001095/-/Cyp24a1/Hmox1/Tnn/Plau/Wnt3/Plcg2/Bcl2/Notch1/Map2k1/Pten/EOBAG004650001005/Timp3/St14/Thbs1/Nfkb1/Fgfr3/Cdc25a	rno:81809/rno:25405/rno:58919/rno:114483/rno:25738/rno:306141/rno:24565/rno:293621/rno:25279/rno:24451/rno:304913/rno:25619/rno:24882/rno:29337/rno:24224/rno:25496/rno:170851/rno:50557/rno:406162/rno:25358/rno:114093/rno:445442/rno:81736/rno:84489/rno:171102	25	10	EOBAG003050025994/EOBAG000050172991/novel.673/EOBAG000050306991/EOBAG000850034991/EOBAG000810010892/EOBAG000110188991/EOBAG001620016892/EOBAG000760019992/EOBAG000580069991	15	EOBAG000220072994/EOBAG000630096893/EOBAG002370004991/EOBAG001120013991/EOBAG004330001095/EOBAG000820051991/EOBAG000590080991/EOBAG002940067991/EOBAG000170128991/EOBAG004650001005/EOBAG000820041991/EOBAG000420015991/EOBAG001570002991/EOBAG000650024893/EOBAG001920078991
rno00565	Ether lipid metabolism	6/1124	36/5725	0.737052	0.999984	EOBAG000190104991/EOBAG000580118994/EOBAG000790003991/EOBAG019180001195/EOBAG000900148991/EOBAG001550008991	Pla2g7/Pla2g4b/Enpp2/EOBAG019180001195/Pla2g5/Chpt1	rno:301265/rno:311341/rno:84050/rno:29692/rno:29354/rno:362866	6	3	EOBAG000190104991/EOBAG000790003991/EOBAG001550008991	3	EOBAG000580118994/EOBAG019180001195/EOBAG000900148991
rno03440	Homologous recombination	6/1124	36/5725	0.737052	0.999984	EOBAG000360072991/EOBAG001860034994/EOBAG000040052991/EOBAG000630188991/EOBAG003160010994/EOBAG003340005991	Bard1/Rad50/Blm/Mus81/Brcc3/Babam1	rno:64557/rno:64012/rno:308755/rno:293678/rno:316794/rno:290631	6	3	EOBAG000360072991/EOBAG001860034994/EOBAG003160010994	3	EOBAG000040052991/EOBAG000630188991/EOBAG003340005991
rno04390	Hippo signaling pathway	24/1124	135/5725	0.74104	0.999984	EOBAG001100011992/EOBAG001480029494/EOBAG002050011991/EOBAG000220072994/EOBAG000630096893/EOBAG000110079893/EOBAG000490021991/EOBAG000050321893/EOBAG000600120894/EOBAG000520025694/EOBAG000810010892/EOBAG003480001991/EOBAG000140136991/EOBAG000150141991/EOBAG000320119991/EOBAG000100055991/EOBAG002410019991/EOBAG000600139991/EOBAG000770069794/EOBAG001900047991/EOBAG000770066892/EOBAG000050203991/EOB…	Bmp6/FRMD1/Fzd6/Tgfb2/Ccnd1/Cdh1/Wnt2/Bmp7/Trp73/Csnk1e/Wnt3/Tgfbr2/Scrib/Mpp5/Llgl2/Lats1/Sav1/Prkcz/Birc3/Tead2/Birc2/Ywhab/Nkd1/Bmp4	rno:25644/rno:689709/rno:282581/rno:81809/rno:58919/rno:83502/rno:114487/rno:85272/rno:362675/rno:58822/rno:24882/rno:81810/rno:362938/rno:314259/rno:360661/rno:308265/rno:299116/rno:25522/rno:78971/rno:308582/rno:60371/rno:56011/rno:364952/rno:25296	24	8	EOBAG001480029494/EOBAG002050011991/EOBAG000810010892/EOBAG000140136991/EOBAG000100055991/EOBAG000600139991/EOBAG001900047991/EOBAG000860014991	16	EOBAG001100011992/EOBAG000220072994/EOBAG000630096893/EOBAG000110079893/EOBAG000490021991/EOBAG000050321893/EOBAG000600120894/EOBAG000520025694/EOBAG003480001991/EOBAG000150141991/EOBAG000320119991/EOBAG002410019991/EOBAG000770069794/EOBAG000770066892/EOBAG000050203991/EOBAG000980015991
rno04260	Cardiac muscle contraction	10/1124	59/5725	0.748019	0.999984	EOBAG015770001884/novel.2155/EOBAG000320042892/EOBAG000050050994/EOBAG001900043991/EOBAG000030043991/novel.1055/novel.1480/EOBAG002810044894/EOBAG001920006991	mt-Nd6/-/Cacng4/Cox4i2/Hrc/Slc8a1/-/-/Myh7/Cacna2d2	rno:26192/rno:26195/rno:140725/rno:84683/rno:292905/rno:29715/rno:687508/rno:26198/rno:29557/rno:300992	10	2	EOBAG000320042892/EOBAG001920006991	8	EOBAG015770001884/novel.2155/EOBAG000050050994/EOBAG001900043991/EOBAG000030043991/novel.1055/novel.1480/EOBAG002810044894
rno00512	Mucin type O-glycan biosynthesis	3/1124	19/5725	0.751339	0.999984	EOBAG000680117994/EOBAG001970005694/EOBAG001200051894	Galnt12/Wbscr17/Galnt2	rno:313233/rno:288611/rno:292090	3	2	EOBAG000680117994/EOBAG001200051894	1	EOBAG001970005694
rno04964	Proximal tubule bicarbonate reclamation	3/1124	19/5725	0.751339	0.999984	EOBAG001490008991/EOBAG001740012994/EOBAG001730026991	Aqp1/Car2/Slc4a4	rno:25240/rno:54231/rno:84484	3	0		3	EOBAG001490008991/EOBAG001740012994/EOBAG001730026991
rno04261	Adrenergic signaling in cardiomyocytes	22/1124	125/5725	0.751955	0.999984	EOBAG000030172991/EOBAG000660122991/EOBAG002470032991/novel.2112/EOBAG000170115991/EOBAG000320042892/EOBAG000430019991/EOBAG002310002894/novel.2020/novel.1972/EOBAG000140049991/EOBAG000030043991/EOBAG000580080893/EOBAG003220014894/EOBAG000280010794/EOBAG000310060991/EOBAG002810044894/EOBAG001620016892/EOBAG001920006991/EOBAG001920017894/EOBAG000360044991/EOBAG006050024594	Adcy3/Scn5a/Camk2a/-/Calml4/Cacng4/Pik3cg/Plcb4/-/-/Adcy8/Slc8a1/Plcb2/Prkaca/Scn7a/Adcy6/Myh7/Bcl2/Cacna2d2/Gnai2/Creb1/PPP2R3B	rno:64508/rno:25665/rno:25400/rno:305509/rno:691455/rno:140725/rno:298947/rno:25031/rno:362739/rno:305509/rno:29241/rno:29715/rno:85240/rno:25636/rno:64155/rno:25289/rno:29557/rno:24224/rno:300992/rno:81664/rno:81646/rno:363122	22	10	EOBAG002470032991/EOBAG000320042892/EOBAG002310002894/EOBAG000140049991/EOBAG003220014894/EOBAG000280010794/EOBAG001620016892/EOBAG001920006991/EOBAG001920017894/EOBAG000360044991	12	EOBAG000030172991/EOBAG000660122991/novel.2112/EOBAG000170115991/EOBAG000430019991/novel.2020/novel.1972/EOBAG000030043991/EOBAG000580080893/EOBAG000310060991/EOBAG002810044894/EOBAG006050024594
rno05205	Proteoglycans in cancer	32/1124	179/5725	0.753957	0.999984	EOBAG002470032991/EOBAG002050011991/EOBAG000220072994/EOBAG000610047992/EOBAG000630096893/EOBAG000030206991/EOBAG000020227991/EOBAG000050172991/EOBAG000540035993/EOBAG000490021991/EOBAG000040175991/EOBAG000090190991/novel.673/EOBAG000010190991/EOBAG000590080991/EOBAG003330009991/EOBAG000810010892/EOBAG004590001095/EOBAG003150014991/EOBAG003220014894/EOBAG000110188991/EOBAG000330037991/EOBAG000200…	Camk2a/Fzd6/Tgfb2/Drosha/Ccnd1/Sdc1/Itpr1/Plcg1/Sdc2/Wnt2/Pak1/Plce1/-/Hcls1/Plau/Mras/Wnt3/EOBAG004590001095/Plaur/Prkaca/Plcg2/Dcn/Hpse/Rps6/Fas/Map2k1/Timp3/Src/Thbs1/Itgav/Ptk2/Sdc4	rno:25400/rno:282581/rno:81809/rno:310159/rno:58919/rno:25216/rno:25262/rno:25738/rno:25615/rno:114487/rno:29431/rno:114633/rno:293621/rno:288077/rno:25619/rno:25482/rno:24882/rno:81678/rno:50692/rno:25636/rno:29337/rno:29139/rno:64537/rno:29304/rno:246097/rno:170851/rno:25358/rno:83805/rno:445442/rno:296456/rno:25614/rno:24771	32	15	EOBAG002470032991/EOBAG002050011991/EOBAG000610047992/EOBAG000020227991/EOBAG000050172991/EOBAG000540035993/EOBAG000040175991/EOBAG000090190991/novel.673/EOBAG000810010892/EOBAG003220014894/EOBAG000110188991/EOBAG000330037991/EOBAG005500002994/EOBAG000580069991	17	EOBAG000220072994/EOBAG000630096893/EOBAG000030206991/EOBAG000490021991/EOBAG000010190991/EOBAG000590080991/EOBAG003330009991/EOBAG004590001095/EOBAG003150014991/EOBAG000200037991/EOBAG000760011991/EOBAG000170128991/EOBAG000820041991/EOBAG000050148991/EOBAG004030003991/EOBAG000140081991/EOBAG000050217991
rno03030	DNA replication	5/1124	31/5725	0.756567	0.999984	EOBAG000870010991/EOBAG000480043994/EOBAG003940007991/EOBAG001950010894/EOBAG001140030994	Pola1/Rnaseh1/Rfc2/Mcm4/Rnaseh2b	rno:85241/rno:298933/rno:116468/rno:29728/rno:361056	5	4	EOBAG000870010991/EOBAG000480043994/EOBAG001950010894/EOBAG001140030994	1	EOBAG003940007991
rno04664	Fc epsilon RI signaling pathway	9/1124	54/5725	0.760019	0.999984	novel.600/EOBAG000580118994/EOBAG000040163994/EOBAG000050172991/novel.673/EOBAG000440083991/EOBAG000110188991/EOBAG000170128991/EOBAG000290025991	-/Pla2g4b/Gab2/Plcg1/-/Inpp5d/Plcg2/Map2k1/Lcp2	rno:25441/rno:311341/rno:84477/rno:25738/rno:293621/rno:54259/rno:29337/rno:170851/rno:155918	9	3	EOBAG000050172991/novel.673/EOBAG000110188991	6	novel.600/EOBAG000580118994/EOBAG000040163994/EOBAG000440083991/EOBAG000170128991/EOBAG000290025991
rno05200	Pathways in cancer	80/1124	434/5725	0.761831	0.999984	EOBAG000110095991/EOBAG002530009994/EOBAG000040089992/EOBAG000030172991/EOBAG000120081991/EOBAG000390064892/EOBAG002320048992/EOBAG001320068892/EOBAG008380001095/EOBAG001090070994/EOBAG002470032991/novel.2112/EOBAG000170115991/EOBAG000700150894/EOBAG002050011991/EOBAG000220072994/EOBAG000060095991/EOBAG000630096893/EOBAG002370004991/EOBAG001090075095/EOBAG000830095005/EOBAG000110079893/EOBAG00231…	Nqo1/Egf/Arnt2/Adcy3/Bdkrb2/Heyl/Lama5/Rasgrp4/EOBAG008380001095/Gstm5/Camk2a/-/Calml4/Gstt4/Fzd6/Tgfb2/Kit/Ccnd1/Cdk6/EOBAG001090075095/EOBAG000830095005/Cdh1/Plcb4/Plcg1/Wnt2/Il12rb1/-/Hey2/-/Adcy8/Bid/Lamb3/Gadd45a/Plcb2/Jag1/Il2rb/Hmox1/Wnt3/EOBAG000410036195/Mgst1/Ifnar2/Gstt2/Tgfbr2/Msh2/Prkaca/Il4ra/Epas1/Adcy6/Plcg2/Bcl2/Gna12/Ralgds/Arnt/Notch1/Jun/Fas/Fos/Map2k1/Pten/EOBAG004650001005/G…	rno:24314/rno:25313/rno:25243/rno:64508/rno:25245/rno:313575/rno:140433/rno:170668/rno:24422/rno:64352/rno:25400/rno:305509/rno:691455/rno:686922/rno:282581/rno:81809/rno:64030/rno:58919/rno:114483/rno:24424/rno:58979/rno:83502/rno:25031/rno:25738/rno:114487/rno:171333/rno:305509/rno:155430/rno:293621/rno:29241/rno:64625/rno:305078/rno:25112/rno:85240/rno:29146/rno:25746/rno:24451/rno:24882/rno:3…	80	34	EOBAG000110095991/EOBAG000120081991/EOBAG002320048992/EOBAG001090070994/EOBAG002470032991/EOBAG002050011991/EOBAG001090075095/EOBAG002310002894/EOBAG000050172991/novel.673/EOBAG000140049991/EOBAG000220013991/EOBAG003000003991/EOBAG002310011991/EOBAG000810010892/EOBAG000410036195/EOBAG001190011991/EOBAG000670003992/EOBAG001450017991/EOBAG003220014894/EOBAG000110188991/EOBAG001620016892/EOBAG001290…	46	EOBAG002530009994/EOBAG000040089992/EOBAG000030172991/EOBAG000390064892/EOBAG001320068892/EOBAG008380001095/novel.2112/EOBAG000170115991/EOBAG000700150894/EOBAG000220072994/EOBAG000060095991/EOBAG000630096893/EOBAG002370004991/EOBAG000830095005/EOBAG000110079893/EOBAG000490021991/EOBAG003340033991/novel.1972/EOBAG001050024992/EOBAG004190007993/EOBAG000580080893/EOBAG005130005991/EOBAG000820051991…
rno04510	Focal adhesion	31/1124	175/5725	0.769558	0.999984	EOBAG002530009994/EOBAG002320048992/EOBAG000170006991/EOBAG002300021992/EOBAG000310255991/novel.232/EOBAG000630096893/EOBAG000590081991/EOBAG002320038893/EOBAG000520116894/EOBAG000040175991/novel.673/EOBAG000220013991/EOBAG000850034991/EOBAG000410036195/EOBAG000300116794/EOBAG003250005991/EOBAG001620016892/EOBAG003500007794/EOBAG000170128991/EOBAG002040012991/EOBAG000760019992/EOBAG000050148991/E…	Egf/Lama5/Rasgrf1/Mylk4/Itga7/-/Ccnd1/Vcl/Col9a3/Parvg/Pak1/-/Lamb3/Tnn/EOBAG000410036195/Diaph1/Itga4/Bcl2/Jun/Map2k1/Flt1/Pten/Src/Thbs1/Itgav/Cactin/Birc3/Itga8/Ptk2/Rap1a/Birc2	rno:25313/rno:140433/rno:192213/rno:100911165/rno:81008/rno:192213/rno:58919/rno:305679/rno:362285/rno:689069/rno:29431/rno:293621/rno:305078/rno:304913/rno:363457/rno:307483/rno:311144/rno:24224/rno:24516/rno:170851/rno:54251/rno:50557/rno:83805/rno:445442/rno:296456/rno:314641/rno:78971/rno:364786/rno:25614/rno:295347/rno:60371	31	12	EOBAG002320048992/EOBAG002320038893/EOBAG000040175991/novel.673/EOBAG000220013991/EOBAG000850034991/EOBAG000410036195/EOBAG001620016892/EOBAG002040012991/EOBAG000760019992/EOBAG000580069991/EOBAG001090035992	19	EOBAG002530009994/EOBAG000170006991/EOBAG002300021992/EOBAG000310255991/novel.232/EOBAG000630096893/EOBAG000590081991/EOBAG000520116894/EOBAG000300116794/EOBAG003250005991/EOBAG003500007794/EOBAG000170128991/EOBAG000050148991/EOBAG004030003991/EOBAG000830078993/EOBAG000770069794/EOBAG001990024991/EOBAG000140081991/EOBAG000770066892
rno05415	Diabetic cardiomyopathy	28/1124	159/5725	0.77157	0.999984	EOBAG015770001884/EOBAG000430061992/EOBAG000820074991/novel.2155/EOBAG002470032991/EOBAG000050350884/EOBAG000220072994/EOBAG000630051994/EOBAG000050050994/EOBAG002310002894/EOBAG000580080893/novel.1055/EOBAG000320009991/EOBAG003510013892/EOBAG001480031085/EOBAG003480001991/novel.1480/EOBAG003610012994/EOBAG000330018992/EOBAG000760019992/EOBAG003130040994/EOBAG001130048991/EOBAG000520088991/EOBAG0…	mt-Nd6/Cd36/Ncf4/-/Camk2a/Atp5e/Tgfb2/Ctsd/Cox4i2/Plcb4/Plcb2/-/Ace/Ppif/EOBAG001480031085/Tgfbr2/-/Vdac3/Ndufa12/Pten/Ndufa7/Prkcd/Ndufa6/Pdk4/Prkcz/Nfkb1/-/Ndufb7	rno:26192/rno:29184/rno:500904/rno:26195/rno:25400/rno:245958/rno:81809/rno:171293/rno:84683/rno:25031/rno:85240/rno:687508/rno:24310/rno:282819/rno:171087/rno:81810/rno:26198/rno:83532/rno:299739/rno:50557/rno:299643/rno:170538/rno:315167/rno:89813/rno:25522/rno:81736/rno:293453/rno:361385	28	10	EOBAG000430061992/EOBAG002470032991/EOBAG002310002894/EOBAG001480031085/EOBAG000330018992/EOBAG000760019992/EOBAG003130040994/EOBAG000520088991/EOBAG000600139991/EOBAG003220005991	18	EOBAG015770001884/EOBAG000820074991/novel.2155/EOBAG000050350884/EOBAG000220072994/EOBAG000630051994/EOBAG000050050994/EOBAG000580080893/novel.1055/EOBAG000320009991/EOBAG003510013892/EOBAG003480001991/novel.1480/EOBAG003610012994/EOBAG001130048991/EOBAG000840029991/EOBAG001570002991/novel.1250
rno04370	VEGF signaling pathway	8/1124	49/5725	0.773439	0.999984	EOBAG000580118994/EOBAG000050172991/novel.673/EOBAG000110188991/EOBAG000170128991/EOBAG000050148991/EOBAG000050293991/EOBAG000140081991	Pla2g4b/Plcg1/-/Plcg2/Map2k1/Src/Nfatc2/Ptk2	rno:311341/rno:25738/rno:293621/rno:29337/rno:170851/rno:83805/rno:311658/rno:25614	8	3	EOBAG000050172991/novel.673/EOBAG000110188991	5	EOBAG000580118994/EOBAG000170128991/EOBAG000050148991/EOBAG000050293991/EOBAG000140081991
rno04929	GnRH secretion	8/1124	49/5725	0.773439	0.999984	EOBAG002170010991/EOBAG000040197991/EOBAG000020227991/EOBAG002310002894/novel.673/EOBAG000580080893/EOBAG004590001095/EOBAG000170128991	Trpc1/Arrb1/Itpr1/Plcb4/-/Plcb2/EOBAG004590001095/Map2k1	rno:89821/rno:25387/rno:25262/rno:25031/rno:293621/rno:85240/rno:81678/rno:170851	8	4	EOBAG002170010991/EOBAG000020227991/EOBAG002310002894/novel.673	4	EOBAG000040197991/EOBAG000580080893/EOBAG004590001095/EOBAG000170128991
rno04917	Prolactin signaling pathway	10/1124	61/5725	0.785441	0.999984	EOBAG000090068991/EOBAG000630096893/EOBAG000700066892/novel.673/EOBAG001620020991/EOBAG002110012992/EOBAG000150043991/EOBAG000170128991/EOBAG000050148991/EOBAG001570002991	Cyp17a1/Ccnd1/Gck/-/Tnfrsf11a/Socs3/Fos/Map2k1/Src/Nfkb1	rno:25146/rno:58919/rno:24385/rno:293621/rno:498206/rno:89829/rno:314322/rno:170851/rno:83805/rno:81736	10	1	novel.673	9	EOBAG000090068991/EOBAG000630096893/EOBAG000700066892/EOBAG001620020991/EOBAG002110012992/EOBAG000150043991/EOBAG000170128991/EOBAG000050148991/EOBAG001570002991
rno05211	Renal cell carcinoma	10/1124	61/5725	0.785441	0.999984	EOBAG000040089992/EOBAG000220072994/EOBAG000040175991/novel.673/EOBAG000030010991/EOBAG002830035894/EOBAG003500007794/EOBAG000170128991/EOBAG005290005994/EOBAG001090035992	Arnt2/Tgfb2/Pak1/-/Epas1/Arnt/Jun/Map2k1/Cul2/Rap1a	rno:25243/rno:81809/rno:29431/rno:293621/rno:29452/rno:25242/rno:24516/rno:170851/rno:361258/rno:295347	10	4	EOBAG000040175991/novel.673/EOBAG005290005994/EOBAG001090035992	6	EOBAG000040089992/EOBAG000220072994/EOBAG000030010991/EOBAG002830035894/EOBAG003500007794/EOBAG000170128991
rno04010	MAPK signaling pathway	43/1124	241/5725	0.78592	0.999984	EOBAG002530009994/EOBAG001320068892/EOBAG001300023991/EOBAG000040197991/EOBAG000170006991/EOBAG000520177991/EOBAG001470062991/EOBAG000580118994/EOBAG000270026991/EOBAG000220072994/EOBAG000780002991/EOBAG000060095991/EOBAG000320042892/novel.232/EOBAG000040175991/novel.673/EOBAG003000003991/EOBAG000900051991/EOBAG003340042693/EOBAG000110069991/EOBAG001640009991/EOBAG001210011991/EOBAG003330009991/E…	Egf/Rasgrp4/Mapk8ip1/Arrb1/Rasgrf1/Mapk8ip2/Tnfrsf1a/Pla2g4b/Ngfr/Tgfb2/Map3k5/Kit/Cacng4/-/Pak1/-/Gadd45a/Rps6ka1/Jund/Nfatc3/Tek/Dusp4/Mras/Ppm1a/Tgfbr2/Prkaca/Gna12/Jun/Lamtor3/Fas/Cacna2d2/Fos/Map2k1/Flt1/Map4k1/Rps6ka2/Il1b/Nlk/Bdnf/Fgfr2/Nfkb1/Fgfr3/Rap1a	rno:25313/rno:170668/rno:116457/rno:25387/rno:192213/rno:315220/rno:25625/rno:311341/rno:24596/rno:81809/rno:365057/rno:64030/rno:140725/rno:192213/rno:29431/rno:293621/rno:25112/rno:81771/rno:24518/rno:361400/rno:89804/rno:60587/rno:25482/rno:24666/rno:81810/rno:25636/rno:81663/rno:24516/rno:362045/rno:246097/rno:300992/rno:314322/rno:170851/rno:54251/rno:292763/rno:117269/rno:24494/rno:497961/r…	43	16	EOBAG001300023991/EOBAG000520177991/EOBAG000780002991/EOBAG000320042892/EOBAG000040175991/novel.673/EOBAG003000003991/EOBAG000110069991/EOBAG001210011991/EOBAG003220014894/EOBAG001290058991/EOBAG001920006991/EOBAG002040012991/EOBAG000260255991/EOBAG000460059991/EOBAG001090035992	27	EOBAG002530009994/EOBAG001320068892/EOBAG000040197991/EOBAG000170006991/EOBAG001470062991/EOBAG000580118994/EOBAG000270026991/EOBAG000220072994/EOBAG000060095991/novel.232/EOBAG000900051991/EOBAG003340042693/EOBAG001640009991/EOBAG003330009991/EOBAG000860055992/EOBAG003480001991/EOBAG003500007794/EOBAG000200093994/EOBAG000760011991/EOBAG000150043991/EOBAG000170128991/EOBAG001320066991/EOBAG001480…
rno00564	Glycerophospholipid metabolism	13/1124	78/5725	0.787451	0.999984	EOBAG000630114991/EOBAG000580118994/EOBAG000010173991/EOBAG000200042894/EOBAG000630017892/EOBAG000210030991/EOBAG019180001195/EOBAG000900148991/EOBAG001550008991/EOBAG000530081993/EOBAG000900099893/EOBAG002940069991/EOBAG001350010991	Chka/Pla2g4b/Pla1a/Gpat3/Ptdss2/Gpd2/EOBAG019180001195/Pla2g5/Chpt1/Gpat2/Lypla2/Agpat2/Agpat5	rno:29194/rno:311341/rno:85311/rno:305166/rno:293620/rno:25062/rno:29692/rno:29354/rno:362866/rno:296130/rno:83510/rno:311821/rno:306582	13	6	EOBAG000630017892/EOBAG001550008991/EOBAG000530081993/EOBAG000900099893/EOBAG002940069991/EOBAG001350010991	7	EOBAG000630114991/EOBAG000580118994/EOBAG000010173991/EOBAG000200042894/EOBAG000210030991/EOBAG019180001195/EOBAG000900148991
rno00190	Oxidative phosphorylation	16/1124	95/5725	0.791734	0.999984	EOBAG015770001884/EOBAG001710008991/novel.2155/EOBAG000250088994/EOBAG000050350884/EOBAG000050050994/EOBAG000630115893/novel.1055/novel.1480/EOBAG000070285994/EOBAG000590035993/EOBAG000330018992/EOBAG003130040994/EOBAG000520088991/novel.1250/EOBAG003220005991	mt-Nd6/Atp6v0a4/-/Atp6v0e/Atp5e/Cox4i2/Tcirg1/-/-/Atp6v0a2/Ppa1/Ndufa12/Ndufa7/Ndufa6/-/Ndufb7	rno:26192/rno:296981/rno:26195/rno:436582/rno:245958/rno:84683/rno:293650/rno:687508/rno:26198/rno:116455/rno:294504/rno:299739/rno:299643/rno:315167/rno:293453/rno:361385	16	7	EOBAG001710008991/EOBAG000070285994/EOBAG000590035993/EOBAG000330018992/EOBAG003130040994/EOBAG000520088991/EOBAG003220005991	9	EOBAG015770001884/novel.2155/EOBAG000250088994/EOBAG000050350884/EOBAG000050050994/EOBAG000630115893/novel.1055/novel.1480/novel.1250
rno05203	Viral carcinogenesis	26/1124	150/5725	0.792824	0.999984	EOBAG013650004095/EOBAG003660039095/EOBAG003660008095/EOBAG004650047095/EOBAG000800008892/EOBAG000630096893/EOBAG002370004991/novel.673/EOBAG000990081991/EOBAG000050143991/EOBAG004410016095/EOBAG003220014894/EOBAG001470060893/EOBAG000140136991/EOBAG003610012994/EOBAG000940058991/EOBAG003500007794/EOBAG000050148991/EOBAG000800022991/EOBAG004410023394/EOBAG001570002991/EOBAG012570003095/EOBAG003340…	EOBAG013650004095/EOBAG003660039095/EOBAG003660008095/EOBAG004650047095/Scin/Ccnd1/Cdk6/-/Hdac11/Rbl1/EOBAG004410016095/Prkaca/Ltbr/Scrib/Vdac3/Gtf2h1/Jun/Src/Hdac9/H2-T24/Nfkb1/EOBAG012570003095/Jak3/Creb1/HIST2H2BE/Ywhab	rno:414792/rno:102549061/rno:100359692/rno:368153/rno:298975/rno:58919/rno:114483/rno:293621/rno:297453/rno:680111/rno:294228/rno:25636/rno:297604/rno:362938/rno:83532/rno:361580/rno:24516/rno:83805/rno:687001/rno:361787/rno:81736/rno:309603/rno:25326/rno:81646/rno:306969/rno:56011	26	9	EOBAG003660039095/novel.673/EOBAG000990081991/EOBAG000050143991/EOBAG003220014894/EOBAG000140136991/EOBAG000940058991/EOBAG000800022991/EOBAG000360044991	17	EOBAG013650004095/EOBAG003660008095/EOBAG004650047095/EOBAG000800008892/EOBAG000630096893/EOBAG002370004991/EOBAG004410016095/EOBAG001470060893/EOBAG003610012994/EOBAG003500007794/EOBAG000050148991/EOBAG004410023394/EOBAG001570002991/EOBAG012570003095/EOBAG003340025991/EOBAG002830012694/EOBAG000050203991
rno04620	Toll-like receptor signaling pathway	13/1124	79/5725	0.802686	0.999984	EOBAG000270157893/EOBAG000270155694/EOBAG000720026991/EOBAG004180016994/EOBAG001580016794/EOBAG000670003992/EOBAG003500007794/EOBAG000150043991/EOBAG000170128991/EOBAG000050248893/EOBAG000530112992/novel.1711/EOBAG001570002991	Ccl5/Ccl3/Irf5/Cxcl10/Ticam2/Ifnar2/Jun/Fos/Map2k1/Cd40/Il1b/-/Nfkb1	rno:81780/rno:25542/rno:296953/rno:245920/rno:364867/rno:686326/rno:24516/rno:314322/rno:170851/rno:171369/rno:24494/rno:246759/rno:81736	13	2	EOBAG000270155694/EOBAG000670003992	11	EOBAG000270157893/EOBAG000720026991/EOBAG004180016994/EOBAG001580016794/EOBAG003500007794/EOBAG000150043991/EOBAG000170128991/EOBAG000050248893/EOBAG000530112992/novel.1711/EOBAG001570002991
rno00630	Glyoxylate and dicarboxylate metabolism	4/1124	27/5725	0.805889	0.999984	EOBAG002790005991/EOBAG000770030991/EOBAG000310316991/EOBAG000100119994	Pccb/Acat1/Shmt2/Acat3	rno:24624/rno:25014/rno:299857/rno:365096	4	4	EOBAG002790005991/EOBAG000770030991/EOBAG000310316991/EOBAG000100119994	0
rno03430	Mismatch repair	3/1124	21/5725	0.811014	0.999984	EOBAG003940007991/EOBAG001450017991/EOBAG000080043991	Rfc2/Msh2/Msh3	rno:116468/rno:81709/rno:499505	3	2	EOBAG001450017991/EOBAG000080043991	1	EOBAG003940007991
rno05231	Choline metabolism in cancer	14/1124	86/5725	0.821839	0.999984	EOBAG002530009994/EOBAG000100126894/EOBAG000630114991/EOBAG000100128991/EOBAG000580118994/EOBAG002150009991/EOBAG000050172991/novel.673/EOBAG000570038991/EOBAG003500007794/EOBAG000150043991/EOBAG000170128991/EOBAG001550008991/EOBAG000830078993	Egf/Slc22a2/Chka/Slc22a3/Pla2g4b/Slc5a7/Plcg1/-/Ralgds/Jun/Fos/Map2k1/Chpt1/Cactin	rno:25313/rno:29503/rno:29194/rno:29504/rno:311341/rno:85426/rno:25738/rno:293621/rno:29622/rno:24516/rno:314322/rno:170851/rno:362866/rno:314641	14	6	EOBAG000100126894/EOBAG000100128991/EOBAG000050172991/novel.673/EOBAG000570038991/EOBAG001550008991	8	EOBAG002530009994/EOBAG000630114991/EOBAG000580118994/EOBAG002150009991/EOBAG003500007794/EOBAG000150043991/EOBAG000170128991/EOBAG000830078993
rno05223	Non-small cell lung cancer	11/1124	69/5725	0.822644	0.999984	EOBAG002530009994/EOBAG000630096893/EOBAG002370004991/EOBAG000050172991/novel.673/EOBAG003000003991/EOBAG000110188991/EOBAG000170128991/EOBAG001250025991/EOBAG001360026991/EOBAG003340025991	Egf/Ccnd1/Cdk6/Plcg1/-/Gadd45a/Plcg2/Map2k1/Rarb/Rxrg/Jak3	rno:25313/rno:58919/rno:114483/rno:25738/rno:293621/rno:25112/rno:29337/rno:170851/rno:24706/rno:83574/rno:25326	11	6	EOBAG000050172991/novel.673/EOBAG003000003991/EOBAG000110188991/EOBAG001250025991/EOBAG001360026991	5	EOBAG002530009994/EOBAG000630096893/EOBAG002370004991/EOBAG000170128991/EOBAG003340025991
rno00910	Nitrogen metabolism	2/1124	15/5725	0.824596	0.999984	EOBAG001740012994/EOBAG000110012994	Car2/Car7	rno:54231/rno:291819	2	0		2	EOBAG001740012994/EOBAG000110012994
rno04310	Wnt signaling pathway	24/1124	142/5725	0.825017	0.999984	EOBAG002470032991/EOBAG002050011991/EOBAG000630096893/EOBAG002930008991/EOBAG002310002894/EOBAG000490021991/EOBAG000520025694/EOBAG000580080893/EOBAG000110069991/EOBAG000240029005/EOBAG000810010892/EOBAG002740040991/EOBAG003220014894/EOBAG000960008993/EOBAG003500007794/EOBAG004160001991/EOBAG000260255991/EOBAG000140057893/EOBAG000050293991/EOBAG001660005991/EOBAG000260181994/EOBAG000850036994/EOB…	Camk2a/Fzd6/Ccnd1/Wif1/Plcb4/Wnt2/Csnk1e/Plcb2/Nfatc3/EOBAG000240029005/Wnt3/Porcn/Prkaca/Gpc4/Jun/Sfrp1/Nlk/Wisp1/Nfatc2/Prickle1/Serpinf2/Cacybp/Tle6/Nkd1	rno:25400/rno:282581/rno:58919/rno:114557/rno:25031/rno:114487/rno:58822/rno:85240/rno:361400/rno:114028/rno:24882/rno:317368/rno:25636/rno:317322/rno:24516/rno:84402/rno:497961/rno:65154/rno:311658/rno:315259/rno:287526/rno:289144/rno:299637/rno:364952	24	12	EOBAG002470032991/EOBAG002050011991/EOBAG002310002894/EOBAG000110069991/EOBAG000810010892/EOBAG003220014894/EOBAG000960008993/EOBAG004160001991/EOBAG000260255991/EOBAG000260181994/EOBAG000850036994/EOBAG000830062894	12	EOBAG000630096893/EOBAG002930008991/EOBAG000490021991/EOBAG000520025694/EOBAG000580080893/EOBAG000240029005/EOBAG002740040991/EOBAG003500007794/EOBAG000140057893/EOBAG000050293991/EOBAG001660005991/EOBAG000980015991
rno01521	EGFR tyrosine kinase inhibitor resistance	12/1124	75/5725	0.826685	0.999984	EOBAG002530009994/EOBAG001210033991/EOBAG000050172991/novel.673/EOBAG000110188991/EOBAG001620016892/EOBAG005500002994/EOBAG000170128991/EOBAG000760019992/EOBAG000050148991/EOBAG003790009991/EOBAG000650024893	Egf/Nrg1/Plcg1/-/Plcg2/Bcl2/Rps6/Map2k1/Pten/Src/Fgfr2/Fgfr3	rno:25313/rno:112400/rno:25738/rno:293621/rno:29337/rno:24224/rno:29304/rno:170851/rno:50557/rno:83805/rno:25022/rno:84489	12	6	EOBAG000050172991/novel.673/EOBAG000110188991/EOBAG001620016892/EOBAG005500002994/EOBAG000760019992	6	EOBAG002530009994/EOBAG001210033991/EOBAG000170128991/EOBAG000050148991/EOBAG003790009991/EOBAG000650024893
rno05210	Colorectal cancer	13/1124	81/5725	0.83075	0.999984	EOBAG002530009994/EOBAG000220072994/EOBAG000630096893/novel.673/EOBAG003000003991/EOBAG003480001991/EOBAG001450017991/EOBAG001620016892/EOBAG000570038991/EOBAG003500007794/EOBAG000150043991/EOBAG000170128991/EOBAG000080043991	Egf/Tgfb2/Ccnd1/-/Gadd45a/Tgfbr2/Msh2/Bcl2/Ralgds/Jun/Fos/Map2k1/Msh3	rno:25313/rno:81809/rno:58919/rno:293621/rno:25112/rno:81810/rno:81709/rno:24224/rno:29622/rno:24516/rno:314322/rno:170851/rno:499505	13	6	novel.673/EOBAG003000003991/EOBAG001450017991/EOBAG001620016892/EOBAG000570038991/EOBAG000080043991	7	EOBAG002530009994/EOBAG000220072994/EOBAG000630096893/EOBAG003480001991/EOBAG003500007794/EOBAG000150043991/EOBAG000170128991
rno04922	Glucagon signaling pathway	14/1124	87/5725	0.834802	0.999984	EOBAG002720018994/EOBAG002470032991/EOBAG000170115991/EOBAG000020227991/EOBAG002310002894/EOBAG000700066892/EOBAG000580080893/EOBAG004590001095/EOBAG003220014894/EOBAG002100022991/EOBAG001800034992/EOBAG000690070991/EOBAG001500038095/EOBAG000360044991	Fbp2/Camk2a/Calml4/Itpr1/Plcb4/Gck/Plcb2/EOBAG004590001095/Prkaca/Ldhb/Crtc2/Phka1/EOBAG001500038095/Creb1	rno:114508/rno:25400/rno:691455/rno:25262/rno:25031/rno:24385/rno:85240/rno:81678/rno:25636/rno:24534/rno:310615/rno:64561/rno:78975/rno:81646	14	8	EOBAG002470032991/EOBAG000020227991/EOBAG002310002894/EOBAG003220014894/EOBAG001800034992/EOBAG000690070991/EOBAG001500038095/EOBAG000360044991	6	EOBAG002720018994/EOBAG000170115991/EOBAG000700066892/EOBAG000580080893/EOBAG004590001095/EOBAG002100022991
[truncated: 76 more rows]

## Sheet: S5
TZH vs LQH downregulated KEGG pathways enrichment analysis
KEGG ID	Description	Gene Ratio	Bg Ratio	pvalue	padj	gene ID	gene Name	kegg ID	Count
[truncated: 320 more rows]

## Sheet: S6
TZH vs LQH upregulated KEGG pathways enrichment analysis
KEGG ID	Description	Gene Ratio	Bg Ratio	pvalue	padj	gene ID	gene Name	kegg ID	Count
[truncated: 319 more rows]
