# Supplementary material for: Comparative transcriptomes reveal geographic differences in the ability of the liver of plateau zokors (Eospalax baileyi) to respond and adapt to toxic plants
Source: BMC Genomics. 2023 Sep 6;24:529. doi: 10.1186/s12864-023-09642-5 (PMC10483729; doi:10.1186/s12864-023-09642-5)
Supplement: Supplementary file 5 — Additional file 5: S1 Distribution of skipped exons identified by comparing TZNC and LQNC. S2 Distribution of retained introns identified by comparing TZNC and LQNC. S3 Distribution of mutually exclusive exons identified by comparing TZNC and LQNC. S4 Distribution of alternative 3’ splice sites identified by comparing TZNC and LQNC. S5 Distribution of alternative 5’ splice sites identified by comparing TZNC and LQNC. S6 Distribution of skipped exons identified by comparing TZH and LQH. S7 Distribution of retained introns identified by comparing TZH and LQH. S8 Distribution of mutually exclusive exons identified by comparing TZH and LQH. S9 Distribution of alternative 3’ splice sites identified by comparing TZH and LQH. S10 Distribution of alternative 5’ splice sites identified by comparing TZH and LQH. S11 Distribution of skipped exons identified by comparing TZNC and LQNC. S12 Distribution of retained introns identified by comparing TZNC and LQNC. S13 Distribution of mutually exclusive exons identified by comparing TZNC and LQNC. S14 Distribution of alternative 3’ splice sites identified by comparing TZNC and LQNC. S15 Distribution of alternative 5’ splice sites identified by comparing TZNC and LQNC. S16 Distribution of alternative 3’ splice sites identified by comparing TZH and LQH. S17 Distribution of skipped exons identified by comparing TZH and LQH. S18 Distribution of retained introns identified by comparing TZH and LQH. S19 Distribution of mutually exclusive exons identified by comparing TZH and LQH. S20 Distribution of alternative 5’ splice sites identified by comparing TZH and LQH. [file 12864_2023_9642_MOESM5_ESM.xlsx]

## Sheet: overview
Additional file 5
S1	Distribution of skipped exons identified by comparing TZNC and LQNC
S2	Distribution of retained introns identified by comparing TZNC and LQNC
S3	Distribution of mutually exclusive exons identified by comparing TZNC and LQNC
S4	Distribution of alternative 3’splice sites identified by comparing TZNC and LQNC
S5	Distribution of alternative 5’splice sites identified by comparing TZNC and LQNC
S6	Distribution of skipped exons identified by comparing TZH and LQH
S7	Distribution of retained introns identified by comparing TZH and LQH
S8	Distribution of mutually exclusive exons identified by comparing TZH and LQH
S9	Distribution of alternative 3’ splice sites identified by comparing TZH and LQH
S10	Distribution of alternative 5’ splice sites identified by comparing TZH and LQH
S11	Distribution of skipped exons identified by comparing TZNC and LQNC
S12	Distribution of retained introns identified by comparing TZNC and LQNC
S13	Distribution of mutually exclusive exons identified by comparing TZNC and LQNC
S14	Distribution of alternative 3’splice sites identified by comparing TZNC and LQNC
S15	Distribution of alternative 5’splice sites identified by comparing TZNC and LQNC
S16	Distribution of alternative 3’ splice sites identified by comparing TZH and LQH
S17	Distribution of skipped exons identified by comparing TZH and LQH
S18	Distribution of retained introns identified by comparing TZH and LQH
S19	Distribution of mutually exclusive exons identified by comparing TZH and LQH
S20	Distribution of alternative 5’ splice sites identified by comparing TZH and LQH

## Sheet: S1
Distribution of skipped exons identified by comparing TZNC and LQNC
GeneID	strand	exonStart_0base	exonEnd	upstreamES	upstreamEE	downstreamES	downstreamEE	IJC_SAMPLE_1	SJC_SAMPLE_1	IJC_SAMPLE_2	SJC_SAMPLE_2	IncFormLen	SkipFormLen	PValue	FDR	IncLevel1	IncLevel2	IncLevelDifference
EOBAG000990017991	-	1770218	1770358	1769386	1769578	1770657	1770781	158,182,76	0,0,1	237156131	0,0,0	289	149	1	1	1.0,1.0,0.975	1.0,1.0,1.0	-0.008
EOBAG000990080993	-	5799172	5799301	5797862	5797986	5799701	5799818	35,0,17	0,0,0	32,7,9	0,2,0	278	149	1	1	1.0,NA,1.0	1.0,0.652,1.0	0.116
EOBAG000990080993	-	5809714	5809855	5805042	5805177	5811794	5811896	6,1,2	13,0,8	1,0,5	8,11,5	290	149	1	1	0.192,1.0,0.114	0.06,0.0,0.339	0.302
EOBAG000990015884	+	1735176	1735272	1733189	1733301	1736667	1736838	265312169	0,4,0	260211230	5,3,0	245	149	1	1	1.0,0.979,1.0	0.969,0.977,1.0	0.011
EOBAG000990022991	-	1874695	1874800	1873969	1874051	1876647	1876741	373386375	1,0,0	441328276	0,0,0	254	149	1	1	0.995,1.0,1.0	1.0,1.0,1.0	-0.002
EOBAG000990089991	-	6701948	6702048	6698351	6700643	6706103	6706185	407279146	0,0,1	661767406	0,0,0	249	149	1	1	1.0,1.0,0.989	1.0,1.0,1.0	-0.004
EOBAG000990089991	-	6714597	6714719	6712080	6712151	6715829	6715902	238204141	2,0,0	520722410	0,1,0	271	149	1	1	0.985,1.0,1.0	1.0,0.997,1.0	-0.004
EOBAG000990089991	-	6717048	6717228	6716429	6716527	6717468	6717531	293385235	0,2,0	10491173712	1,1,1	329	149	1	1	1.0,0.989,1.0	0.998,0.998,0.997	-0.001
EOBAG000990089991	-	6721317	6721446	6721150	6721212	6721725	6721785	335201139	0,0,0	761670448	1,0,0	278	149	1	1	1.0,1.0,1.0	0.998,1.0,1.0	0.001
EOBAG000990089991	-	6721725	6721785	6721317	6721446	6722610	6722704	193177110	0,0,0	462484274	0,0,2	209	149	1	1	1.0,1.0,1.0	1.0,1.0,0.99	0.003
EOBAG000990027991	+	2061728	2061791	2056341	2056537	2067465	2067666	97,39,52	0,0,0	48,64,66	2,0,1	212	149	1	1	1.0,1.0,1.0	0.944,1.0,0.979	0.026
EOBAG000990027991	+	2067465	2067666	2061728	2061791	2070547	2070833	164,69,72	0,0,0	91144109	1,0,0	350	149	1	1	1.0,1.0,1.0	0.975,1.0,1.0	0.008
EOBAG000990027991	+	2070547	2070833	2067465	2067666	2072897	2073010	172,90,66	0,0,0	102173110	0,1,0	435	149	1	1	1.0,1.0,1.0	1.0,0.983,1.0	0.006
EOBAG000990054991	+	4265744	4265798	4262172	4262313	4268368	4268530	17,12,20	0,0,0	39,49,27	0,2,0	203	149	1	1	1.0,1.0,1.0	1.0,0.947,1.0	0.018
EOBAG000990054991	+	4272448	4272615	4268368	4268530	4274822	4274994	65,47,31	0,0,3	96,150,64	0,0,0	316	149	1	1	1.0,1.0,0.83	1.0,1.0,1.0	-0.057
EOBAG000990054991	+	4282725	4282826	4279496	4279591	4284533	4284699	15,23,19	0,0,4	84,76,38	1,2,0	250	149	1	1	1.0,1.0,0.739	0.98,0.958,1.0	-0.066
EOBAG000990064991	-	4812172	4812310	4811667	4811797	4812614	4812714	9,8,18	4,0,0	17,28,18	0,0,0	287	149	1	1	0.539,1.0,1.0	1.0,1.0,1.0	-0.154
EOBAG000990083991	+	6361143	6362390	6356809	6357101	6371287	6371449	347110903	0,0,3	473798369	0,0,0	1396	149	1	1	1.0,1.0,0.97	1.0,1.0,1.0	-0.01
EOBAG000990083991	+	6373815	6373938	6371287	6371449	6375167	6375334	141,19,206	0,0,7	104,175,81	0,1,0	272	149	1	1	1.0,1.0,0.942	1.0,0.99,1.0	-0.016
EOBAG000990083991	+	6386203	6386253	6381955	6382132	6387338	6387845	22,2,68	19,15,38	23,48,35	34,52,32	199	149	1	1	0.464,0.091,0.573	0.336,0.409,0.45	-0.022
EOBAG000990057991	-	4329704	4329851	4329357	4329514	4331414	4331613	36,6,40	0,0,0	50,38,26	1,0,0	296	149	1	1	1.0,1.0,1.0	0.962,1.0,1.0	0.013
EOBAG000990057991	-	4332816	4332929	4332311	4332416	4333002	4333110	42,7,13	0,0,0	24,40,21	0,0,1	262	149	1	1	1.0,1.0,1.0	1.0,1.0,0.923	0.026
EOBAG000990057991	-	4350834	4351011	4348460	4348592	4365055	4368333	29,13,27	0,0,0	32,53,30	1,0,0	326	149	1	1	1.0,1.0,1.0	0.936,1.0,1.0	0.021
EOBAG000990090793	+	6748774	6748857	6734311	6734563	6754347	6755195	16,47,0	0,4,0	58,46,56	0,0,0	232	149	1	1	1.0,0.883,NA	1.0,1.0,1.0	-0.058
EOBAG000990090793	+	6748774	6749270	6734311	6734563	6754347	6757421	4,11,0	0,4,0	7,5,7	0,0,0	645	149	1	1	1.0,0.388,NA	1.0,1.0,1.0	-0.306
EOBAG000990030991	-	2126893	2127009	2125408	2125560	2128173	2128218	430689184	0,1,0	269290365	0,0,0	265	149	1	1	1.0,0.997,1.0	1.0,1.0,1.0	-0.001
EOBAG000990007994	+	1410935	1411059	1410400	1410511	1411302	1413033	155203126	0,0,6	144,118,97	0,2,0	273	149	1	1	1.0,1.0,0.92	1.0,0.97,1.0	-0.017
EOBAG000990061991	+	4693725	4693866	4688632	4688777	4695436	4695537	42,35,36	0,0,5	44,35,24	3,3,2	290	149	0.563986	1	1.0,1.0,0.787	0.883,0.857,0.86	0.062
EOBAG000990061991	+	4699058	4699300	4696590	4696752	4700797	4700868	18,21,33	0,1,0	52,48,31	0,0,0	391	149	1	1	1.0,0.889,1.0	1.0,1.0,1.0	-0.037
EOBAG000990076994	+	5460072	5460171	5455200	5455222	5462865	5463161	240,238,90	1,0,0	216153201	0,0,0	248	149	1	1	0.993,1.0,1.0	1.0,1.0,1.0	-0.002
EOBAG000990010991	+	1599138	1599287	1596325	1596481	1610329	1610438	276140180	2,3,3	168176135	0,0,0	298	149	1	1	0.986,0.959,0.968	1.0,1.0,1.0	-0.029
EOBAG000990010991	+	1614520	1614596	1610329	1610438	1614944	1615005	109,76,59	0,1,1	69,97,76	1,0,0	225	149	1	1	1.0,0.981,0.975	0.979,1.0,1.0	-0.008
EOBAG000990010991	+	1614944	1615005	1610329	1610438	1616786	1616909	52,20,32	0,0,2	29,32,42	0,0,0	210	149	1	1	1.0,1.0,0.919	1.0,1.0,1.0	-0.027
EOBAG000990010991	+	1618695	1618769	1616786	1616909	1623624	1623695	171,96,132	0,0,0	101,108,95	1,0,0	223	149	1	1	1.0,1.0,1.0	0.985,1.0,1.0	0.005
EOBAG000990010991	+	1623919	1623994	1623624	1623695	1629701	1629768	126,76,98	0,0,4	103,88,100	0,0,0	224	149	1	1	1.0,1.0,0.942	1.0,1.0,1.0	-0.019
EOBAG000980017991	+	2120362	2120481	2119096	2119205	2120761	2120978	53,29,60	0,0,0	36,42,15	6,0,0	268	149	1	1	1.0,1.0,1.0	0.769,1.0,1.0	0.077
EOBAG000980044195	-	6647803	6647884	6646668	6646816	6648709	6648850	227071037213628	0,2,8	596684394495	0,0,9	230	149	1	1	1.0,1.0,0.999	1.0,1.0,0.997	0.001
EOBAG000980044195	-	6653539	6653644	6652363	6652402	6654614	6654719	140261073817968	9,2,1	6674101335646	2,0,0	254	149	1	1	0.999,1.0,1.0	0.999,1.0,1.0	0
EOBAG000980044195	-	6661862	6662067	6659072	6659217	6664474	6664642	408691462421108	1,0,0	9273139648080	0,0,4	354	149	1	1	1.0,1.0,1.0	1.0,1.0,0.999	0
EOBAG000980012894	+	1632059	1632186	1630792	1631006	1632285	1632389	136,88,124	0,0,0	202160120	0,1,0	276	149	1	1	1.0,1.0,1.0	1.0,0.989,1.0	0.004
EOBAG000980033991	-	4786355	4786429	4780405	4780545	4787728	4787875	1,0,0	0,0,6	8,6,8	0,0,0	223	149	1	1	1.0,NA,0.0	1.0,1.0,1.0	-0.5
EOBAG000980031991	+	4600421	4600525	4598440	4598550	4604012	4604150	83,68,67	0,0,0	101,90,90	0,1,0	253	149	1	1	1.0,1.0,1.0	1.0,0.981,1.0	0.006
EOBAG000980031991	+	4604012	4604150	4600421	4600525	4605782	4605947	77,57,73	6,1,0	109,120,75	8,4,4	287	149	0.962681	1	0.869,0.967,1.0	0.876,0.94,0.907	0.038
EOBAG000980011991	+	1513355	1513465	1511006	1511119	1517514	1517655	58,51,44	0,0,0	33,43,45	0,1,0	259	149	1	1	1.0,1.0,1.0	1.0,0.961,1.0	0.013
EOBAG000980011991	+	1538270	1538447	1535398	1535542	1541952	1543591	74106100	0,1,0	87,61,65	0,0,0	326	149	1	1	1.0,0.98,1.0	1.0,1.0,1.0	-0.007
EOBAG000980032994	-	4637650	4637759	4635788	4635994	4640341	4640453	34,79,32	0,0,0	32,21,21	0,2,0	258	149	1	1	1.0,1.0,1.0	1.0,0.858,1.0	0.047
EOBAG000980032994	-	4637650	4637763	4635788	4635994	4640341	4640453	57,91,40	0,0,0	40,21,25	0,2,0	262	149	1	1	1.0,1.0,1.0	1.0,0.857,1.0	0.048
EOBAG000970012994	-	1409492	1409588	1408012	1408118	1413085	1413302	24,39,9	0,0,0	142132103	0,2,0	245	149	1	1	1.0,1.0,1.0	1.0,0.976,1.0	0.008
EOBAG000970012994	-	1410892	1411075	1409492	1409588	1413085	1413302	118,113,44	0,1,0	542534481	3,0,2	332	149	1	1	1.0,0.981,1.0	0.988,1.0,0.991	0.001
EOBAG000970012994	-	1463835	1463895	1455744	1456074	1484680	1484851	41,27,0	0,1,0	63,96,56	0,0,0	209	149	1	1	1.0,0.951,NA	1.0,1.0,1.0	-0.024
EOBAG000970012994	-	1463835	1463895	1455744	1456074	1484846	1485575	40,28,3	3,2,0	74,112,74	0,3,0	209	149	1	1	0.905,0.909,1.0	1.0,0.964,1.0	-0.05
EOBAG000970028991	-	4402241	4402480	4400648	4400769	4404265	4406510	34,36,35	2,0,2	79,54,27	3,1,3	388	149	1	1	0.867,1.0,0.87	0.91,0.954,0.776	0.032
EOBAG000970027991	-	4273523	4273619	4270712	4270979	4274020	4274134	3871782545	0,3,0	298323842331	0,0,37	245	149	1	1	1.0,0.997,1.0	1.0,1.0,0.975	0.007
EOBAG000970027991	-	4274020	4274134	4270712	4270979	4275378	4275493	133926331	0,0,0	173811741401	7,4,34	263	149	1	1	1.0,1.0,1.0	0.993,0.994,0.959	0.018
EOBAG000970027991	-	4276475	4276586	4275378	4275493	4277163	4277776	1912053719	0,0,0	361827422933	4,0,0	260	149	1	1	1.0,1.0,1.0	0.998,1.0,1.0	0.001
EOBAG000970037095	+	6784692	6784869	6777017	6777178	6786889	6787031	179347184	0,0,0	233296126	0,5,0	326	149	1	1	1.0,1.0,1.0	1.0,0.964,1.0	0.012
EOBAG000970037095	+	6790765	6790953	6786889	6787031	6793291	6793430	310301219	0,2,0	135221136	0,0,0	337	149	1	1	1.0,0.985,1.0	1.0,1.0,1.0	-0.005
EOBAG000970004991	-	111178	111273	106845	106973	112725	112807	45,56,59	2,0,0	63,81,58	0,0,0	244	149	1	1	0.932,1.0,1.0	1.0,1.0,1.0	-0.023
EOBAG000970004991	-	149516	149593	140498	140523	152173	152274	0,0,1	13,5,5	3,1,2	5,6,6	226	149	0.329907	1	0.0,0.0,0.116	0.283,0.099,0.18	-0.149
EOBAG000970025991	-	4114988	4115123	4078679	4078763	4133635	4133773	26,57,89	0,1,7	63,70,59	1,0,0	284	149	1	1	1.0,0.968,0.87	0.971,1.0,1.0	-0.044
EOBAG000970025991	-	4133635	4133773	4114988	4115123	4135338	4135736	17,23,44	0,10,16	17,16,22	36,35,19	287	149	0.000541876	0.0390711	1.0,0.544,0.588	0.197,0.192,0.375	0.456
EOBAG000970025991	-	4133635	4133773	4114988	4115123	4135374	4136363	6,14,28	2,5,3	11,6,11	0,0,0	287	149	0.00140259	0.0869901	0.609,0.592,0.829	1.0,1.0,1.0	-0.323
EOBAG000970003991	+	43116	43184	42316	42403	44895	44967	194,47,133	1,0,1	161170113	0,0,2	217	149	1	1	0.993,1.0,0.989	1.0,1.0,0.975	0.002
EOBAG000970003991	+	44895	44967	43116	43184	48401	48504	69,10,53	1,0,0	56,74,49	0,0,0	221	149	1	1	0.979,1.0,1.0	1.0,1.0,1.0	-0.007
EOBAG000970003991	+	45781	45850	44895	44967	48401	48504	239,80,101	1,0,5	164167143	0,0,0	218	149	1	1	0.994,1.0,0.932	1.0,1.0,1.0	-0.025
EOBAG000970003991	+	51441	51534	48401	48504	65495	65563	234,79,104	0,0,1	191192152	0,0,0	242	149	1	1	1.0,1.0,0.985	1.0,1.0,1.0	-0.005
EOBAG000970034991	-	5404598	5404673	5388230	5388348	5453216	5453282	84,103,90	1,4,0	226156126	1,2,0	224	149	1	1	0.982,0.945,1.0	0.993,0.981,1.0	-0.016
EOBAG000970034991	-	5404598	5404673	5388230	5388348	5633665	5634197	30,25,22	0,0,0	61,48,48	3,0,0	224	149	1	1	1.0,1.0,1.0	0.931,1.0,1.0	0.023
EOBAG000970034991	-	5453216	5453282	5388230	5388348	5633665	5634197	60,43,64	0,0,0	89,76,49	3,0,0	215	149	1	1	1.0,1.0,1.0	0.954,1.0,1.0	0.015
EOBAG000970034991	-	5453216	5453282	5404598	5404673	5633665	5634197	113117132	0,0,0	253183130	0,1,3	215	149	1	1	1.0,1.0,1.0	1.0,0.992,0.968	0.013
EOBAG000970032991	+	5011474	5011583	5002129	5002203	5017869	5017961	76190184	0,0,0	170216201	0,2,0	258	149	1	1	1.0,1.0,1.0	1.0,0.984,1.0	0.005
EOBAG000970032991	+	5017869	5017961	5002129	5002203	5028044	5028118	39,80,57	0,0,0	67,67,49	2,0,0	241	149	1	1	1.0,1.0,1.0	0.954,1.0,1.0	0.015
EOBAG000970032991	+	5028044	5028118	5017869	5017961	5038244	5038374	111178137	2,0,3	145168136	7,5,3	223	149	1	1	0.974,1.0,0.968	0.933,0.957,0.968	0.028
EOBAG000970032991	+	5028044	5028118	5017869	5017961	5041036	5041146	46,69,73	0,2,0	46,76,54	3,4,0	223	149	1	1	1.0,0.958,1.0	0.911,0.927,1.0	0.04
EOBAG000970032991	+	5038244	5038374	5017869	5017961	5041036	5041146	69,60,44	0,2,0	69,58,57	3,4,0	279	149	1	1	1.0,0.941,1.0	0.925,0.886,1.0	0.043
EOBAG000970032991	+	5038244	5038374	5028044	5028118	5041036	5041146	133169103	1,0,0	162146136	0,0,0	279	149	1	1	0.986,1.0,1.0	1.0,1.0,1.0	-0.005
EOBAG000960026994	+	4637745	4637888	4628451	4628554	4644738	4644838	432503229	0,0,1	609483654	0,0,0	292	149	1	1	1.0,1.0,0.992	1.0,1.0,1.0	-0.003
EOBAG000960026994	+	4646149	4646274	4644738	4644838	4646389	4646520	604561355	1,0,0	611477626	0,0,0	274	149	1	1	0.997,1.0,1.0	1.0,1.0,1.0	-0.001
EOBAG000960026994	+	4660450	4660558	4659121	4659230	4660860	4660949	692703444	0,0,2	627599726	0,0,0	257	149	1	1	1.0,1.0,0.992	1.0,1.0,1.0	-0.003
EOBAG000960026994	+	4661782	4661923	4660860	4660949	4663987	4664130	649650273	0,0,0	646656738	0,2,0	290	149	1	1	1.0,1.0,1.0	1.0,0.994,1.0	0.002
EOBAG000950027991	-	5616573	5616741	5610212	5610339	5618557	5618710	29,3,28	0,2,0	29,29,36	0,0,0	317	149	1	1	1.0,0.414,1.0	1.0,1.0,1.0	-0.195
EOBAG000950027991	-	5634635	5634719	5634107	5634191	5650482	5650585	2,5,8	0,0,3	12,11,8	5,6,0	233	149	0.0636211	1	1.0,1.0,0.63	0.605,0.54,1.0	0.162
EOBAG000950027991	-	5660703	5660778	5655684	5655848	5660938	5660986	13,21,4	0,0,0	9,9,12	1,0,0	224	149	1	1	1.0,1.0,1.0	0.857,1.0,1.0	0.048
EOBAG000950027991	-	5661724	5661784	5661073	5661133	5668159	5668311	6,26,19	0,0,0	9,12,14	4,0,0	209	149	1	1	1.0,1.0,1.0	0.616,1.0,1.0	0.128
EOBAG000950029994	-	5811155	5811328	5793385	5809463	5813096	5813184	57,99,63	0,4,0	68,52,84	0,0,0	322	149	1	1	1.0,0.92,1.0	1.0,1.0,1.0	-0.027
EOBAG000950029994	-	5822053	5822243	5820826	5820925	5827026	5827186	32,54,51	3,2,7	75,70,53	3,5,3	339	149	1	1	0.824,0.922,0.762	0.917,0.86,0.886	-0.052
EOBAG000950014884	-	2178531	2178634	2170508	2175187	2181717	2181852	74,59,75	7,0,0	59,41,42	3,0,0	252	149	1	1	0.862,1.0,1.0	0.921,1.0,1.0	-0.02
EOBAG000950014884	-	2181717	2181852	2178531	2178634	2185259	2185524	91,72,78	0,0,0	56,60,58	0,0,1	284	149	1	1	1.0,1.0,1.0	1.0,1.0,0.968	0.011
EOBAG000950004993	-	575160	575615	573187	573225	577020	577123	205256245	0,0,2	217374224	0,0,0	604	149	1	1	1.0,1.0,0.968	1.0,1.0,1.0	-0.011
EOBAG000950004993	-	583537	583695	579854	579906	586244	586327	130221156	0,1,0	143240186	1,0,1	307	149	1	1	1.0,0.991,1.0	0.986,1.0,0.989	0.005
EOBAG000950004993	-	590614	590708	586244	586327	604988	605160	152158182	0,2,0	100,191,91	0,0,0	243	149	1	1	1.0,0.98,1.0	1.0,1.0,1.0	-0.007
EOBAG009450001005	+	10093	10207	8729	8860	11055	11157	8101297462	0,3,0	865347305	0,0,0	263	149	1	1	1.0,0.996,1.0	1.0,1.0,1.0	-0.001
EOBAG009430003994	+	54804	54856	51939	52026	55675	55808	5316113081546	0,0,1	425218072904	0,4,6	201	149	1	1	1.0,1.0,0.999	1.0,0.997,0.997	0.002
EOBAG000940012991	+	2066898	2066961	2064511	2064576	2067049	2067112	9,0,2	4,1,6	2,9,0	12,7,2	212	149	0.795441	1	0.613,0.0,0.19	0.105,0.475,0.0	0.074
EOBAG000940012991	+	2067049	2067112	2066898	2066961	2080853	2080988	12,3,6	0,0,0	5,10,7	0,2,0	212	149	1	1	1.0,1.0,1.0	1.0,0.778,1.0	0.074
EOBAG000940012991	+	2099532	2099706	2084422	2084547	2116288	2116429	74,29,97	1,0,0	75,109,35	0,0,0	323	149	1	1	0.972,1.0,1.0	1.0,1.0,1.0	-0.009
EOBAG000940052792	-	6768132	6768299	6686694	6686731	6794086	6794245	18,26,6	2,2,0	21,24,18	0,1,2	316	149	1	1	0.809,0.86,1.0	1.0,0.919,0.809	-0.02
EOBAG000940052792	-	6817685	6817821	6815234	6815390	6821874	6821934	37,13,5	0,0,0	14,3,20	0,0,1	285	149	1	1	1.0,1.0,1.0	1.0,1.0,0.913	0.029
EOBAG000940056884	-	6954266	6954344	6953405	6953983	6955090	6955240	25,51,51	0,0,0	43,50,44	0,6,0	227	149	1	1	1.0,1.0,1.0	1.0,0.845,1.0	0.052
EOBAG000940056884	-	6961591	6961680	6960090	6960269	6963791	6964600	59,65,86	0,0,1	68,59,31	0,0,0	238	149	1	1	1.0,1.0,0.982	1.0,1.0,1.0	-0.006
EOBAG000940021991	+	3251385	3251459	3206428	3206562	3257517	3257640	26,1,13	0,1,0	14,16,10	0,0,0	223	149	1	1	1.0,0.401,1.0	1.0,1.0,1.0	-0.2
EOBAG000940026991	-	3936773	3937103	3933756	3936039	3938053	3938686	165230116	0,0,3	230154205	0,0,0	479	149	1	1	1.0,1.0,0.923	1.0,1.0,1.0	-0.026
EOBAG000940026991	-	3940566	3940708	3937669	3938686	3943032	3943851	51,89,30	0,0,0	69,41,67	2,0,0	291	149	1	1	1.0,1.0,1.0	0.946,1.0,1.0	0.018
EOBAG000940026991	-	3940566	3940708	3937669	3938686	3943566	3943851	82,161,61	17,5,4	118,76,123	11,10,14	291	149	1	1	0.712,0.943,0.886	0.846,0.796,0.818	0.027
EOBAG000940025991	+	3872181	3872232	3789234	3790453	3879418	3879664	85,147,83	0,0,2	206200210	0,0,0	200	149	1	1	1.0,1.0,0.969	1.0,1.0,1.0	-0.01
EOBAG000940025991	+	3887429	3887536	3882492	3882632	3891807	3892018	128214101	0,0,0	318191232	0,0,5	256	149	1	1	1.0,1.0,1.0	1.0,1.0,0.964	0.012
EOBAG000940025991	+	3905813	3905927	3903844	3903956	3911786	3911986	112285174	0,0,1	379250270	1,2,0	263	149	1	1	1.0,1.0,0.99	0.995,0.986,1.0	0.003
EOBAG000940038991	-	5673384	5673855	5665040	5665563	5682524	5682700	53,16,24	0,0,1	56,51,39	0,0,0	620	149	1	1	1.0,1.0,0.852	1.0,1.0,1.0	-0.049
EOBAG000940058991	+	6987969	6988162	6984508	6984677	6989361	6989524	130159168	0,0,0	148127115	1,0,1	342	149	1	1	1.0,1.0,1.0	0.985,1.0,0.98	0.012
EOBAG000940058991	+	6992381	6992531	6991079	6991173	6992654	6992734	85101135	2,0,0	129,95,109	0,0,0	299	149	1	1	0.955,1.0,1.0	1.0,1.0,1.0	-0.015
EOBAG000940058991	+	7002018	7002136	7001002	7001091	7004432	7004523	53101117	0,0,1	105,90,76	0,0,0	267	149	1	1	1.0,1.0,0.985	1.0,1.0,1.0	-0.005
EOBAG000940023991	-	3625691	3625811	3623725	3623871	3627657	3627802	203423390	2,0,0	556312371	0,0,0	269	149	1	1	0.983,1.0,1.0	1.0,1.0,1.0	-0.006
EOBAG000940023991	-	3646712	3646805	3643019	3643157	3648962	3649077	110264313	0,0,1	331231291	0,0,0	242	149	1	1	1.0,1.0,0.995	1.0,1.0,1.0	-0.002
EOBAG000930009991	+	4678057	4678238	4672195	4672396	4678374	4678424	78187135	0,0,0	178123123	0,0,3	330	149	1	1	1.0,1.0,1.0	1.0,1.0,0.949	0.017
EOBAG000930008991	-	4644785	4644951	4644165	4644224	4645942	4645986	109198250	3,3,11	210186168	2,1,9	315	149	1	1	0.945,0.969,0.915	0.98,0.989,0.898	-0.013
EOBAG000930008991	-	4644785	4644951	4644165	4644224	4647134	4647194	81113166	0,1,3	140,98,104	1,0,0	315	149	1	1	1.0,0.982,0.963	0.985,1.0,1.0	-0.013
EOBAG000930008991	-	4645942	4645986	4644165	4644224	4647134	4647194	16,36,65	0,1,3	35,37,51	1,0,0	193	149	1	1	1.0,0.965,0.944	0.964,1.0,1.0	-0.018
EOBAG000930008991	-	4645942	4645986	4644785	4644951	4647134	4647194	41118139	0,0,1	104121106	0,0,0	193	149	1	1	1.0,1.0,0.991	1.0,1.0,1.0	-0.003
EOBAG000930008991	-	4647134	4647194	4644785	4644951	4648462	4648561	28,61,69	1,0,4	52,31,35	0,0,0	209	149	1	1	0.952,1.0,0.925	1.0,1.0,1.0	-0.041
EOBAG000930008991	-	4648462	4648561	4647134	4647194	4649955	4650098	97176195	1,1,0	156142159	0,4,1	248	149	1	1	0.983,0.991,1.0	1.0,0.955,0.99	0.01
EOBAG000930008991	-	4653801	4653892	4649955	4650098	4654562	4654631	86116189	13,15,22	181130182	0,0,0	240	149	1.13101e-09	2.47083e-07	0.804,0.828,0.842	1.0,1.0,1.0	-0.175
EOBAG000930008991	-	4654562	4654631	4653801	4653892	4656303	4656370	88109116	0,5,0	154102156	0,0,0	218	149	1	1	1.0,0.937,1.0	1.0,1.0,1.0	-0.021
EOBAG000930015991	+	5641761	5641872	5622501	5624441	5651450	5651575	6234191136	0,0,4	476533530	0,0,1	260	149	1	1	1.0,1.0,0.994	1.0,1.0,0.997	-0.001
EOBAG000930015991	+	5651450	5651575	5641761	5641872	5661961	5662114	182190534	10,6,22	255223237	7,7,6	274	149	1	1	0.908,0.945,0.93	0.952,0.945,0.956	-0.023
EOBAG000930015991	+	5652677	5652752	5651450	5651575	5661961	5662114	2832901177	0,0,2	337315333	3,0,2	224	149	1	1	1.0,1.0,0.997	0.987,1.0,0.991	0.006
EOBAG000930015991	+	5671066	5671172	5669273	5669393	5673058	5673179	4323801535	0,1,0	420460348	0,0,0	255	149	1	1	1.0,0.996,1.0	1.0,1.0,1.0	-0.001
EOBAG000930015991	+	5673058	5673179	5671066	5671172	5677650	5677783	6444461802	0,0,2	523505404	0,0,0	270	149	1	1	1.0,1.0,0.998	1.0,1.0,1.0	-0.001
EOBAG000920051894	-	3035885	3035966	3034727	3034838	3036214	3036331	59,64,101	0,1,0	78,81,75	0,0,0	230	149	1	1	1.0,0.976,1.0	1.0,1.0,1.0	-0.008
EOBAG000920034991	+	1818478	1818655	1817260	1817344	1819288	1819418	13,2,17	0,0,0	4,12,2	1,0,0	326	149	1	1	1.0,1.0,1.0	0.646,1.0,1.0	0.118
EOBAG000920041991	-	2383180	2383330	2380463	2380544	2390700	2390861	24,16,86	0,0,2	62,64,49	0,0,0	299	149	1	1	1.0,1.0,0.955	1.0,1.0,1.0	-0.015
EOBAG000920041991	-	2393911	2393979	2393068	2393165	2399711	2399767	13,0,13	0,2,27	10,8,10	4,9,1	217	149	0.617374	1	1.0,0.0,0.248	0.632,0.379,0.873	-0.212
EOBAG000920041991	-	2401319	2401453	2399711	2399767	2405444	2405519	17,17,47	0,0,5	43,35,31	0,4,0	283	149	1	1	1.0,1.0,0.832	1.0,0.822,1.0	0.003
EOBAG000920041991	-	2401319	2401453	2399711	2399767	2410966	2411079	3,10,25	0,0,0	21,17,10	1,0,0	283	149	1	1	1.0,1.0,1.0	0.917,1.0,1.0	0.028
EOBAG000920041991	-	2405444	2405519	2399711	2399767	2410966	2411079	1,2,13	0,0,0	5,13,6	1,0,0	224	149	1	1	1.0,1.0,1.0	0.769,1.0,1.0	0.077
EOBAG000920041991	-	2405444	2405519	2401319	2401453	2410966	2411079	15,9,30	0,0,0	28,28,27	1,1,0	224	149	1	1	1.0,1.0,1.0	0.949,0.949,1.0	0.034
EOBAG000920022992	+	1145880	1146113	1142730	1143410	1146457	1146544	424392257	0,2,0	481524272	0,6,0	382	149	1	1	1.0,0.987,1.0	1.0,0.971,1.0	0.005
EOBAG000920022992	+	1147107	1147241	1146457	1146544	1147527	1147647	365198163	0,0,3	287333156	0,0,0	283	149	1	1	1.0,1.0,0.966	1.0,1.0,1.0	-0.011
EOBAG000920067992	+	3886114	3886332	3884177	3884331	3892440	3892590	61,63,63	0,1,0	49,64,58	1,0,0	367	149	1	1	1.0,0.962,1.0	0.952,1.0,1.0	0.003
EOBAG000920013991	+	537432	537623	536221	536604	538762	538846	111,143,92	3,5,0	82,74,132	2,0,0	340	149	1	1	0.942,0.926,1.0	0.947,1.0,1.0	-0.026
EOBAG000920013991	+	545826	545976	545605	545709	546334	546424	53154122	0,0,0	80,64,83	4,1,0	299	149	1	1	1.0,1.0,1.0	0.909,0.97,1.0	0.04
EOBAG000920013991	+	552893	553068	549677	549798	554651	554769	60,158,77	0,0,2	85,81,108	0,0,0	324	149	1	1	1.0,1.0,0.947	1.0,1.0,1.0	-0.018
EOBAG000920001994	-	49066	49242	48441	48724	56890	57079	264224611981	0,0,0	207615911385	0,0,1	325	149	1	1	1.0,1.0,1.0	1.0,1.0,0.998	0.001
EOBAG000920001994	-	50218	50389	49066	49242	56890	57079	194029312223	5,7,13	284921561856	64,36,19	320	149	1	1	0.994,0.995,0.988	0.954,0.965,0.978	0.027
EOBAG000920001994	-	50218	50389	49066	49242	63047	63239	157318291341	1,0,0	157611661001	0,0,1	320	149	1	1	0.999,1.0,1.0	1.0,1.0,0.998	0
EOBAG000920001994	-	50218	52268	49066	49242	56890	57079	166119442163	5,7,13	187613591221	64,36,19	2199	149	3.4068e-09	7.22686e-07	0.957,0.95,0.919	0.665,0.719,0.813	0.21
EOBAG000920001994	-	56890	57079	49066	49242	63047	63239	141614921623	1,0,0	152412861108	0,0,1	338	149	1	1	0.998,1.0,1.0	1.0,1.0,0.998	0
EOBAG000920001994	-	56890	57079	50218	50389	63047	63239	177925902492	1,3,0	273322401944	0,0,0	338	149	1	1	0.999,0.997,1.0	1.0,1.0,1.0	-0.001
EOBAG000920001994	-	63047	63239	56890	57079	83057	83252	170815541708	0,2,0	147712881112	0,0,0	341	149	1	1	1.0,0.997,1.0	1.0,1.0,1.0	-0.001
EOBAG000920001994	-	68326	68506	63047	63239	83057	83252	869653911	2,0,3	832747649	5,0,0	329	149	1	1	0.995,1.0,0.993	0.987,1.0,1.0	0
EOBAG000920001994	-	74545	74725	63047	63239	83057	83252	6,5,4	2,0,3	11,2,4	5,0,0	329	149	0.563075	1	0.576,1.0,0.377	0.499,1.0,1.0	-0.182
EOBAG000920001994	-	83417	83503	83057	83252	89687	89787	203918451657	4,0,4	158411471040	0,0,0	235	149	1	1	0.997,1.0,0.996	1.0,1.0,1.0	-0.002
EOBAG000920001994	-	83417	83503	83057	83252	91770	91953	626550524	32,22,17	417316280	13,6,5	235	149	1	1	0.925,0.941,0.951	0.953,0.971,0.973	-0.027
EOBAG000920001994	-	89687	89787	83057	83252	91770	91953	958804448	32,22,17	864621565	13,6,5	249	149	1	1	0.947,0.956,0.94	0.975,0.984,0.985	-0.034
EOBAG000920001994	-	89687	89787	83417	83503	91770	91953	237121141592	0,5,11	203414561328	0,2,0	249	149	1	1	1.0,0.996,0.989	1.0,0.998,1.0	-0.004
EOBAG000910020994	+	4685692	4685773	4685334	4685476	4686255	4686384	473184392	4,0,0	220181193	0,0,2	230	149	1	1	0.987,1.0,1.0	1.0,1.0,0.984	0.001
EOBAG000910017991	+	4365288	4365327	4356048	4356157	4371682	4371719	2,0,7	2,3,2	4,19,12	4,3,4	188	149	0.18668	1	0.442,0.0,0.735	0.442,0.834,0.704	-0.268
EOBAG000910017991	+	4365288	4365327	4356048	4356157	4377342	4377480	0,3,14	16,1,18	12,10,6	11,8,7	188	149	0.199607	1	0.0,0.704,0.381	0.464,0.498,0.405	-0.094
EOBAG000910017991	+	4371682	4371719	4356048	4356157	4377342	4377480	3,5,6	16,1,18	4,12,12	11,8,7	186	149	0.504796	1	0.131,0.8,0.211	0.226,0.546,0.579	-0.07
EOBAG000910017991	+	4371682	4371719	4365288	4365327	4377342	4377480	4,2,6	0,3,10	0,22,16	8,4,2	186	149	1	1	1.0,0.348,0.325	0.0,0.815,0.865	-0.002
EOBAG000910017991	+	4415784	4415956	4413765	4413850	4417487	4417725	94,49,94	0,0,0	92,99,93	0,1,0	321	149	1	1	1.0,1.0,1.0	1.0,0.979,1.0	0.007
EOBAG000910017991	+	4422142	4422224	4418443	4418628	4424622	4424721	77,28,85	0,0,0	76,58,56	1,0,0	231	149	1	1	1.0,1.0,1.0	0.98,1.0,1.0	0.007
EOBAG000900079991	-	3059770	3059894	3057424	3057603	3065537	3065664	110,74,43	0,0,0	52,77,29	0,1,0	273	149	1	1	1.0,1.0,1.0	1.0,0.977,1.0	0.008
EOBAG000900089894	-	3780452	3780609	3771356	3778621	3781154	3782044	3,0,0	0,0,0	3,0,2	0,1,0	306	149	1	1	1.0,NA,NA	1.0,0.0,1.0	0.333
EOBAG000900047991	-	1834034	1834112	1832797	1833502	1836825	1836925	0,1,0	1,4,0	2,1,2	0,5,0	227	149	1	1	0.0,0.141,NA	1.0,0.116,1.0	-0.635
EOBAG000900047991	-	1860237	1860398	1843356	1843506	1866335	1866637	24,14,15	2,1,0	25,36,25	0,3,0	310	149	1	1	0.852,0.871,1.0	1.0,0.852,1.0	-0.043
EOBAG000900125994	-	5793312	5793455	5791775	5791928	5793743	5793880	333,864,84	15,61,7	118107483	18,9,40	292	149	1	1	0.919,0.878,0.86	0.77,0.858,0.86	0.056
EOBAG000900017991	+	861180	861318	853700	853837	868448	868534	0,7,4	6,15,24	16,7,13	35,23,23	287	149	0.367028	1	0.0,0.195,0.08	0.192,0.136,0.227	-0.093
EOBAG000900017991	+	883659	883743	878060	878200	885174	885264	45,20,27	0,0,0	37,30,39	2,1,0	233	149	1	1	1.0,1.0,1.0	0.922,0.95,1.0	0.043
EOBAG000900017991	+	893709	893831	891295	891410	900767	900868	50,44,44	0,1,0	54,81,40	0,0,0	271	149	1	1	1.0,0.96,1.0	1.0,1.0,1.0	-0.013
EOBAG000900111991	-	4915530	4915645	4914115	4914243	4916120	4916308	228,59,148	0,0,0	113,146,96	0,0,3	264	149	1	1	1.0,1.0,1.0	1.0,1.0,0.948	0.017
EOBAG000900111991	-	4918356	4918468	4917897	4918030	4919187	4919261	144127257	1,0,0	115109129	0,0,0	261	149	1	1	0.988,1.0,1.0	1.0,1.0,1.0	-0.004
EOBAG000900111991	-	4919931	4920066	4919187	4919261	4921242	4921333	140,80,172	0,0,1	92117114	0,0,0	284	149	1	1	1.0,1.0,0.989	1.0,1.0,1.0	-0.004
EOBAG000900111991	-	4940604	4940664	4935887	4936021	4956622	4956788	12,7,29	18,24,18	11,21,7	16,22,14	209	149	1	1	0.322,0.172,0.535	0.329,0.405,0.263	0.011
EOBAG000900023892	-	1047873	1047956	1042193	1046095	1049020	1049093	129,108,94	0,0,5	111115100	0,0,0	232	149	1	1	1.0,1.0,0.924	1.0,1.0,1.0	-0.025
EOBAG000900023892	-	1060987	1061057	1058297	1058397	1073569	1076065	95175133	0,0,0	117,88,135	4,1,0	219	149	1	1	1.0,1.0,1.0	0.952,0.984,1.0	0.021
EOBAG000900102994	-	4382122	4382254	4381100	4381211	4382646	4382753	482267462788	0,0,0	422032474292	0,1,0	281	149	1	1	1.0,1.0,1.0	1.0,0.999,1.0	0
EOBAG000900136991	+	6784012	6784160	6783231	6783380	6784756	6784877	8477921269	0,0,2	632885687	0,0,0	297	149	1	1	1.0,1.0,0.997	1.0,1.0,1.0	-0.001
EOBAG000900130992	+	6112512	6112551	6111891	6111939	6112906	6113092	0,3,0	0,2,0	0,0,2	0,0,0	188	149	1	1	NA,0.543,NA	NA,NA,1.0	-0.457
EOBAG000900034991	+	1427078	1427102	1426849	1426989	1427348	1427539	4,0,0	3,0,2	1,3,3	0,1,1	173	149	1	1	0.535,NA,0.0	1.0,0.721,0.721	-0.546
EOBAG000900037892	-	1480065	1480240	1478983	1479176	1481762	1481998	184,34,96	0,0,2	139228136	0,0,0	324	149	1	1	1.0,1.0,0.957	1.0,1.0,1.0	-0.014
EOBAG000900037892	-	1492021	1492204	1489794	1489889	1494450	1494638	174,56,90	1,0,0	160,192,98	3,5,0	332	149	1	1	0.987,1.0,1.0	0.96,0.945,1.0	0.027
EOBAG000900037892	-	1535142	1535209	1516056	1516204	1541097	1541608	13,0,4	104,20,24	4,12,4	41,77,39	216	149	1	1	0.079,0.0,0.103	0.063,0.097,0.066	-0.015
EOBAG000900033294	+	1419595	1419723	1419358	1419391	1421884	1422014	282507351	1,0,4	413369721	0,3,1	277	149	1	1	0.993,1.0,0.979	1.0,0.985,0.997	-0.003
EOBAG000900058991	+	2345354	2345383	2344538	2344638	2345852	2345951	0,3,0	0,0,0	0,0,1	0,1,0	178	149	1	1	NA,1.0,NA	NA,0.0,1.0	0.5
EOBAG000900058991	+	2350041	2350121	2349569	2349621	2353162	2353289	0,2,0	0,0,0	0,0,0	2,0,0	229	149	1	1	NA,1.0,NA	0.0,NA,NA	1
EOBAG000900123992	-	5731124	5731197	5726348	5726458	5737014	5737166	533644260	0,0,0	680646528	1,0,0	222	149	1	1	1.0,1.0,1.0	0.998,1.0,1.0	0.001
EOBAG000900013991	-	674534	674600	671337	671535	684027	684117	77,65,17	0,1,0	32,37,34	0,0,0	215	149	1	1	1.0,0.978,1.0	1.0,1.0,1.0	-0.007
EOBAG000900020991	+	953973	954080	953553	953826	957274	957376	35,34,19	0,1,0	10,23,24	0,0,0	256	149	1	1	1.0,0.952,1.0	1.0,1.0,1.0	-0.016
EOBAG000900020991	+	957274	957376	953973	954080	958326	958440	35,48,41	0,0,0	19,28,35	1,2,0	251	149	1	1	1.0,1.0,1.0	0.919,0.893,1.0	0.063
EOBAG000900002991	-	54880	54961	51849	52450	56728	56830	93115376	1,1,7	106112124	7,3,2	230	149	1	1	0.984,0.987,0.972	0.907,0.96,0.976	0.033
EOBAG000900002991	-	67184	67637	65874	66003	83919	83955	281126380	0,0,2	174188246	1,0,1	602	149	1	1	1.0,1.0,0.979	0.977,1.0,0.984	0.006
EOBAG000900002991	-	67184	67637	65874	66003	86565	86742	344165507	10,7,33	241257328	10,23,13	602	149	1	1	0.895,0.854,0.792	0.856,0.734,0.862	0.03
EOBAG000900002991	-	83904	83955	65874	66003	86565	86742	0,0,3	10,7,33	0,0,1	10,23,13	200	149	1	1	0.0,0.0,0.063	0.0,0.0,0.054	0.003
EOBAG000900002991	-	83904	83955	67184	67637	86565	86742	3,0,5	63,39,127	0,2,1	67,70,85	200	149	1	1	0.034,0.0,0.028	0.0,0.021,0.009	0.011
EOBAG000900002991	-	83919	83955	65874	66003	86565	86742	0,0,4	10,7,33	1,0,2	10,23,13	185	149	1	1	0.0,0.0,0.089	0.075,0.0,0.11	-0.032
EOBAG000900002991	-	83919	83955	67184	67637	86565	86742	0,0,2	63,39,127	0,1,4	67,70,85	185	149	1	1	0.0,0.0,0.013	0.0,0.011,0.037	-0.012
EOBAG000900002991	-	91567	91630	86565	86742	98888	99082	10,11,44	47,34,91	19,19,15	42,47,48	212	149	1	1	0.13,0.185,0.254	0.241,0.221,0.18	-0.024
EOBAG000900002991	-	124714	124933	114304	114392	126826	126902	175107334	0,0,0	150171132	0,4,0	368	149	1	1	1.0,1.0,1.0	1.0,0.945,1.0	0.018
EOBAG000900002991	-	126826	126902	124714	124933	133836	133879	105,76,255	1,0,1	113,126,67	0,0,0	225	149	1	1	0.986,1.0,0.994	1.0,1.0,1.0	-0.007
EOBAG000900084991	+	3449453	3449558	3441884	3442041	3457866	3458013	7,2,2	0,0,2	3,0,2	0,0,0	254	149	1	1	1.0,1.0,0.37	1.0,NA,1.0	-0.21
EOBAG000900018883	-	914094	914291	908387	909710	917028	917542	119,31,21	0,0,0	43,36,29	0,2,2	346	149	1	1	1.0,1.0,1.0	1.0,0.886,0.862	0.084
EOBAG000900129991	+	6002198	6002355	6000449	6000570	6005076	6005204	55,18,45	0,0,0	32,46,36	0,2,0	306	149	1	1	1.0,1.0,1.0	1.0,0.918,1.0	0.027
EOBAG000900129991	+	6014927	6015107	6009183	6009266	6018108	6018237	21,30,37	0,0,1	61,47,31	0,0,0	329	149	1	1	1.0,1.0,0.944	1.0,1.0,1.0	-0.019
EOBAG000900129991	+	6029312	6029384	6025706	6025837	6035275	6035400	10,8,32	0,0,2	11,23,15	0,0,1	221	149	1	1	1.0,1.0,0.915	1.0,1.0,0.91	0.002
EOBAG000900010991	-	493330	493396	492285	492473	494070	494152	6,10,22	8,13,14	11,8,4	6,8,6	215	149	1	1	0.342,0.348,0.521	0.56,0.409,0.316	-0.025
EOBAG000900035991	-	1439868	1439965	1439424	1439583	1440231	1440398	22,24,23	0,0,0	7,5,17	0,1,0	246	149	1	1	1.0,1.0,1.0	1.0,0.752,1.0	0.083
EOBAG000900035991	-	1441966	1442012	1441180	1441253	1443908	1444137	4,4,4	0,0,1	1,1,0	0,0,0	195	149	1	1	1.0,1.0,0.753	1.0,1.0,NA	-0.082
EOBAG000900101992	-	4340575	4340682	4338143	4339562	4341691	4341748	160,68,119	4,0,0	90146123	0,1,0	256	149	1	1	0.959,1.0,1.0	1.0,0.988,1.0	-0.01
EOBAG000900109991	+	4804590	4806676	4785547	4785766	4824327	4825647	83,101,12	0,0,0	166,201,89	1,0,0	2235	149	1	1	1.0,1.0,1.0	0.917,1.0,1.0	0.028
EOBAG000090032991	-	5375926	5376002	5369212	5369251	5377169	5377184	3,18,6	0,0,1	26,26,12	0,0,0	225	149	1	1	1.0,1.0,0.799	1.0,1.0,1.0	-0.067
EOBAG000090124991	+	15114331	15114522	15110299	15113276	15116599	15116722	229,96,99	1,0,0	157172174	0,0,0	340	149	1	1	0.99,1.0,1.0	1.0,1.0,1.0	-0.003
EOBAG000090124991	+	15115423	15115495	15110299	15114522	15116599	15116722	0,14,0	76,46,54	6,0,4	69,75,88	221	149	1	1	0.0,0.17,0.0	0.055,0.0,0.03	0.028
EOBAG000090124991	+	15117680	15117867	15116094	15116722	15120459	15120627	151165160	0,1,1	197227170	0,0,0	336	149	1	1	1.0,0.987,0.986	1.0,1.0,1.0	-0.009
EOBAG000090124991	+	15123815	15123897	15120459	15120627	15125609	15125764	181170159	0,1,2	149190190	0,0,0	231	149	1	1	1.0,0.991,0.981	1.0,1.0,1.0	-0.009
EOBAG000090040991	+	5977479	5977568	5966467	5966891	5984769	5984935	25,41,15	0,0,0	9,23,17	1,0,0	238	149	1	1	1.0,1.0,1.0	0.849,1.0,1.0	0.05
EOBAG000090040991	+	6015729	6015903	6014807	6014877	6016564	6016641	230189196	1,0,0	238203210	0,0,0	323	149	1	1	0.991,1.0,1.0	1.0,1.0,1.0	-0.003
EOBAG000090069991	-	12223059	12223186	12220936	12221121	12226832	12227084	6,1,1	22,20,14	1,0,0	12,12,26	276	149	1	1	0.128,0.026,0.037	0.043,0.0,0.0	0.049
EOBAG000090014991	-	2425703	2425796	2405941	2406078	2432570	2432680	1,1,13	5,28,17	0,1,0	0,0,0	242	149	1	1	0.11,0.022,0.32	NA,1.0,NA	-0.849
EOBAG000090154991	+	17049667	17049744	17048381	17048465	17052839	17052945	6,11,40	0,0,0	16,13,9	0,1,0	226	149	1	1	1.0,1.0,1.0	1.0,0.896,1.0	0.035
EOBAG000090080991	-	12539910	12540091	12539470	12539599	12540221	12540335	199113219	0,0,0	225250233	3,0,0	330	149	1	1	1.0,1.0,1.0	0.971,1.0,1.0	0.01
EOBAG000090080991	-	12540221	12540335	12539470	12539599	12540749	12540851	98,36,181	0,0,0	68,77,67	0,0,2	263	149	1	1	1.0,1.0,1.0	1.0,1.0,0.95	0.017
EOBAG000090080991	-	12543258	12543505	12542943	12543149	12544262	12544488	99,70,218	0,1,0	154153113	0,0,0	396	149	1	1	1.0,0.963,1.0	1.0,1.0,1.0	-0.012
EOBAG000090080991	-	12543605	12543766	12543258	12543505	12544262	12544488	120,65,139	0,0,0	124171106	2,0,0	310	149	1	1	1.0,1.0,1.0	0.968,1.0,1.0	0.011
EOBAG000090080991	-	12544262	12544488	12543605	12543766	12546721	12546875	172,90,162	0,0,2	200219139	0,0,0	375	149	1	1	1.0,1.0,0.97	1.0,1.0,1.0	-0.01
EOBAG000090080991	-	12551197	12551280	12549594	12549831	12551545	12551671	94,40,141	1,0,0	112,100,88	0,0,0	232	149	1	1	0.984,1.0,1.0	1.0,1.0,1.0	-0.005
EOBAG000090080991	-	12565834	12565953	12564246	12564355	12572093	12572225	95,23,110	0,0,0	127,136,98	0,0,1	268	149	1	1	1.0,1.0,1.0	1.0,1.0,0.982	0.006
EOBAG000090189991	+	19707065	19707122	19706343	19706501	19708703	19708834	5,13,24	0,0,0	42,26,33	0,1,0	206	149	1	1	1.0,1.0,1.0	1.0,0.95,1.0	0.017
EOBAG000090189991	+	19725723	19725796	19724057	19724158	19725877	19725941	15,36,53	0,0,0	61,30,52	1,0,0	222	149	1	1	1.0,1.0,1.0	0.976,1.0,1.0	0.008
EOBAG000090005894	-	1413430	1413600	1411280	1411385	1417301	1417380	57,12,24	0,0,3	60,116,56	0,0,0	319	149	1	1	1.0,1.0,0.789	1.0,1.0,1.0	-0.07
EOBAG000090180095	-	19258333	19258521	19255695	19255837	19260742	19260884	21,476,16	0,7,0	10183761250	3,0,5	337	149	1	1	1.0,0.968,1.0	0.993,1.0,0.991	-0.005
EOBAG000090180095	-	19260742	19260884	19255695	19255837	19263860	19264021	0,38,0	0,0,0	18,36,119	0,0,3	291	149	1	1	NA,1.0,NA	1.0,1.0,0.953	0.016
EOBAG000090180095	-	19262532	19262715	19260742	19260884	19263860	19264021	5,124,3	0,31,0	375132310	15,36,114	332	149	0.890637	1	1.0,0.642,1.0	0.918,0.622,0.55	0.184
EOBAG000090180095	-	19266887	19267050	19266574	19266724	19268328	19268496	4,28,4	11,206,0	12554171072	6,0,2	312	149	2.84217e-05	0.00299287	0.148,0.061,1.0	0.99,1.0,0.996	-0.592
EOBAG000090053991	+	11172049	11172118	11167293	11167639	11187525	11187598	6,5,1	0,1,0	2,4,9	0,0,0	218	149	1	1	1.0,0.774,1.0	1.0,1.0,1.0	-0.075
EOBAG000090053991	+	11178076	11178244	11172049	11172118	11178876	11179000	29,53,34	4,0,0	40,16,29	0,0,0	317	149	1	1	0.773,1.0,1.0	1.0,1.0,1.0	-0.076
EOBAG000090215893	-	21798612	21798801	21795174	21795427	21799426	21799536	17,30,32	1,0,6	63,41,29	10,1,1	338	149	1	1	0.882,1.0,0.702	0.735,0.948,0.927	-0.009
EOBAG000090161991	+	17820094	17820241	17816173	17816242	17821273	17821357	519524528	0,0,3	621696625	0,0,0	296	149	1	1	1.0,1.0,0.989	1.0,1.0,1.0	-0.004
EOBAG000090161991	+	17821273	17821357	17820094	17820241	17821478	17821555	385453572	3,0,1	536631537	0,0,0	233	149	1	1	0.988,1.0,0.997	1.0,1.0,1.0	-0.005
EOBAG000090147991	-	16878579	16878713	16871532	16871682	16880630	16880765	526331198	2,0,0	273298313	0,0,0	283	149	1	1	0.993,1.0,1.0	1.0,1.0,1.0	-0.002
EOBAG000090147991	-	16880276	16880373	16878579	16878713	16880630	16880765	934617407	9,0,3	387472440	2,0,4	246	149	1	1	0.984,1.0,0.988	0.992,1.0,0.985	-0.002
EOBAG000090147991	-	16880630	16880765	16871532	16871682	16881029	16881157	446325134	0,0,0	224299274	0,3,2	284	149	1	1	1.0,1.0,1.0	1.0,0.981,0.986	0.011
EOBAG000090147991	-	16880630	16880765	16880276	16880373	16881029	16881157	968701399	2,8,0	454601525	0,2,0	284	149	1	1	0.996,0.979,1.0	1.0,0.994,1.0	-0.006
EOBAG000950015991	+	2296852	2296978	2280889	2283204	2309807	2309914	112,53,61	4,0,0	102,98,72	0,0,0	275	149	1	1	0.938,1.0,1.0	1.0,1.0,1.0	-0.021
EOBAG000950015991	+	2309807	2309914	2296773	2296978	2318767	2318889	127,48,57	0,1,0	101,83,53	0,0,0	256	149	1	1	1.0,0.965,1.0	1.0,1.0,1.0	-0.012
EOBAG000090065894	-	11886017	11886083	11879109	11879294	11889794	11889888	5,3,6	9,7,8	3,2,0	5,4,4	215	149	0.371567	1	0.278,0.229,0.342	0.294,0.257,0.0	0.099
EOBAG000090175394	-	18866971	18867113	18856019	18856207	18868476	18868650	19887118021261	0,7,0	207062416618514	3,0,0	291	149	1	1	1.0,0.999,1.0	1.0,1.0,1.0	0
EOBAG000090175394	-	18868476	18868650	18856019	18856207	18874947	18875097	486,552,79	0,0,0	144015651229	9,0,0	323	149	1	1	1.0,1.0,1.0	0.987,1.0,1.0	0.004
EOBAG000090175394	-	18871395	18871556	18868476	18868650	18874947	18875097	22717129471945	1,0,0	250622888521680	0,0,0	310	149	1	1	1.0,1.0,1.0	1.0,1.0,1.0	0
EOBAG000090175394	-	18874947	18875097	18871395	18871556	18877257	18877420	20411117331467	0,0,0	223122822320597	0,9,0	299	149	1	1	1.0,1.0,1.0	1.0,0.999,1.0	0
EOBAG000090110991	+	14269558	14269873	14268617	14268792	14270115	14270174	0,0,2	0,5,0	13,3,5	0,0,4	464	149	1	1	NA,0.0,1.0	1.0,1.0,0.286	-0.262
EOBAG000090149991	-	16949639	16949681	16908764	16908992	16966199	16967199	27,0,1	43,12,1	8,9,12	11,35,13	191	149	0.548102	1	0.329,0.0,0.438	0.362,0.167,0.419	-0.06
EOBAG000090158994	-	17424011	17424144	17418467	17418755	17445831	17445911	8,0,5	1,0,0	28,13,4	0,1,0	282	149	1	1	0.809,NA,1.0	1.0,0.873,1.0	-0.053
EOBAG000090129991	+	15365877	15366028	15364005	15364110	15366114	15366280	2857779655	18,0,2	585680668	12,2,4	300	149	1	1	0.987,1.0,0.994	0.96,0.994,0.988	0.013
EOBAG000090150991	+	16991008	16991147	16990393	16990471	16991379	16991534	45,16,28	0,0,1	48,59,18	0,0,0	288	149	1	1	1.0,1.0,0.935	1.0,1.0,1.0	-0.022
EOBAG000090150991	+	16992425	16992507	16992116	16992242	16992797	16992895	19,11,9	0,0,2	9,20,8	0,1,0	231	149	1	1	1.0,1.0,0.744	1.0,0.928,1.0	-0.061
EOBAG000090150991	+	16996997	16997097	16995945	16996101	16998205	16998308	16,22,30	0,0,0	39,49,31	0,2,0	249	149	1	1	1.0,1.0,1.0	1.0,0.936,1.0	0.021
EOBAG000090150991	+	16998205	16998308	16996997	16997097	16998458	16998527	10,32,14	0,0,0	40,50,35	0,0,1	252	149	1	1	1.0,1.0,1.0	1.0,1.0,0.954	0.015
EOBAG000090079991	-	12520905	12521031	12520599	12520809	12521167	12521306	64,16,24	5,0,0	36,41,16	0,0,0	275	149	1	1	0.874,1.0,1.0	1.0,1.0,1.0	-0.042
EOBAG000090079991	-	12521392	12521478	12521167	12521306	12521598	12521703	68,15,75	1,0,0	45,65,33	0,0,0	235	149	1	1	0.977,1.0,1.0	1.0,1.0,1.0	-0.008
EOBAG000090126992	+	15182603	15184031	15178836	15179409	15186021	15186250	8,11,52	146242107	119,36,35	209319263	1577	149	1	1	0.005,0.004,0.044	0.051,0.011,0.012	-0.007
EOBAG000090126992	+	15184983	15185086	15178836	15179409	15186021	15186250	8,0,1	146242107	3,1,1	209319263	252	149	1	1	0.031,0.0,0.005	0.008,0.002,0.002	0.008
EOBAG000090120894	+	14821920	14822076	14818179	14818376	14824753	14824936	107212591163	0,0,2	12441230865	0,0,0	305	149	1	1	1.0,1.0,0.996	1.0,1.0,1.0	-0.001
EOBAG000090120894	+	14826330	14826442	14824753	14824936	14832262	14832402	505692557	1,0,4	750722465	4,6,5	261	149	1	1	0.997,1.0,0.988	0.991,0.986,0.982	0.009
EOBAG000090120894	+	14837640	14837759	14834587	14834687	14846080	14846260	5371055973	0,0,0	1139989679	1,0,0	268	149	1	1	1.0,1.0,1.0	0.998,1.0,1.0	0.001
EOBAG000090201991	+	20534618	20534649	20533494	20533545	20535229	20535345	3,3,0	0,0,0	10,11,22	0,2,0	180	149	1	1	1.0,1.0,NA	1.0,0.82,1.0	0.06
EOBAG000090201991	+	20546580	20546619	20544282	20544365	20548916	20549041	0,0,0	1,1,4	3,0,0	21,9,12	188	149	1	1	0.0,0.0,0.0	0.102,0.0,0.0	-0.034
EOBAG000090201991	+	20615826	20615922	20615658	20615747	20619269	20619411	4,3,4	0,0,0	25,14,30	2,0,0	245	149	1	1	1.0,1.0,1.0	0.884,1.0,1.0	0.039
EOBAG000090090994	+	13063043	13063163	13062755	13062854	13063294	13063388	124,84,74	5,2,0	102,130,97	0,0,1	269	149	1	1	0.932,0.959,1.0	1.0,1.0,0.982	-0.03
EOBAG000090118991	+	14710529	14710632	14709327	14709522	14711076	14711200	74,51,110	0,0,2	125,72,104	0,0,0	252	149	1	1	1.0,1.0,0.97	1.0,1.0,1.0	-0.01
EOBAG000090118991	+	14712044	14712196	14711076	14711200	14714108	14714170	74,58,131	0,0,0	123,48,83	0,0,3	301	149	1	1	1.0,1.0,1.0	1.0,1.0,0.932	0.023
EOBAG000090118991	+	14721210	14721344	14720447	14720595	14723462	14723562	47,53,43	16,3,26	88,84,81	3,2,12	283	149	0.0193238	0.700106	0.607,0.903,0.465	0.939,0.957,0.78	-0.234
EOBAG000090123991	-	15020157	15020412	15018931	15018997	15023713	15023891	9022011096	0,0,0	511755417	0,1,0	404	149	1	1	1.0,1.0,1.0	1.0,0.996,1.0	0.001
EOBAG000090123991	-	15028350	15028406	15026966	15027201	15028941	15029049	227125704	2,7,19	348452312	13,10,5	205	149	1	1	0.988,0.928,0.964	0.951,0.97,0.978	-0.006
EOBAG000090123991	-	15028941	15029049	15028350	15028406	15029248	15029383	350179874	0,0,1	439514366	0,0,0	257	149	1	1	1.0,1.0,0.998	1.0,1.0,1.0	-0.001
EOBAG000090123991	-	15030489	15030615	15029248	15029383	15043649	15043823	407236978	1,0,0	426501344	0,0,0	275	149	1	1	0.995,1.0,1.0	1.0,1.0,1.0	-0.002
EOBAG000090123991	-	15043649	15043823	15030489	15030615	15045574	15045777	5752531115	0,0,1	389506301	0,0,0	323	149	1	1	1.0,1.0,0.998	1.0,1.0,1.0	-0.001
EOBAG000090013884	+	2293815	2293934	2292728	2292862	2295597	2295738	23,37,27	0,0,3	58,34,35	3,0,0	268	149	1	1	1.0,1.0,0.833	0.915,1.0,1.0	-0.027
EOBAG000090013884	+	2297199	2297345	2295597	2295738	2298113	2298268	33,42,33	0,0,0	51,24,38	3,0,0	295	149	1	1	1.0,1.0,1.0	0.896,1.0,1.0	0.035
EOBAG000090066994	-	12072931	12073063	12071836	12071987	12073275	12073356	12451641717	0,1,0	160413431228	1,0,0	281	149	1	1	1.0,0.999,1.0	0.999,1.0,1.0	0
EOBAG000090066994	-	12086740	12086784	12085853	12085874	12086878	12086941	84,211,74	0,0,0	126,134,86	1,0,0	193	149	1	1	1.0,1.0,1.0	0.99,1.0,1.0	0.003
EOBAG000090133991	+	16160170	16160326	16154918	16154992	16162407	16162561	28,21,3	0,1,0	5,23,26	0,0,0	305	149	1	1	1.0,0.911,1.0	1.0,1.0,1.0	-0.03
EOBAG000090133991	+	16164478	16164540	16162407	16162561	16164628	16164726	28,19,14	2,0,1	4,10,6	0,3,0	211	149	1	1	0.908,1.0,0.908	1.0,0.702,1.0	0.038
EOBAG000090133991	+	16168423	16168565	16164628	16164726	16168948	16169083	30,5,7	0,2,0	0,0,8	0,0,0	291	149	1	1	1.0,0.561,1.0	NA,NA,1.0	-0.146
EOBAG000090133991	+	16168948	16169083	16164628	16164726	16170353	16170426	19,14,7	0,2,0	2,3,13	0,0,1	284	149	1	1	1.0,0.786,1.0	1.0,1.0,0.872	-0.029
EOBAG000090133991	+	16170657	16170814	16170353	16170426	16173103	16173258	36,46,24	0,0,0	18,24,34	1,0,0	306	149	1	1	1.0,1.0,1.0	0.898,1.0,1.0	0.034
EOBAG000090030991	-	5045139	5045237	5042975	5044033	5046656	5046878	73,74,41	0,0,4	41,76,19	0,1,0	247	149	1	1	1.0,1.0,0.861	1.0,0.979,1.0	-0.039
EOBAG000090178095	+	19085062	19085239	19083827	19083988	19086930	19087072	15846374294	0,5,10	717313579	0,0,0	326	149	1	1	1.0,0.983,0.995	1.0,1.0,1.0	-0.007
EOBAG000090196994	+	20293740	20293825	20292621	20292705	20299452	20299498	56,93,122	0,0,1	56,61,58	0,0,0	234	149	1	1	1.0,1.0,0.987	1.0,1.0,1.0	-0.004
EOBAG000090196994	+	20305272	20305315	20302316	20302430	20306446	20306562	52,87,75	2,0,0	53,50,63	0,0,0	192	149	1	1	0.953,1.0,1.0	1.0,1.0,1.0	-0.016
EOBAG000090196994	+	20306446	20306562	20305272	20305315	20308613	20308652	84119104	1,3,2	77,65,97	0,0,0	265	149	1	1	0.979,0.957,0.967	1.0,1.0,1.0	-0.032
EOBAG000090125894	-	15163459	15163642	15152200	15152406	15164790	15164893	41,42,75	0,0,0	56,86,82	0,3,2	332	149	1	1	1.0,1.0,1.0	1.0,0.928,0.948	0.041
EOBAG000090016991	-	2527741	2527876	2526166	2526312	2528869	2529012	1115685861	2,0,0	11961481791	9,15,10	284	149	1	1	0.997,1.0,1.0	0.986,0.981,0.976	0.018
EOBAG000090016991	-	2529357	2529613	2528198	2529012	2530646	2530744	133610671232	0,0,9	194524441247	0,1,0	405	149	1	1	1.0,1.0,0.981	1.0,0.999,1.0	-0.006
EOBAG000090016991	-	2530646	2530744	2528198	2529012	2531868	2532040	261221283	0,0,0	511677427	0,2,0	247	149	1	1	1.0,1.0,1.0	1.0,0.995,1.0	0.002
EOBAG000090016991	-	2536502	2536610	2534596	2534704	2545137	2545174	979786771	3,1,0	11901502882	0,0,0	257	149	1	1	0.995,0.998,1.0	1.0,1.0,1.0	-0.002
EOBAG000090016991	-	2545137	2545174	2536502	2536610	2555332	2555581	643505495	3,4,0	681891532	7,1,4	186	149	1	1	0.994,0.99,1.0	0.987,0.999,0.991	0.002
EOBAG000090028991	-	4935100	4935218	4927793	4933651	4935527	4935665	49,92,141	0,1,0	129,64,83	0,0,0	267	149	1	1	1.0,0.981,1.0	1.0,1.0,1.0	-0.006
EOBAG000090028991	-	4940747	4940936	4938058	4938181	4944856	4944987	81103116	0,0,1	164,121,99	0,0,0	338	149	1	1	1.0,1.0,0.981	1.0,1.0,1.0	-0.006
EOBAG000090028991	-	4956456	4956594	4944856	4944987	4976820	4977756	55113134	4,0,0	122,83,77	1,2,0	287	149	1	1	0.877,1.0,1.0	0.984,0.956,1.0	-0.021
EOBAG000090028991	-	4976820	4977756	4956456	4956594	5019384	5019534	262274345	0,0,0	358296339	1,1,0	1085	149	1	1	1.0,1.0,1.0	0.98,0.976,1.0	0.015
EOBAG000090028991	-	4982326	4982427	4976820	4977756	5019384	5019534	11,4,17	7,6,4	6,19,4	6,0,5	250	149	0.713112	1	0.484,0.284,0.717	0.373,1.0,0.323	-0.07
EOBAG000090008991	-	1952844	1953012	1951731	1951959	1955945	1956062	4,6,8	0,0,0	28,18,44	0,0,1	317	149	1	1	1.0,1.0,1.0	1.0,1.0,0.954	0.015
EOBAG000090008991	-	1957300	1957420	1955945	1956062	1958736	1959009	1,2,2	2,0,1	16,1,8	0,0,0	269	149	0.607194	1	0.217,1.0,0.526	1.0,1.0,1.0	-0.419
EOBAG000090008991	-	1958736	1959009	1957300	1957420	1960555	1960726	1,5,5	0,0,0	25,15,29	0,0,1	422	149	1	1	1.0,1.0,1.0	1.0,1.0,0.911	0.03
EOBAG000090168394	-	18260375	18260514	18258915	18259119	18262537	18262685	0,0,0	1,0,0	0,0,2	0,0,0	288	149	1	1	0.0,NA,NA	NA,NA,1.0	-1
EOBAG000090151992	-	17005053	17005139	17004686	17004810	17007134	17007223	52,65,48	2,1,2	64,47,75	4,2,0	235	149	1	1	0.943,0.976,0.938	0.91,0.937,1.0	0.003
EOBAG000090151992	-	17005920	17005968	17005053	17005139	17006091	17006225	22,22,17	23,26,20	54,52,27	54,40,35	197	149	1	1	0.42,0.39,0.391	0.431,0.496,0.368	-0.031
EOBAG000090054991	+	11405850	11405982	11375124	11375280	11436159	11436273	2,1,4	0,0,0	13,11,2	0,4,0	281	149	1	1	1.0,1.0,1.0	1.0,0.593,1.0	0.136
EOBAG000090012991	-	2251646	2251703	2246082	2246182	2258619	2258749	6,3,5	25,15,13	1,6,6	34,24,22	206	149	0.749412	1	0.148,0.126,0.218	0.021,0.153,0.165	0.051
EOBAG000090012991	-	2263650	2264106	2260192	2260314	2282059	2282212	71106117	0,0,0	189112124	0,0,1	605	149	1	1	1.0,1.0,1.0	1.0,1.0,0.968	0.011
EOBAG000090012991	-	2282059	2282212	2263650	2264106	2285979	2288172	42,47,47	0,0,0	75,57,59	2,0,0	302	149	1	1	1.0,1.0,1.0	0.949,1.0,1.0	0.017
EOBAG000890011991	+	5348694	5348760	5346153	5346277	5349855	5349918	6,7,11	9,11,17	3,2,10	8,13,12	215	149	0.622659	1	0.316,0.306,0.31	0.206,0.096,0.366	0.088
EOBAG000890011991	+	5352481	5352541	5349855	5349918	5353204	5353346	0,1,4	10,7,11	0,0,0	8,5,12	209	149	1	1	0.0,0.092,0.206	0.0,0.0,0.0	0.099
EOBAG000890011991	+	5352741	5352828	5352481	5352541	5353204	5353346	1,0,6	0,0,3	0,1,3	0,0,0	236	149	1	1	1.0,NA,0.558	NA,1.0,1.0	-0.221
EOBAG000890021993	-	5904764	5904962	5902027	5904430	5906918	5907010	86,101,64	0,0,0	109110123	1,0,0	347	149	1	1	1.0,1.0,1.0	0.979,1.0,1.0	0.007
EOBAG000890021993	-	5905326	5905488	5904764	5904962	5906918	5907010	169,80,89	1,1,0	137,103,92	0,6,10	311	149	0.388962	1	0.988,0.975,1.0	1.0,0.892,0.815	0.085
EOBAG000890015991	+	5598633	5598771	5597072	5597187	5606167	5606286	4,0,0	0,0,0	2,0,0	0,2,0	287	149	1	1	1.0,NA,NA	1.0,0.0,NA	0.5
EOBAG000890013594	-	5544794	5544865	5532339	5532486	5546009	5546109	9,14,14	1,0,0	4,16,17	0,0,0	220	149	1	1	0.859,1.0,1.0	1.0,1.0,1.0	-0.047
EOBAG000890013594	-	5546009	5546109	5532339	5532486	5547161	5547296	1,5,1	1,0,0	5,10,11	0,0,0	249	149	1	1	0.374,1.0,1.0	1.0,1.0,1.0	-0.209
EOBAG000890013594	-	5556178	5556253	5550606	5550845	5562355	5562708	1,3,3	0,0,0	3,4,2	0,2,2	224	149	0.27336	1	1.0,1.0,1.0	1.0,0.571,0.399	0.343
EOBAG000880022991	-	3084143	3084266	3077212	3077384	3084565	3084720	251481255	0,0,1	406352341	0,0,0	272	149	1	1	1.0,1.0,0.993	1.0,1.0,1.0	-0.002
EOBAG000880022991	-	3084565	3084720	3077212	3077384	3089201	3089406	214274185	0,0,1	289257244	0,0,0	304	149	1	1	1.0,1.0,0.989	1.0,1.0,1.0	-0.004
EOBAG000880022991	-	3089201	3089406	3084565	3084720	3103521	3103921	692596349	0,1,0	578624596	0,0,3	354	149	1	1	1.0,0.996,1.0	1.0,1.0,0.988	0.003
EOBAG000880022991	-	3132306	3132394	3132069	3132203	3136008	3136106	127,79,102	6,3,20	139190157	3,14,6	237	149	0.80348	1	0.93,0.943,0.762	0.967,0.895,0.943	-0.057
EOBAG000880022991	-	3157163	3157298	3154582	3154713	3157409	3157522	139,66,154	0,2,2	175194170	2,2,0	284	149	1	1	1.0,0.945,0.976	0.979,0.981,1.0	-0.013
EOBAG000880022991	-	3157618	3157743	3157409	3157522	3159311	3159462	78,78,127	1,0,0	133185102	0,1,1	274	149	1	1	0.977,1.0,1.0	1.0,0.99,0.982	0.002
EOBAG000880017884	+	2910755	2910831	2892622	2892746	2915228	2915410	88,86,162	0,0,2	92,72,91	0,0,0	225	149	1	1	1.0,1.0,0.982	1.0,1.0,1.0	-0.006
EOBAG000880017884	+	2921632	2921754	2915228	2915410	2925045	2925262	175113229	0,0,3	167,94,148	0,0,0	271	149	1	1	1.0,1.0,0.977	1.0,1.0,1.0	-0.008
EOBAG000880037992	-	7505490	7505549	7502781	7502876	7508074	7508164	521618705	12,0,10	956660757	0,10,0	208	149	1	1	0.969,1.0,0.981	1.0,0.979,1.0	-0.01
EOBAG000880037992	-	7508074	7508164	7505490	7505549	7516388	7516554	488545532	0,0,2	880657727	0,0,0	239	149	1	1	1.0,1.0,0.994	1.0,1.0,1.0	-0.002
EOBAG000880037992	-	7508074	7508164	7505490	7505549	7516468	7516554	254253279	0,0,0	363282330	1,0,0	239	149	1	1	1.0,1.0,1.0	0.996,1.0,1.0	0.001
EOBAG000880010991	-	2283814	2283950	2247392	2247483	2293990	2294140	45,37,66	0,3,0	65,62,77	0,0,0	285	149	1	1	1.0,0.866,1.0	1.0,1.0,1.0	-0.045
EOBAG000880010991	-	2287034	2287085	2283814	2283950	2293990	2294140	14,43,87	0,0,1	85,52,70	0,3,0	200	149	1	1	1.0,1.0,0.985	1.0,0.928,1.0	0.019
EOBAG000880010991	-	2303462	2303576	2299850	2299938	2315751	2315853	76,58,100	2,0,1	100,70,109	0,0,2	263	149	1	1	0.956,1.0,0.983	1.0,1.0,0.969	-0.01
EOBAG000880021994	-	3027561	3027659	3026189	3026353	3028887	3029000	189148132	0,3,0	163172134	0,1,0	247	149	1	1	1.0,0.967,1.0	1.0,0.99,1.0	-0.008
EOBAG000880011991	+	2317375	2317462	2316608	2316818	2319655	2319727	5,7,0	21,11,7	0,0,0	8,16,16	236	149	0.0901827	1	0.131,0.287,0.0	0.0,0.0,0.0	0.139
EOBAG000880025991	-	3335698	3335823	3318382	3318497	3340934	3341015	91273136	0,1,0	231209144	0,0,0	274	149	1	1	1.0,0.993,1.0	1.0,1.0,1.0	-0.002
EOBAG000880025991	-	3355100	3355270	3340934	3341015	3355504	3355847	125260120	0,0,2	171170114	0,0,3	319	149	1	1	1.0,1.0,0.966	1.0,1.0,0.947	0.006
EOBAG000880003991	-	169004	169073	167825	167968	169982	170094	17,35,82	1,1,9	66,74,49	0,0,2	218	149	0.393033	1	0.921,0.96,0.862	1.0,1.0,0.944	-0.067
EOBAG000870032991	+	5876110	5876147	5851963	5852433	5882583	5882640	1,0,2	3,3,0	4,3,0	0,0,5	186	149	0.019769	0.710954	0.211,0.0,1.0	1.0,1.0,0.0	-0.263
EOBAG000870040794	+	7043572	7043741	7042461	7042509	7044643	7044726	82,90,46	0,0,4	156,241,70	0,1,0	318	149	1	1	1.0,1.0,0.843	1.0,0.991,1.0	-0.049
EOBAG000870040794	+	7061679	7061787	7058370	7058466	7063921	7064000	34,67,42	17,4,8	150,146,81	13,19,14	257	149	0.733256	1	0.537,0.907,0.753	0.87,0.817,0.77	-0.087
EOBAG000870040794	+	7073115	7073289	7071970	7072140	7077229	7077318	152,91,108	0,2,0	192,228,87	0,0,0	323	149	1	1	1.0,0.955,1.0	1.0,1.0,1.0	-0.015
EOBAG000870040794	+	7086379	7086409	7085324	7085443	7088099	7088153	69,57,35	0,6,1	91,121,54	3,4,0	179	149	1	1	1.0,0.888,0.967	0.962,0.962,1.0	-0.023
EOBAG000870040794	+	7090156	7090327	7088099	7088153	7092337	7092391	76,102,37	0,0,0	151232115	2,0,0	320	149	1	1	1.0,1.0,1.0	0.972,1.0,1.0	0.009
EOBAG000870040794	+	7093891	7098830	7090156	7093376	7098928	7099396	174244258	0,1,0	351508176	0,0,0	5088	149	1	1	1.0,0.877,1.0	1.0,1.0,1.0	-0.041
EOBAG000870016994	-	2003143	2003284	1996632	2002341	2003777	2003927	27,44,80	0,0,3	106,75,71	1,5,1	290	149	1	1	1.0,1.0,0.932	0.982,0.885,0.973	0.031
EOBAG008660001095	+	78678	78911	22925	23095	87363	87482	1,2,20	0,0,0	15,10,15	10,0,7	382	149	0.000332097	0.0255837	1.0,1.0,1.0	0.369,1.0,0.455	0.392
EOBAG008660001095	+	78678	78911	22925	23095	92332	92872	1,2,18	0,0,0	14,10,12	0,2,0	382	149	1	1	1.0,1.0,1.0	1.0,0.661,1.0	0.113
EOBAG008660001095	+	87363	87482	78678	78911	92332	92872	0,0,2	0,0,0	3,0,6	1,0,0	268	149	1	1	NA,NA,1.0	0.625,NA,1.0	0.188
EOBAG000860009991	-	548519	548603	539715	542274	551036	551228	18,2,14	0,0,1	18,13,5	0,0,0	233	149	1	1	1.0,1.0,0.9	1.0,1.0,1.0	-0.033
EOBAG000860009991	-	554097	554247	552212	552465	557325	557401	20,3,19	0,0,0	22,16,4	0,0,1	299	149	1	1	1.0,1.0,1.0	1.0,1.0,0.666	0.111
EOBAG000860009991	-	571429	571536	569034	569141	577577	577725	13,7,18	0,0,0	18,17,17	0,0,2	256	149	1	1	1.0,1.0,1.0	1.0,1.0,0.832	0.056
EOBAG000860029991	-	2551094	2551157	2549857	2549900	2566741	2567879	28,31,37	0,0,1	27,14,46	0,0,0	212	149	1	1	1.0,1.0,0.963	1.0,1.0,1.0	-0.012
EOBAG000860063991	-	7329781	7329906	7327061	7328328	7333705	7334184	10,23,13	0,1,0	29,20,14	0,0,0	274	149	1	1	1.0,0.926,1.0	1.0,1.0,1.0	-0.025
EOBAG000860063991	-	7331679	7332332	7329781	7329906	7333655	7334184	65,69,80	0,3,0	119,93,110	0,0,1	802	149	1	1	1.0,0.81,1.0	1.0,1.0,0.953	-0.048
EOBAG000860063991	-	7331679	7332332	7329781	7329906	7333705	7334184	63,75,77	1,2,0	119,89,108	0,0,0	802	149	1	1	0.921,0.874,1.0	1.0,1.0,1.0	-0.068
EOBAG000860042994	+	5036445	5036569	5031890	5031973	5039369	5039471	149930601566	6,17,23	147713642135	16,18,13	273	149	1	1	0.993,0.99,0.974	0.981,0.976,0.989	0.004
EOBAG000860042994	+	5039369	5039471	5036445	5036569	5039548	5039622	91626051322	0,0,0	141511491728	3,1,0	251	149	1	1	1.0,1.0,1.0	0.996,0.999,1.0	0.002
EOBAG000860042994	+	5049920	5049985	5049001	5049069	5050799	5050840	6471301847	0,2,0	837644882	0,0,0	214	149	1	1	1.0,0.998,1.0	1.0,1.0,1.0	-0.001
EOBAG000920011991	-	468109	468561	443180	443320	473050	473206	20,7,0	51,3,5	0,5,1	19,36,8	601	149	0.369346	1	0.089,0.366,0.0	0.0,0.033,0.03	0.131
EOBAG000920011991	-	468109	468561	443180	443320	479586	479648	11,3,0	140,79,56	0,5,1	85,84,72	601	149	1	1	0.019,0.009,0.0	0.0,0.015,0.003	0.003
EOBAG000860055992	+	6841106	6841151	6812219	6812677	6841261	6842115	0,6,0	387,222,42	4,9,0	233247250	194	149	1	1	0.0,0.02,0.0	0.013,0.027,0.0	-0.007
EOBAG000860055992	+	6848522	6848631	6812219	6812677	6850561	6850619	116,240,91	10,0,1	254242252	0,0,0	258	149	1	1	0.87,1.0,0.981	1.0,1.0,1.0	-0.05
EOBAG000920045894	+	2722808	2722900	2716083	2716108	2723735	2723914	360424125	0,0,0	250176199	0,1,0	241	149	1	1	1.0,1.0,1.0	1.0,0.991,1.0	0.003
EOBAG000860019991	-	1748940	1749014	1743933	1747604	1749705	1749788	219255134	0,2,0	408183215	2,1,0	223	149	1	1	1.0,0.988,1.0	0.993,0.992,1.0	0.001
EOBAG000860019991	-	1751026	1751076	1750388	1750438	1752340	1752437	229253152	0,0,2	306168188	0,2,2	199	149	1	1	1.0,1.0,0.983	1.0,0.984,0.986	0.004
EOBAG000860007992	-	301626	301688	299358	299493	302627	302755	496635420	0,0,0	495360397	1,0,0	211	149	1	1	1.0,1.0,1.0	0.997,1.0,1.0	0.001
EOBAG000860007992	-	302627	302755	301626	301688	304106	304169	657807522	0,0,2	632492521	0,0,0	277	149	1	1	1.0,1.0,0.993	1.0,1.0,1.0	-0.002
EOBAG000860020991	+	1775264	1775404	1767305	1767593	1789111	1789219	17,70,47	0,0,0	47,39,41	0,0,1	289	149	1	1	1.0,1.0,1.0	1.0,1.0,0.955	0.015
EOBAG000860048994	+	6134604	6134681	6133279	6133461	6137411	6137630	71,47,26	1,0,1	33,35,27	0,0,0	226	149	1	1	0.979,1.0,0.945	1.0,1.0,1.0	-0.025
EOBAG000860036991	+	4232260	4232346	4231400	4231540	4232430	4232549	25,54,26	4,5,2	38,44,69	3,1,0	235	149	0.158906	1	0.798,0.873,0.892	0.889,0.965,1.0	-0.097
EOBAG000860021994	+	1945825	1946344	1816386	1817464	1993796	1993906	66,9,64	2,0,0	40,32,42	0,0,0	668	149	1	1	0.88,1.0,1.0	1.0,1.0,1.0	-0.04
EOBAG000860021994	+	1982960	1983224	1945825	1946344	1993796	1993906	29,0,43	7,3,9	48,9,24	2,12,11	413	149	0.784101	1	0.599,0.0,0.633	0.896,0.213,0.44	-0.106
EOBAG000860002991	-	43372	43432	38829	38998	44022	44166	5,4,0	1,0,0	2,1,0	0,0,0	209	149	1	1	0.781,1.0,NA	1.0,1.0,NA	-0.109
EOBAG000860064993	+	7335149	7335280	7333938	7334046	7339264	7339338	26,20,26	0,0,0	53,52,40	0,0,1	280	149	1	1	1.0,1.0,1.0	1.0,1.0,0.955	0.015
EOBAG000860064993	+	7353859	7353912	7339264	7339338	7358302	7358342	1,2,0	0,0,0	0,0,0	0,0,4	202	149	1	1	1.0,1.0,NA	NA,NA,0.0	1
EOBAG000860064993	+	7374953	7375022	7370709	7370788	7376842	7376925	0,0,0	1,5,6	0,4,0	7,14,9	218	149	1	1	0.0,0.0,0.0	0.0,0.163,0.0	-0.054
EOBAG000860064993	+	7381202	7381256	7380881	7380947	7383239	7383319	16,6,18	0,0,0	55,41,46	3,3,0	203	149	1	1	1.0,1.0,1.0	0.931,0.909,1.0	0.053
EOBAG000860064993	+	7383603	7383704	7383239	7383319	7390328	7390453	28,14,15	0,0,0	65,62,64	0,2,0	250	149	1	1	1.0,1.0,1.0	1.0,0.949,1.0	0.017
EOBAG000860028991	+	2497957	2498146	2497605	2497628	2515595	2520049	0,0,0	4,0,8	1,0,0	1,6,0	338	149	1	1	0.0,NA,0.0	0.306,0.0,NA	-0.153
EOBAG000860028991	+	2512982	2513093	2458768	2459604	2515595	2520049	0,1,0	0,7,14	1,0,0	0,0,7	260	149	1	1	NA,0.076,0.0	1.0,NA,0.0	-0.462
EOBAG000860028991	+	2512982	2513093	2497605	2497628	2515595	2520049	0,1,2	4,0,8	2,0,0	1,6,0	260	149	1	1	0.0,1.0,0.125	0.534,0.0,NA	0.108
EOBAG000860033991	+	3592002	3592180	3575275	3575427	3593859	3593973	114,68,66	0,0,0	112,84,67	2,0,0	327	149	1	1	1.0,1.0,1.0	0.962,1.0,1.0	0.013
EOBAG000860033991	+	3593859	3593973	3575275	3575427	3598782	3598962	76,28,20	3,0,0	47,51,24	0,4,6	263	149	0.399674	1	0.935,1.0,1.0	1.0,0.878,0.694	0.121
EOBAG000860033991	+	3598782	3598962	3593859	3593973	3601225	3601266	153,94,56	0,0,0	89,106,70	2,0,0	329	149	1	1	1.0,1.0,1.0	0.953,1.0,1.0	0.016
EOBAG000860033991	+	3628500	3628591	3626199	3626253	3632394	3632649	116,60,80	1,0,0	136,91,73	0,1,4	240	149	1	1	0.986,1.0,1.0	1.0,0.983,0.919	0.028
EOBAG000850039794	+	6038476	6038647	6034957	6035090	6039667	6039783	31,22,41	0,0,1	34,30,10	0,0,1	320	149	1	1	1.0,1.0,0.95	1.0,1.0,0.823	0.042
EOBAG000850039794	+	6038503	6038647	6034957	6035090	6039667	6039783	13,7,22	0,0,1	15,14,2	0,0,1	293	149	1	1	1.0,1.0,0.918	1.0,1.0,0.504	0.138
EOBAG000850011994	-	794235	794396	791789	791926	800300	800445	8,2,57	0,0,3	24,49,13	0,1,2	310	149	1	1	1.0,1.0,0.901	1.0,0.959,0.758	0.061
EOBAG000850011994	-	823654	823708	822097	822294	826738	826908	4,0,3	4,4,18	0,1,0	20,16,21	203	149	0.404722	1	0.423,0.0,0.109	0.0,0.044,0.0	0.163
EOBAG000850011994	-	868572	868686	864367	864481	874584	875198	3,0,0	0,0,0	33,37,17	0,0,5	263	149	1	1	1.0,NA,NA	1.0,1.0,0.658	0.114
EOBAG000850017994	-	1297224	1297459	1291614	1291816	1303827	1303900	6,2,8	0,0,0	6,11,8	0,0,1	384	149	1	1	1.0,1.0,1.0	1.0,1.0,0.756	0.081
EOBAG000850017994	-	1307292	1307459	1303827	1303900	1313370	1313491	2,4,4	0,0,2	9,5,9	0,1,0	316	149	1	1	1.0,1.0,0.485	1.0,0.702,1.0	-0.072
EOBAG000850017994	-	1308992	1309094	1307292	1307459	1313370	1313491	4,19,17	0,0,0	8,8,3	0,4,0	251	149	1	1	1.0,1.0,1.0	1.0,0.543,1.0	0.152
EOBAG000850017994	-	1313370	1313491	1303827	1303900	1316358	1316463	0,1,3	0,2,0	0,8,1	0,0,2	270	149	1	1	NA,0.216,1.0	NA,1.0,0.216	0
EOBAG000850017994	-	1319417	1319539	1317061	1317202	1321752	1321855	9,9,29	0,1,0	13,18,15	0,0,0	271	149	1	1	1.0,0.832,1.0	1.0,1.0,1.0	-0.056
EOBAG000850019991	-	1602761	1603027	1600629	1600808	1606042	1606159	67,19,40	1,0,0	150165133	0,3,0	415	149	1	1	0.96,1.0,1.0	1.0,0.952,1.0	0.003
EOBAG000850012994	-	953921	953963	952542	952626	961165	961225	44,64,100	0,0,2	74,114,74	1,0,0	191	149	1	1	1.0,1.0,0.975	0.983,1.0,1.0	-0.003
EOBAG000850044991	-	6160696	6160803	6157127	6157167	6162594	6162803	28,20,10	0,0,1	18,27,13	0,0,0	256	149	1	1	1.0,1.0,0.853	1.0,1.0,1.0	-0.049
EOBAG000850056894	-	7756679	7756844	7756202	7756331	7757547	7757763	0,4,1	5,0,8	0,2,1	6,9,1	314	149	1	1	0.0,1.0,0.056	0.0,0.095,0.322	0.213
EOBAG000850053991	-	7015938	7015973	7002281	7002337	7016300	7016392	0,0,1	7,8,42	0,0,0	12,6,7	184	149	1	1	0.0,0.0,0.019	0.0,0.0,0.0	0.006
EOBAG000850053991	-	7015938	7016038	7002281	7002337	7016300	7016392	1,0,14	7,8,42	0,1,1	12,6,7	249	149	1	1	0.079,0.0,0.166	0.0,0.091,0.079	0.025
EOBAG000850053991	-	7037216	7037237	7036718	7036774	7038920	7039026	4,0,13	4,0,19	3,1,4	4,1,3	170	149	1	1	0.467,NA,0.375	0.397,0.467,0.539	-0.047
EOBAG008460001894	+	35223	35328	33119	33274	36471	36720	5,10,6	0,0,0	3,10,1	0,0,2	254	149	1	1	1.0,1.0,1.0	1.0,1.0,0.227	0.258
EOBAG000840031991	+	5867792	5867863	5857051	5857125	5878610	5878666	453655530	1,0,0	369445586	1,0,1	220	149	1	1	0.997,1.0,1.0	0.996,1.0,0.997	0.001
EOBAG000840031991	+	5886521	5886722	5884024	5884151	5888996	5889078	67814061079	1,1,2	121010901142	1,1,2	350	149	1	1	0.997,0.998,0.996	0.998,0.998,0.996	0
EOBAG000840031991	+	5889784	5889913	5888996	5889078	5890539	5890698	67613771015	0,3,0	1052907960	0,0,0	278	149	1	1	1.0,0.996,1.0	1.0,1.0,1.0	-0.001
EOBAG000840027894	+	5007957	5008011	4982547	4983546	5049032	5049148	29,42,13	0,0,0	9,18,20	0,1,0	203	149	1	1	1.0,1.0,1.0	1.0,0.93,1.0	0.023
EOBAG000840027894	+	5018350	5018493	5007957	5008011	5049032	5049148	9851171708	12,25,10	1063800976	4,10,12	292	149	1	1	0.977,0.96,0.973	0.993,0.976,0.976	-0.012
EOBAG000840027894	+	5049032	5049148	5018350	5018493	5066112	5066252	9551238897	2,0,0	13349481116	0,4,0	265	149	1	1	0.996,1.0,1.0	1.0,0.993,1.0	0.001
EOBAG000840027894	+	5066112	5066252	5049032	5049148	5083504	5083651	8391336825	2,0,0	13809231195	0,0,0	289	149	1	1	0.995,1.0,1.0	1.0,1.0,1.0	-0.002
EOBAG000840027894	+	5083504	5083651	5066112	5066252	5085752	5085891	8481506843	2,0,0	145510081232	0,0,0	296	149	1	1	0.995,1.0,1.0	1.0,1.0,1.0	-0.002
EOBAG000840027894	+	5086628	5086722	5084444	5085891	5086943	5087028	680917485	2,0,0	1040876934	0,0,0	243	149	1	1	0.995,1.0,1.0	1.0,1.0,1.0	-0.002
EOBAG000840027894	+	5090213	5090298	5086943	5087028	5103047	5103100	205,233,77	0,1,0	282272323	0,1,2	234	149	1	1	1.0,0.993,1.0	1.0,0.994,0.99	0.003
EOBAG000840027894	+	5090770	5090929	5090213	5090298	5103047	5103100	14701392866	0,1,0	131511661311	0,0,0	308	149	1	1	1.0,0.999,1.0	1.0,1.0,1.0	0
EOBAG000840027894	+	5126919	5127060	5104450	5104531	5148906	5149045	10561116545	0,4,1	125711601313	3,2,0	290	149	1	1	1.0,0.993,0.996	0.995,0.997,1.0	-0.001
EOBAG000840033991	+	5952079	5952156	5950451	5950726	5959263	5959334	617651042013	0,0,5	286246414713	0,0,0	226	149	1	1	1.0,1.0,0.996	1.0,1.0,1.0	-0.001
EOBAG000840033991	+	5959263	5959334	5952079	5952156	5960945	5961001	14215118264864	57,74,38	545786328463	17,55,33	220	149	1	1	0.994,0.991,0.989	0.995,0.991,0.994	-0.002
EOBAG000840033991	+	5960945	5961001	5959263	5959334	5961385	5961554	17759154526275	0,0,0	84241203312177	1,0,2	205	149	1	1	1.0,1.0,1.0	1.0,1.0,1.0	0
EOBAG000840033991	+	5968650	5968732	5967030	5967231	5977245	5977404	334156632268	0,0,1	394143304502	0,0,1	231	149	1	1	1.0,1.0,0.999	1.0,1.0,1.0	0
EOBAG000840033991	+	5972221	5972350	5968650	5968732	5977245	5977404	188242234310811	50,35,48	147991713117920	50,92,52	278	149	1	1	0.995,0.997,0.992	0.994,0.99,0.995	0.002
EOBAG008340002085	+	40087	40216	39385	39512	40672	40808	663,1,0	0,0,0	1340,84,0	0,33,0	278	149	1	1	1.0,1.0,NA	1.0,0.577,NA	0.212
EOBAG000830049991	+	996599	996763	995409	995492	997026	997091	396551197	0,0,0	353346293	5,0,2	313	149	1	1	1.0,1.0,1.0	0.971,1.0,0.986	0.014
EOBAG000830049991	+	997026	997091	996599	996763	997293	997422	250373177	3,0,5	214250228	5,0,4	214	149	1	1	0.983,1.0,0.961	0.968,1.0,0.975	0
EOBAG000830049991	+	998453	998551	997293	997422	999615	999700	130177123	0,0,0	119145119	0,4,0	247	149	1	1	1.0,1.0,1.0	1.0,0.956,1.0	0.015
EOBAG000830049991	+	998693	998769	998453	998551	999615	999700	234309112	0,0,0	182163151	1,0,0	225	149	1	1	1.0,1.0,1.0	0.992,1.0,1.0	0.003
EOBAG000830149991	-	2685070	2685163	2683389	2683630	2685303	2685407	43,19,16	6,2,4	25,8,20	0,0,0	242	149	0.00604548	0.28565	0.815,0.854,0.711	1.0,1.0,1.0	-0.207
EOBAG000830149991	-	2690478	2690511	2690164	2690342	2690609	2690897	18,1,2	0,0,0	0,19,12	0,2,0	182	149	1	1	1.0,1.0,1.0	NA,0.886,1.0	0.057
EOBAG000830007494	-	119442	119588	116804	117923	120566	120761	4,0,0	0,0,0	0,4,0	0,0,1	295	149	1	1	1.0,NA,NA	NA,1.0,0.0	0.5
EOBAG000830252991	+	7764008	7764143	7758602	7758773	7773612	7773718	46,36,44	0,0,1	45,30,37	0,0,0	284	149	1	1	1.0,1.0,0.958	1.0,1.0,1.0	-0.014
EOBAG000830252991	+	7775409	7775501	7773612	7773718	7776710	7776869	33,16,23	0,0,0	27,28,22	2,3,0	241	149	1	1	1.0,1.0,1.0	0.893,0.852,1.0	0.085
EOBAG000830252991	+	7798248	7798368	7795547	7795710	7801212	7801407	46,20,30	1,2,3	46,40,43	1,0,0	269	149	0.927382	1	0.962,0.847,0.847	0.962,1.0,1.0	-0.102
EOBAG000830252991	+	7838457	7838539	7831699	7832110	7839001	7852155	13,10,24	14,9,26	16,27,2	15,24,31	231	149	0.39848	1	0.375,0.417,0.373	0.408,0.421,0.04	0.099
EOBAG000830165894	-	2868333	2868465	2864404	2866222	2869892	2869961	30,1,13	0,0,0	21,16,24	3,0,0	281	149	1	1	1.0,1.0,1.0	0.788,1.0,1.0	0.071
EOBAG000830202884	+	3643289	3643442	3641850	3641953	3645195	3645378	105,26,56	1,0,0	61,71,45	0,0,0	302	149	1	1	0.981,1.0,1.0	1.0,1.0,1.0	-0.006
EOBAG000830202884	+	3649561	3649774	3648138	3648261	3651680	3652307	78,35,55	2,0,0	43,78,55	0,0,0	362	149	1	1	0.941,1.0,1.0	1.0,1.0,1.0	-0.02
EOBAG000830068991	+	1231014	1231159	1230525	1230716	1231387	1231482	772423431	0,0,1	458616361	0,0,0	294	149	1	1	1.0,1.0,0.995	1.0,1.0,1.0	-0.002
EOBAG000830068991	+	1231017	1231159	1230525	1230716	1231387	1231482	595320319	0,0,1	324448256	0,0,0	291	149	1	1	1.0,1.0,0.994	1.0,1.0,1.0	-0.002
EOBAG000830068991	+	1234135	1234174	1233976	1234064	1234240	1234404	332146188	0,1,0	205239169	0,0,0	188	149	1	1	1.0,0.991,1.0	1.0,1.0,1.0	-0.003
EOBAG000830148894	-	2670142	2670280	2668873	2669386	2670464	2670653	52,19,23	0,1,0	20,32,25	0,0,0	287	149	1	1	1.0,0.908,1.0	1.0,1.0,1.0	-0.031
EOBAG000830148894	-	2670464	2670653	2670142	2670280	2670838	2671008	61,15,27	0,0,0	28,35,20	1,0,0	338	149	1	1	1.0,1.0,1.0	0.925,1.0,1.0	0.025
EOBAG000830152991	+	2720371	2720494	2720160	2720271	2720571	2720672	999516472	0,3,0	412491387	0,0,0	272	149	1	1	1.0,0.989,1.0	1.0,1.0,1.0	-0.004
EOBAG000830152991	+	2720571	2720672	2720160	2720271	2720814	2720872	274209172	0,0,1	214210182	0,0,0	250	149	1	1	1.0,1.0,0.99	1.0,1.0,1.0	-0.003
EOBAG000830064893	-	1175871	1175934	1175177	1175252	1176189	1176234	10441856867	0,0,0	1657962935	5,0,0	212	149	1	1	1.0,1.0,1.0	0.996,1.0,1.0	0.001
EOBAG000830006991	+	110655	110694	110180	110277	111018	111058	28,24,35	0,0,2	41,53,55	0,0,0	188	149	1	1	1.0,1.0,0.933	1.0,1.0,1.0	-0.022
EOBAG000830020991	+	354476	354745	347943	348290	356579	360218	170,72,9	0,1,0	18,25,31	0,0,0	418	149	1	1	1.0,0.962,1.0	1.0,1.0,1.0	-0.013
EOBAG000830020991	+	354547	354745	347928	348290	356579	360218	192,118,12	0,1,0	26,36,54	0,0,0	347	149	1	1	1.0,0.981,1.0	1.0,1.0,1.0	-0.006
EOBAG000830079894	+	1457144	1457247	1456601	1456711	1458292	1458623	38,11,38	0,1,0	51,82,71	0,0,0	252	149	1	1	1.0,0.867,1.0	1.0,1.0,1.0	-0.044
EOBAG000830079894	+	1467796	1467867	1466143	1466239	1468923	1469134	47,36,30	0,0,1	55,59,61	0,0,0	220	149	1	1	1.0,1.0,0.953	1.0,1.0,1.0	-0.016
EOBAG000830247994	+	7289348	7289416	7289074	7289168	7292168	7292287	16,5,10	3,0,0	16,12,10	0,0,0	217	149	1	1	0.786,1.0,1.0	1.0,1.0,1.0	-0.071
EOBAG000830247994	+	7299741	7299825	7298394	7298531	7300796	7301030	5,6,3	3,0,1	12,8,6	4,4,6	233	149	0.18608	1	0.516,1.0,0.657	0.657,0.561,0.39	0.188
EOBAG000830233992	-	5789422	5790509	5785967	5785988	5792335	5792550	3,8,14	0,0,0	21,27,7	0,2,0	1236	149	1	1	1.0,1.0,1.0	1.0,0.619,1.0	0.127
EOBAG000830233992	-	5789662	5789708	5779111	5785988	5792335	5792550	3,0,6	0,0,0	7,2,1	0,2,0	195	149	1	1	1.0,NA,1.0	1.0,0.433,1.0	0.189
EOBAG000830233992	-	5789662	5790509	5779111	5785988	5792335	5792550	6,8,18	0,0,0	27,27,8	0,2,0	996	149	1	1	1.0,1.0,1.0	1.0,0.669,1.0	0.11
EOBAG000830233992	-	5790280	5790509	5789662	5789708	5792335	5792550	9,8,20	0,0,2	29,37,16	0,0,0	378	149	1	1	1.0,1.0,0.798	1.0,1.0,1.0	-0.067
EOBAG000830233992	-	5815576	5815790	5809935	5810119	5820525	5820667	9,4,16	0,0,5	28,15,12	0,0,0	363	149	0.597428	1	1.0,1.0,0.568	1.0,1.0,1.0	-0.144
EOBAG000830233992	-	5823441	5823594	5820965	5820999	5825155	5825307	0,0,5	0,0,0	5,19,18	0,1,0	302	149	1	1	NA,NA,1.0	1.0,0.904,1.0	0.032
EOBAG000830233992	-	5836597	5836696	5835949	5835975	5840677	5840771	7,7,9	0,0,0	3,1,0	13,2,1	248	149	0	0	1.0,1.0,1.0	0.122,0.231,0.0	0.882
EOBAG000830129992	+	2390964	2391092	2390039	2390148	2392204	2392291	4,4,8	0,0,2	4,2,6	0,0,0	277	149	1	1	1.0,1.0,0.683	1.0,1.0,1.0	-0.106
EOBAG000830129992	+	2391830	2391942	2390964	2391092	2392204	2392291	5,1,5	0,2,0	1,5,0	2,0,1	261	149	0.119811	1	1.0,0.222,1.0	0.222,1.0,0.0	0.333
EOBAG000830129992	+	2392204	2392291	2390964	2391092	2392384	2392545	3,2,1	0,0,0	3,0,1	0,2,0	236	149	1	1	1.0,1.0,1.0	1.0,0.0,1.0	0.333
EOBAG000830089991	+	1656176	1656261	1655508	1655577	1656617	1656714	331409119	0,0,0	530292204	2,0,0	234	149	1	1	1.0,1.0,1.0	0.994,1.0,1.0	0.002
EOBAG000830158991	+	2799984	2800140	2798576	2798682	2800523	2800735	104235136	0,0,1	128144110	0,0,0	305	149	1	1	1.0,1.0,0.985	1.0,1.0,1.0	-0.005
EOBAG000830140894	-	2548682	2548764	2546256	2548605	2548834	2548973	176,85,38	0,0,0	58166167	0,0,2	231	149	1	1	1.0,1.0,1.0	1.0,1.0,0.982	0.006
EOBAG000830140894	-	2549269	2549403	2549044	2549151	2551359	2551701	386294209	0,0,0	253472374	2,0,0	283	149	1	1	1.0,1.0,1.0	0.985,1.0,1.0	0.005
EOBAG000830039991	+	814903	815126	813802	813913	816888	816968	11,16,4	29,46,10	0,0,0	17,13,17	372	149	0.00274024	0.14966	0.132,0.122,0.138	0.0,0.0,0.0	0.131
EOBAG000830047894	+	971258	971334	970713	970730	972507	976141	6,3,3	0,0,1	3,5,4	0,0,0	225	149	1	1	1.0,1.0,0.665	1.0,1.0,1.0	-0.112
EOBAG000970016892	-	1801072	1801192	1779562	1779735	1838244	1838389	200,289,90	0,0,0	528240174	4,1,1	269	149	1	1	1.0,1.0,1.0	0.987,0.993,0.99	0.01
EOBAG000830115991	-	2035838	2035910	2035426	2035453	2036000	2036081	34,45,32	0,0,3	27,32,30	0,0,1	221	149	1	1	1.0,1.0,0.878	1.0,1.0,0.953	-0.025
EOBAG000830019992	-	339332	339606	338101	338563	340302	340400	149,59,41	3,0,0	121123118	1,0,0	423	149	1	1	0.946,1.0,1.0	0.977,1.0,1.0	-0.01
EOBAG000830080894	-	1475135	1475827	1475012	1475052	1476260	1476609	733557415	1,0,0	608773658	0,0,0	841	149	1	1	0.992,1.0,1.0	1.0,1.0,1.0	-0.003
EOBAG000830052991	-	1043928	1044021	1042871	1043162	1044903	1044993	152318111072	0,6,9	127014011155	7,0,0	242	149	1	1	1.0,0.995,0.987	0.991,1.0,1.0	-0.003
EOBAG000830052991	-	1043928	1044021	1042871	1043162	1045111	1045182	702601279	0,2,0	475573443	0,0,0	242	149	1	1	1.0,0.995,1.0	1.0,1.0,1.0	-0.002
EOBAG000830052991	-	1044903	1044993	1042871	1043162	1045111	1045182	650707296	0,2,0	447425383	0,0,0	239	149	1	1	1.0,0.995,1.0	1.0,1.0,1.0	-0.002
EOBAG000830052991	-	1044903	1044993	1043928	1044021	1045111	1045182	157420241129	107,121,60	133413211148	109,81,68	239	149	1	1	0.902,0.912,0.921	0.884,0.91,0.913	0.009
EOBAG000830052991	-	1044903	1044993	1043928	1044021	1045296	1045465	596909523	11,1,7	558488444	2,4,1	239	149	1	1	0.971,0.998,0.979	0.994,0.987,0.996	-0.01
EOBAG000830052991	-	1044903	1045465	1043928	1044021	1046245	1046322	202922381186	1,0,0	148615681449	0,0,0	711	149	1	1	0.998,1.0,1.0	1.0,1.0,1.0	-0.001
EOBAG000830052991	-	1045111	1045182	1043928	1044021	1045296	1045465	724700239	11,1,7	450512479	2,4,1	220	149	1	1	0.978,0.998,0.959	0.993,0.989,0.997	-0.015
EOBAG000830052991	-	1045111	1045182	1044903	1044993	1045296	1045465	15821693794	0,0,10	111112661117	0,10,7	220	149	1	1	1.0,1.0,0.982	1.0,0.988,0.991	0.001
EOBAG000830052991	-	1045296	1045465	1043928	1044021	1046245	1046322	14181304611	1,0,0	8721052966	0,0,0	318	149	1	1	0.998,1.0,1.0	1.0,1.0,1.0	-0.001
EOBAG000830052991	-	1046908	1047005	1046411	1046484	1047128	1047213	116322121052	0,0,1	132414881224	1,0,2	246	149	1	1	1.0,1.0,0.998	0.999,1.0,0.997	0.001
EOBAG000830052991	-	1047128	1047213	1046411	1046484	1047915	1048045	570406116	19,3,7	238303248	6,9,1	234	149	1	1	0.95,0.989,0.913	0.962,0.955,0.994	-0.02
EOBAG000830052991	-	1047915	1048045	1046411	1046484	1048852	1049083	958808301	5,0,5	424604556	0,6,1	279	149	1	1	0.99,1.0,0.97	1.0,0.982,0.997	-0.006
EOBAG000830052991	-	1047915	1048045	1046411	1046484	1050279	1050542	21,7,7	0,0,0	6,15,1	3,0,0	279	149	1	1	1.0,1.0,1.0	0.516,1.0,1.0	0.161
EOBAG000830052991	-	1048852	1049083	1046411	1046484	1050279	1050542	1106933388	0,0,0	60411171026	3,0,0	380	149	1	1	1.0,1.0,1.0	0.987,1.0,1.0	0.004
EOBAG000830052991	-	1048852	1049083	1047915	1048045	1050279	1050542	21571809692	3,4,0	107117671630	0,9,0	380	149	1	1	0.996,0.994,1.0	1.0,0.987,1.0	0.001
EOBAG000830029991	-	515188	515783	514738	514788	516581	516609	406,86,205	0,0,4	303537323	0,2,1	744	149	1	1	1.0,1.0,0.911	1.0,0.982,0.985	-0.019
EOBAG000940030991	+	4143059	4143159	4136565	4136831	4164907	4165253	31,49,1	33,48,12	38,15,13	46,64,58	249	149	0.490578	1	0.36,0.379,0.047	0.331,0.123,0.118	0.071
EOBAG000940030991	+	4206239	4206411	4189524	4189650	4212819	4212998	100,236,65	0,4,0	191166199	2,0,0	321	149	1	1	1.0,0.965,1.0	0.978,1.0,1.0	-0.004
EOBAG000940030991	+	4222430	4222448	4219515	4219582	4223696	4223773	3,13,5	4,0,0	16,4,3	0,0,0	167	149	1	1	0.401,1.0,1.0	1.0,1.0,1.0	-0.2
EOBAG000940030991	+	4222430	4222586	4219515	4219582	4223696	4223773	185,279,71	4,0,0	239167154	0,0,0	305	149	1	1	0.958,1.0,1.0	1.0,1.0,1.0	-0.014
EOBAG000830211991	-	3965016	3965114	3961111	3963853	3965852	3965974	14,6,4	0,0,0	11,3,14	0,0,1	247	149	1	1	1.0,1.0,1.0	1.0,1.0,0.894	0.035
EOBAG000830211991	-	3975491	3975634	3973305	3973397	3987367	3987443	44,16,12	0,0,0	17,26,21	0,1,1	292	149	1	1	1.0,1.0,1.0	1.0,0.93,0.915	0.052
EOBAG000830131893	+	2409010	2409128	2408839	2408943	2409521	2409704	3,0,0	0,3,0	0,1,0	0,0,0	267	149	1	1	1.0,0.0,NA	NA,1.0,NA	-0.5
EOBAG000830131893	+	2409809	2409934	2409521	2409704	2410960	2411083	10,17,11	0,0,0	25,8,1	1,0,0	274	149	1	1	1.0,1.0,1.0	0.931,1.0,1.0	0.023
EOBAG008260002065	-	10937	11054	9819	9921	12166	12237	91,71,45	0,0,1	59,63,75	0,0,0	266	149	1	1	1.0,1.0,0.962	1.0,1.0,1.0	-0.013
EOBAG008260002065	-	10937	11054	9819	9921	13211	13351	26,27,22	3,2,0	21,21,26	0,0,0	266	149	1	1	0.829,0.883,1.0	1.0,1.0,1.0	-0.096
EOBAG008260002065	-	12166	12237	9819	9921	13211	13351	60,39,14	3,2,0	8,12,14	0,0,0	220	149	1	1	0.931,0.93,1.0	1.0,1.0,1.0	-0.046
EOBAG008260002065	-	12166	12237	10937	11054	13211	13351	126,86,44	1,3,8	46,58,65	0,4,2	220	149	1	1	0.988,0.951,0.788	1.0,0.908,0.957	-0.046
EOBAG000820028991	+	3293641	3293761	3282159	3282304	3307679	3311333	0,5,3	10,0,1	1,3,8	7,18,7	269	149	0.458884	1	0.0,1.0,0.624	0.073,0.085,0.388	0.359
EOBAG000820028991	+	3300927	3301066	3293641	3293761	3307679	3311333	3,0,0	0,5,3	0,0,0	1,0,4	288	149	1	1	1.0,0.0,0.0	0.0,NA,0.0	0.333
EOBAG000820028991	+	3301740	3301917	3300927	3301066	3307679	3311333	5,4,4	3,0,0	0,6,0	0,0,0	326	149	1	1	0.432,1.0,1.0	NA,1.0,NA	-0.189
EOBAG000820035994	-	4031705	4032020	4030212	4030381	4033035	4033163	24,20,27	7,1,2	53,65,39	0,6,0	464	149	0.097268	1	0.524,0.865,0.813	1.0,0.777,1.0	-0.192
EOBAG000820035994	-	4050653	4050787	4047979	4048165	4053711	4053935	47,19,39	2,0,0	35,37,24	0,0,0	283	149	1	1	0.925,1.0,1.0	1.0,1.0,1.0	-0.025
EOBAG000820057991	-	7007923	7007963	6999696	6999785	7011618	7011751	59,24,22	9,8,6	29,15,24	0,6,0	189	149	0.0928342	1	0.838,0.703,0.743	1.0,0.663,1.0	-0.126
EOBAG000820057991	-	7162016	7162067	7048765	7048987	7240546	7240666	29,32,29	0,0,1	25,39,43	1,2,2	200	149	1	1	1.0,1.0,0.956	0.949,0.936,0.941	0.043
EOBAG000820009991	+	857393	857621	854884	856328	860101	860244	0,0,1	8,8,15	2,0,1	16,14,20	377	149	1	1	0.0,0.0,0.026	0.047,0.0,0.019	-0.013
EOBAG000820009991	+	857393	857633	854884	856328	860101	860244	0,0,1	8,8,15	2,0,1	16,14,20	389	149	1	1	0.0,0.0,0.025	0.046,0.0,0.019	-0.013
EOBAG000820009991	+	865286	865369	864948	865084	865449	865544	20,20,28	0,1,0	30,19,23	0,0,0	232	149	1	1	1.0,0.928,1.0	1.0,1.0,1.0	-0.024
EOBAG000820009991	+	868400	868572	865449	865544	869385	869511	43,50,64	0,0,1	43,32,45	0,0,0	321	149	1	1	1.0,1.0,0.967	1.0,1.0,1.0	-0.011
EOBAG000820074991	+	7988944	7989072	7986418	7986489	7990063	7990121	67,17,91	0,1,0	43,39,55	3,0,0	277	149	1	1	1.0,0.901,1.0	0.885,1.0,1.0	0.005
EOBAG000820012991	-	972600	972731	970165	970363	974326	974420	41,67,51	11,7,0	75,42,77	23,6,6	280	149	0.611657	1	0.665,0.836,1.0	0.634,0.788,0.872	0.069
EOBAG000820038991	-	4110756	4110833	4108825	4108948	4112215	4112279	70,217,61	0,0,0	121187444	0,3,1	226	149	1	1	1.0,1.0,1.0	1.0,0.976,0.997	0.009
EOBAG000820018994	+	1781294	1781421	1774899	1775060	1785877	1786003	35,15,30	0,0,0	55,44,35	0,3,0	276	149	1	1	1.0,1.0,1.0	1.0,0.888,1.0	0.037
EOBAG000820018994	+	1789733	1789841	1785877	1786003	1791202	1791349	34,35,53	0,2,4	53,74,41	0,0,0	257	149	1	1	1.0,0.91,0.885	1.0,1.0,1.0	-0.068
EOBAG000820018994	+	1794080	1794197	1793443	1793549	1796764	1796933	61,30,32	0,0,0	126,110,79	0,4,0	266	149	1	1	1.0,1.0,1.0	1.0,0.939,1.0	0.02
EOBAG000820018994	+	1813443	1814522	1810839	1810987	1815124	1820363	76,38,58	0,0,1	128,79,70	0,0,0	1228	149	1	1	1.0,1.0,0.876	1.0,1.0,1.0	-0.041
EOBAG000820030991	-	3404261	3404573	3402236	3402388	3404653	3404794	121162214	0,0,2	140271127	1,1,0	461	149	1	1	1.0,1.0,0.972	0.978,0.989,1.0	0.002
EOBAG000820024991	+	2842285	2842467	2841898	2842077	2845474	2845647	46,31,36	0,0,1	54,54,25	0,0,0	331	149	1	1	1.0,1.0,0.942	1.0,1.0,1.0	-0.019
EOBAG000820072992	-	7888035	7888190	7885914	7887622	7891986	7892096	28,9,8	208,143,79	4,0,5	207,156,75	304	149	1	1	0.062,0.03,0.047	0.009,0.0,0.032	0.033
EOBAG000820072992	-	7895827	7895907	7895202	7895262	7901509	7902484	492420213	1,0,2	348324145	1,0,2	229	149	1	1	0.997,1.0,0.986	0.996,1.0,0.979	0.003
EOBAG000820044295	+	4765046	4765193	4762779	4763033	4768831	4771490	134544281333	2,0,0	430828262661	0,0,0	296	149	1	1	0.997,1.0,1.0	1.0,1.0,1.0	-0.001
EOBAG000820019894	-	1847026	1847085	1846084	1846231	1847206	1847248	24,27,25	1,0,0	38,22,22	0,0,0	208	149	1	1	0.945,1.0,1.0	1.0,1.0,1.0	-0.018
EOBAG000820015991	-	1498382	1498445	1496782	1497282	1505143	1505480	0,2,1	0,0,0	0,0,2	0,0,3	212	149	1	1	NA,1.0,1.0	NA,NA,0.319	0.681
EOBAG000820015991	-	1508994	1509094	1505143	1505480	1542141	1542290	591301754	0,0,0	180215177	0,0,4	249	149	1	1	1.0,1.0,1.0	1.0,1.0,0.964	0.012
EOBAG000820015991	-	1557618	1557698	1543330	1543462	1560516	1560664	508322407	0,0,2	281242241	0,0,0	229	149	1	1	1.0,1.0,0.993	1.0,1.0,1.0	-0.002
EOBAG000820015991	-	1575853	1576000	1560516	1560664	1579426	1579571	1073462839	0,0,1	430459444	0,0,0	296	149	1	1	1.0,1.0,0.998	1.0,1.0,1.0	-0.001
EOBAG000820015991	-	1581722	1581794	1579426	1579571	1595445	1595553	361319669	0,0,0	287253333	1,2,0	221	149	1	1	1.0,1.0,1.0	0.995,0.988,1.0	0.006
EOBAG000820015991	-	1595445	1595553	1581722	1581794	1599636	1600347	470374714	4,0,0	363336363	0,0,0	257	149	1	1	0.986,1.0,1.0	1.0,1.0,1.0	-0.005
EOBAG000820015991	-	1599636	1600347	1581722	1581794	1606590	1606905	16949461432	0,0,2	719781725	0,0,0	860	149	1	1	1.0,1.0,0.992	1.0,1.0,1.0	-0.003
EOBAG008180001991	+	88312	88401	73966	78298	90052	90125	83,42,49	0,0,0	193131133	0,4,0	238	149	1	1	1.0,1.0,1.0	1.0,0.953,1.0	0.016
EOBAG008180001991	+	114294	115009	113451	113533	116400	116438	190222284	12,3,24	605369444	67,41,59	864	149	0.019295	0.700106	0.732,0.927,0.671	0.609,0.608,0.565	0.183
EOBAG008180001991	+	116400	116438	114294	115009	116858	117043	43,53,61	0,0,0	140,66,67	8,10,12	187	149	0.00298907	0.158658	1.0,1.0,1.0	0.933,0.84,0.816	0.137
EOBAG000810156991	+	5520051	5520208	5518981	5519064	5522406	5522568	0,4,3	0,0,0	187,27,582	0,0,1	306	149	1	1	NA,1.0,1.0	1.0,1.0,0.996	0.001
EOBAG000810194991	-	6592573	6592667	6592039	6592144	6593642	6593747	105,119,44	0,0,0	107135100	3,0,0	243	149	1	1	1.0,1.0,1.0	0.956,1.0,1.0	0.015
EOBAG000810194991	-	6596853	6596907	6596160	6596278	6597067	6597145	110,106,93	1,0,0	103101113	0,2,3	203	149	1	1	0.988,1.0,1.0	1.0,0.974,0.965	0.016
EOBAG000810094994	-	3887061	3887174	3886679	3886847	3887494	3887631	141,130,48	0,0,0	175190268	0,0,1	262	149	1	1	1.0,1.0,1.0	1.0,1.0,0.993	0.002
EOBAG000810103095	+	4238605	4238776	4237634	4237765	4243830	4243882	139122217	2,2,0	225231150	1,7,0	320	149	1	1	0.97,0.966,1.0	0.991,0.939,1.0	0.002
EOBAG000810103095	+	4238605	4238776	4237634	4237765	4244151	4244256	63,67,109	0,0,0	115,121,76	2,0,0	320	149	1	1	1.0,1.0,1.0	0.964,1.0,1.0	0.012
EOBAG000810103095	+	4243830	4243882	4237634	4237765	4244151	4244256	27,16,37	0,0,0	26,46,26	2,0,0	201	149	1	1	1.0,1.0,1.0	0.906,1.0,1.0	0.031
EOBAG000810103095	+	4243830	4243882	4238605	4238776	4244151	4244256	101,69,145	0,0,0	138150100	3,1,0	201	149	1	1	1.0,1.0,1.0	0.972,0.991,1.0	0.012
EOBAG000810103095	+	4256562	4256648	4256079	4256213	4256905	4257112	139,62,49	2,0,2	45,109,55	0,0,0	235	149	1	1	0.978,1.0,0.94	1.0,1.0,1.0	-0.027
EOBAG000810008694	-	908058	908273	907035	907160	913999	914110	0,0,2	65,76,106	0,6,0	77,75,81	364	149	1	1	0.0,0.0,0.008	0.0,0.032,0.0	-0.008
EOBAG000810077994	-	3545511	3545622	3545370	3545419	3547449	3547619	243580082633	0,1,0	500141695465	0,0,0	260	149	1	1	1.0,1.0,1.0	1.0,1.0,1.0	0
EOBAG000810077994	-	3547449	3547619	3545511	3545622	3548118	3548199	3833122393721	0,0,0	695356628014	8,0,2	319	149	1	1	1.0,1.0,1.0	0.998,1.0,0.999	0.001
EOBAG000810100991	+	4106121	4106194	4082542	4082775	4109922	4110073	0,3,0	204,62,459	0,0,0	142206191	222	149	1	1	0.0,0.031,0.0	0.0,0.0,0.0	0.01
EOBAG000810100991	+	4109922	4110073	4082542	4082775	4111773	4111918	348149909	0,1,4	248375338	0,0,0	300	149	1	1	1.0,0.987,0.991	1.0,1.0,1.0	-0.007
EOBAG000810100991	+	4109944	4110073	4082542	4082775	4111773	4111918	143,70,419	0,1,4	107163137	0,0,0	278	149	1	1	1.0,0.974,0.983	1.0,1.0,1.0	-0.014
EOBAG000810100991	+	4111773	4111918	4109922	4110073	4112475	4112574	2761321034	0,0,1	185338292	0,0,0	294	149	1	1	1.0,1.0,0.998	1.0,1.0,1.0	-0.001
EOBAG000810100991	+	4134175	4134218	4131211	4131424	4134556	4134619	68,44,327	0,0,1	42,72,78	0,0,0	192	149	1	1	1.0,1.0,0.996	1.0,1.0,1.0	-0.001
EOBAG000850004991	+	516304	516410	502811	502894	526405	526495	82,133,57	0,11,0	8,45,48	5,0,0	255	149	1	1	1.0,0.876,1.0	0.483,1.0,1.0	0.131
EOBAG000850004991	+	526405	526495	516304	516410	573789	573820	77,124,57	0,0,1	15,55,41	0,0,0	239	149	1	1	1.0,1.0,0.973	1.0,1.0,1.0	-0.009
EOBAG000810217991	-	7599116	7599218	7598147	7598278	7599665	7599770	1,0,0	3,6,3	0,0,0	5,7,5	251	149	1	1	0.165,0.0,0.0	0.0,0.0,0.0	0.055
EOBAG000810217991	-	7599665	7599770	7598147	7598278	7604283	7604348	4,7,4	0,0,0	7,23,13	0,1,1	254	149	1	1	1.0,1.0,1.0	1.0,0.931,0.884	0.062
EOBAG000810071994	-	3411229	3411287	3410460	3410566	3411940	3412032	302350245	1,0,6	311400330	4,3,8	207	149	1	1	0.995,1.0,0.967	0.982,0.99,0.967	0.008
EOBAG000810071994	-	3415338	3415449	3414934	3415099	3415906	3415982	487412355	43,10,23	427544427	11,9,40	260	149	1	1	0.866,0.959,0.898	0.957,0.972,0.86	-0.022
EOBAG000810071994	-	3416495	3416645	3415906	3415982	3417735	3418026	600436438	0,0,1	448576521	0,0,0	299	149	1	1	1.0,1.0,0.995	1.0,1.0,1.0	-0.002
EOBAG000810071994	-	3424189	3424212	3422226	3422421	3426238	3426257	209243175	2,0,6	219305229	0,0,0	172	149	1	1	0.989,1.0,0.962	1.0,1.0,1.0	-0.016
EOBAG000810071994	-	3430209	3430320	3427223	3427286	3434338	3434432	435306343	0,0,0	225342291	0,2,0	260	149	1	1	1.0,1.0,1.0	1.0,0.99,1.0	0.003
EOBAG000870012991	-	1726460	1726602	1721392	1721464	1748266	1749165	7,7,14	0,0,2	0,6,8	0,1,0	291	149	1	1	1.0,1.0,0.782	NA,0.754,1.0	0.05
EOBAG000810191991	+	6574694	6574847	6573890	6573988	6582026	6582089	138,77,66	4,5,9	101,159,74	0,0,8	302	149	0.409625	1	0.945,0.884,0.783	1.0,1.0,0.82	-0.069
EOBAG000810191991	+	6583295	6583500	6582982	6583119	6583639	6583703	236134126	0,0,0	101,143,71	0,0,1	354	149	1	1	1.0,1.0,1.0	1.0,1.0,0.968	0.011
EOBAG000810005991	+	466990	468362	446902	447273	521169	521311	98101103	0,0,0	197219155	0,1,0	1521	149	1	1	1.0,1.0,1.0	1.0,0.955,1.0	0.015
EOBAG000810005991	+	466990	468362	447469	448178	521169	521311	111103104	0,0,0	209237158	6,0,0	1521	149	1	1	1.0,1.0,1.0	0.773,1.0,1.0	0.076
EOBAG000810005991	+	567697	567886	567079	567262	568220	568369	16,19,15	0,2,12	28,29,10	15,13,16	338	149	0.0482071	1	1.0,0.807,0.355	0.451,0.496,0.216	0.333
EOBAG000810093992	+	3835241	3835447	3834954	3835010	3835547	3835739	38,35,16	0,0,0	39,42,82	0,1,0	355	149	1	1	1.0,1.0,1.0	1.0,0.946,1.0	0.018
EOBAG000960030991	+	4980240	4980401	4968990	4969157	4986087	4986246	211128107	0,0,0	183198195	0,2,0	310	149	1	1	1.0,1.0,1.0	1.0,0.979,1.0	0.007
EOBAG000810197991	-	6697563	6697660	6696299	6696503	6700354	6700456	0,0,0	0,0,4	1,0,0	0,3,5	246	149	1	1	NA,NA,0.0	1.0,0.0,0.0	-0.333
EOBAG000810197991	-	6706101	6706269	6700294	6700456	6717218	6717671	0,0,2	0,0,6	0,0,0	0,5,3	317	149	1	1	NA,NA,0.135	NA,0.0,0.0	0.135
EOBAG000810197991	-	6747737	6747914	6745140	6745280	6758663	6759548	16,12,57	1,2,3	42,48,36	1,0,0	326	149	0.609305	1	0.88,0.733,0.897	0.95,1.0,1.0	-0.147
EOBAG000810047992	+	2508529	2508629	2504109	2507716	2508748	2508808	10341367991	0,0,4	890946926	0,1,0	249	149	1	1	1.0,1.0,0.993	1.0,0.998,1.0	-0.002
EOBAG000810047992	+	2508748	2508808	2507764	2508629	2508940	2508985	12321390881	0,0,0	10989761007	2,3,0	209	149	1	1	1.0,1.0,1.0	0.997,0.996,1.0	0.002
EOBAG000810047992	+	2508940	2508985	2508748	2508808	2509197	2509331	14921783945	0,1,0	12781037975	0,0,0	194	149	1	1	1.0,0.999,1.0	1.0,1.0,1.0	0
EOBAG000810047992	+	2512052	2512133	2511890	2511972	2512230	2515229	239326931345	4,0,0	176316101481	0,0,0	230	149	1	1	0.997,1.0,1.0	1.0,1.0,1.0	-0.001
EOBAG000810235991	+	8185625	8185784	8184697	8184913	8186567	8187914	635192268	0,3,0	427535420	2,0,0	308	149	1	1	1.0,0.969,1.0	0.99,1.0,1.0	-0.007
EOBAG000810190991	-	6553375	6553510	6552867	6552936	6554476	6554690	78,37,18	0,3,0	59,57,44	0,0,0	284	149	1	1	1.0,0.866,1.0	1.0,1.0,1.0	-0.045
EOBAG000810020893	+	1465967	1466364	1457871	1458498	1475714	1475976	120,42,102	1,0,0	134,99,60	0,0,0	546	149	1	1	0.97,1.0,1.0	1.0,1.0,1.0	-0.01
EOBAG000810020893	+	1475714	1475976	1457871	1458498	1478910	1479822	21,2,9	0,0,0	24,54,44	0,0,2	411	149	1	1	1.0,1.0,1.0	1.0,1.0,0.889	0.037
EOBAG000810203494	+	6978759	6978820	6977692	6978136	6980382	6980530	4,3,3	0,3,0	1,13,2	3,2,1	210	149	0.0933064	1	1.0,0.415,1.0	0.191,0.822,0.587	0.272
EOBAG000810203494	+	6982788	6982921	6982134	6982286	6983930	6984586	3,0,0	34,1,8	0,0,0	8,10,0	282	149	1	1	0.045,0.0,0.0	0.0,0.0,NA	0.015
EOBAG000810179991	+	6284567	6284624	6284205	6284429	6285972	6286084	0,3,0	49,29,16	0,0,1	33,27,37	206	149	1	1	0.0,0.07,0.0	0.0,0.0,0.019	0.017
EOBAG000810054991	+	2710410	2710482	2703564	2703775	2721858	2722118	46,28,18	0,0,0	45,60,41	0,0,1	221	149	1	1	1.0,1.0,1.0	1.0,1.0,0.965	0.012
EOBAG000810054991	+	2729770	2729878	2729535	2729585	2730789	2730845	40,35,17	0,0,0	83,89,64	2,0,0	257	149	1	1	1.0,1.0,1.0	0.96,1.0,1.0	0.013
EOBAG000810095994	+	3904878	3905005	3903924	3903955	3905722	3905807	359180212	0,0,0	242342201	0,1,0	276	149	1	1	1.0,1.0,1.0	1.0,0.995,1.0	0.002
EOBAG000810095994	+	3908102	3908185	3906608	3906746	3908739	3908872	209130171	1,0,0	216292161	0,0,1	232	149	1	1	0.993,1.0,1.0	1.0,1.0,0.99	0.001
EOBAG000810095994	+	3908102	3908185	3906608	3906746	3909272	3911593	89,55,67	0,1,0	88,90,56	0,0,0	232	149	1	1	1.0,0.972,1.0	1.0,1.0,1.0	-0.009
EOBAG000810095994	+	3908739	3908872	3906608	3906746	3909272	3911593	119,98,49	0,1,0	123163106	0,0,0	282	149	1	1	1.0,0.981,1.0	1.0,1.0,1.0	-0.006
EOBAG000810095994	+	3908739	3908872	3908102	3908185	3909272	3911593	240174154	2,1,1	253367217	1,1,7	282	149	1	1	0.984,0.989,0.988	0.993,0.995,0.942	0.01
EOBAG000810051994	+	2614860	2614971	2614398	2614519	2615322	2615456	27,18,26	64,21,44	31,19,23	43,56,39	260	149	1	1	0.195,0.329,0.253	0.292,0.163,0.253	0.023
EOBAG000810220894	+	7760665	7760773	7753262	7753384	7763015	7763216	45,17,70	0,0,1	76,105,46	0,0,0	257	149	1	1	1.0,1.0,0.976	1.0,1.0,1.0	-0.008
EOBAG000810220894	+	7763015	7763216	7760665	7760773	7763771	7763868	128,15,129	0,0,0	152,169,83	0,0,1	350	149	1	1	1.0,1.0,1.0	1.0,1.0,0.972	0.009
EOBAG000810075894	+	3525288	3525378	3525017	3525188	3527027	3527269	1070810594	4,0,5	9621349916	0,0,0	239	149	1	1	0.994,1.0,0.987	1.0,1.0,1.0	-0.006
EOBAG000810079994	+	3580421	3580538	3580168	3580325	3580774	3580905	155119109	1,0,0	109111100	0,0,0	266	149	1	1	0.989,1.0,1.0	1.0,1.0,1.0	-0.004
EOBAG000810006994	-	587987	588080	584817	584899	599696	599962	0,0,1	0,0,0	1,5,1	0,0,1	242	149	1	1	NA,NA,1.0	1.0,1.0,0.381	0.206
EOBAG000810046991	-	2485883	2485993	2485670	2485806	2486619	2486745	463,92,237	2,0,0	225394136	0,0,0	259	149	1	1	0.993,1.0,1.0	1.0,1.0,1.0	-0.002
EOBAG000810046991	-	2486431	2486516	2485883	2485993	2486619	2486745	865189351	2,0,1	428859338	0,0,0	234	149	1	1	0.996,1.0,0.996	1.0,1.0,1.0	-0.003
EOBAG000810061894	+	2945611	2945632	2943778	2943843	2946130	2946172	18,30,10	3,11,0	0,0,2	0,0,2	170	149	1	1	0.84,0.705,1.0	NA,NA,0.467	0.381
EOBAG000810061894	+	2947384	2947465	2947121	2947286	2948929	2949023	57,66,13	0,2,4	0,2,5	0,0,0	230	149	1	1	1.0,0.955,0.678	NA,1.0,1.0	-0.122
EOBAG000800019991	+	6027220	6027388	6001915	6002900	6029139	6029253	24251358896	27,2,5	119219501180	2,0,4	317	149	1	1	0.977,0.997,0.988	0.996,1.0,0.993	-0.009
EOBAG000800019991	+	6028408	6028489	6027220	6027388	6029139	6029253	17211315682	0,0,0	140320731404	0,0,1	230	149	1	1	1.0,1.0,1.0	1.0,1.0,0.999	0
EOBAG000800006991	+	2164461	2164557	2163596	2163725	2166048	2166135	78,110,77	0,0,0	150,98,91	0,0,1	245	149	1	1	1.0,1.0,1.0	1.0,1.0,0.982	0.006
EOBAG000800020894	+	6491685	6491788	6482939	6483378	6493794	6493982	1,8,7	40,30,37	4,7,0	25,53,36	252	149	1	1	0.015,0.136,0.101	0.086,0.072,0.0	0.031
EOBAG000800020894	+	6493794	6493982	6482939	6483378	6503417	6503521	130,82,102	0,0,0	84150100	0,1,1	337	149	1	1	1.0,1.0,1.0	1.0,0.985,0.978	0.012
EOBAG000800020894	+	6503417	6503521	6493794	6493982	6508151	6508241	109,73,83	1,0,1	107,135,62	0,2,0	253	149	1	1	0.985,1.0,0.98	1.0,0.975,1.0	-0.003
EOBAG000800020894	+	6515716	6515858	6514384	6514494	6517523	6518760	127133120	0,0,1	128139110	3,1,0	291	149	1	1	1.0,1.0,0.984	0.956,0.986,1.0	0.014
EOBAG000800014994	-	5588397	5588443	5567949	5568044	5595736	5595841	19,16,3	0,0,0	12,8,2	1,0,0	195	149	1	1	1.0,1.0,1.0	0.902,1.0,1.0	0.033
EOBAG000810231994	+	8096496	8096628	8093643	8093689	8096864	8096965	129186174	0,1,0	120,73,82	0,0,0	281	149	1	1	1.0,0.99,1.0	1.0,1.0,1.0	-0.003
EOBAG000810231994	+	8098248	8098427	8097332	8097381	8099350	8099487	139256183	0,1,0	211197167	0,0,0	328	149	1	1	1.0,0.991,1.0	1.0,1.0,1.0	-0.003
EOBAG000080029991	-	3123078	3123213	3113066	3114392	3141690	3141750	233619541912	45,22,35	199817441787	16,14,14	284	149	1	1	0.965,0.979,0.966	0.985,0.985,0.985	-0.015
EOBAG000080029991	-	3149585	3149716	3147202	3147420	3152461	3152615	12948651118	4,0,2	811720612	3,0,7	280	149	1	1	0.994,1.0,0.997	0.993,1.0,0.979	0.006
EOBAG000080029991	-	3150310	3150476	3149585	3149716	3152461	3152615	246521052248	1,7,3	203818811789	7,5,1	315	149	1	1	0.999,0.993,0.997	0.993,0.994,0.999	0.001
EOBAG000080029991	-	3155690	3155889	3152980	3153150	3158079	3158328	329021622962	0,0,0	238719861688	0,2,0	348	149	1	1	1.0,1.0,1.0	1.0,0.998,1.0	0.001
EOBAG000080122991	-	20473007	20473209	20472229	20472349	20491502	20491699	20,36,27	1,0,0	75,52,15	0,0,0	351	149	1	1	0.895,1.0,1.0	1.0,1.0,1.0	-0.035
EOBAG000080087991	-	13852291	13852439	13851265	13851368	13854130	13854212	77112129	0,6,6	146332175	2,11,4	297	149	1	1	1.0,0.904,0.915	0.973,0.938,0.956	-0.016
EOBAG000080036991	+	3728506	3738347	3692442	3692588	3742192	3742288	26,4,110	0,0,2	39,87,47	0,0,0	9990	149	1	1	1.0,1.0,0.451	1.0,1.0,1.0	-0.183
EOBAG000080103991	+	17646787	17646959	17645301	17645584	17649062	17649287	8,17,18	2,0,1	13,27,31	0,0,0	321	149	1	1	0.65,1.0,0.893	1.0,1.0,1.0	-0.152
EOBAG000830025991	+	486928	487048	486216	486305	488481	488707	275161282	2,0,1	417545320	19,15,10	269	149	1	1	0.987,1.0,0.994	0.924,0.953,0.947	0.052
EOBAG000080107991	+	17766823	17767010	17761940	17762166	17777053	17777208	203152190	0,0,0	313387344	0,2,0	336	149	1	1	1.0,1.0,1.0	1.0,0.988,1.0	0.004
EOBAG000080132991	+	23953689	23954004	23939972	23940044	23962748	23962878	3,10,10	67,10,26	8,3,7	15,31,21	464	149	1	1	0.014,0.243,0.11	0.146,0.03,0.097	0.031
EOBAG000080002991	+	54711	54796	53486	53574	56441	56547	298,88,353	2,0,1	175192113	2,0,0	234	149	1	1	0.99,1.0,0.996	0.982,1.0,1.0	0.001
EOBAG000080037991	-	3963819	3963908	3961020	3961161	3965269	3965427	6,1,1	7,8,27	24,19,6	9,12,21	238	149	0.00699518	0.320342	0.349,0.073,0.023	0.625,0.498,0.152	-0.277
EOBAG000080037991	-	3965269	3965427	3961020	3961161	3966009	3966086	46,18,60	0,0,2	39,36,40	0,0,0	307	149	1	1	1.0,1.0,0.936	1.0,1.0,1.0	-0.021
EOBAG000080037991	-	3966947	3967040	3966227	3966410	3968512	3968589	17,5,22	1,0,0	27,50,53	0,0,0	242	149	1	1	0.913,1.0,1.0	1.0,1.0,1.0	-0.029
EOBAG000080037991	-	3968948	3969018	3968512	3968589	3969273	3969354	11,3,5	7,2,0	3,10,31	4,10,1	219	149	0.932742	1	0.517,0.505,1.0	0.338,0.405,0.955	0.108
EOBAG000080031994	+	3238802	3239031	3236990	3237173	3241207	3241394	510342209624681	68,23,59	123921686320586	22,33,34	378	149	1	1	0.997,0.997,0.994	0.996,0.995,0.996	0
EOBAG000080059882	+	6721714	6721862	6680107	6680202	6793772	6793878	33,56,25	4,2,0	48,38,55	3,0,0	297	149	1	1	0.805,0.934,1.0	0.889,1.0,1.0	-0.05
EOBAG000080041991	+	4272745	4272865	4269577	4269755	4283188	4283297	0,1,8	30,0,13	0,2,0	8,14,5	269	149	1	1	0.0,1.0,0.254	0.0,0.073,0.0	0.394
EOBAG000080041991	+	4272745	4272887	4269577	4269755	4283188	4283297	0,1,8	30,0,13	0,1,0	8,14,5	291	149	1	1	0.0,1.0,0.24	0.0,0.035,0.0	0.402
EOBAG000080041991	+	4290247	4290409	4287556	4287653	4293116	4293259	45,17,45	0,1,0	30,47,33	0,0,0	311	149	1	1	1.0,0.891,1.0	1.0,1.0,1.0	-0.036
EOBAG000080041991	+	4310427	4310590	4309004	4309085	4311963	4312069	46,17,20	0,0,1	42,36,45	0,0,0	312	149	1	1	1.0,1.0,0.905	1.0,1.0,1.0	-0.032
EOBAG000080003991	-	103002	103080	94375	94471	103611	103704	18,1,6	15,6,10	11,0,13	12,19,14	227	149	0.791175	1	0.441,0.099,0.283	0.376,0.0,0.379	0.023
EOBAG000080003991	-	185469	185604	158828	158945	192017	192182	42,7,32	1,0,0	33,33,25	0,0,0	284	149	1	1	0.957,1.0,1.0	1.0,1.0,1.0	-0.014
EOBAG000080028991	-	2922969	2923092	2919163	2921890	2978224	2978295	27,26,30	0,0,0	57,73,40	2,0,0	272	149	1	1	1.0,1.0,1.0	0.94,1.0,1.0	0.02
EOBAG000080028991	-	2978224	2978295	2922969	2923092	3002788	3003032	50,11,12	0,0,0	41,62,36	1,0,0	220	149	1	1	1.0,1.0,1.0	0.965,1.0,1.0	0.012
EOBAG000080033993	+	3404137	3404735	3402763	3402859	3410468	3416537	17,11,41	1,0,0	78,75,34	0,0,0	747	149	1	1	0.772,1.0,1.0	1.0,1.0,1.0	-0.076
EOBAG000080033993	+	3404137	3406721	3402763	3402859	3410468	3416537	45,32,85	1,0,0	137,155,77	0,0,0	2733	149	1	1	0.71,1.0,1.0	1.0,1.0,1.0	-0.097
EOBAG000080033993	+	3406410	3406721	3404137	3404735	3410468	3416537	41,20,19	0,0,0	37,38,35	1,0,0	460	149	1	1	1.0,1.0,1.0	0.923,1.0,1.0	0.026
EOBAG000080102992	-	17585345	17585424	17585195	17585257	17585575	17585720	19,10,33	0,0,1	40,27,18	0,0,0	228	149	1	1	1.0,1.0,0.956	1.0,1.0,1.0	-0.015
EOBAG000080102992	-	17585812	17585989	17585575	17585720	17588603	17588706	48,36,39	0,0,0	50,39,36	0,0,2	326	149	1	1	1.0,1.0,1.0	1.0,1.0,0.892	0.036
EOBAG000080102992	-	17588603	17588706	17585812	17585989	17591874	17592128	40,19,16	0,0,2	35,27,34	0,0,0	252	149	1	1	1.0,1.0,0.825	1.0,1.0,1.0	-0.058
EOBAG000080102992	-	17596180	17596284	17594693	17594820	17596479	17596566	16,22,24	0,0,2	30,21,42	0,0,0	253	149	1	1	1.0,1.0,0.876	1.0,1.0,1.0	-0.041
EOBAG000080023991	-	2251593	2251732	2233170	2240181	2257132	2257230	57,92,92	0,0,0	93,78,62	0,2,0	288	149	1	1	1.0,1.0,1.0	1.0,0.953,1.0	0.016
EOBAG000080023991	-	2251593	2255783	2233170	2240181	2257132	2257230	34,41,83	0,0,0	58,48,37	0,2,0	4339	149	1	1	1.0,1.0,1.0	1.0,0.452,1.0	0.183
EOBAG000080023991	-	2257132	2257230	2251593	2251732	2270390	2270475	34,81,84	0,0,6	75,58,53	0,0,0	247	149	1	1	1.0,1.0,0.894	1.0,1.0,1.0	-0.035
EOBAG000080023991	-	2276235	2276467	2270390	2270475	2314058	2314165	31112173	0,0,1	124,93,78	0,0,0	381	149	1	1	1.0,1.0,0.985	1.0,1.0,1.0	-0.005
EOBAG000080023991	-	2354031	2354208	2342730	2342917	2363316	2363426	96,63,124	0,2,0	87,108,80	0,1,0	326	149	1	1	1.0,0.935,1.0	1.0,0.98,1.0	-0.015
EOBAG000080023991	-	2404867	2405050	2381244	2381397	2414723	2414790	74,63,86	0,0,1	78,100,39	0,0,0	332	149	1	1	1.0,1.0,0.975	1.0,1.0,1.0	-0.008
EOBAG000080052991	-	5087138	5087228	5067172	5067232	5164523	5164608	3,0,3	0,0,0	3,0,0	0,0,2	239	149	1	1	1.0,NA,1.0	1.0,NA,0.0	0.5
EOBAG000080052991	-	5184377	5184439	5164523	5164608	5208203	5208276	2,0,2	0,1,0	2,0,0	0,0,0	211	149	1	1	1.0,0.0,1.0	1.0,NA,NA	-0.333
EOBAG000080097994	-	16660334	16660474	16642615	16642795	16678091	16678202	1,2,9	0,0,0	3,4,5	1,0,0	289	149	1	1	1.0,1.0,1.0	0.607,1.0,1.0	0.131
EOBAG000080039991	-	4099280	4099320	4098517	4098662	4102025	4102092	66,28,52	0,0,1	51,66,20	1,0,0	189	149	1	1	1.0,1.0,0.976	0.976,1.0,1.0	0
EOBAG000080113991	-	18750578	18750710	18750361	18750433	18751002	18751134	71,54,52	0,0,2	114,111,84	0,0,0	281	149	1	1	1.0,1.0,0.932	1.0,1.0,1.0	-0.023
EOBAG000080109992	-	17920852	17920919	17915990	17917329	17923145	17923713	193221158	0,5,1	187137157	1,0,1	216	149	1	1	1.0,0.968,0.991	0.992,1.0,0.991	-0.008
EOBAG000080050992	+	4915714	4915760	4914233	4915177	4916498	4916908	0,2,1	7,17,4	4,2,0	7,8,9	195	149	1	1	0.0,0.082,0.16	0.304,0.16,0.0	-0.074
EOBAG000080050992	+	4916498	4916908	4913583	4915177	4920093	4920244	144375154	0,29,4	398280299	0,4,0	559	149	0.00762586	0.341345	1.0,0.775,0.911	1.0,0.949,1.0	-0.088
EOBAG000080050992	+	4920093	4920244	4914233	4916908	4920497	4920590	267469178	0,0,0	308243310	0,0,2	300	149	1	1	1.0,1.0,1.0	1.0,1.0,0.987	0.004
EOBAG000080134894	+	24088375	24088492	24088184	24088292	24097229	24097394	8,4,18	0,0,0	24,20,18	0,1,1	266	149	1	1	1.0,1.0,1.0	1.0,0.918,0.91	0.057
EOBAG000080134894	+	24103464	24103584	24101271	24101344	24104478	24104541	0,1,1	0,1,4	4,0,3	16,16,5	269	149	1	1	NA,0.356,0.122	0.122,0.0,0.249	0.115
EOBAG000080134894	+	24104478	24104541	24101271	24101344	24108264	24108405	0,5,6	6,1,11	22,21,6	5,4,3	212	149	0.0151026	0.57567	0.0,0.778,0.277	0.756,0.787,0.584	-0.357
EOBAG000080134894	+	24108264	24108405	24104478	24104541	24112322	24112448	5,9,15	0,0,0	44,21,17	1,0,0	290	149	1	1	1.0,1.0,1.0	0.958,1.0,1.0	0.014
EOBAG000080134894	+	24112322	24112448	24108264	24108405	24117987	24119637	6,7,18	2,0,1	51,15,27	2,0,0	275	149	1	1	0.619,1.0,0.907	0.933,1.0,1.0	-0.136
EOBAG000080096992	-	16141933	16142053	16098058	16098175	16176373	16176592	100,86,76	0,0,0	54,82,77	1,0,1	269	149	1	1	1.0,1.0,1.0	0.968,1.0,0.977	0.018
EOBAG000080096992	-	16249679	16249871	16176373	16176592	16257386	16257452	86,75,51	4,0,0	69,96,92	0,2,0	341	149	1	1	0.904,1.0,1.0	1.0,0.954,1.0	-0.017
EOBAG000080133991	-	24028671	24028863	24028409	24028583	24032624	24032930	41,67,60	0,0,0	159,52,98	1,0,0	341	149	1	1	1.0,1.0,1.0	0.986,1.0,1.0	0.005
EOBAG000790015991	+	3172442	3172599	3147778	3149508	3226638	3226806	383528272	4,0,0	463468409	0,0,0	306	149	1	1	0.979,1.0,1.0	1.0,1.0,1.0	-0.007
EOBAG000790015991	+	3226638	3226806	3172442	3172599	3228250	3228350	305638297	1,0,0	510497421	0,0,0	317	149	1	1	0.993,1.0,1.0	1.0,1.0,1.0	-0.002
EOBAG000790015991	+	3228250	3228350	3226549	3226806	3229498	3229648	320503267	1,0,1	334336271	0,4,4	249	149	1	1	0.995,1.0,0.994	1.0,0.98,0.976	0.011
EOBAG000790015991	+	3229498	3229648	3228250	3228350	3235547	3235668	411573447	1,0,0	479389382	0,0,0	299	149	1	1	0.995,1.0,1.0	1.0,1.0,1.0	-0.002
EOBAG000790015991	+	3231672	3235668	3229498	3229648	3237582	3237715	40208138	1,0,0	212190161	0,0,0	4145	149	1	1	0.59,1.0,1.0	1.0,1.0,1.0	-0.137
EOBAG000790015991	+	3235547	3235668	3229498	3229648	3237582	3237715	219489330	1,0,0	483400361	0,0,0	270	149	1	1	0.992,1.0,1.0	1.0,1.0,1.0	-0.003
EOBAG007800002991	-	71205	71316	68494	68616	78486	79056	12,25,39	0,0,0	20,24,12	1,0,0	260	149	1	1	1.0,1.0,1.0	0.92,1.0,1.0	0.027
EOBAG000780038894	-	4237602	4237675	4235051	4235160	4238191	4238257	121,69,75	0,1,3	89,74,69	0,0,0	222	149	1	1	1.0,0.979,0.944	1.0,1.0,1.0	-0.026
EOBAG000780007994	+	1263682	1263845	1246663	1246719	1267436	1267534	5,0,1	0,0,0	23,21,10	0,0,2	312	149	1	1	1.0,NA,1.0	1.0,1.0,0.705	0.098
EOBAG000780021994	-	3431316	3431418	3424879	3430998	3431737	3431840	394551212104	1,0,0	340233253887	0,0,0	251	149	1	1	1.0,1.0,1.0	1.0,1.0,1.0	0
EOBAG000780021994	-	3431737	3431840	3431316	3431418	3432732	3432849	515271132934	0,0,0	521548465614	0,0,1	252	149	1	1	1.0,1.0,1.0	1.0,1.0,1.0	0
EOBAG000780004894	+	406836	406947	402791	402909	413213	413327	59,32,70	2,0,0	75,95,78	0,2,0	260	149	1	1	0.944,1.0,1.0	1.0,0.965,1.0	-0.007
EOBAG000780018991	-	2810957	2811050	2806978	2807045	2820922	2821047	0,1,0	2,0,0	3,0,1	1,0,0	242	149	1	1	0.0,1.0,NA	0.649,NA,1.0	-0.325
EOBAG000780033991	+	3745710	3745763	3744766	3744904	3746443	3746540	21,23,25	0,0,0	30,39,31	0,1,0	202	149	1	1	1.0,1.0,1.0	1.0,0.966,1.0	0.011
EOBAG000780040991	+	4468704	4468800	4466525	4466638	4474430	4474631	24,25,33	2,0,0	27,38,40	0,0,0	245	149	1	1	0.879,1.0,1.0	1.0,1.0,1.0	-0.04
EOBAG000780040991	+	4480770	4480914	4474430	4474631	4482874	4483020	25,28,47	1,0,0	49,45,34	0,0,0	293	149	1	1	0.927,1.0,1.0	1.0,1.0,1.0	-0.024
EOBAG000780043994	+	5109460	5109523	5104958	5105122	5111511	5111658	10,9,30	0,0,1	23,27,25	0,0,0	212	149	1	1	1.0,1.0,0.955	1.0,1.0,1.0	-0.015
EOBAG000780043994	+	5111511	5111658	5104958	5105122	5119252	5119816	0,2,7	9,0,5	7,10,4	18,8,15	296	149	1	1	0.0,1.0,0.413	0.164,0.386,0.118	0.248
EOBAG000780043994	+	5112866	5112968	5111511	5111658	5119000	5119054	15,0,9	0,3,0	10,17,19	0,0,0	251	149	1	1	1.0,0.0,1.0	1.0,1.0,1.0	-0.333
EOBAG000780043994	+	5116941	5117106	5112866	5112968	5119000	5119054	1,0,2	0,0,0	13,0,9	4,6,9	314	149	1	1	1.0,NA,1.0	0.607,0.0,0.322	0.69
EOBAG000780043994	+	5119000	5119054	5104958	5105122	5119252	5119816	10,2,4	9,0,5	2,2,4	18,8,15	203	149	0.0218966	0.766749	0.449,1.0,0.37	0.075,0.155,0.164	0.475
EOBAG000780043994	+	5119000	5119054	5111511	5111658	5119252	5119816	9,4,4	0,2,6	2,2,4	7,10,4	203	149	0.0132697	0.519328	1.0,0.595,0.329	0.173,0.128,0.423	0.4
EOBAG000780043994	+	5119252	5119816	5104958	5105122	5121579	5121702	73,59,134	2,0,0	123122126	0,0,3	713	149	1	1	0.884,1.0,1.0	1.0,1.0,0.898	-0.005
EOBAG000780043994	+	5121579	5121702	5104958	5105122	5123840	5123939	13,26,53	0,0,0	58,33,57	0,1,0	272	149	1	1	1.0,1.0,1.0	1.0,0.948,1.0	0.017
EOBAG000780043994	+	5123840	5123939	5121579	5121702	5125481	5125562	25,36,91	0,1,14	93,61,77	0,2,0	248	149	0.117825	1	1.0,0.956,0.796	1.0,0.948,1.0	-0.065
EOBAG000780022991	+	3471324	3471426	3467936	3468073	3472973	3473065	4,11,9	0,0,0	34,19,43	1,6,8	251	149	0.00297132	0.158658	1.0,1.0,1.0	0.953,0.653,0.761	0.211
EOBAG000780022991	+	3477438	3477491	3476205	3477326	3477716	3481573	12,2,8	0,1,0	26,34,18	0,0,0	202	149	1	1	1.0,0.596,1.0	1.0,1.0,1.0	-0.135
EOBAG000090187991	-	19500457	19501926	19497505	19498351	19503368	19503556	257117491906	0,1,0	354041623520	0,0,0	1618	149	1	1	1.0,0.994,1.0	1.0,1.0,1.0	-0.002
EOBAG000090187991	-	19527273	19527434	19526356	19526533	19531524	19531674	569244765226	0,0,0	9272102026637	1,6,4	310	149	1	1	1.0,1.0,1.0	1.0,0.999,0.999	0.001
EOBAG000090187991	-	19571986	19572083	19568191	19568353	19575186	19575383	0,16,1	0,0,0	6,0,2	2,0,0	246	149	1	1	NA,1.0,1.0	0.645,NA,1.0	0.177
EOBAG000090187991	-	19575186	19575383	19568191	19568353	19576433	19576577	0,0,3	0,0,0	2,0,2	0,1,0	346	149	1	1	NA,NA,1.0	1.0,0.0,1.0	0.333
EOBAG000780005991	+	498660	498807	497554	497735	505131	505344	94,65,81	39,16,29	135,99,144	31,24,22	296	149	0.153846	1	0.548,0.672,0.584	0.687,0.675,0.767	-0.108
EOBAG000780009991	+	1548482	1548573	1543677	1543782	1548936	1549045	135277181	0,0,0	293247224	2,0,0	240	149	1	1	1.0,1.0,1.0	0.989,1.0,1.0	0.004
EOBAG000780009991	+	1576629	1576785	1575821	1575969	1578781	1578931	12232217821	44,20,23	145214141871	27,27,43	305	149	1	1	0.931,0.982,0.946	0.963,0.962,0.955	-0.007
EOBAG000780009991	+	1583801	1584058	1578781	1578931	1588995	1589157	170726561198	3,2,0	186720782579	2,1,2	406	149	1	1	0.995,0.998,1.0	0.997,0.999,0.998	0
EOBAG000780042991	-	4865297	4865458	4840837	4840950	4872048	4872185	58173118	0,1,1	271170249	0,0,0	310	149	1	1	1.0,0.988,0.983	1.0,1.0,1.0	-0.01
EOBAG000780042991	-	4872048	4872185	4865297	4865458	4883085	4883225	44170133	0,0,0	255143197	0,0,1	286	149	1	1	1.0,1.0,1.0	1.0,1.0,0.99	0.003
EOBAG000780042991	-	4891179	4891311	4883085	4883225	4898995	4899014	82,122,78	1,0,0	143166212	1,0,0	281	149	1	1	0.978,1.0,1.0	0.987,1.0,1.0	-0.003
EOBAG000900007994	+	434260	434345	422441	423363	435064	435316	0,0,3	33,66,26	0,0,0	20,26,35	234	149	1	1	0.0,0.0,0.068	0.0,0.0,0.0	0.023
EOBAG000900007994	+	435064	435316	422441	423363	437238	437316	165297116	0,0,0	136115168	2,0,0	401	149	1	1	1.0,1.0,1.0	0.962,1.0,1.0	0.013
EOBAG077380001892	-	2410	2682	1736	1879	3450	3613	2,0,6	0,0,1	1,0,0	0,0,0	421	149	1	1	1.0,NA,0.68	1.0,NA,NA	-0.16
EOBAG000770067095	-	7822540	7822638	7820874	7821111	7823881	7824026	4,4,10	0,0,0	3,0,5	0,0,1	247	149	1	1	1.0,1.0,1.0	1.0,NA,0.751	0.125
EOBAG000770006894	+	135235	135392	134623	134795	136605	136809	21,11,2	0,0,1	10,7,11	0,0,0	306	149	1	1	1.0,1.0,0.493	1.0,1.0,1.0	-0.169
EOBAG000770006894	+	153182	153318	152047	152136	157126	157214	101,86,142	0,0,3	123,89,73	0,0,0	285	149	1	1	1.0,1.0,0.961	1.0,1.0,1.0	-0.013
EOBAG000770006894	+	165866	165989	157345	157451	169442	169597	66118112	0,0,1	95,93,62	0,0,0	272	149	1	1	1.0,1.0,0.984	1.0,1.0,1.0	-0.005
EOBAG000770006894	+	172678	172808	169442	169597	173386	173534	143112162	2,0,2	94,92,72	0,0,0	279	149	1	1	0.974,1.0,0.977	1.0,1.0,1.0	-0.016
EOBAG000770006894	+	173386	173534	169442	169597	201656	201787	11,3,22	0,0,0	2,2,8	0,2,0	297	149	1	1	1.0,1.0,1.0	1.0,0.334,1.0	0.222
EOBAG000770006894	+	175814	175944	173386	173534	201656	201787	139,87,122	9,3,20	66,91,102	2,2,8	279	149	0.523629	1	0.892,0.939,0.765	0.946,0.96,0.872	-0.061
EOBAG000770006894	+	243643	243778	243271	243342	245698	245872	157111199	0,0,1	185151108	0,0,0	284	149	1	1	1.0,1.0,0.991	1.0,1.0,1.0	-0.003
EOBAG000770018991	+	1201225	1201308	1178534	1182561	1231972	1232137	14,2,4	0,0,0	3,12,1	0,1,0	232	149	1	1	1.0,1.0,1.0	1.0,0.885,1.0	0.038
EOBAG000770018991	+	1242760	1242845	1241735	1241777	1245645	1245723	5,1,0	1,0,0	2,1,1	0,0,1	234	149	1	1	0.761,1.0,NA	1.0,1.0,0.389	0.084
EOBAG000770069794	-	7855945	7856030	7855251	7855415	7856119	7856277	1,0,0	1,2,7	0,0,0	4,2,1	234	149	1	1	0.389,0.0,0.0	0.0,0.0,0.0	0.13
EOBAG000770069794	-	7878489	7878732	7875692	7875947	7882127	7882176	209181214	1,0,2	193261147	0,0,0	392	149	1	1	0.988,1.0,0.976	1.0,1.0,1.0	-0.012
EOBAG000770007894	-	269148	269760	261251	267748	270685	270777	145,56,137	0,0,0	122124101	0,0,2	761	149	1	1	1.0,1.0,1.0	1.0,1.0,0.908	0.031
EOBAG000770020991	+	1549364	1549495	1544403	1544567	1554535	1554696	556426439	0,1,1	943630597	0,4,0	280	149	1	1	1.0,0.996,0.996	1.0,0.988,1.0	0.001
EOBAG000810205991	+	7110840	7111017	7107107	7107216	7113481	7113628	1,8,4	0,0,0	14,2,5	0,0,1	326	149	1	1	1.0,1.0,1.0	1.0,1.0,0.696	0.101
EOBAG000770019991	-	1376952	1377082	1370115	1371121	1413662	1413787	747743632494	0,2,0	429975687517	0,0,0	279	149	1	1	1.0,0.999,1.0	1.0,1.0,1.0	0
EOBAG000770019991	-	1413662	1413787	1376952	1377082	1420753	1421141	871665113216	2,0,0	365856976252	0,0,0	274	149	1	1	1.0,1.0,1.0	1.0,1.0,1.0	0
EOBAG000770055894	+	7173511	7173603	7173046	7173117	7187927	7188036	47,78,38	12,20,12	41,46,52	16,17,14	241	149	1	1	0.708,0.707,0.662	0.613,0.626,0.697	0.047
EOBAG000770055894	+	7173511	7173603	7173046	7173117	7188119	7188224	26,21,15	7,6,3	14,16,17	1,4,0	241	149	0.0849707	1	0.697,0.684,0.756	0.896,0.712,1.0	-0.157
EOBAG000770055894	+	7187927	7188036	7173046	7173117	7188119	7188224	46,60,48	7,6,3	48,49,59	1,4,0	258	149	0.11219	1	0.791,0.852,0.902	0.965,0.876,1.0	-0.099
EOBAG000770055894	+	7187927	7188036	7173511	7173603	7188119	7188224	54,97,59	0,0,0	59,63,82	0,1,2	258	149	1	1	1.0,1.0,1.0	1.0,0.973,0.959	0.023
EOBAG000770065774	+	7708252	7708309	7701359	7704086	7728657	7728927	301326129	16,5,0	143188152	0,0,0	206	149	1	1	0.932,0.979,1.0	1.0,1.0,1.0	-0.03
EOBAG000770065774	+	7729124	7729272	7728657	7728927	7731180	7735419	300350128	0,2,0	201205150	0,0,0	297	149	1	1	1.0,0.989,1.0	1.0,1.0,1.0	-0.004
EOBAG000770027991	+	3013413	3013467	3008843	3008936	3013591	3013792	2,0,0	0,0,0	3,5,6	0,1,0	203	149	1	1	1.0,NA,NA	1.0,0.786,1.0	0.071
EOBAG000770027991	+	3013591	3013792	3013413	3013467	3015004	3015135	0,0,3	0,0,0	10,9,12	0,0,2	350	149	1	1	NA,NA,1.0	1.0,1.0,0.719	0.094
EOBAG000830173991	-	2965496	2965844	2964672	2964829	2967197	2969673	24,20,50	2,0,0	45,89,24	0,0,0	497	149	1	1	0.782,1.0,1.0	1.0,1.0,1.0	-0.073
EOBAG000830173991	-	2965496	2965844	2964672	2964829	2969504	2969883	24,20,51	981423367	46,90,29	415606396	497	149	1	1	0.007,0.014,0.04	0.032,0.043,0.021	-0.012
EOBAG007630001394	-	8889	9068	8236	8343	12085	12211	11,5,14	0,0,0	18,0,117	0,0,27	328	149	1	1	1.0,1.0,1.0	1.0,NA,0.663	0.168
EOBAG007630001394	-	12085	12211	8889	9068	17607	17821	5,1,2	27,6,29	5,0,117	4,0,0	275	149	1	1	0.091,0.083,0.036	0.404,NA,1.0	-0.632
EOBAG007620005095	-	129880	130030	129533	129694	131296	131459	10721443256	0,1,0	1030739527	0,0,0	299	149	1	1	1.0,0.999,1.0	1.0,1.0,1.0	0
EOBAG000760002992	-	869887	870013	867881	868009	872989	873050	9,3,6	0,0,1	15,6,10	0,0,0	275	149	1	1	1.0,1.0,0.765	1.0,1.0,1.0	-0.078
EOBAG000760036994	+	5698229	5698430	5675394	5677280	5714782	5716200	6,5,10	3,0,0	15,14,3	5,2,0	350	149	0.0470581	1	0.46,1.0,1.0	0.561,0.749,1.0	0.05
EOBAG000760036994	+	5735712	5735802	5726165	5726245	5751768	5751884	43,80,30	0,2,0	36,35,39	0,0,0	239	149	1	1	1.0,0.961,1.0	1.0,1.0,1.0	-0.013
EOBAG000760020991	+	2659408	2659514	2658413	2658794	2662667	2662842	0,0,0	1,0,0	1,0,0	0,0,3	255	149	1	1	0.0,NA,NA	1.0,NA,0.0	-0.5
EOBAG000760020991	+	2662667	2662842	2655065	2658436	2668656	2668755	102132143	0,0,0	142152173	0,0,1	324	149	1	1	1.0,1.0,1.0	1.0,1.0,0.988	0.004
EOBAG000760020991	+	2681356	2681463	2676444	2676645	2685932	2686022	125184164	3,0,1	197165216	0,1,1	256	149	1	1	0.96,1.0,0.99	1.0,0.99,0.992	-0.011
EOBAG000760043991	-	6274023	6274143	6266753	6266911	6274865	6275187	6,8,17	0,1,0	41,22,13	0,0,0	269	149	1	1	1.0,0.816,1.0	1.0,1.0,1.0	-0.061
EOBAG000930012993	-	5117505	5117595	5109247	5109420	5126583	5126739	99,122,67	0,1,0	136125115	0,1,1	239	149	1	1	1.0,0.987,1.0	1.0,0.987,0.986	0.005
EOBAG000930012993	-	5135569	5135761	5126583	5126739	5137097	5137198	122,202,63	0,1,0	260254261	0,0,0	341	149	1	1	1.0,0.989,1.0	1.0,1.0,1.0	-0.004
EOBAG000930012993	-	5145276	5145427	5139313	5139433	5171871	5171951	61,137,54	0,3,0	219,150,95	1,1,0	300	149	1	1	1.0,0.958,1.0	0.991,0.987,1.0	-0.007
EOBAG000930012993	-	5171871	5171951	5145276	5145427	5212706	5212853	58,115,43	0,0,0	177,115,75	0,2,0	229	149	1	1	1.0,1.0,1.0	1.0,0.974,1.0	0.009
EOBAG000760021991	-	2716295	2716310	2712664	2712870	2720726	2720838	98,42,162	0,0,0	0,8,109	0,6,0	164	149	1	1	1.0,1.0,1.0	NA,0.548,1.0	0.226
EOBAG000760003992	+	1016893	1017070	1011334	1011588	1017565	1017689	782349232	5,0,0	8961011606	0,0,0	326	149	1	1	0.986,1.0,1.0	1.0,1.0,1.0	-0.005
EOBAG000760038991	+	5833428	5833534	5832560	5832688	5843071	5843218	84,24,275	0,0,1	31,46,21	0,0,0	255	149	1	1	1.0,1.0,0.994	1.0,1.0,1.0	-0.002
EOBAG000760009991	+	1285571	1285833	1285376	1285392	1287809	1287921	3,1,0	170,64,77	6,7,4	69,121,51	411	149	1	1	0.006,0.006,0.0	0.031,0.021,0.028	-0.023
EOBAG000760004991	+	1141050	1141297	1081253	1082888	1153588	1153692	147116183	1,0,0	151169100	2,0,0	396	149	1	1	0.982,1.0,1.0	0.966,1.0,1.0	0.005
EOBAG000760004991	+	1159937	1160197	1157972	1158534	1163024	1165600	311177392	0,0,0	317307226	0,3,0	409	149	1	1	1.0,1.0,1.0	1.0,0.974,1.0	0.009
EOBAG000760053994	+	8303746	8303850	8303100	8303569	8304043	8304118	10,15,62	2,7,2	67,44,52	2,2,1	253	149	0.101219	1	0.746,0.558,0.948	0.952,0.928,0.968	-0.199
EOBAG000760053994	+	8303746	8303850	8303100	8303569	8313560	8313654	15,6,31	0,0,8	43,12,23	2,5,8	253	149	0.490333	1	1.0,1.0,0.695	0.927,0.586,0.629	0.184
EOBAG000760053994	+	8304043	8304118	8303100	8303569	8313560	8313654	12,27,57	0,0,8	53,31,65	2,5,8	224	149	0.882423	1	1.0,1.0,0.826	0.946,0.805,0.844	0.077
EOBAG000760053994	+	8304043	8304118	8303746	8303850	8313560	8313654	20,35,118	15,6,34	120,73,116	45,12,24	224	149	0.886036	1	0.47,0.795,0.698	0.639,0.802,0.763	-0.08
EOBAG000760053994	+	8313560	8313654	8304043	8304118	8315408	8315583	12,19,64	0,1,1	70,39,59	0,0,0	243	149	1	1	1.0,0.921,0.975	1.0,1.0,1.0	-0.035
EOBAG000760053994	+	8313905	8313972	8313560	8313654	8315408	8315583	44127165	0,0,5	147,52,93	10,9,5	216	149	0.0827996	1	1.0,1.0,0.958	0.91,0.799,0.928	0.107
EOBAG000760053994	+	8321604	8321658	8320695	8320794	8325734	8325815	46,47,96	0,0,2	117,62,104	0,0,0	203	149	1	1	1.0,1.0,0.972	1.0,1.0,1.0	-0.009
EOBAG000760053994	+	8325734	8325815	8321604	8321658	8331109	8331252	37,32,38	0,1,0	62,44,73	0,2,1	230	149	1	1	1.0,0.954,1.0	1.0,0.934,0.979	0.014
EOBAG000760053994	+	8331109	8331252	8321604	8321658	8331900	8332123	18,18,20	0,0,0	70,47,73	0,0,2	292	149	1	1	1.0,1.0,1.0	1.0,1.0,0.949	0.017
EOBAG000760053994	+	8331900	8332123	8331109	8331252	8337629	8337720	29,32,38	0,0,0	91,67,110	0,0,1	372	149	1	1	1.0,1.0,1.0	1.0,1.0,0.978	0.007
EOBAG000760053994	+	8335095	8335183	8331900	8332123	8337629	8337720	78,70,71	0,0,1	38,47,66	0,0,0	237	149	1	1	1.0,1.0,0.978	1.0,1.0,1.0	-0.007
EOBAG000760053994	+	8337094	8337517	8335095	8335183	8337629	8337720	2,0,8	42,46,47	4,4,2	12,20,40	572	149	1	1	0.012,0.0,0.042	0.08,0.05,0.013	-0.03
EOBAG000760032991	-	5349252	5349393	5348130	5348227	5350634	5350797	85,87,60	1,0,0	67,88,72	0,2,0	290	149	1	1	0.978,1.0,1.0	1.0,0.958,1.0	0.007
EOBAG000760032991	-	5394582	5394842	5381162	5381381	5410413	5410647	79,73,115	0,1,7	60,84,72	2,1,0	409	149	1	1	1.0,0.964,0.857	0.916,0.968,1.0	-0.021
EOBAG000760024991	+	3203907	3204744	3156144	3156504	3220750	3220868	7474301574	2,0,0	550584691	0,0,0	986	149	1	1	0.983,1.0,1.0	1.0,1.0,1.0	-0.006
EOBAG000760024991	+	3220750	3220868	3203907	3204744	3235313	3235467	134100377	2,0,0	164104156	0,0,0	267	149	1	1	0.974,1.0,1.0	1.0,1.0,1.0	-0.009
EOBAG000760027991	-	3444372	3444509	3443547	3443696	3447007	3447189	6937381202	1,0,0	1166803979	0,0,0	286	149	1	1	0.997,1.0,1.0	1.0,1.0,1.0	-0.001
EOBAG000760027991	-	3447007	3447189	3444372	3444509	3449243	3449517	602566825	0,2,2	905670779	0,1,0	331	149	1	1	1.0,0.992,0.995	1.0,0.997,1.0	-0.003
EOBAG000760027991	-	3449243	3449517	3444372	3444509	3453233	3453331	693635806	0,0,0	964768900	1,0,0	423	149	1	1	1.0,1.0,1.0	0.997,1.0,1.0	0.001
EOBAG000760027991	-	3460365	3460530	3453233	3453331	3465563	3465802	9117151148	14,4,9	11149511167	15,1,11	314	149	1	1	0.969,0.988,0.984	0.972,0.998,0.981	-0.003
EOBAG000760027991	-	3460365	3460530	3453233	3453331	3471846	3471977	538386768	0,0,0	613566716	0,1,0	314	149	1	1	1.0,1.0,1.0	1.0,0.996,1.0	0.001
EOBAG000760027991	-	3465563	3465802	3453233	3453331	3471846	3471977	544421516	0,0,0	808614672	0,1,0	388	149	1	1	1.0,1.0,1.0	1.0,0.996,1.0	0.001
EOBAG000760027991	-	3465563	3465802	3460365	3460530	3471846	3471977	903746887	0,0,0	12969981112	2,0,0	388	149	1	1	1.0,1.0,1.0	0.996,1.0,1.0	0.001
EOBAG000760027991	-	3474614	3474749	3471846	3471977	3489953	3490097	740620728	0,0,0	856596689	1,0,0	284	149	1	1	1.0,1.0,1.0	0.998,1.0,1.0	0.001
EOBAG000760027991	-	3474614	3474749	3471846	3471977	3517660	3517761	239260272	0,0,0	315232293	2,0,0	284	149	1	1	1.0,1.0,1.0	0.988,1.0,1.0	0.004
EOBAG000760027991	-	3480621	3480669	3474614	3474749	3489953	3490097	5,1,4	508372465	0,0,0	542364405	197	149	1	1	0.007,0.002,0.006	0.0,0.0,0.0	0.005
EOBAG000760027991	-	3489953	3490097	3471846	3471977	3517660	3517761	63,86,42	0,0,0	31,20,28	2,0,0	293	149	1	1	1.0,1.0,1.0	0.887,1.0,1.0	0.038
EOBAG000760027991	-	3489953	3490097	3474614	3474749	3517660	3517761	571458506	7,12,9	571384433	1,0,9	293	149	1	1	0.976,0.951,0.966	0.997,1.0,0.961	-0.022
EOBAG000760031991	+	5246200	5249391	5228850	5228929	5260274	5260439	98571370	0,0,1	811510791	0,0,0	3340	149	1	1	1.0,1.0,0.943	1.0,1.0,1.0	-0.019
EOBAG000760031991	+	5249255	5249391	5228850	5228929	5260274	5260439	201930367	0,0,1	8546181066	0,0,0	285	149	1	1	1.0,1.0,0.995	1.0,1.0,1.0	-0.002
EOBAG000760031991	+	5262934	5263012	5260274	5260439	5266541	5266689	232677261	0,1,0	661570742	0,0,2	227	149	1	1	1.0,0.998,1.0	1.0,1.0,0.996	0.001
EOBAG000760031991	+	5278445	5278526	5277789	5277929	5281167	5281265	233770505	0,0,1	729474701	0,0,0	230	149	1	1	1.0,1.0,0.997	1.0,1.0,1.0	-0.001
EOBAG000760031991	+	5300702	5300778	5283540	5283683	5305945	5306071	159909250	0,2,0	889574985	5,2,13	225	149	1	1	1.0,0.997,1.0	0.992,0.995,0.98	0.01
EOBAG000760031991	+	5305945	5306071	5300702	5300778	5308331	5308481	266963271	0,24,2	10886981264	0,0,0	275	149	1	1	1.0,0.956,0.987	1.0,1.0,1.0	-0.019
EOBAG000760049991	-	6690812	6691007	6686437	6686572	6691361	6691484	476244223	1,0,0	335381225	0,0,0	344	149	1	1	0.995,1.0,1.0	1.0,1.0,1.0	-0.002
EOBAG000750031991	+	1511884	1512086	1510650	1510892	1512972	1513170	261160338	0,0,0	178172104	0,2,0	351	149	1	1	1.0,1.0,1.0	1.0,0.973,1.0	0.009
EOBAG000750031991	+	1515339	1515478	1514235	1514355	1515945	1516055	243133305	0,2,3	211,149,88	0,0,0	288	149	1	1	1.0,0.972,0.981	1.0,1.0,1.0	-0.016
EOBAG000750031991	+	1516469	1516629	1514235	1514355	1516790	1517464	179,74,99	0,0,4	66,92,52	0,0,0	309	149	1	1	1.0,1.0,0.923	1.0,1.0,1.0	-0.026
EOBAG000750007991	-	218741	218896	211545	217548	220980	221083	183178224	0,1,0	290339221	0,1,0	304	149	1	1	1.0,0.989,1.0	1.0,0.994,1.0	-0.002
EOBAG000750007991	-	231291	231392	224202	224224	249084	249227	77,72,74	0,0,0	116,101,76	0,1,0	250	149	1	1	1.0,1.0,1.0	1.0,0.984,1.0	0.005
EOBAG000750007991	-	232300	232435	231291	231392	249084	249227	267243336	0,0,0	314345246	6,0,1	284	149	1	1	1.0,1.0,1.0	0.965,1.0,0.992	0.014
EOBAG000750007991	-	249084	249227	232300	232435	265111	265875	207165197	3,0,0	241241153	1,1,0	292	149	1	1	0.972,1.0,1.0	0.992,0.992,1.0	-0.004
EOBAG000750034395	-	1551051	1551138	1550272	1550416	1551353	1551456	16,21,18	0,0,0	38,26,10	0,0,1	236	149	1	1	1.0,1.0,1.0	1.0,1.0,0.863	0.046
EOBAG000750010994	-	443347	443487	441754	441931	446219	446350	29,18,14	1,0,3	50,21,32	0,0,0	289	149	1	1	0.937,1.0,0.706	1.0,1.0,1.0	-0.119
EOBAG000750010994	-	443565	443685	443347	443487	446219	446350	54,38,51	0,0,0	41,33,52	0,1,0	269	149	1	1	1.0,1.0,1.0	1.0,0.948,1.0	0.017
EOBAG000990031991	-	2167075	2167317	2165586	2165821	2179172	2179415	13,22,7	0,0,0	60,15,62	0,1,0	391	149	1	1	1.0,1.0,1.0	1.0,0.851,1.0	0.05
EOBAG000990031991	-	2209928	2210126	2203648	2203906	2240505	2240704	12,4,2	1,0,0	50,24,33	0,0,1	347	149	1	1	0.837,1.0,1.0	1.0,1.0,0.934	-0.032
EOBAG000750014991	+	751196	751270	741285	742043	753102	753292	267225179	0,0,1	216145170	0,0,0	223	149	1	1	1.0,1.0,0.992	1.0,1.0,1.0	-0.003
EOBAG000750014991	+	759168	759306	757066	757169	763351	763488	73,95,96	0,0,0	93,63,91	0,0,2	287	149	1	1	1.0,1.0,1.0	1.0,1.0,0.959	0.014
EOBAG000750014991	+	759201	759306	757066	757169	763351	763488	119109102	0,0,0	93,91,106	0,0,2	254	149	1	1	1.0,1.0,1.0	1.0,1.0,0.969	0.01
EOBAG000750014991	+	759634	759730	759168	759306	763351	763488	111,100,61	59,75,64	159,109,85	63,45,58	245	149	0.256104	1	0.534,0.448,0.367	0.606,0.596,0.471	-0.108
EOBAG000750014991	+	779512	779642	778103	778235	780402	782061	368294294	2,0,0	413286295	0,0,0	279	149	1	1	0.99,1.0,1.0	1.0,1.0,1.0	-0.003
EOBAG000750001994	+	13165	13338	9693	11507	14608	14701	962859179028850	0,0,1	804745983867782	0,0,0	322	149	1	1	1.0,1.0,1.0	1.0,1.0,1.0	0
EOBAG000750001994	+	14608	14701	9693	13338	16800	16914	321113652913719	0,0,2	444953171636254	0,0,2	242	149	1	1	1.0,1.0,1.0	1.0,1.0,1.0	0
EOBAG000750022991	+	1266113	1266181	1265161	1265248	1266505	1266633	112015521084	5,2,2	208318011486	0,0,3	217	149	1	1	0.994,0.998,0.997	1.0,1.0,0.997	-0.003
EOBAG000750022991	+	1266802	1266980	1266505	1266633	1267219	1267461	211825311530	0,0,0	294825602147	0,0,1	327	149	1	1	1.0,1.0,1.0	1.0,1.0,0.999	0
EOBAG000740052991	+	7714280	7714553	7691219	7691483	7721027	7721150	0,4,0	0,0,0	0,0,0	0,1,0	422	149	1	1	NA,1.0,NA	NA,0.0,NA	1
EOBAG000740062884	-	8372328	8372432	8370778	8370964	8373396	8373467	257551277613	0,2,0	352530942273	0,0,0	253	149	1	1	1.0,0.999,1.0	1.0,1.0,1.0	0
EOBAG000740062884	-	8372552	8372660	8370778	8372432	8373396	8373467	85571806622838	0,16,10	1410199836995	0,1,0	257	149	1	1	1.0,0.998,0.999	1.0,1.0,1.0	-0.001
EOBAG000740062884	-	8373396	8373467	8370778	8370964	8374184	8374339	11,56,228	0,0,0	10,4,14	0,0,1	220	149	1	1	1.0,1.0,1.0	1.0,1.0,0.905	0.032
EOBAG000740062884	-	8373683	8373826	8373396	8373467	8374184	8374339	65782128237530	17111451	15884106027160	37,18,50	292	149	1	1	0.995,0.99,0.977	0.995,0.997,0.986	-0.005
EOBAG000740030095	+	1551609	1551802	1549510	1551029	1552823	1552986	89413291245	5,55,9	964700702	12,10,0	342	149	1	1	0.987,0.913,0.984	0.972,0.968,1.0	-0.019
EOBAG000740030095	+	1569042	1569161	1567785	1567912	1569640	1569823	115411611434	0,0,8	967630600	0,0,0	268	149	1	1	1.0,1.0,0.99	1.0,1.0,1.0	-0.003
EOBAG000740030095	+	1569045	1569161	1567785	1567912	1569640	1569823	848673893	0,0,8	507359354	0,0,0	265	149	1	1	1.0,1.0,0.984	1.0,1.0,1.0	-0.005
EOBAG000740034794	-	1824714	1824863	1820063	1820123	1831405	1832734	128,208,26	3,12,4	228373300	2,16,18	298	149	1	1	0.955,0.897,0.765	0.983,0.921,0.893	-0.06
EOBAG000740034794	-	1833611	1833749	1824714	1824863	1836611	1837291	0,2,0	0,0,0	0,0,0	1,1,0	287	149	1	1	NA,1.0,NA	0.0,0.0,NA	1
EOBAG000740029095	+	1499975	1500044	1496141	1496224	1501094	1501289	2,588,2	1,7,3	3,732,1	6,0,2	218	149	0.601165	1	0.578,0.983,0.313	0.255,1.0,0.255	0.121
EOBAG000740029095	+	1499975	1500044	1496141	1496224	1505923	1506088	18,280,8	0,1,0	8,1789,2	2,2,0	218	149	1	1	1.0,0.995,1.0	0.732,0.998,1.0	0.088
EOBAG000740029095	+	1534921	1534996	1532823	1532986	1535988	1536189	2451158611145	1,0,0	142532881704	0,0,0	224	149	1	1	0.999,1.0,1.0	1.0,1.0,1.0	0
EOBAG000740029095	+	1535988	1536189	1534921	1534996	1537656	1537734	3570208211778	0,10,20	142534972018	0,2,0	350	149	1	1	1.0,0.989,0.996	1.0,0.999,1.0	-0.005
EOBAG000740029095	+	1537656	1537734	1534921	1534996	1538704	1538905	0,197,1894	0,13,42	0,2,0	13,5,1	227	149	1	1	NA,0.909,0.967	0.0,0.208,0.0	0.869
EOBAG000740029095	+	1538704	1538905	1537656	1537734	1541378	1541546	1625294049	6993622103	43,102,63	303758755	350	149	1.89257e-05	0.00214741	0.09,0.384,0.45	0.057,0.054,0.034	0.26
EOBAG000740029095	+	1540332	1540410	1538704	1538905	1541378	1541546	3516994758	0,3,3	248621118	0,0,0	227	149	1	1	1.0,0.994,0.999	1.0,1.0,1.0	-0.002
EOBAG000740006991	-	223353	223446	216253	216370	223532	223630	91,12,13	0,0,0	5,39,8	1,1,0	242	149	1	1	1.0,1.0,1.0	0.755,0.96,1.0	0.095
EOBAG000880019884	-	2981051	2981219	2978442	2978515	2981717	2981824	10,9,11	0,0,2	28,11,15	0,0,0	317	149	1	1	1.0,1.0,0.721	1.0,1.0,1.0	-0.093
EOBAG000740027991	+	1383499	1383587	1380014	1380081	1383871	1383902	261285370	0,0,2	473470360	0,0,0	237	149	1	1	1.0,1.0,0.991	1.0,1.0,1.0	-0.003
EOBAG000740028992	-	1404715	1404875	1402728	1402844	1405554	1405719	24,9,57	2,1,0	26,34,36	6,1,4	309	149	0.0382355	1	0.853,0.813,1.0	0.676,0.943,0.813	0.078
EOBAG000740028992	-	1420285	1420493	1419454	1419634	1421513	1421659	46,14,66	0,0,0	21,54,25	0,4,0	357	149	1	1	1.0,1.0,1.0	1.0,0.849,1.0	0.05
EOBAG000740028992	-	1446223	1446449	1444384	1444494	1446946	1447066	39,33,88	0,0,2	61,53,82	0,0,0	375	149	1	1	1.0,1.0,0.946	1.0,1.0,1.0	-0.018
EOBAG000740028992	-	1446946	1447066	1446223	1446449	1453349	1453543	42,22,79	0,1,0	47,42,49	0,0,0	269	149	1	1	1.0,0.924,1.0	1.0,1.0,1.0	-0.025
EOBAG000740028992	-	1457043	1457230	1453349	1453543	1459840	1459982	32,30,81	0,0,4	57,52,40	3,2,0	336	149	1	1	1.0,1.0,0.9	0.894,0.92,1.0	0.029
EOBAG000740058991	-	8142700	8142812	8140428	8140620	8143696	8145058	65,35,183	0,0,0	5,2,1	2,5,0	261	149	0.00904264	0.385881	1.0,1.0,1.0	0.588,0.186,1.0	0.409
EOBAG000740058991	-	8142700	8142812	8140428	8140620	8143925	8145058	113,59,225	10,0,4	7,2,1	43,64,27	261	149	0	0	0.866,1.0,0.97	0.085,0.018,0.021	0.904
EOBAG000740058991	-	8142700	8142817	8140428	8140620	8143696	8145058	66,36,181	0,0,0	5,2,1	2,5,0	266	149	0.0083887	0.365759	1.0,1.0,1.0	0.583,0.183,1.0	0.411
EOBAG000740058991	-	8142700	8142817	8140428	8140620	8143925	8145058	77,35,181	10,0,4	5,2,1	43,64,27	266	149	0	0	0.812,1.0,0.962	0.061,0.017,0.02	0.892
EOBAG000740021694	+	1093415	1093451	1090972	1091061	1096473	1096536	4,4,2	0,0,0	0,0,0	1,0,0	185	149	1	1	1.0,1.0,1.0	0.0,NA,NA	1
EOBAG000730061992	-	7182370	7182503	7174809	7174939	7184632	7184910	50,40,16	1,0,0	80,31,36	1,2,0	282	149	1	1	0.964,1.0,1.0	0.977,0.891,1.0	0.032
EOBAG000730061992	-	7187264	7187468	7184632	7184910	7193631	7193691	49,41,25	0,0,0	153,74,48	0,0,1	353	149	1	1	1.0,1.0,1.0	1.0,1.0,0.953	0.016
EOBAG000730007991	-	569761	569787	564516	564641	571318	571549	11,17,5	0,0,1	17,45,23	1,0,0	175	149	1	1	1.0,1.0,0.81	0.935,1.0,1.0	-0.042
EOBAG000730007991	-	571318	571549	564516	564641	574474	574573	62,34,17	0,0,0	46,52,53	0,2,0	380	149	1	1	1.0,1.0,1.0	1.0,0.911,1.0	0.03
EOBAG000730062994	-	7236334	7236456	7228415	7228625	7248943	7249045	0,10,3	0,0,0	6,19,3	0,1,0	271	149	1	1	NA,1.0,1.0	1.0,0.913,1.0	0.029
EOBAG000730062994	-	7240489	7240512	7236334	7236456	7248943	7249045	0,0,1	0,3,1	0,0,1	5,13,2	172	149	1	1	NA,0.0,0.464	0.0,0.0,0.302	0.131
EOBAG000730063893	-	7371970	7372140	7369889	7369979	7379991	7380085	200152110	0,1,0	222165116	4,0,0	319	149	1	1	1.0,0.986,1.0	0.963,1.0,1.0	0.008
EOBAG000730063893	-	7391672	7391809	7379991	7380085	7414848	7414991	208117151	1,0,0	147,151,88	0,0,0	286	149	1	1	0.991,1.0,1.0	1.0,1.0,1.0	-0.003
EOBAG000730063893	-	7414848	7414991	7391672	7391809	7424996	7425086	127,98,121	6,2,0	113,150,62	3,2,0	292	149	1	1	0.915,0.962,1.0	0.951,0.975,1.0	-0.016
EOBAG000730013994	+	708682	708798	700171	700529	713888	713973	10,10,12	1,0,0	4,29,14	0,0,1	265	149	1	1	0.849,1.0,1.0	1.0,1.0,0.887	-0.013
EOBAG000730013994	+	713888	713973	700171	700529	721303	721453	0,0,0	0,1,0	0,1,0	0,0,0	234	149	1	1	NA,0.0,NA	NA,1.0,NA	-1
EOBAG000730041991	+	4135770	4135875	4128923	4129093	4140110	4140193	55,38,68	0,0,0	77,43,44	0,4,0	254	149	1	1	1.0,1.0,1.0	1.0,0.863,1.0	0.046
EOBAG000730041991	+	4154080	4154116	4153185	4153317	4158839	4158962	28,23,29	27,0,12	51,39,13	23,25,3	185	149	0.687626	1	0.455,1.0,0.661	0.641,0.557,0.777	0.047
EOBAG000730039994	+	3964004	3964049	3961710	3961789	3966045	3966098	57,98,105	2,1,2	125139100	0,0,0	194	149	1	1	0.956,0.987,0.976	1.0,1.0,1.0	-0.027
EOBAG000730039994	+	3973229	3973318	3972984	3973072	3973631	3973701	122,83,53	0,3,0	128130116	0,0,0	238	149	1	1	1.0,0.945,1.0	1.0,1.0,1.0	-0.018
EOBAG000730039994	+	4048090	4048159	4039274	4039352	4054320	4054466	0,2,0	0,2,0	1,0,1	0,0,0	218	149	1	1	NA,0.406,NA	1.0,NA,1.0	-0.594
EOBAG000730001095	-	9036	9132	6223	6301	18935	19195	0,5,0	0,2,0	0,7,6	0,1,0	245	149	1	1	NA,0.603,NA	NA,0.81,1.0	-0.302
EOBAG000730021991	-	1287644	1287808	1285946	1286045	1293132	1293149	1128976559	7,4,3	1136634895	1,7,0	313	149	1	1	0.987,0.991,0.989	0.998,0.977,1.0	-0.003
EOBAG000730018991	+	1068521	1068602	1066801	1067235	1076551	1076654	5,31,15	6,1,13	8,16,5	7,2,3	230	149	1	1	0.351,0.953,0.428	0.425,0.838,0.519	-0.017
EOBAG000730064991	+	7737745	7737805	7732277	7732541	7754137	7754307	13,0,48	0,0,25	10,18,21	11,3,9	209	149	1	1	1.0,NA,0.578	0.393,0.811,0.625	0.179
EOBAG000730064991	+	7857508	7857612	7855006	7855141	7858201	7858294	60,16,225	0,0,2	45,114,73	1,2,0	253	149	1	1	1.0,1.0,0.985	0.964,0.971,1.0	0.017
EOBAG000730005991	+	545194	545245	544187	544300	545768	545865	1305625544	0,0,0	247121242527	1,0,0	200	149	1	1	1.0,1.0,1.0	0.999,1.0,1.0	0
EOBAG000730005991	+	545768	545865	545194	545245	546507	546643	1468644612	2,0,0	259022322602	0,2,0	246	149	1	1	0.998,1.0,1.0	1.0,0.999,1.0	0
EOBAG000730005991	+	548255	548385	547867	547954	549875	549934	795501440	0,0,0	187818902318	11,10,32	279	149	1	1	1.0,1.0,1.0	0.989,0.99,0.975	0.015
EOBAG007200003994	-	33971	34036	33111	33241	37904	37977	498,302,96	110,68,19	349361385	31,47,34	214	149	0.00521769	0.251221	0.759,0.756,0.779	0.887,0.842,0.887	-0.107
EOBAG007200003994	-	37904	37977	33111	33241	38730	38806	138,118,42	0,0,0	101101104	1,0,0	222	149	1	1	1.0,1.0,1.0	0.985,1.0,1.0	0.005
EOBAG007200003994	-	51418	51637	41975	42072	58062	58355	38126104	0,0,0	141,97,147	2,0,0	368	149	1	1	1.0,1.0,1.0	0.966,1.0,1.0	0.011
EOBAG000990041993	-	3407553	3407646	3395953	3396104	3410098	3410281	36,121,49	0,0,0	37,30,26	0,0,2	242	149	1	1	1.0,1.0,1.0	1.0,1.0,0.889	0.037
EOBAG000720035991	-	4675544	4675597	4657958	4658087	4676845	4676885	112,72,69	0,2,0	136125102	0,0,0	202	149	1	1	1.0,0.964,1.0	1.0,1.0,1.0	-0.012
EOBAG000720035991	-	4676845	4676885	4657958	4658087	4692015	4692090	13,13,13	2,0,0	10,25,13	0,0,0	189	149	1	1	0.837,1.0,1.0	1.0,1.0,1.0	-0.054
EOBAG000720038991	-	4918303	4918357	4913645	4913935	4922089	4922163	13,29,15	0,2,0	47,22,37	0,0,0	203	149	1	1	1.0,0.914,1.0	1.0,1.0,1.0	-0.029
EOBAG000720038991	-	4920007	4922163	4916997	4918357	4924251	4924349	18,68,68	0,0,0	64,62,41	1,0,0	2305	149	1	1	1.0,1.0,1.0	0.805,1.0,1.0	0.065
EOBAG000720038991	-	4922089	4922163	4916997	4918357	4924251	4924349	66142116	0,0,0	158120106	1,0,0	223	149	1	1	1.0,1.0,1.0	0.991,1.0,1.0	0.003
EOBAG000720038991	-	4932665	4932737	4930439	4930536	4933296	4933472	113,117,91	8,11,8	123119104	9,5,5	221	149	1	1	0.905,0.878,0.885	0.902,0.941,0.933	-0.036
EOBAG000720038991	-	4944931	4945063	4944180	4944422	4946202	4946261	200221188	0,0,0	248196178	0,0,1	281	149	1	1	1.0,1.0,1.0	1.0,1.0,0.99	0.003
EOBAG000720027991	-	3884728	3884820	3882230	3883335	3892776	3892889	68,87,85	7,0,2	63,103,58	0,0,0	241	149	1	1	0.857,1.0,0.963	1.0,1.0,1.0	-0.06
EOBAG000720027991	-	3900297	3900414	3897904	3897999	3902796	3902937	94,88,153	1,0,0	95,138,83	0,0,0	266	149	1	1	0.981,1.0,1.0	1.0,1.0,1.0	-0.006
EOBAG000720027991	-	3908322	3908514	3906078	3906170	3911359	3911499	168,83,133	0,0,1	183163125	0,0,0	341	149	1	1	1.0,1.0,0.983	1.0,1.0,1.0	-0.006
EOBAG000720027991	-	3919988	3920127	3917162	3917309	3920778	3920954	111,81,117	0,0,0	106,80,74	0,1,0	288	149	1	1	1.0,1.0,1.0	1.0,0.976,1.0	0.008
EOBAG000720029991	+	4125009	4126340	4113693	4114827	4126897	4127103	0,0,2	51,10,9	3,0,0	10,15,7	1480	149	1	1	0.0,0.0,0.022	0.029,0.0,0.0	-0.002
EOBAG000720050994	+	5838812	5838974	5834236	5834257	5861461	5861531	0,0,2	23,38,40	0,0,2	33,56,50	311	149	1	1	0.0,0.0,0.023	0.0,0.0,0.019	0.001
EOBAG000720050994	+	5872581	5872724	5861461	5861531	5873933	5874022	102,91,130	3,0,0	114132138	0,0,0	292	149	1	1	0.946,1.0,1.0	1.0,1.0,1.0	-0.018
EOBAG000720050994	+	5929340	5929562	5910742	5910955	5932527	5932657	175173159	0,0,0	170182205	0,1,0	371	149	1	1	1.0,1.0,1.0	1.0,0.987,1.0	0.004
EOBAG000720053994	-	7416551	7416633	7378041	7378159	7457490	7457578	464340197	0,2,7	195155220	4,0,0	231	149	1	1	1.0,0.991,0.948	0.969,1.0,1.0	-0.01
EOBAG000720053994	-	7457490	7457578	7416551	7416633	7468315	7469929	429364218	2,0,0	199162218	1,0,0	237	149	1	1	0.993,1.0,1.0	0.992,1.0,1.0	0
EOBAG000720010991	+	2886765	2886926	2884583	2884662	2887654	2887746	145,99,182	0,0,0	194305253	0,2,0	310	149	1	1	1.0,1.0,1.0	1.0,0.987,1.0	0.004
EOBAG000720010991	+	3077786	3077859	3061093	3061204	3100032	3100174	172104243	0,0,1	139191158	0,0,0	222	149	1	1	1.0,1.0,0.994	1.0,1.0,1.0	-0.002
EOBAG000720010991	+	3247139	3247184	3245237	3245441	3247291	3247357	133135137	0,0,0	98171175	0,3,0	194	149	1	1	1.0,1.0,1.0	1.0,0.978,1.0	0.007
EOBAG000720026991	+	3867645	3867708	3865613	3867208	3871133	3871336	5,2,0	0,0,0	0,2,1	1,2,0	212	149	1	1	1.0,1.0,NA	0.0,0.413,1.0	0.529
EOBAG000720009991	-	2800374	2800500	2800074	2800157	2801029	2801105	8,37,8	0,4,0	27,13,18	0,0,0	275	149	1	1	1.0,0.834,1.0	1.0,1.0,1.0	-0.055
EOBAG000720007794	+	2778593	2778703	2778174	2778255	2779115	2779187	9351267488	3,0,0	9919551217	0,0,0	259	149	1	1	0.994,1.0,1.0	1.0,1.0,1.0	-0.002
EOBAG000710061991	-	7093628	7093757	7090208	7093237	7094148	7095257	1,0,12	0,0,0	6,8,0	0,1,0	278	149	1	1	1.0,NA,1.0	1.0,0.811,NA	0.095
EOBAG000710002991	+	138819	138937	133421	137167	140205	140280	91,108,74	2,0,0	105,94,88	0,0,0	267	149	1	1	0.962,1.0,1.0	1.0,1.0,1.0	-0.013
EOBAG000710002991	+	144103	144245	141163	141302	147932	148025	71,99,73	0,0,0	104,80,53	0,1,0	291	149	1	1	1.0,1.0,1.0	1.0,0.976,1.0	0.008
EOBAG000710002991	+	150788	150897	150395	150536	151877	152008	94113125	0,0,3	111,99,115	0,0,0	258	149	1	1	1.0,1.0,0.96	1.0,1.0,1.0	-0.013
EOBAG000710060992	+	6970632	6970727	6942211	6942374	7001445	7001569	47,64,73	1,0,0	68,42,48	0,0,0	244	149	1	1	0.966,1.0,1.0	1.0,1.0,1.0	-0.011
EOBAG000710060992	+	6972095	6972534	6970632	6970727	7001445	7001569	2,0,0	30,33,43	0,0,0	42,29,28	588	149	1	1	0.017,0.0,0.0	0.0,0.0,0.0	0.006
EOBAG000710064991	+	7762839	7762914	7759000	7759278	7779634	7779768	115,116,85	0,0,0	127164127	0,0,1	224	149	1	1	1.0,1.0,1.0	1.0,1.0,0.988	0.004
EOBAG000710064991	+	7850129	7850261	7847321	7847416	7852577	7852734	334235229	2,3,0	223275229	0,0,0	281	149	1	1	0.989,0.976,1.0	1.0,1.0,1.0	-0.012
EOBAG000710064991	+	7852577	7852734	7850129	7850261	7855588	7859173	343313289	0,2,0	370393330	3,0,0	306	149	1	1	1.0,0.987,1.0	0.984,1.0,1.0	0.001
EOBAG000710064991	+	7852577	7854599	7850129	7850261	7855588	7859173	236151200	0,2,0	165195152	3,0,0	2171	149	1	1	1.0,0.838,1.0	0.791,1.0,1.0	0.016
EOBAG000710052994	-	6294796	6294869	6286949	6287991	6297711	6297987	65,77,33	2,0,0	126,72,100	1,0,0	222	149	1	1	0.956,1.0,1.0	0.988,1.0,1.0	-0.011
EOBAG000710052994	-	6304392	6304490	6297711	6298189	6306498	6306594	0,0,0	8,16,5	2,9,0	1,6,5	247	149	0.0468722	1	0.0,0.0,0.0	0.547,0.475,0.0	-0.341
EOBAG000710052994	-	6304392	6304565	6297711	6298189	6306498	6306594	0,0,0	8,16,5	5,19,0	1,6,5	322	149	0.00699899	0.320342	0.0,0.0,0.0	0.698,0.594,0.0	-0.431
EOBAG000710050991	+	6037643	6037778	5946424	5951660	6093398	6093597	81,77,26	0,0,0	52,84,76	1,0,0	284	149	1	1	1.0,1.0,1.0	0.965,1.0,1.0	0.012
EOBAG000710058994	-	6686300	6686463	6680171	6681680	6688147	6688306	478147215	7,0,0	305219159	0,0,0	312	149	1	1	0.97,1.0,1.0	1.0,1.0,1.0	-0.01
EOBAG000710058994	-	6690522	6690662	6688743	6688867	6694335	6694465	652124287	5,0,1	387148162	0,0,0	289	149	1	1	0.985,1.0,0.993	1.0,1.0,1.0	-0.007
EOBAG000710034991	+	4246650	4246746	4242637	4242763	4253281	4253470	6,2,1	0,1,0	1,2,0	0,0,0	245	149	1	1	1.0,0.549,1.0	1.0,1.0,NA	-0.15
EOBAG000710041884	-	5111346	5111429	5058506	5058647	5148795	5148854	31,10,23	0,0,0	17,8,5	1,0,0	232	149	1	1	1.0,1.0,1.0	0.916,1.0,1.0	0.028
EOBAG000710041884	-	5111346	5111429	5087509	5087580	5148795	5148854	75,52,53	0,1,0	31,31,16	0,0,0	232	149	1	1	1.0,0.971,1.0	1.0,1.0,1.0	-0.01
EOBAG000710041884	-	5176343	5176445	5175142	5175273	5199009	5199233	48,31,44	0,0,2	8,16,15	0,0,0	251	149	1	1	1.0,1.0,0.929	1.0,1.0,1.0	-0.024
EOBAG000710041884	-	5187083	5187135	5176343	5176445	5199009	5199233	23,24,13	1,6,2	25,12,3	0,1,1	201	149	0.103673	1	0.945,0.748,0.828	1.0,0.899,0.69	-0.023
EOBAG000710070991	+	8221728	8221818	8220617	8220672	8222528	8222633	12,22,23	0,0,2	40,20,9	0,4,0	239	149	1	1	1.0,1.0,0.878	1.0,0.757,1.0	0.04
EOBAG000710032991	+	4235880	4235922	4235664	4235753	4236302	4236471	3,0,0	0,0,0	0,0,4	0,0,3	191	149	1	1	1.0,NA,NA	NA,NA,0.51	0.49
EOBAG000710032991	+	4236109	4236193	4235880	4235922	4236302	4236471	13,0,1	2,0,0	1,0,5	0,0,0	233	149	1	1	0.806,NA,1.0	1.0,NA,1.0	-0.097
EOBAG000820061005	-	7375394	7375421	7375091	7375178	7378239	7378335	6,7,0	0,1,0	1,0,4	1,0,3	176	149	1	1	1.0,0.856,NA	0.458,NA,0.53	0.434
EOBAG000710029991	-	4000189	4000385	3998672	3998755	4002527	4002611	22,23,15	0,0,1	45,38,34	0,0,0	345	149	1	1	1.0,1.0,0.866	1.0,1.0,1.0	-0.045
EOBAG000710017884	-	2841747	2841916	2840253	2840370	2855431	2855770	400148103	26,1,0	129164126	9,8,11	318	149	0.876009	1	0.878,0.986,1.0	0.87,0.906,0.843	0.082
EOBAG000710042095	+	5296270	5296366	5268733	5268818	5302532	5302657	474286272	5,15,7	200249221	1,4,2	245	149	1	1	0.983,0.921,0.959	0.992,0.974,0.985	-0.029
EOBAG000710019991	-	3043970	3044010	3041998	3042080	3045931	3045969	32,64,35	0,2,0	59,56,74	0,0,3	189	149	1	1	1.0,0.962,1.0	1.0,1.0,0.951	0.004
EOBAG007020001991	-	32762	32846	27668	27845	42573	42781	22,42,26	0,0,3	23,34,33	0,0,0	233	149	1	1	1.0,1.0,0.847	1.0,1.0,1.0	-0.051
EOBAG007020001991	-	42573	42781	32762	32846	45663	45840	45,44,27	0,0,0	42,62,51	2,0,0	357	149	1	1	1.0,1.0,1.0	0.898,1.0,1.0	0.034
EOBAG000700132894	-	7791376	7791434	7779309	7779381	7806492	7806599	0,0,2	4,0,19	0,0,2	13,17,8	207	149	1	1	0.0,NA,0.07	0.0,0.0,0.153	-0.016
EOBAG000700132894	-	7814298	7819441	7808680	7808752	7831669	7831742	228110623	0,0,0	548580350	0,1,0	5292	149	1	1	1.0,1.0,1.0	1.0,0.942,1.0	0.019
EOBAG000700132894	-	7842147	7842671	7831669	7831742	7854054	7854314	8,0,16	0,0,4	9,8,6	0,3,1	673	149	1	1	1.0,NA,0.47	1.0,0.371,0.571	0.088
EOBAG000700058994	-	4292503	4292592	4291908	4292081	4292676	4292707	7693163205389	1,0,0	739654018116	0,0,0	238	149	1	1	1.0,1.0,1.0	1.0,1.0,1.0	0
EOBAG000700055892	+	4166633	4166766	4166380	4166455	4167355	4167522	3,2,3	0,0,0	6,9,6	2,0,0	282	149	1	1	1.0,1.0,1.0	0.613,1.0,1.0	0.129
EOBAG000700052883	+	4043635	4044098	4040285	4041603	4046369	4046693	226422292	2,0,1	341255311	0,7,6	612	149	1	1	0.965,1.0,0.986	1.0,0.899,0.927	0.042
EOBAG000700052883	+	4049597	4049712	4049353	4049465	4050407	4050701	191278191	3,0,2	204130165	0,0,0	264	149	1	1	0.973,1.0,0.982	1.0,1.0,1.0	-0.015
EOBAG000700079894	+	5507499	5507806	5449740	5449866	5509564	5509639	0,1,0	12,8,15	0,4,0	15,31,15	456	149	1	1	0.0,0.039,0.0	0.0,0.04,0.0	0
EOBAG000700079894	+	5515376	5515479	5513068	5513236	5516560	5518300	20,13,8	0,0,1	26,45,19	0,0,0	252	149	1	1	1.0,1.0,0.825	1.0,1.0,1.0	-0.058
EOBAG000700044994	-	3684961	3685109	3676051	3676130	3691749	3691825	55,83,64	3,0,2	80,71,64	0,0,0	297	149	1	1	0.902,1.0,0.941	1.0,1.0,1.0	-0.052
EOBAG000700044994	-	3713690	3713783	3709095	3709253	3738221	3738296	34,43,59	1,0,1	60,70,64	0,2,1	242	149	1	1	0.954,1.0,0.973	1.0,0.956,0.975	-0.001
EOBAG000090173992	+	18660790	18660886	18655637	18658041	18663083	18663212	2,1,0	12,6,13	0,0,2	5,9,8	245	149	1	1	0.092,0.092,0.0	0.0,0.0,0.132	0.017
EOBAG000090173992	+	18678745	18679453	18673614	18673727	18684244	18684386	1,0,0	6,8,4	0,0,0	3,5,2	857	149	1	1	0.028,0.0,0.0	0.0,0.0,0.0	0.009
EOBAG000090173992	+	18680052	18680421	18673614	18673727	18684244	18684386	2,0,0	6,8,4	2,6,1	3,5,2	518	149	0.103675	1	0.087,0.0,0.0	0.161,0.257,0.126	-0.152
EOBAG000090173992	+	18680052	18680421	18678745	18679453	18684244	18684386	2,0,0	1,0,0	2,3,0	0,0,0	518	149	1	1	0.365,NA,NA	1.0,1.0,NA	-0.635
EOBAG000090173992	+	18680052	18680517	18678745	18679453	18684244	18684386	0,0,0	1,0,0	2,3,0	0,0,0	614	149	1	1	0.0,NA,NA	1.0,1.0,NA	-1
EOBAG000090173992	+	18735501	18736962	18734818	18734991	18737580	18737666	0,0,0	13,7,6	2,0,4	6,14,6	1610	149	1	1	0.0,0.0,0.0	0.03,0.0,0.058	-0.029
EOBAG000090173992	+	18741264	18741432	18737580	18737666	18744973	18745020	13,0,0	2,5,1	3,9,13	8,6,1	317	149	0.134509	1	0.753,0.0,0.0	0.15,0.414,0.859	-0.223
EOBAG000090173992	+	18753525	18754281	18752023	18752218	18765472	18765531	2,0,11	2,3,8	12,9,6	16,19,13	905	149	1	1	0.141,0.0,0.185	0.11,0.072,0.071	0.024
EOBAG000700133991	+	7924986	7925052	7916574	7916669	7928248	7928405	2,10,7	0,1,2	19,27,20	1,5,0	215	149	1	1	1.0,0.874,0.708	0.929,0.789,1.0	-0.045
EOBAG000700133991	+	7944359	7944468	7937175	7937309	7953956	7954111	14,8,6	0,0,0	30,36,19	0,2,0	258	149	1	1	1.0,1.0,1.0	1.0,0.912,1.0	0.029
EOBAG000700133991	+	7953956	7954111	7944359	7944468	7958910	7958988	14,4,4	0,0,1	39,43,23	0,0,0	304	149	1	1	1.0,1.0,0.662	1.0,1.0,1.0	-0.113
EOBAG000700133991	+	7966671	7966780	7960016	7960149	7969026	7969254	7,12,1	0,0,3	36,45,47	0,1,0	258	149	1	1	1.0,1.0,0.161	1.0,0.963,1.0	-0.267
EOBAG000700133991	+	7977156	7977328	7973185	7973355	7980146	7980207	19,28,9	0,0,0	80,70,47	0,0,1	321	149	1	1	1.0,1.0,1.0	1.0,1.0,0.956	0.015
EOBAG000700083993	-	5702940	5703125	5702576	5702852	5705014	5705204	47,21,14	1,0,0	44,35,25	0,0,0	334	149	1	1	0.954,1.0,1.0	1.0,1.0,1.0	-0.015
EOBAG000700083993	-	5702940	5703125	5702576	5702852	5705529	5705565	62,20,11	3,0,0	47,43,36	0,0,0	334	149	1	1	0.902,1.0,1.0	1.0,1.0,1.0	-0.033
EOBAG000700083993	-	5705014	5705204	5702576	5702852	5705529	5705565	13,10,28	3,0,0	26,15,26	0,0,0	339	149	1	1	0.656,1.0,1.0	1.0,1.0,1.0	-0.115
EOBAG000700083993	-	5705014	5705204	5702940	5703125	5705529	5705565	13,11,33	16,0,2	26,15,26	3,8,11	339	149	0.443812	1	0.263,1.0,0.879	0.792,0.452,0.51	0.129
EOBAG000700128893	+	7569801	7569971	7566966	7567036	7572550	7572681	162218182	1,0,0	200236236	0,0,0	319	149	1	1	0.987,1.0,1.0	1.0,1.0,1.0	-0.004
EOBAG000700139994	-	8248388	8248506	8239181	8245042	8260494	8260552	12,16,56	0,0,2	25,27,19	0,0,0	267	149	1	1	1.0,1.0,0.94	1.0,1.0,1.0	-0.02
EOBAG000700139994	-	8260494	8260552	8248388	8248506	8261670	8261819	7,8,30	0,0,1	11,13,2	0,0,1	207	149	1	1	1.0,1.0,0.956	1.0,1.0,0.59	0.122
EOBAG000700125991	+	7449181	7449370	7448394	7448504	7451349	7451455	91,85,109	0,0,0	195174146	2,2,0	338	149	1	1	1.0,1.0,1.0	0.977,0.975,1.0	0.016
EOBAG000700087991	-	5773435	5773590	5770831	5772013	5773686	5773773	263154269	1,1,0	440395370	0,0,0	304	149	1	1	0.992,0.987,1.0	1.0,1.0,1.0	-0.007
EOBAG000700087991	-	5774362	5774447	5773435	5773773	5774708	5774838	241146314	1,0,0	390369277	1,0,0	234	149	1	1	0.994,1.0,1.0	0.996,1.0,1.0	-0.001
EOBAG000700087991	-	5796004	5796125	5794212	5794308	5798727	5798949	260,97,245	0,0,2	336311253	0,0,0	270	149	1	1	1.0,1.0,0.985	1.0,1.0,1.0	-0.005
EOBAG000700087991	-	5824215	5824385	5807148	5807210	5826759	5827243	3,6,1	75,26,51	2,0,2	63,93,63	319	149	1	1	0.018,0.097,0.009	0.015,0.0,0.015	0.031
EOBAG000700085991	+	5747019	5747116	5744958	5746937	5747201	5747373	256,149,47	5,11,0	168317244	0,1,4	246	149	1	1	0.969,0.891,1.0	1.0,0.995,0.974	-0.036
EOBAG000700095991	-	6164596	6164664	6162580	6162691	6171277	6171407	7,38,29	0,0,2	26,36,12	0,0,0	217	149	1	1	1.0,1.0,0.909	1.0,1.0,1.0	-0.03
EOBAG000700095991	-	6164596	6164664	6162580	6162691	6173592	6173763	2,18,5	0,0,1	5,11,3	0,0,0	217	149	1	1	1.0,1.0,0.774	1.0,1.0,1.0	-0.075
EOBAG000700095991	-	6171277	6171407	6162580	6162691	6173592	6173763	9,15,14	0,0,1	23,17,18	0,0,0	279	149	1	1	1.0,1.0,0.882	1.0,1.0,1.0	-0.039
EOBAG000700095991	-	6171277	6171407	6164596	6164664	6173592	6173763	14,35,36	0,0,0	44,43,27	0,1,0	279	149	1	1	1.0,1.0,1.0	1.0,0.958,1.0	0.014
EOBAG000700095991	-	6174124	6174283	6173592	6173763	6178948	6179046	28,21,51	1,2,0	41,56,32	2,0,2	308	149	1	1	0.931,0.836,1.0	0.908,1.0,0.886	-0.009
EOBAG000700095991	-	6178948	6179046	6174124	6174283	6182063	6184201	10,6,20	1,0,0	16,14,13	0,0,0	247	149	1	1	0.858,1.0,1.0	1.0,1.0,1.0	-0.047
EOBAG000700108892	-	6757783	6757953	6756532	6756672	6758051	6758191	1054563729	0,1,3	102815461153	0,0,0	319	149	1	1	1.0,0.996,0.991	1.0,1.0,1.0	-0.004
EOBAG000700108892	-	6758266	6758373	6758051	6758191	6758676	6758760	841452342	0,0,1	10401218875	1,0,0	256	149	1	1	1.0,1.0,0.995	0.998,1.0,1.0	-0.001
EOBAG000700108892	-	6759365	6759426	6758676	6758760	6759731	6759827	667416403	0,6,0	751825620	0,2,0	210	149	1	1	1.0,0.98,1.0	1.0,0.997,1.0	-0.006
EOBAG000700108892	-	6762713	6762757	6762382	6762442	6765746	6765822	761342416	0,0,1	9991088694	5,0,0	193	149	1	1	1.0,1.0,0.997	0.994,1.0,1.0	0.001
EOBAG000700153991	+	8685186	8685393	8682990	8683152	8685588	8685734	13,6,35	0,0,0	58,35,34	1,0,0	356	149	1	1	1.0,1.0,1.0	0.96,1.0,1.0	0.013
EOBAG000700153991	+	8768109	8768274	8765557	8765840	8769270	8769497	32,12,32	0,0,0	24,43,35	2,1,0	314	149	1	1	1.0,1.0,1.0	0.851,0.953,1.0	0.065
EOBAG000700131994	-	7724969	7725135	7722919	7723156	7731135	7735375	18,20,17	0,0,0	24,22,17	0,0,6	315	149	0.84908	1	1.0,1.0,1.0	1.0,1.0,0.573	0.142
EOBAG000700131994	-	7724969	7725135	7722919	7723156	7746275	7746451	16,18,14	9,2,1	20,13,19	7,6,8	315	149	0.299734	1	0.457,0.81,0.869	0.575,0.506,0.529	0.175
EOBAG000700131994	-	7726790	7727045	7724969	7725135	7731135	7735375	12,3,6	5,4,3	0,3,6	4,9,0	404	149	0.347626	1	0.47,0.217,0.425	0.0,0.109,1.0	0.001
EOBAG000700096994	+	6281713	6281762	6231399	6231668	6297879	6297963	47,10,13	0,0,2	30,23,15	0,0,0	198	149	1	1	1.0,1.0,0.83	1.0,1.0,1.0	-0.057
EOBAG000700096994	+	6297879	6297963	6281713	6281762	6306481	6306571	41,12,20	0,0,0	28,24,12	1,0,0	233	149	1	1	1.0,1.0,1.0	0.947,1.0,1.0	0.018
EOBAG000700096994	+	6317669	6317690	6312038	6312205	6321907	6322004	1,0,0	10,13,14	0,2,0	13,17,23	170	149	1	1	0.081,0.0,0.0	0.0,0.093,0.0	-0.004
EOBAG000700096994	+	6338598	6338784	6337581	6337777	6341161	6341332	77,42,67	0,0,1	63,46,49	0,0,0	335	149	1	1	1.0,1.0,0.968	1.0,1.0,1.0	-0.011
EOBAG000700096994	+	6346523	6346634	6343767	6345181	6347077	6347166	58,42,31	4,0,0	40,37,33	1,3,1	260	149	1	1	0.893,1.0,1.0	0.958,0.876,0.95	0.036
EOBAG000700109994	-	6798319	6798485	6793522	6793659	6807340	6807595	4,3,0	12,0,0	0,3,0	0,0,0	315	149	1	1	0.136,1.0,NA	NA,1.0,NA	-0.432
EOBAG000700109994	-	6798319	6798703	6793522	6793659	6807340	6807905	5,3,0	12,0,0	0,3,0	0,0,0	533	149	1	1	0.104,1.0,NA	NA,1.0,NA	-0.448
EOBAG000700082991	+	5698019	5698249	5697185	5697270	5701244	5701989	1,1,0	0,0,1	5,0,1	0,0,4	379	149	1	1	1.0,1.0,0.0	1.0,NA,0.089	0.122
EOBAG000700082991	+	5698104	5698249	5697185	5697270	5701244	5701989	0,1,0	0,0,1	3,0,0	0,0,4	294	149	1	1	NA,1.0,0.0	1.0,NA,0.0	0
EOBAG000700054991	-	4083642	4083781	4077345	4082175	4084347	4084486	145138128	0,0,0	165130108	0,1,0	288	149	1	1	1.0,1.0,1.0	1.0,0.985,1.0	0.005
EOBAG000700054991	-	4084347	4084486	4083642	4083781	4085076	4085134	110,145,84	0,0,1	165109100	0,0,0	288	149	1	1	1.0,1.0,0.978	1.0,1.0,1.0	-0.007
EOBAG000700054991	-	4115328	4115502	4094839	4094923	4140172	4140789	105,63,48	7,5,0	91,46,61	3,9,8	323	149	0.524535	1	0.874,0.853,1.0	0.933,0.702,0.779	0.104
EOBAG000700068991	+	4851575	4851677	4851114	4851242	4851933	4852172	16,7,8	0,0,1	8,7,6	0,0,0	251	149	1	1	1.0,1.0,0.826	1.0,1.0,1.0	-0.058
EOBAG000700063992	+	4595356	4595489	4548978	4549301	4613535	4613679	90,47,81	0,1,0	124,160,94	0,0,0	282	149	1	1	1.0,0.961,1.0	1.0,1.0,1.0	-0.013
EOBAG000700063992	+	4620047	4620232	4613535	4613679	4626100	4634938	0,0,0	59,49,24	3,0,1	56,68,66	334	149	1	1	0.0,0.0,0.0	0.023,0.0,0.007	-0.01
EOBAG000700158992	-	8885060	8885253	8882614	8882676	8893520	8893646	9061270629	5,10,8	747600941	3,3,8	342	149	1	1	0.987,0.982,0.972	0.991,0.989,0.981	-0.007
EOBAG000700005991	-	915781	915877	911243	914493	919430	919519	159119275	1,0,0	186259215	0,0,0	245	149	1	1	0.99,1.0,1.0	1.0,1.0,1.0	-0.003
EOBAG000700005991	-	942497	942650	942086	942223	944492	944588	95,88,191	3,8,21	165215189	10,6,0	302	149	0.141794	1	0.94,0.844,0.818	0.891,0.946,1.0	-0.078
EOBAG000700105994	+	6691560	6691604	6687095	6687171	6691997	6692057	717890488	8,4,6	937911913	10,0,0	193	149	1	1	0.986,0.994,0.984	0.986,1.0,1.0	-0.007
EOBAG000700105994	+	6694029	6694125	6692305	6692494	6694297	6694358	12311082384	1,0,0	114012411337	0,0,0	245	149	1	1	0.999,1.0,1.0	1.0,1.0,1.0	0
EOBAG000700105994	+	6698815	6698985	6698540	6698680	6704444	6704575	10111226381	3,0,5	173718662020	4,0,9	319	149	1	1	0.994,1.0,0.973	0.995,1.0,0.991	-0.006
EOBAG000070023294	-	3242462	3242496	3236802	3236875	3243033	3243095	2,0,0	0,1,0	0,4,4	2,0,0	183	149	1	1	1.0,0.0,NA	0.0,1.0,1.0	-0.167
EOBAG000070023294	-	3243033	3243095	3236802	3236875	3245047	3245084	2,3,0	0,0,3	5,6,0	0,0,0	211	149	1	1	1.0,1.0,0.0	1.0,1.0,NA	-0.333
EOBAG000070215991	-	20836374	20837286	20827540	20834113	20840612	20840681	468146601160	0,4,0	322330282689	5,1,0	1061	149	1	1	1.0,0.994,1.0	0.989,0.998,1.0	0.002
EOBAG000070020994	+	3111522	3111595	3093062	3093210	3115965	3116002	78,42,108	0,0,0	102,142,91	0,0,3	222	149	1	1	1.0,1.0,1.0	1.0,1.0,0.953	0.016
EOBAG000070020994	+	3121025	3121121	3118075	3118138	3121377	3121449	87,46,101	0,0,0	101,153,96	0,1,0	245	149	1	1	1.0,1.0,1.0	1.0,0.989,1.0	0.004
EOBAG000070020994	+	3126924	3126975	3126664	3126833	3127402	3127453	11,5,13	11,0,15	12,5,11	34,11,18	200	149	0.0826143	1	0.427,1.0,0.392	0.208,0.253,0.313	0.348
EOBAG000070020994	+	3126924	3126975	3126664	3126833	3132502	3132565	6,1,11	0,0,1	4,1,1	0,0,1	200	149	1	1	1.0,1.0,0.891	1.0,1.0,0.427	0.155
EOBAG000070020994	+	3126924	3126975	3126664	3126833	3144768	3144828	5,1,7	22,26,14	2,1,2	42,71,38	200	149	0.138378	1	0.145,0.028,0.271	0.034,0.01,0.038	0.121
EOBAG000070020994	+	3127402	3127453	3126664	3126833	3132502	3132565	11,4,6	0,0,1	17,4,6	0,0,1	200	149	1	1	1.0,1.0,0.817	1.0,1.0,0.817	0
EOBAG000070020994	+	3127402	3127453	3126664	3126833	3144768	3144828	14,0,24	22,26,14	46,17,32	42,71,38	200	149	0.772142	1	0.322,0.0,0.561	0.449,0.151,0.386	-0.034
EOBAG000070020994	+	3127402	3127453	3126924	3126975	3132502	3132565	9,8,5	1,0,4	8,0,3	2,0,0	200	149	1	1	0.87,1.0,0.482	0.749,NA,1.0	-0.09
EOBAG000070020994	+	3127402	3127453	3126924	3126975	3144768	3144828	7,2,15	0,0,0	27,10,24	0,0,1	200	149	1	1	1.0,1.0,1.0	1.0,1.0,0.947	0.018
EOBAG000070020994	+	3132502	3132565	3126664	3126833	3144768	3144828	7,6,2	22,26,14	1,0,2	42,71,38	212	149	0.0274394	0.912025	0.183,0.14,0.091	0.016,0.0,0.036	0.121
EOBAG000070020994	+	3132502	3132565	3126924	3126975	3144768	3144828	8,6,5	0,0,0	3,0,1	0,0,1	212	149	1	1	1.0,1.0,1.0	1.0,NA,0.413	0.293
EOBAG000070020994	+	3132502	3132565	3127402	3127453	3144768	3144828	15,12,1	9,0,19	8,0,1	40,17,33	212	149	0.0160301	0.601622	0.539,1.0,0.036	0.123,0.0,0.021	0.477
EOBAG000070196991	-	19447612	19447702	19443072	19443155	19448933	19449182	7,4,12	7,1,4	19,21,9	0,7,6	239	149	0.384689	1	0.384,0.714,0.652	1.0,0.652,0.483	-0.128
EOBAG000070196991	-	19454317	19454467	19444652	19449182	19456538	19456681	22,6,13	1,6,3	24,9,3	6,0,0	299	149	0.401266	1	0.916,0.333,0.683	0.666,1.0,1.0	-0.245
EOBAG000070196991	-	19456538	19456681	19444652	19449182	19457734	19457846	7,15,15	0,0,0	39,12,10	1,0,0	292	149	1	1	1.0,1.0,1.0	0.952,1.0,1.0	0.016
EOBAG000070196991	-	19471413	19471508	19463673	19463719	19474012	19474143	17,10,24	0,0,0	31,37,8	1,0,0	244	149	1	1	1.0,1.0,1.0	0.95,1.0,1.0	0.017
EOBAG000070085991	-	10929638	10929872	10927016	10927088	10931541	10932267	0,3,0	2,0,0	0,1,8	0,1,1	383	149	1	1	0.0,1.0,NA	NA,0.28,0.757	-0.018
EOBAG000770036994	+	3687468	3687539	3684765	3684870	3707454	3707561	17,0,3	2,6,0	14,11,8	0,0,0	220	149	0.105731	1	0.852,0.0,1.0	1.0,1.0,1.0	-0.383
EOBAG000810229991	+	8067685	8067810	8065790	8065928	8070753	8070807	90,48,33	0,9,0	36,59,54	2,0,0	274	149	1	1	1.0,0.744,1.0	0.907,1.0,1.0	-0.054
EOBAG000810229991	+	8068870	8068970	8067685	8067810	8070753	8070807	386163216	4,11,4	101218138	2,1,3	249	149	1	1	0.983,0.899,0.97	0.968,0.992,0.965	-0.024
EOBAG000070060894	-	9627364	9627533	9625958	9626525	9629513	9629741	8,19,65	5,4,6	97,75,50	5,7,1	318	149	0.0854802	1	0.428,0.69,0.835	0.901,0.834,0.959	-0.247
EOBAG000070060894	-	9635788	9635842	9630312	9630458	9639502	9639635	1,2,10	7,5,32	16,15,13	41,48,19	203	149	0.642104	1	0.095,0.227,0.187	0.223,0.187,0.334	-0.078
EOBAG000070060894	-	9640897	9641082	9639502	9639635	9652589	9652650	14,17,80	0,0,3	113,91,36	0,0,0	334	149	1	1	1.0,1.0,0.922	1.0,1.0,1.0	-0.026
EOBAG000070060894	-	9661810	9661881	9655842	9656144	9662122	9662230	23,2,49	0,0,0	50,50,27	1,1,0	220	149	1	1	1.0,1.0,1.0	0.971,0.971,1.0	0.019
EOBAG000070060894	-	9667424	9667634	9665071	9665254	9669528	9669707	47,17,69	0,0,5	134142102	0,1,1	359	149	1	1	1.0,1.0,0.851	1.0,0.983,0.977	-0.036
EOBAG000070060894	-	9676881	9677006	9671670	9671762	9702006	9702157	25,4,48	0,0,0	71,60,41	2,0,0	274	149	1	1	1.0,1.0,1.0	0.951,1.0,1.0	0.016
EOBAG000070060894	-	9702704	9702776	9702006	9702157	9703123	9703183	9,14,54	0,0,1	50,43,29	0,0,0	221	149	1	1	1.0,1.0,0.973	1.0,1.0,1.0	-0.009
EOBAG000070225991	-	22456318	22456434	22455232	22455318	22456599	22456763	4,0,1	0,0,0	0,1,0	0,0,1	265	149	1	1	1.0,NA,1.0	NA,1.0,0.0	0.5
EOBAG000070160893	+	17574473	17574660	17567615	17567815	17575077	17575319	99,75,45	3,0,0	96,87,93	1,0,0	336	149	1	1	0.936,1.0,1.0	0.977,1.0,1.0	-0.014
EOBAG000070201994	+	19821349	19821484	19812800	19815347	19904908	19905027	8,2,4	0,0,0	0,1,4	0,1,0	284	149	1	1	1.0,1.0,1.0	NA,0.344,1.0	0.328
EOBAG000070201994	+	19907971	19908221	19904908	19905027	19909872	19910047	83,36,52	0,0,1	134131117	0,0,0	399	149	1	1	1.0,1.0,0.951	1.0,1.0,1.0	-0.016
EOBAG000070069991	+	10026638	10026777	10019116	10021615	10028358	10039036	1156547776	1,0,0	565479325	0,0,2	288	149	1	1	0.998,1.0,1.0	1.0,1.0,0.988	0.003
EOBAG000070125994	+	14924243	14924344	14923495	14923605	14927354	14927572	163230311116	1,0,1	276234342464	0,0,0	250	149	1	1	0.999,1.0,0.998	1.0,1.0,1.0	-0.001
EOBAG000070126991	-	15032117	15032215	15022408	15022619	15116069	15116291	70,53,55	0,0,1	151144133	3,1,0	247	149	1	1	1.0,1.0,0.971	0.968,0.989,1.0	0.005
EOBAG000070033991	-	3686411	3686629	3679628	3679761	3690177	3690283	337816881926	0,0,0	315233002236	2,0,0	367	149	1	1	1.0,1.0,1.0	0.998,1.0,1.0	0.001
EOBAG000070033991	-	3698422	3698538	3697702	3697875	3698887	3699007	2079908848	4,0,7	158619461475	0,0,0	265	149	1	1	0.997,1.0,0.986	1.0,1.0,1.0	-0.006
EOBAG000070033991	-	3701490	3701642	3700885	3700993	3702548	3702795	417322194	2,1,0	9601021781	39,61,33	301	149	0.000372776	0.0282711	0.99,0.994,1.0	0.924,0.892,0.921	0.082
EOBAG000070033991	-	3701848	3702011	3701490	3701642	3702548	3702795	236310711370	0,0,0	211425771710	0,0,10	312	149	1	1	1.0,1.0,1.0	1.0,1.0,0.988	0.004
EOBAG000070033991	-	3702548	3702795	3701848	3702011	3704551	3704629	1729724774	0,0,0	129718781313	1,0,0	396	149	1	1	1.0,1.0,1.0	0.998,1.0,1.0	0.001
EOBAG000070237991	+	23104856	23105025	23081285	23081587	23106312	23106381	0,1,0	0,0,0	2,3,0	0,0,3	318	149	1	1	NA,1.0,NA	1.0,1.0,0.0	0.333
EOBAG000070136994	+	16343393	16343557	16340406	16341246	16344675	16344769	134210258	0,0,0	409309265	1,0,0	313	149	1	1	1.0,1.0,1.0	0.995,1.0,1.0	0.002
EOBAG000070136994	+	16344675	16344769	16343393	16343557	16347138	16347272	26,47,113	0,0,2	114,80,80	0,0,0	243	149	1	1	1.0,1.0,0.972	1.0,1.0,1.0	-0.009
EOBAG000070136994	+	16345040	16345155	16344675	16344769	16347138	16347272	132174174	0,1,0	277317241	0,0,0	264	149	1	1	1.0,0.99,1.0	1.0,1.0,1.0	-0.003
EOBAG000070136994	+	16350283	16350352	16347138	16347272	16350589	16353776	63200194	0,0,0	211217194	0,1,0	218	149	1	1	1.0,1.0,1.0	1.0,0.993,1.0	0.002
EOBAG000070107991	-	13230727	13230933	13226379	13227317	13231819	13232040	24,15,26	0,0,0	38,40,17	1,0,0	355	149	1	1	1.0,1.0,1.0	0.941,1.0,1.0	0.02
EOBAG000070228991	+	22614347	22614482	22610414	22610971	22630400	22630673	41,6,4	0,0,1	118,17,8	0,0,0	284	149	1	1	1.0,1.0,0.677	1.0,1.0,1.0	-0.108
EOBAG000070086991	+	10974392	10974517	10945617	10945853	10980498	10980675	57,48,43	0,0,0	83,89,99	0,3,1	274	149	1	1	1.0,1.0,1.0	1.0,0.942,0.982	0.025
EOBAG000070086991	+	10991446	10991491	10990721	10990785	10994394	10994451	82,32,55	0,0,0	68,89,62	1,1,1	194	149	1	1	1.0,1.0,1.0	0.981,0.986,0.979	0.018
EOBAG000070086991	+	10994528	10994582	10994394	10994451	10994918	10994991	133,37,43	3,0,1	87,96,82	0,1,0	203	149	1	1	0.97,1.0,0.969	1.0,0.986,1.0	-0.016
EOBAG000070086991	+	11001165	11001246	11000825	11000965	11002937	11006483	144,31,35	0,0,0	72,92,72	2,0,0	230	149	1	1	1.0,1.0,1.0	0.959,1.0,1.0	0.014
EOBAG000070086991	+	11001165	11002414	11000825	11000965	11002937	11014402	81,30,47	0,0,0	46,62,67	2,0,0	1398	149	1	1	1.0,1.0,1.0	0.71,1.0,1.0	0.097
EOBAG000070086991	+	11002937	11006483	11001165	11001246	11011710	11014402	1431535664	0,0,0	879889927	1,1,3	3695	149	1	1	1.0,1.0,1.0	0.973,0.973,0.926	0.043
EOBAG000070086991	+	11002937	11011433	11001165	11001246	11011710	11014402	1484563707	0,0,0	11019891059	1,1,3	8645	149	1	1	1.0,1.0,1.0	0.95,0.945,0.859	0.082
EOBAG000070274994	+	24868469	24868765	24857219	24857393	24870351	24870776	33,21,8	0,2,0	6,13,20	0,1,0	445	149	1	1	1.0,0.779,1.0	1.0,0.813,1.0	-0.011
EOBAG000070274994	+	24868529	24868765	24857219	24857393	24870351	24870776	15,17,7	0,2,0	4,7,17	0,1,0	385	149	1	1	1.0,0.767,1.0	1.0,0.73,1.0	0.012
EOBAG000070142993	-	16873604	16873706	16873158	16873329	16879272	16879408	111,38,29	1,2,7	40,91,56	14,10,8	251	149	0.0755614	1	0.985,0.919,0.711	0.629,0.844,0.806	0.112
EOBAG000070142993	-	16880504	16880706	16879272	16879408	16880795	16880932	201,60,81	0,0,0	113,155,96	0,2,0	351	149	1	1	1.0,1.0,1.0	1.0,0.971,1.0	0.01
EOBAG000070078792	+	10746474	10747342	10743779	10743885	10750278	10750561	7,16,48	10,18,17	20,5,41	4,0,13	1017	149	0.159235	1	0.093,0.115,0.293	0.423,1.0,0.316	-0.413
EOBAG000900077991	-	2790851	2790945	2788306	2788422	2793052	2793170	28,69,47	0,0,1	48,55,16	0,0,0	243	149	1	1	1.0,1.0,0.966	1.0,1.0,1.0	-0.011
EOBAG000070140884	-	16819948	16820114	16819428	16819623	16820963	16821034	24,8,121	4,0,0	43,53,39	0,0,0	315	149	1	1	0.739,1.0,1.0	1.0,1.0,1.0	-0.087
EOBAG000070248991	-	23609462	23609572	23609246	23609381	23618772	23618860	53,18,48	0,3,0	13,32,56	2,0,1	259	149	1	1	1.0,0.775,1.0	0.789,1.0,0.97	0.005
EOBAG000070095991	-	11395784	11395983	11389068	11389178	11404282	11404403	0,5,1	48,25,11	1,0,0	18,57,28	348	149	1	1	0.0,0.079,0.037	0.023,0.0,0.0	0.031
EOBAG000770054993	-	6926648	6926758	6925606	6925688	6934021	6934111	8,7,5	0,0,0	20,11,3	1,0,0	259	149	1	1	1.0,1.0,1.0	0.92,1.0,1.0	0.027
EOBAG000770054993	-	6995380	6995512	6994118	6994191	7002344	7002422	2,1,13	0,0,0	4,17,3	2,0,0	281	149	1	1	1.0,1.0,1.0	0.515,1.0,1.0	0.162
EOBAG000770054993	-	7133890	7134066	7131378	7131574	7135477	7135602	0,0,9	2,0,0	5,7,0	0,0,0	325	149	1	1	0.0,NA,1.0	1.0,1.0,NA	-0.5
EOBAG000770054993	-	7140511	7140630	7138615	7138760	7143300	7143436	4,0,2	0,0,0	0,2,1	0,0,1	268	149	1	1	1.0,NA,1.0	NA,1.0,0.357	0.322
EOBAG000070115991	+	13996848	13996937	13994107	13994272	14009765	14009923	173,99,121	0,0,0	97,97,89	7,0,0	238	149	1	1	1.0,1.0,1.0	0.897,1.0,1.0	0.034
EOBAG000070115991	+	14038263	14038460	14009765	14009923	14041595	14041802	182151158	3,0,0	151126120	0,0,0	346	149	1	1	0.963,1.0,1.0	1.0,1.0,1.0	-0.012
EOBAG000070179991	-	18532989	18533054	18532391	18532513	18537810	18537914	0,8,1	0,0,0	13,4,3	1,0,0	214	149	1	1	NA,1.0,1.0	0.901,1.0,1.0	0.033
EOBAG000070032991	+	3668904	3669082	3664446	3664777	3670754	3670826	11,11,4	52,47,26	3,0,2	7,10,12	327	149	1	1	0.088,0.096,0.066	0.163,0.0,0.071	0.005
EOBAG000070032991	+	3668904	3669082	3664469	3666717	3670754	3670826	22,7,9	4,22,17	3,0,2	10,10,4	327	149	0.0274515	0.912025	0.715,0.127,0.194	0.12,0.0,0.186	0.243
EOBAG000070150991	-	17162183	17162290	17158011	17158100	17167008	17167230	162327113	0,0,0	229131177	1,0,0	256	149	1	1	1.0,1.0,1.0	0.993,1.0,1.0	0.002
EOBAG000070242991	-	23349405	23349519	23348804	23348843	23349728	23349989	17,2,10	3,0,0	23,71,34	0,1,0	263	149	1	1	0.762,1.0,1.0	1.0,0.976,1.0	-0.071
EOBAG000070041994	+	7385834	7385909	7375212	7375336	7389647	7389821	64,38,18	1,2,3	28,32,27	0,0,0	224	149	1	1	0.977,0.927,0.8	1.0,1.0,1.0	-0.099
EOBAG000070267991	+	24456827	24456929	24455554	24455721	24463476	24463578	0,0,0	0,1,0	2,3,3	0,0,0	251	149	1	1	NA,0.0,NA	1.0,1.0,1.0	-1
EOBAG000070267991	+	24517408	24517465	24517008	24517151	24518535	24518616	65,53,75	0,0,0	133,108,75	0,0,1	206	149	1	1	1.0,1.0,1.0	1.0,1.0,0.982	0.006
EOBAG000070267991	+	24519354	24519416	24519011	24519088	24522065	24522206	68,59,157	0,0,0	113,156,97	0,1,0	211	149	1	1	1.0,1.0,1.0	1.0,0.991,1.0	0.003
EOBAG000070267991	+	24524761	24524863	24524563	24524680	24525088	24525283	182,73,73	0,0,1	88116146	0,0,0	251	149	1	1	1.0,1.0,0.977	1.0,1.0,1.0	-0.008
EOBAG000070267991	+	24526808	24526916	24526352	24526439	24527107	24527244	151,61,80	0,0,1	121164139	0,0,0	257	149	1	1	1.0,1.0,0.979	1.0,1.0,1.0	-0.007
EOBAG000070292991	-	25860998	25861127	25856958	25857789	25863560	25863707	545227184	13,11,5	394577352	20,21,10	278	149	1	1	0.957,0.917,0.952	0.913,0.936,0.95	0.009
EOBAG000070083992	-	10906589	10906820	10906433	10906507	10907133	10907268	442233221	0,3,0	327436371	1,3,5	380	149	1	1	1.0,0.968,1.0	0.992,0.983,0.967	0.009
EOBAG000070007991	+	2091504	2091530	2090802	2090867	2099123	2099568	0,2,7	0,0,1	5,7,6	0,0,0	175	149	1	1	NA,1.0,0.856	1.0,1.0,1.0	-0.072
EOBAG000070007991	+	2099123	2099568	2091504	2091530	2101267	2101433	13,27,50	0,0,0	31,51,29	0,1,0	594	149	1	1	1.0,1.0,1.0	1.0,0.927,1.0	0.024
EOBAG000070007991	+	2101267	2101433	2099123	2099568	2101616	2101720	15,11,21	0,0,0	21,22,5	0,1,0	315	149	1	1	1.0,1.0,1.0	1.0,0.912,1.0	0.029
EOBAG000070007991	+	2121351	2121513	2119880	2119965	2123024	2123169	0,6,7	0,0,5	3,1,6	4,0,1	311	149	1	1	NA,1.0,0.401	0.264,1.0,0.742	0.032
EOBAG000070103005	-	12473062	12473172	12467517	12468636	12481155	12481382	33,27,20	0,0,0	16,10,16	0,5,3	259	149	0.0520562	1	1.0,1.0,1.0	1.0,0.535,0.754	0.237
EOBAG000810113992	-	4457321	4457406	4454209	4454580	4461968	4462069	0,2,7	2,8,3	0,0,2	3,7,6	234	149	0.129141	1	0.0,0.137,0.598	0.0,0.0,0.175	0.187
EOBAG000810113992	-	4470121	4470208	4465623	4465820	4473049	4473257	2,22,24	0,0,0	2,12,39	0,0,2	236	149	1	1	1.0,1.0,1.0	1.0,1.0,0.925	0.025
EOBAG000810113992	-	4475779	4475930	4475115	4475177	4476175	4476307	2,5,35	0,2,4	4,20,27	0,0,6	300	149	1	1	1.0,0.554,0.813	1.0,1.0,0.691	-0.108
EOBAG000070024894	+	3331188	3331286	3329412	3329661	3333558	3333706	31,10,52	0,0,0	113,102,50	0,1,0	247	149	1	1	1.0,1.0,1.0	1.0,0.984,1.0	0.005
EOBAG000070024894	+	3373460	3373621	3372877	3373040	3377845	3378013	70,11,41	0,0,0	73,139,80	2,0,0	310	149	1	1	1.0,1.0,1.0	0.946,1.0,1.0	0.018
EOBAG000070024894	+	3377845	3378013	3373460	3373621	3380093	3380217	86,16,39	0,0,0	101,176,91	0,1,0	317	149	1	1	1.0,1.0,1.0	1.0,0.988,1.0	0.004
EOBAG000070024894	+	3382510	3382700	3381347	3381504	3384859	3385107	107,26,101	0,0,6	132159106	0,0,1	339	149	1	1	1.0,1.0,0.881	1.0,1.0,0.979	-0.033
EOBAG000070024894	+	3384859	3385107	3382510	3382700	3387951	3388054	105,21,99	0,0,0	119,146,96	0,0,2	397	149	1	1	1.0,1.0,1.0	1.0,1.0,0.947	0.018
EOBAG000070024894	+	3387164	3387203	3384859	3385107	3387951	3388054	13,0,5	0,0,0	12,17,15	0,3,0	188	149	1	1	1.0,NA,1.0	1.0,0.818,1.0	0.061
EOBAG000070024894	+	3387164	3387236	3384859	3385107	3387951	3388054	52,11,48	0,0,0	81,84,81	0,3,0	221	149	1	1	1.0,1.0,1.0	1.0,0.95,1.0	0.017
EOBAG000070087991	-	11019320	11019380	11019055	11019186	11021484	11021592	91,43,31	25,3,5	44,19,48	0,1,0	209	149	2.73251e-06	0.000360322	0.722,0.911,0.816	1.0,0.931,1.0	-0.161
EOBAG000070123991	-	14840992	14841165	14840234	14840345	14842448	14842549	273,181,73	0,0,2	127141114	0,0,2	322	149	1	1	1.0,1.0,0.944	1.0,1.0,0.963	-0.006
EOBAG000070211991	-	20754906	20755015	20751572	20751744	20755431	20755564	78,64,20	1,0,0	44,43,53	0,0,0	258	149	1	1	0.978,1.0,1.0	1.0,1.0,1.0	-0.007
EOBAG000090024991	+	3820604	3820789	3794548	3794926	3825816	3825916	123113234	5,6,0	644771762	12,9,13	334	149	1	1	0.916,0.894,1.0	0.96,0.975,0.963	-0.029
EOBAG000090024991	+	3820604	3820789	3794548	3794926	3827387	3827518	42,36,91	0,0,0	297384379	0,2,0	334	149	1	1	1.0,1.0,1.0	1.0,0.988,1.0	0.004
EOBAG000090024991	+	3825816	3825916	3794548	3794926	3827387	3827518	48,35,86	0,0,0	220232220	0,2,0	249	149	1	1	1.0,1.0,1.0	1.0,0.986,1.0	0.005
EOBAG000090024991	+	3825816	3825916	3820604	3820789	3827387	3827518	124106235	1,0,6	558624594	5,16,4	249	149	1	1	0.987,1.0,0.959	0.985,0.959,0.989	0.004
EOBAG000090024991	+	3825816	3825916	3820604	3820789	3829187	3829310	47,43,94	0,0,0	238293261	1,0,3	249	149	1	1	1.0,1.0,1.0	0.993,1.0,0.981	0.009
EOBAG000090024991	+	3827387	3827518	3820604	3820789	3829187	3829310	65,44,102	0,0,0	378300315	1,0,3	280	149	1	1	1.0,1.0,1.0	0.995,1.0,0.982	0.008
EOBAG000090024991	+	3827387	3827518	3825816	3825916	3829187	3829310	143107243	1,0,1	704628653	5,4,0	280	149	1	1	0.987,1.0,0.992	0.987,0.988,1.0	0.001
EOBAG000090024991	+	3832948	3833062	3831449	3831523	3835116	3835263	101,88,174	0,0,0	683602750	2,0,0	263	149	1	1	1.0,1.0,1.0	0.995,1.0,1.0	0.002
EOBAG000090024991	+	3835879	3835976	3835116	3835263	3836802	3836939	141147346	0,0,0	781697861	1,0,0	246	149	1	1	1.0,1.0,1.0	0.998,1.0,1.0	0.001
EOBAG000090024991	+	3840332	3840545	3839924	3840024	3842666	3842780	255166341	0,0,1	9519451074	0,2,0	362	149	1	1	1.0,1.0,0.993	1.0,0.995,1.0	-0.001
EOBAG000090024991	+	3843842	3843928	3842666	3842780	3844726	3844842	96103246	0,0,0	670624784	9,0,0	235	149	1	1	1.0,1.0,1.0	0.979,1.0,1.0	0.007
EOBAG000070064994	+	9877603	9877768	9876983	9877168	9879375	9879533	19040141049371	5,7,0	441761014315	12,6,0	314	149	1	1	0.999,0.999,1.0	0.994,0.998,1.0	0.002
EOBAG000070064994	+	9914074	9914172	9913288	9913364	9915461	9915570	52,67,77	0,1,0	36,55,39	0,0,0	247	149	1	1	1.0,0.976,1.0	1.0,1.0,1.0	-0.008
EOBAG000070064994	+	9915461	9915570	9914074	9914172	9916918	9917008	42,65,59	5,5,19	63,48,56	13,0,0	258	149	0.14751	1	0.829,0.882,0.642	0.737,1.0,1.0	-0.128
EOBAG000070261991	-	24211108	24211169	24210324	24210467	24216105	24216177	18,9,23	1,0,0	19,10,28	0,0,0	210	149	1	1	0.927,1.0,1.0	1.0,1.0,1.0	-0.024
EOBAG000070191991	+	19137140	19137244	19134982	19135138	19140565	19140656	59,38,29	12,1,3	45,98,73	0,2,0	253	149	0.00703156	0.320626	0.743,0.957,0.851	1.0,0.967,1.0	-0.139
EOBAG000070191991	+	19137759	19137805	19137140	19137244	19140565	19140656	112,77,42	0,0,0	93130110	0,0,1	195	149	1	1	1.0,1.0,1.0	1.0,1.0,0.988	0.004
EOBAG000070191991	+	19140975	19141092	19140565	19140656	19143997	19144151	236154146	1,0,0	139233184	0,0,4	266	149	1	1	0.992,1.0,1.0	1.0,1.0,0.963	0.01
EOBAG000070287893	-	25398947	25400608	25391317	25391954	25403474	25403516	296116128	0,0,0	156173117	0,0,1	1810	149	1	1	1.0,1.0,1.0	1.0,1.0,0.906	0.031
EOBAG000070276991	-	24924432	24924568	24922728	24922841	24926939	24927071	103,47,132	0,0,1	145168130	0,0,0	285	149	1	1	1.0,1.0,0.986	1.0,1.0,1.0	-0.005
EOBAG000070276991	-	24929851	24930003	24928714	24928912	24932174	24932272	95,30,88	0,0,0	111162120	1,0,0	301	149	1	1	1.0,1.0,1.0	0.982,1.0,1.0	0.006
EOBAG000070276991	-	24933336	24933519	24932174	24932272	24933816	24933970	114,35,117	0,0,0	140174113	0,2,0	332	149	1	1	1.0,1.0,1.0	1.0,0.975,1.0	0.008
EOBAG000070276991	-	24935071	24935233	24934250	24934386	24937297	24937388	76,26,70	0,0,2	111,113,68	0,0,0	311	149	1	1	1.0,1.0,0.944	1.0,1.0,1.0	-0.019
EOBAG000070276991	-	24952401	24952506	24949973	24950286	24953956	24954088	32,15,68	0,0,9	44,57,39	8,4,0	254	149	1	1	1.0,1.0,0.816	0.763,0.893,1.0	0.053
EOBAG000070276991	-	24953956	24954088	24949973	24950286	24964147	24965529	81,21,73	0,0,1	22,24,8	0,0,0	281	149	1	1	1.0,1.0,0.975	1.0,1.0,1.0	-0.008
EOBAG000070058991	-	9581488	9581571	9576207	9580861	9582694	9582899	41,10,1	0,0,2	4,12,18	0,0,0	232	149	1	1	1.0,1.0,0.243	1.0,1.0,1.0	-0.252
EOBAG000070090892	-	11072968	11073008	11072589	11072729	11073679	11073834	486393140	14,44,1	360300242	18,13,13	189	149	1	1	0.965,0.876,0.991	0.94,0.948,0.936	0.003
EOBAG000070090892	-	11072968	11073008	11072589	11072729	11076229	11076998	89,74,45	0,0,5	81,96,68	0,0,0	189	149	1	1	1.0,1.0,0.876	1.0,1.0,1.0	-0.041
EOBAG000070090892	-	11073679	11073834	11072589	11072729	11076229	11076998	300,244,74	0,0,5	140110115	0,0,0	304	149	1	1	1.0,1.0,0.879	1.0,1.0,1.0	-0.04
EOBAG000070090892	-	11073679	11073834	11072968	11073008	11076229	11076998	698551177	3,10,9	408310286	0,0,0	304	149	1	1	0.991,0.964,0.906	1.0,1.0,1.0	-0.046
EOBAG000070090892	-	11073679	11073855	11072589	11072729	11076229	11076998	60,78,7	0,0,5	28,25,25	0,0,0	325	149	1	1	1.0,1.0,0.391	1.0,1.0,1.0	-0.203
EOBAG000070090892	-	11073679	11073855	11072968	11073008	11076229	11076998	458385110	3,10,9	296225196	0,0,0	325	149	1	1	0.986,0.946,0.849	1.0,1.0,1.0	-0.073
EOBAG000070143991	+	16954558	16955918	16948153	16948639	16960736	16962205	62,40,100	0,0,0	95,80,87	0,0,1	1509	149	1	1	1.0,1.0,1.0	1.0,1.0,0.896	0.035
EOBAG000070230991	+	22725244	22725628	22723921	22724045	22725728	22725858	1,0,0	30,13,19	0,3,5	18,21,30	533	149	1	1	0.009,0.0,0.0	0.0,0.038,0.045	-0.025
EOBAG000070040991	+	7280892	7280979	7268826	7268959	7293331	7293423	7,3,12	17,6,21	9,0,7	26,22,11	236	149	0.450808	1	0.206,0.24,0.265	0.179,0.0,0.287	0.082
EOBAG000070040991	+	7303878	7303970	7293331	7293423	7311592	7311689	13,13,32	0,0,1	41,34,21	0,0,0	241	149	1	1	1.0,1.0,0.952	1.0,1.0,1.0	-0.016
EOBAG000070040991	+	7324638	7324715	7323724	7323818	7325212	7325341	24,18,19	0,0,0	33,39,23	1,0,0	226	149	1	1	1.0,1.0,1.0	0.956,1.0,1.0	0.015
EOBAG000070057994	+	9539866	9540001	9528306	9528385	9541456	9541577	16,8,16	1,0,0	0,10,14	0,0,0	284	149	1	1	0.894,1.0,1.0	NA,1.0,1.0	-0.035
EOBAG000070057994	+	9544945	9544994	9543719	9543786	9547317	9547422	16,4,5	0,0,2	0,6,3	0,0,0	198	149	1	1	1.0,1.0,0.653	NA,1.0,1.0	-0.116
EOBAG000070057994	+	9546527	9546617	9544945	9544994	9547317	9547422	0,4,2	12,3,2	0,0,0	0,6,3	239	149	1	1	0.0,0.454,0.384	NA,0.0,0.0	0.279
EOBAG000070057994	+	9566831	9566925	9563982	9564256	9567097	9571543	0,1,3	12,5,21	0,0,0	0,2,6	243	149	1	1	0.0,0.109,0.081	NA,0.0,0.0	0.063
EOBAG000070070994	-	10056947	10057047	10052594	10052746	10057941	10058122	60,59,45	0,0,1	85,66,67	1,0,0	249	149	1	1	1.0,1.0,0.964	0.981,1.0,1.0	-0.006
EOBAG000070070994	-	10057941	10058122	10056947	10057047	10059331	10059421	70,61,84	0,0,3	105,71,89	0,1,0	330	149	1	1	1.0,1.0,0.927	1.0,0.97,1.0	-0.014
EOBAG000070070994	-	10073225	10073304	10071665	10071777	10075643	10075718	24,21,9	2,0,3	9,27,15	0,0,1	228	149	1	1	0.887,1.0,0.662	1.0,1.0,0.907	-0.119
EOBAG000070070994	-	10073655	10073763	10073225	10073304	10075643	10075718	81,53,54	0,2,0	63,62,80	0,0,0	257	149	1	1	1.0,0.939,1.0	1.0,1.0,1.0	-0.02
EOBAG000690067992	-	8187735	8187916	8187394	8187492	8188408	8188486	206063082077	2,6,2	337026463265	1,2,0	330	149	1	1	0.998,0.998,0.998	0.999,0.998,1.0	-0.001
EOBAG000690011894	-	1135474	1135654	1094937	1095170	1145033	1145225	87,125,26	0,1,0	57,47,53	0,0,0	329	149	1	1	1.0,0.983,1.0	1.0,1.0,1.0	-0.006
EOBAG000690011894	-	1145033	1145225	1135474	1135654	1189803	1189983	94,132,25	0,0,0	47,49,40	0,2,0	341	149	1	1	1.0,1.0,1.0	1.0,0.915,1.0	0.028
EOBAG000690011894	-	1156260	1156415	1145033	1145225	1189803	1189983	3,5,2	63,53,12	0,0,0	22,17,21	304	149	1	1	0.023,0.044,0.076	0.0,0.0,0.0	0.048
EOBAG000690001994	-	132433	132476	132117	132180	132567	132647	229197151	1,1,0	121240133	0,3,0	192	149	1	1	0.994,0.994,1.0	1.0,0.984,1.0	0.001
EOBAG006850001095	-	24621	24692	21506	21582	26331	26429	1,0,2	0,0,4	0,0,4	0,0,0	220	149	1	1	1.0,NA,0.253	NA,NA,1.0	-0.373
EOBAG000680092991	+	4924747	4924871	4922656	4922724	4925718	4925825	40,43,46	0,2,1	42,44,70	0,0,0	273	149	1	1	1.0,0.921,0.962	1.0,1.0,1.0	-0.039
EOBAG000680031991	+	2159126	2159159	2158853	2158968	2159246	2159413	4,66,38	3,0,1	32,33,32	0,0,0	182	149	1	1	0.522,1.0,0.969	1.0,1.0,1.0	-0.17
EOBAG000680002991	-	571529	571678	569740	569831	573947	574083	14,20,31	0,0,0	10,26,5	3,2,0	298	149	0.625588	1	1.0,1.0,1.0	0.625,0.867,1.0	0.169
EOBAG000680002991	-	584112	584260	583469	583592	585409	585591	20,12,28	0,0,1	19,38,12	0,0,0	297	149	1	1	1.0,1.0,0.934	1.0,1.0,1.0	-0.022
EOBAG000680010994	-	1246972	1247035	1246145	1246235	1248034	1248142	329498142	0,0,0	318250247	0,2,0	212	149	1	1	1.0,1.0,1.0	1.0,0.989,1.0	0.004
EOBAG000680010994	-	1248034	1248142	1246972	1247035	1251550	1251664	282568161	0,2,0	357272301	0,0,0	257	149	1	1	1.0,0.994,1.0	1.0,1.0,1.0	-0.002
EOBAG000680028991	-	2115225	2115285	2114747	2115059	2116290	2116349	178332118	0,4,2	156100172	2,0,0	209	149	1	1	1.0,0.983,0.977	0.982,1.0,1.0	-0.007
EOBAG000680028991	-	2117259	2117343	2116290	2116349	2119814	2119901	171,344,94	0,2,0	186155250	0,0,0	233	149	1	1	1.0,0.991,1.0	1.0,1.0,1.0	-0.003
EOBAG000070271894	-	24646587	24646704	24646114	24646231	24647043	24647192	9,14,21	0,0,0	21,38,12	1,1,2	266	149	1	1	1.0,1.0,1.0	0.922,0.955,0.771	0.117
EOBAG000070271894	-	24647945	24648107	24647043	24647192	24648517	24648682	0,6,3	10,9,2	5,14,2	16,17,4	311	149	0.169524	1	0.0,0.242,0.418	0.13,0.283,0.193	0.018
EOBAG000070271894	-	24649739	24649889	24648517	24648682	24650392	24650563	9,2,0	6,8,1	3,12,3	28,15,6	299	149	1	1	0.428,0.111,0.0	0.051,0.285,0.199	0.001
EOBAG000070271894	-	24664548	24664776	24659966	24660272	24666189	24666311	42,10,14	0,0,0	37,96,32	2,0,0	377	149	1	1	1.0,1.0,1.0	0.88,1.0,1.0	0.04
EOBAG000070271894	-	24667316	24667531	24666189	24666311	24677612	24677690	24,19,21	0,1,0	42,64,23	0,0,0	364	149	1	1	1.0,0.886,1.0	1.0,1.0,1.0	-0.038
EOBAG000680032994	-	2167572	2167616	2167413	2167481	2167746	2170708	12,4,0	8,0,0	11,4,17	0,0,0	193	149	1	1	0.537,1.0,NA	1.0,1.0,1.0	-0.232
EOBAG000680062991	-	3089318	3089491	3089019	3089124	3089683	3089809	43,17,30	0,0,2	14,27,15	0,0,0	322	149	1	1	1.0,1.0,0.874	1.0,1.0,1.0	-0.042
EOBAG000680062991	-	3094142	3094234	3093826	3093942	3098041	3098376	21,5,22	1,0,0	39,38,12	1,2,0	241	149	1	1	0.928,1.0,1.0	0.96,0.922,1.0	0.015
EOBAG000680011993	+	1259262	1259367	1258354	1258423	1260430	1260477	300538225	0,0,1	403276341	0,0,0	254	149	1	1	1.0,1.0,0.992	1.0,1.0,1.0	-0.003
EOBAG000680011993	+	1291580	1291658	1289552	1289711	1296487	1296593	65,41,80	0,0,0	48,65,57	1,2,0	227	149	1	1	1.0,1.0,1.0	0.969,0.955,1.0	0.025
EOBAG000680011993	+	1318595	1318675	1314232	1314263	1320320	1320429	31,33,72	0,1,0	68,69,45	0,0,0	229	149	1	1	1.0,0.955,1.0	1.0,1.0,1.0	-0.015
EOBAG000680044991	-	2516626	2516839	2516215	2516524	2517119	2517242	28319022612	0,0,2	134817441503	0,0,0	362	149	1	1	1.0,1.0,0.998	1.0,1.0,1.0	-0.001
EOBAG000680044991	-	2522170	2522313	2521468	2521599	2523488	2523661	15465421803	0,0,1	8881224993	0,1,0	292	149	1	1	1.0,1.0,0.999	1.0,0.998,1.0	0
EOBAG000680085991	+	4585020	4585137	4584217	4584290	4585949	4586038	9391232996	0,5,0	135819821932	0,0,1	266	149	1	1	1.0,0.993,1.0	1.0,1.0,0.999	-0.002
EOBAG000680085991	+	4585949	4586038	4585020	4585137	4587028	4587133	7431052716	0,0,0	101714831411	1,0,0	238	149	1	1	1.0,1.0,1.0	0.998,1.0,1.0	0.001
EOBAG000680085991	+	4590272	4592220	4589718	4589849	4595559	4596213	726794766	0,0,0	76210981060	4,0,0	2097	149	1	1	1.0,1.0,1.0	0.931,1.0,1.0	0.023
EOBAG000680085991	+	4591522	4592220	4589718	4589849	4595559	4596213	99915391032	0,0,0	154219682023	4,0,0	847	149	1	1	1.0,1.0,1.0	0.985,1.0,1.0	0.005
EOBAG000730038991	+	3784341	3784384	3784158	3784266	3786878	3786957	29,20,25	0,0,0	59,80,63	4,0,0	192	149	1	1	1.0,1.0,1.0	0.92,1.0,1.0	0.027
EOBAG000730038991	+	3786878	3786957	3784341	3784384	3791672	3791717	40,26,25	0,0,0	56,102,55	0,1,0	228	149	1	1	1.0,1.0,1.0	1.0,0.985,1.0	0.005
EOBAG000730038991	+	3812565	3812738	3810893	3811317	3817674	3817809	51,48,74	0,0,0	148,146,69	0,0,1	322	149	1	1	1.0,1.0,1.0	1.0,1.0,0.97	0.01
EOBAG000730038991	+	3817674	3817809	3812565	3812738	3819948	3820125	42,59,81	0,0,1	121,159,71	0,0,0	284	149	1	1	1.0,1.0,0.977	1.0,1.0,1.0	-0.008
EOBAG000680106991	-	5909994	5910209	5903574	5904002	5911169	5911271	10,20,41	2,0,0	12,18,13	0,1,0	364	149	1	1	0.672,1.0,1.0	1.0,0.88,1.0	-0.069
EOBAG000680106991	-	5909994	5910209	5903574	5904002	5913123	5913241	5,14,37	96,79,65	8,14,9	70,62,72	364	149	1	1	0.021,0.068,0.189	0.045,0.085,0.049	0.033
EOBAG000680106991	-	5911169	5911271	5903574	5904002	5913123	5913241	6,18,0	96,79,65	0,8,4	70,62,72	251	149	1	1	0.036,0.119,0.0	0.0,0.071,0.032	0.017
EOBAG000680106991	-	5911169	5911271	5909994	5910209	5913123	5913241	9,24,5	0,0,1	4,11,8	0,0,0	251	149	1	1	1.0,1.0,0.748	1.0,1.0,1.0	-0.084
EOBAG000680106991	-	5916415	5916521	5914525	5914691	5921681	5921792	199185205	3,7,4	167147127	3,2,2	255	149	1	1	0.975,0.939,0.968	0.97,0.977,0.974	-0.013
EOBAG000680045993	-	2534452	2534717	2532952	2534304	2534921	2534988	36,35,13	0,0,2	34,22,19	0,0,2	414	149	1	1	1.0,1.0,0.701	1.0,1.0,0.774	-0.024
EOBAG000680095994	+	4988396	4988594	4975054	4975168	4999610	4999813	28,20,33	0,0,0	37,31,5	0,1,0	347	149	1	1	1.0,1.0,1.0	1.0,0.93,1.0	0.023
EOBAG000680095994	+	4999610	4999813	4988396	4988594	5002347	5002458	26,20,53	0,0,0	46,40,9	4,0,0	352	149	1	1	1.0,1.0,1.0	0.83,1.0,1.0	0.057
EOBAG000680078991	-	3566033	3566244	3563066	3563196	3567478	3567566	3991062323	3,0,0	474353308	0,0,10	360	149	1	1	0.982,1.0,1.0	1.0,1.0,0.927	0.018
EOBAG000680078991	-	3582764	3583216	3576198	3576351	3588409	3588615	7471737736	0,0,0	787588479	1,0,0	601	149	1	1	1.0,1.0,1.0	0.995,1.0,1.0	0.002
EOBAG000680078991	-	3582764	3583582	3576198	3576351	3588409	3588615	5781339660	0,0,0	662514412	1,0,0	967	149	1	1	1.0,1.0,1.0	0.99,1.0,1.0	0.003
EOBAG000680078991	-	3589628	3590702	3588409	3588615	3593696	3593824	30,37,42	47,53,41	196259108	34,24,36	1223	149	2.04187e-08	4.09409e-06	0.072,0.078,0.111	0.413,0.568,0.268	-0.329
EOBAG000680078991	-	3590598	3590702	3588409	3588615	3592523	3592615	109,203,85	0,0,0	0,0,0	2,3,0	253	149	1	1	1.0,1.0,1.0	0.0,0.0,NA	1
EOBAG000680078991	-	3590598	3590702	3588409	3588615	3593696	3596410	116,210,85	47,53,41	0,0,0	34,24,36	253	149	0	0	0.592,0.7,0.55	0.0,0.0,0.0	0.614
EOBAG000680108991	-	6113155	6113266	6109097	6111373	6114734	6115331	9,14,5	16,16,16	17,11,26	7,14,15	260	149	0.0534033	1	0.244,0.334,0.152	0.582,0.31,0.498	-0.22
EOBAG000680108991	-	6118124	6118282	6114734	6115331	6119621	6119796	62,54,65	5,2,6	47,22,49	3,1,4	307	149	1	1	0.858,0.929,0.84	0.884,0.914,0.856	-0.009
EOBAG000680093991	-	4930110	4930262	4927582	4928379	4931505	4931655	113147170	6,7,6	254145222	1,5,0	301	149	0.583651	1	0.903,0.912,0.933	0.992,0.935,1.0	-0.06
EOBAG000680093991	-	4931505	4931655	4930110	4930262	4932526	4933379	106,82,77	0,0,0	182144177	0,1,0	299	149	1	1	1.0,1.0,1.0	1.0,0.986,1.0	0.005
EOBAG000680009992	-	1096372	1096477	1096021	1096154	1099161	1099284	235,72,248	1,0,0	116200162	0,0,0	254	149	1	1	0.993,1.0,1.0	1.0,1.0,1.0	-0.002
EOBAG000680009992	-	1099161	1099284	1096372	1096477	1113749	1113985	68,23,60	0,0,1	46,74,63	0,0,0	272	149	1	1	1.0,1.0,0.97	1.0,1.0,1.0	-0.01
EOBAG000680009992	-	1100913	1101101	1099161	1099284	1113749	1113985	269132516	0,0,8	184279193	0,0,0	337	149	1	1	1.0,1.0,0.966	1.0,1.0,1.0	-0.011
EOBAG000680009992	-	1113749	1113985	1096372	1096477	1159216	1159604	290101391	0,2,0	166162104	0,0,0	385	149	1	1	1.0,0.951,1.0	1.0,1.0,1.0	-0.016
EOBAG000680009992	-	1113749	1113985	1100913	1101101	1159216	1159604	377152634	1,0,3	236280177	0,4,0	385	149	1	1	0.993,1.0,0.988	1.0,0.964,1.0	0.006
EOBAG000070238892	+	23187332	23187426	23184934	23185071	23187871	23187967	43,27,23	0,0,0	84,99,32	0,1,0	243	149	1	1	1.0,1.0,1.0	1.0,0.984,1.0	0.005
EOBAG000070238892	+	23187507	23187573	23187332	23187426	23187871	23187967	58,42,36	0,1,2	142,137,62	4,4,1	215	149	1	1	1.0,0.967,0.926	0.961,0.96,0.977	-0.002
EOBAG000680001991	+	508390	508466	490410	490583	511037	511227	4,1,1	5,5,7	1,2,3	5,9,2	225	149	1	1	0.346,0.117,0.086	0.117,0.128,0.498	-0.065
EOBAG000680001991	+	508390	508466	490410	490583	513022	513141	0,0,8	98,51,90	11,18,21	95151115	225	149	0.272434	1	0.0,0.0,0.056	0.071,0.073,0.108	-0.065
EOBAG000680001991	+	511037	511227	490410	490583	513022	513141	42,30,39	98,51,90	24,32,24	95151115	339	149	0.135781	1	0.159,0.205,0.16	0.1,0.085,0.084	0.085
EOBAG000680001991	+	511037	511227	508390	508466	513022	513141	41,26,33	0,0,8	20,25,25	11,18,21	339	149	1.37222e-06	0.000196914	1.0,1.0,0.645	0.444,0.379,0.344	0.493
EOBAG000680001991	+	538133	538238	536067	536192	539054	539197	622527493	0,0,0	574842557	0,7,2	254	149	1	1	1.0,1.0,1.0	1.0,0.986,0.994	0.007
EOBAG000680001991	+	545013	545136	540732	540880	546734	546920	1025663337	0,0,0	7001012814	0,1,0	272	149	1	1	1.0,1.0,1.0	1.0,0.998,1.0	0.001
EOBAG000680126992	-	8070745	8070862	8066691	8066803	8073145	8073203	360689690	5,0,0	524387497	0,0,0	266	149	1	1	0.976,1.0,1.0	1.0,1.0,1.0	-0.008
EOBAG000680061991	+	3085062	3085131	3084870	3084977	3085730	3085815	181,216,94	1,0,0	163212165	0,0,0	218	149	1	1	0.992,1.0,1.0	1.0,1.0,1.0	-0.003
EOBAG000700070893	+	4889886	4889985	4889302	4889480	4890107	4890278	23,18,23	0,0,2	21,25,32	0,0,0	248	149	1	1	1.0,1.0,0.874	1.0,1.0,1.0	-0.042
EOBAG000090073992	+	12448222	12448284	12447950	12448125	12449294	12449335	168184128	0,0,0	139,111,84	0,0,1	211	149	1	1	1.0,1.0,1.0	1.0,1.0,0.983	0.006
EOBAG000860052991	+	6570796	6570982	6570525	6570702	6576158	6576902	4,1,2	34,38,41	5,0,0	31,21,24	335	149	1	1	0.05,0.012,0.021	0.067,0.0,0.0	0.005
EOBAG000860052991	+	6580728	6580908	6576158	6576902	6581197	6581712	22,54,36	0,0,0	62,50,31	0,0,1	329	149	1	1	1.0,1.0,1.0	1.0,1.0,0.934	0.022
EOBAG000860052991	+	6594205	6594392	6592418	6593449	6602557	6602737	55,46,72	0,0,1	69,60,37	0,0,0	336	149	1	1	1.0,1.0,0.97	1.0,1.0,1.0	-0.01
EOBAG000860052991	+	6594205	6595607	6592418	6593449	6602557	6606339	46,36,57	0,0,1	51,48,20	0,0,0	1551	149	1	1	1.0,1.0,0.846	1.0,1.0,1.0	-0.051
EOBAG006760002994	+	49065	49273	47178	47389	52048	52192	519335593346	3,0,1	419350155473	0,1,0	357	149	1	1	0.999,1.0,0.999	1.0,1.0,1.0	-0.001
EOBAG006760002994	+	54288	54442	52048	52192	55681	55761	329625981763	8,2,30	341436904311	60,62,32	303	149	1	1	0.995,0.998,0.967	0.965,0.967,0.985	0.014
EOBAG006760002994	+	55681	55761	52048	52192	57480	57604	845628398	8,9,4	101410001191	0,0,0	229	149	1	1	0.986,0.978,0.985	1.0,1.0,1.0	-0.017
EOBAG006760002994	+	78964	79175	75768	75959	79861	80069	198014721185	0,0,0	105714961270	0,5,5	360	149	1	1	1.0,1.0,1.0	1.0,0.992,0.991	0.006
EOBAG006760002994	+	81664	81808	79861	80069	84226	84383	89813121122	0,0,0	87311881161	1,1,0	293	149	1	1	1.0,1.0,1.0	0.998,0.998,1.0	0.001
EOBAG006760002994	+	90585	90687	89289	89370	92519	92647	937839493	17,18,21	608960912	4,15,6	251	149	1	1	0.97,0.965,0.933	0.989,0.974,0.989	-0.028
EOBAG006760002994	+	133285	133445	131600	131741	137912	138036	5835631321	3,5,0	939564687	17,17,8	309	149	1	1	0.989,0.982,1.0	0.964,0.941,0.976	0.03
EOBAG006760002994	+	135021	135101	133285	133445	137912	138036	435451568	0,2,1	536326453	3,4,1	229	149	1	1	1.0,0.993,0.997	0.991,0.981,0.997	0.007
EOBAG006760002994	+	139454	139535	137912	138036	140034	140136	13658001262	0,0,1	1104762946	0,0,0	230	149	1	1	1.0,1.0,0.999	1.0,1.0,1.0	0
EOBAG006740003095	-	192803	192884	191798	191900	194301	194425	125111203	0,0,0	123,63,74	1,0,0	230	149	1	1	1.0,1.0,1.0	0.988,1.0,1.0	0.004
EOBAG006740003095	-	197237	197317	194301	194425	198896	199056	347271707	0,0,0	310176198	1,3,1	229	149	1	1	1.0,1.0,1.0	0.995,0.974,0.992	0.013
EOBAG006740003095	-	198896	199056	194301	194425	200598	200739	1,2,5	0,3,8	2,5,2	11,2,10	309	149	1	1	1.0,0.243,0.232	0.081,0.547,0.088	0.253
EOBAG006740002095	-	95549	95651	94328	94456	96112	96193	9,9,0	7,1,0	8,5,7	0,0,0	251	149	1	1	0.433,0.842,NA	1.0,1.0,1.0	-0.363
EOBAG006740002095	-	96112	96193	94328	94456	98569	98693	3,3,3	2,2,6	1,3,3	0,0,0	230	149	1.45881e-07	2.63613e-05	0.493,0.493,0.245	1.0,1.0,1.0	-0.59
EOBAG006740002095	-	98569	98693	94328	94456	99943	100023	9,5,29	1,0,0	1,0,7	0,0,0	273	149	1	1	0.831,1.0,1.0	1.0,NA,1.0	-0.056
EOBAG006740002095	-	98569	98693	96112	96193	99943	100023	15,6,26	5,0,0	3,7,12	0,0,0	273	149	1	1	0.621,1.0,1.0	1.0,1.0,1.0	-0.126
EOBAG000670012991	+	656540	656708	654297	654436	658635	658703	68,66,63	0,0,1	93,51,65	0,0,0	317	149	1	1	1.0,1.0,0.967	1.0,1.0,1.0	-0.011
EOBAG000670012991	+	719518	719715	683614	683706	723011	723135	10,0,0	0,0,0	0,1,3	0,1,0	346	149	1	1	1.0,NA,NA	NA,0.301,1.0	0.35
EOBAG000670017991	+	1374899	1374957	1359512	1359930	1379403	1379487	0,0,1	7,3,21	0,0,0	40,32,18	207	149	1	1	0.0,0.0,0.033	0.0,0.0,0.0	0.011
EOBAG000670017991	+	1384777	1384954	1384087	1384227	1389109	1389303	36,15,59	0,0,3	65,53,60	2,3,0	326	149	1	1	1.0,1.0,0.9	0.937,0.89,1.0	0.024
EOBAG000670018992	-	1420433	1420530	1418309	1418379	1424791	1428407	278560701923	0,1,2	568057206561	2,0,0	246	149	1	1	1.0,1.0,0.998	0.999,1.0,1.0	0
EOBAG000670016994	-	1137462	1137546	1132680	1132728	1142483	1142646	8,0,3	1,0,0	9,16,2	0,0,0	233	149	1	1	0.836,NA,1.0	1.0,1.0,1.0	-0.082
EOBAG000670048991	-	4184005	4184062	4182158	4182335	4184583	4184675	101111144	0,0,1	123,88,124	2,0,0	206	149	1	1	1.0,1.0,0.99	0.978,1.0,1.0	0.004
EOBAG000670048991	-	4185904	4185983	4184583	4184675	4186988	4187076	68,70,97	0,1,0	140,88,95	0,0,0	228	149	1	1	1.0,0.979,1.0	1.0,1.0,1.0	-0.007
EOBAG000670048991	-	4189405	4189593	4188806	4188902	4191141	4191245	76195327	0,0,2	207145190	0,0,0	337	149	1	1	1.0,1.0,0.986	1.0,1.0,1.0	-0.005
EOBAG000670048991	-	4197175	4197351	4192855	4192959	4199876	4199937	103117135	0,5,10	120118149	12,36,10	325	149	0.0222192	0.775637	1.0,0.915,0.861	0.821,0.6,0.872	0.161
EOBAG000670050994	+	4261063	4261199	4259975	4260166	4262341	4263160	54,49,89	0,0,0	154,89,139	2,0,0	285	149	1	1	1.0,1.0,1.0	0.976,1.0,1.0	0.008
EOBAG000670050994	+	4266890	4267080	4263458	4263500	4267648	4267888	62,45,101	0,0,1	164153109	0,2,1	339	149	1	1	1.0,1.0,0.978	1.0,0.971,0.98	0.009
EOBAG000670050994	+	4291697	4291869	4285194	4285381	4292877	4293098	56,83,173	0,0,0	137132161	0,3,4	321	149	1	1	1.0,1.0,1.0	1.0,0.953,0.949	0.033
EOBAG000670062991	+	6581080	6581248	6523207	6524039	6598184	6598314	418112264	0,3,0	278341203	0,0,0	317	149	1	1	1.0,0.946,1.0	1.0,1.0,1.0	-0.018
EOBAG000670062991	+	6673585	6673753	6656728	6656928	6688417	6688551	143,54,79	1,4,4	34,64,42	0,1,2	317	149	1	1	0.985,0.864,0.903	1.0,0.968,0.908	-0.041
EOBAG000670062991	+	6676714	6676771	6673585	6673753	6688417	6688551	278111170	3,8,3	191267107	9,16,8	206	149	1	1	0.985,0.909,0.976	0.939,0.923,0.906	0.034
EOBAG000670062991	+	6746771	6746825	6739353	6739575	6752717	6752818	228,60,125	88,25,115	171,157,92	61,116,35	203	149	1	1	0.655,0.638,0.444	0.673,0.498,0.659	-0.031
EOBAG000910002991	-	305850	306002	290736	290840	341341	341437	298226121	0,0,0	235262365	1,0,0	301	149	1	1	1.0,1.0,1.0	0.991,1.0,1.0	0.003
EOBAG000910002991	-	341341	341437	305850	306002	341514	341595	313,193,89	0,0,1	213205295	1,2,0	245	149	1	1	1.0,1.0,0.982	0.992,0.984,1.0	0.002
EOBAG000910002991	-	341514	341595	305850	306002	357863	358004	117,68,44	2,0,0	77,49,83	0,0,0	230	149	1	1	0.974,1.0,1.0	1.0,1.0,1.0	-0.009
EOBAG000720054991	+	7665506	7665696	7646213	7646299	7697860	7698045	22,16,18	0,0,0	20,23,19	0,2,0	339	149	1	1	1.0,1.0,1.0	1.0,0.835,1.0	0.055
EOBAG000720054991	+	7674154	7674349	7665506	7665696	7697860	7698045	77,53,50	0,0,0	80,96,58	1,0,0	344	149	1	1	1.0,1.0,1.0	0.972,1.0,1.0	0.009
EOBAG000670059883	+	6249296	6249454	6164206	6164309	6267316	6267450	21,10,10	0,0,0	14,30,12	0,1,0	307	149	1	1	1.0,1.0,1.0	1.0,0.936,1.0	0.021
EOBAG000670063991	-	6864575	6864770	6861282	6861336	6871383	6871629	39,47,82	2,2,1	95,64,73	0,0,0	344	149	1	1	0.894,0.911,0.973	1.0,1.0,1.0	-0.074
EOBAG006690003095	-	209458	209487	209298	209371	210575	210654	0,0,0	0,0,2	0,1,0	1,0,2	178	149	1	1	NA,NA,0.0	0.0,1.0,0.0	-0.333
EOBAG006690003095	-	214872	214946	212602	212696	218114	218214	0,3,24	0,0,3	51,20,23	0,2,0	223	149	1	1	NA,1.0,0.842	1.0,0.87,1.0	-0.036
EOBAG006690003095	-	219071	219129	218824	218979	220049	220132	2,1,1	0,0,0	1,0,4	0,0,1	207	149	1	1	1.0,1.0,1.0	1.0,NA,0.742	0.129
EOBAG000900100991	-	4311714	4311819	4310767	4310876	4319040	4319118	296889289	1,0,0	528384429	0,0,0	254	149	1	1	0.994,1.0,1.0	1.0,1.0,1.0	-0.002
EOBAG000900100991	-	4319486	4319530	4319040	4319118	4320114	4320312	335478192	0,9,0	263269298	0,0,1	193	149	1	1	1.0,0.976,1.0	1.0,1.0,0.996	-0.007
EOBAG000660066994	+	3554995	3555066	3541676	3541795	3556927	3557627	13,10,22	5,1,7	6,3,5	0,0,0	220	149	0.000167969	0.0141297	0.638,0.871,0.68	1.0,1.0,1.0	-0.27
EOBAG000660109991	-	7267155	7267335	7266756	7266925	7270361	7270446	65,47,58	8,3,7	43,57,37	4,4,4	329	149	1	1	0.786,0.876,0.79	0.83,0.866,0.807	-0.017
EOBAG000660133991	+	8586279	8586396	8585954	8586114	8587299	8587478	18,24,16	0,0,1	5,5,8	0,0,0	266	149	1	1	1.0,1.0,0.9	1.0,1.0,1.0	-0.033
EOBAG000660101994	-	6536368	6536463	6535140	6535240	6537020	6537122	206130951168	0,0,0	247424842889	2,0,0	244	149	1	1	1.0,1.0,1.0	0.999,1.0,1.0	0
EOBAG000660052994	+	2724402	2724579	2721082	2721157	2725529	2725633	90,71,83	2,0,0	40,75,42	0,0,0	326	149	1	1	0.954,1.0,1.0	1.0,1.0,1.0	-0.015
EOBAG000660052994	+	2725529	2725633	2724402	2724579	2726360	2727450	62,48,57	5,3,1	42,56,31	0,0,0	253	149	0.724663	1	0.88,0.904,0.971	1.0,1.0,1.0	-0.082
EOBAG000660020992	+	676452	676662	674198	674505	678615	678808	12066671335	1,0,0	747968968	0,0,0	359	149	1	1	0.998,1.0,1.0	1.0,1.0,1.0	-0.001
EOBAG000660074991	-	3748597	3748850	3743011	3743134	3755137	3755294	103205155	1,0,0	139,95,110	0,2,0	402	149	1	1	0.974,1.0,1.0	1.0,0.946,1.0	0.009
EOBAG000660074991	-	3758790	3758926	3755137	3755294	3762089	3762159	139,100,87	0,0,1	79,92,66	0,0,0	285	149	1	1	1.0,1.0,0.978	1.0,1.0,1.0	-0.007
EOBAG000660074991	-	3758790	3758926	3755137	3755294	3767190	3767398	73,61,64	3,0,0	40,49,39	0,0,0	285	149	1	1	0.927,1.0,1.0	1.0,1.0,1.0	-0.024
EOBAG000660074991	-	3762089	3762159	3755137	3755294	3767190	3767398	1,4,3	3,0,0	4,5,4	0,0,0	219	149	1	1	0.185,1.0,1.0	1.0,1.0,1.0	-0.272
EOBAG000660074991	-	3762089	3762159	3758790	3758926	3767190	3767398	66,39,25	3,0,0	43,48,29	0,0,0	219	149	1	1	0.937,1.0,1.0	1.0,1.0,1.0	-0.021
EOBAG000660074991	-	3766524	3766620	3762089	3762159	3767190	3767398	6,0,0	37,25,8	3,0,3	33,30,17	245	149	1	1	0.09,0.0,0.0	0.052,0.0,0.097	-0.02
EOBAG000090102991	+	13784168	13784275	13783943	13784074	13784375	13784617	506717382	4,0,3	596511554	0,0,0	256	149	1	1	0.987,1.0,0.987	1.0,1.0,1.0	-0.009
EOBAG000660080994	-	4520322	4520457	4509876	4513500	4523204	4523417	49,40,60	0,0,0	122,135,78	0,1,1	284	149	1	1	1.0,1.0,1.0	1.0,0.986,0.976	0.013
EOBAG000660080994	-	4552448	4552502	4547894	4548589	4565584	4565859	29,9,14	0,0,0	30,32,21	0,0,1	203	149	1	1	1.0,1.0,1.0	1.0,1.0,0.939	0.02
EOBAG000660055991	-	2895347	2896040	2893871	2893940	2901955	2902018	27,23,35	0,1,0	29,40,25	0,0,0	842	149	1	1	1.0,0.803,1.0	1.0,1.0,1.0	-0.066
EOBAG000660016994	+	479514	479583	479109	479235	481526	481669	78130290	0,0,0	204268153	1,0,0	218	149	1	1	1.0,1.0,1.0	0.993,1.0,1.0	0.002
EOBAG000660114991	-	7467720	7467850	7465120	7465278	7470340	7470541	9,0,1	0,0,0	11,3,5	0,0,1	279	149	1	1	1.0,NA,1.0	1.0,1.0,0.728	0.091
EOBAG000660060993	-	3346350	3346506	3343786	3344025	3348403	3348527	321,331,80	0,0,0	268183237	0,0,1	305	149	1	1	1.0,1.0,1.0	1.0,1.0,0.991	0.003
EOBAG000660060993	-	3363455	3363550	3358732	3358898	3363810	3363912	195,275,93	1,0,0	165200257	0,0,0	244	149	1	1	0.992,1.0,1.0	1.0,1.0,1.0	-0.003
EOBAG000660019994	-	571888	572015	560873	561092	575213	575274	836710489	0,0,0	8131117872	0,2,0	276	149	1	1	1.0,1.0,1.0	1.0,0.997,1.0	0.001
EOBAG000660019994	-	575213	575274	571888	572015	610071	610809	690377291	10,0,0	491751625	0,0,0	210	149	1	1	0.98,1.0,1.0	1.0,1.0,1.0	-0.007
EOBAG000660078991	-	4298008	4298195	4294462	4297214	4299800	4299912	311387612	0,1,4	158286342	0,0,0	336	149	1	1	1.0,0.994,0.985	1.0,1.0,1.0	-0.007
EOBAG000660078991	-	4311331	4311417	4308588	4308961	4323372	4324159	221187193	8,11,17	60189145	0,8,8	235	149	1	1	0.946,0.915,0.878	1.0,0.937,0.92	-0.039
EOBAG000660125991	-	8197793	8197890	8185179	8185238	8202169	8202243	625480262	1,2,2	8751467905	0,1,4	246	149	1	1	0.997,0.993,0.988	1.0,0.999,0.993	-0.005
EOBAG000660125991	-	8197793	8197890	8185179	8185238	8204137	8204253	222221118	10,0,8	363631344	13,8,4	246	149	1	1	0.931,1.0,0.899	0.944,0.979,0.981	-0.025
EOBAG000660125991	-	8202169	8202243	8185179	8185238	8202807	8202923	257,96,85	17,1,9	230392228	2,9,3	223	149	0.761239	1	0.91,0.985,0.863	0.987,0.967,0.981	-0.059
EOBAG000660125991	-	8202169	8202243	8185179	8185238	8204137	8204253	3,1,4	10,0,8	5,7,8	13,8,4	223	149	0.612502	1	0.167,1.0,0.25	0.204,0.369,0.572	0.091
EOBAG000660125991	-	8202169	8202243	8197793	8197890	8204137	8204253	154,118,59	4,0,5	215380271	0,0,1	223	149	1	1	0.963,1.0,0.887	1.0,1.0,0.995	-0.048
EOBAG000660125991	-	8202169	8202923	8197181	8197890	8204137	8204253	466296130	4,0,5	584989670	0,0,1	903	149	1	1	0.951,1.0,0.811	1.0,1.0,0.991	-0.076
EOBAG000660125991	-	8202807	8202923	8185179	8185238	8204137	8204253	330,176,84	10,0,8	339581378	13,8,4	265	149	1	1	0.949,1.0,0.855	0.936,0.976,0.982	-0.03
EOBAG000660125991	-	8202807	8202923	8202169	8202243	8204137	8204253	824411251	9,1,8	8661427892	11,15,12	265	149	1	1	0.981,0.996,0.946	0.978,0.982,0.977	-0.005
EOBAG000660125991	-	8204829	8204870	8204137	8204253	8206678	8206760	717215111	0,2,3	589937621	0,1,0	190	149	1	1	1.0,0.988,0.967	1.0,0.999,1.0	-0.015
EOBAG000660125991	-	8214360	8214433	8210385	8210504	8216927	8216993	368301161	0,0,3	606987662	0,0,0	222	149	1	1	1.0,1.0,0.973	1.0,1.0,1.0	-0.009
EOBAG000660125991	-	8218483	8218612	8216927	8216993	8219366	8219453	376410247	2,0,1	7761261768	5,6,3	278	149	1	1	0.99,1.0,0.993	0.988,0.991,0.993	0.004
EOBAG000660125991	-	8219366	8219453	8218483	8218612	8223672	8223753	477340230	0,0,0	8391263777	0,1,0	236	149	1	1	1.0,1.0,1.0	1.0,0.999,1.0	0
EOBAG000660125991	-	8223672	8223753	8219366	8219453	8227024	8227094	562292235	5,0,0	707951703	1,7,1	230	149	1	1	0.986,1.0,1.0	0.998,0.989,0.998	0
EOBAG000660125991	-	8223672	8223753	8219366	8219453	8228289	8228372	179,109,70	4,2,0	346561291	1,3,2	230	149	1	1	0.967,0.972,1.0	0.996,0.992,0.99	-0.013
EOBAG000660125991	-	8227024	8227094	8219366	8219453	8228289	8228372	211,93,71	4,2,0	208303257	1,3,2	219	149	1	1	0.973,0.969,1.0	0.993,0.986,0.989	-0.009
EOBAG000660125991	-	8227024	8227094	8223672	8223753	8228289	8228372	643296256	54,20,20	664885737	103,200,70	219	149	0.0902533	1	0.89,0.91,0.897	0.814,0.751,0.878	0.085
EOBAG000820007892	+	844204	844360	844025	844104	844770	844893	1988210111884	0,0,0	224120793053	0,3,0	305	149	1	1	1.0,1.0,1.0	1.0,0.997,1.0	0.001
EOBAG000660122991	+	7973048	7973140	7972171	7972910	7976890	7977121	0,3,0	3,0,0	13,3,4	5,0,0	241	149	1	1	0.0,1.0,NA	0.616,1.0,1.0	-0.372
EOBAG000660122991	+	8008625	8008787	8006825	8007266	8020798	8020919	2,0,0	0,0,0	0,1,0	5,8,9	311	149	1	1	1.0,NA,NA	0.0,0.057,0.0	0.981
EOBAG000660054991	-	2830013	2830071	2820796	2826625	2830911	2831004	109179132	1,0,0	242189176	0,0,0	207	149	1	1	0.987,1.0,1.0	1.0,1.0,1.0	-0.004
EOBAG000660054991	-	2830911	2831004	2830013	2830071	2831117	2831211	126188162	0,0,0	254217202	0,2,0	242	149	1	1	1.0,1.0,1.0	1.0,0.985,1.0	0.005
EOBAG000660054991	-	2831117	2831211	2830911	2831004	2832072	2832145	126177142	0,0,1	177212146	0,0,0	243	149	1	1	1.0,1.0,0.989	1.0,1.0,1.0	-0.004
EOBAG000660054991	-	2836262	2836361	2834915	2835054	2842769	2842849	95159144	0,1,5	175,99,126	0,1,0	248	149	1	1	1.0,0.99,0.945	1.0,0.983,1.0	-0.016
EOBAG000660056991	-	2979393	2979505	2974190	2974318	2981402	2981480	164,121,86	2,0,0	101,94,128	0,0,0	261	149	1	1	0.979,1.0,1.0	1.0,1.0,1.0	-0.007
EOBAG000660056991	-	3037510	3037602	3034831	3034892	3051282	3051411	95,105,86	0,0,0	137,92,76	0,1,0	241	149	1	1	1.0,1.0,1.0	1.0,0.983,1.0	0.006
EOBAG000660056991	-	3054908	3054959	3051282	3051411	3056895	3057267	2,5,2	30,75,32	2,0,0	61,49,39	200	149	1	1	0.047,0.047,0.044	0.024,0.0,0.0	0.038
EOBAG000660056991	-	3056895	3057267	3051282	3051411	3062035	3062187	177252147	0,0,3	139164110	0,0,0	521	149	1	1	1.0,1.0,0.933	1.0,1.0,1.0	-0.022
EOBAG006530001095	+	129772	129964	118192	118529	140608	140735	0,0,1	0,0,1	4,2,0	0,0,0	341	149	1	1	NA,NA,0.304	1.0,1.0,NA	-0.696
EOBAG000650042992	+	2327975	2328102	2327405	2327479	2330093	2330190	24,2,11	0,0,0	10,15,21	3,0,0	276	149	1	1	1.0,1.0,1.0	0.643,1.0,1.0	0.119
EOBAG000650042992	+	2332332	2332486	2331889	2331960	2333921	2334449	2,3,7	1,0,0	9,1,7	4,4,2	303	149	4.51977e-05	0.00443999	0.496,1.0,1.0	0.525,0.109,0.633	0.41
EOBAG000650042992	+	2347073	2347205	2346780	2346903	2347427	2347538	896370298	6,4,8	6271081683	0,0,2	281	149	1	1	0.988,0.98,0.952	1.0,1.0,0.995	-0.025
EOBAG000650042992	+	2347427	2347538	2347073	2347205	2348028	2348114	353141109	0,0,0	219328220	0,2,0	260	149	1	1	1.0,1.0,1.0	1.0,0.989,1.0	0.004
EOBAG000650042992	+	2347634	2347809	2347427	2347538	2348028	2348114	1821518573	1,3,2	8471397973	0,0,0	324	149	1	1	0.999,0.988,0.992	1.0,1.0,1.0	-0.007
EOBAG000650042992	+	2348512	2348774	2348028	2348114	2349335	2349475	1261661682	0,0,1	116416641191	0,0,0	411	149	1	1	1.0,1.0,0.996	1.0,1.0,1.0	-0.001
EOBAG000650042992	+	2349713	2349854	2349335	2349475	2349933	2350082	1215381440	1,0,4	8411171835	3,2,4	290	149	1	1	0.998,1.0,0.983	0.993,0.997,0.991	0
EOBAG000650026991	+	1239869	1240011	1226636	1226753	1240234	1240341	5,11,16	0,0,0	14,14,10	0,2,0	291	149	1	1	1.0,1.0,1.0	1.0,0.782,1.0	0.073
EOBAG000650026991	+	1241303	1241493	1240234	1240341	1241689	1241894	0,1,0	3,6,7	0,2,1	8,12,6	339	149	1	1	0.0,0.068,0.0	0.0,0.068,0.068	-0.023
EOBAG000650104794	-	8926492	8926553	8924604	8924675	8928347	8928391	19,4,20	0,0,3	28,47,4	0,0,0	210	149	1	1	1.0,1.0,0.825	1.0,1.0,1.0	-0.058
EOBAG000650104794	-	8951119	8951310	8950010	8950631	8953968	8954093	11,1,26	1,0,0	31,28,19	0,0,0	340	149	1	1	0.828,1.0,1.0	1.0,1.0,1.0	-0.057
EOBAG000650024893	+	1097562	1097616	1097027	1097297	1098766	1098936	74,58,24	3,5,2	129,141,95	4,1,3	203	149	1	1	0.948,0.895,0.898	0.959,0.99,0.959	-0.056
EOBAG000650024893	+	1101114	1101259	1099234	1099425	1101764	1101955	16,10,1	0,0,0	32,58,35	0,0,2	294	149	1	1	1.0,1.0,1.0	1.0,1.0,0.899	0.034
EOBAG000650024893	+	1101764	1101955	1099234	1099425	1102275	1102421	79,61,27	0,0,0	109185101	1,3,0	340	149	1	1	1.0,1.0,1.0	0.979,0.964,1.0	0.019
EOBAG000650024893	+	1103935	1104073	1103625	1103696	1104193	1104299	162,136,65	0,0,0	210352215	1,0,0	287	149	1	1	1.0,1.0,1.0	0.991,1.0,1.0	0.003
EOBAG000650071774	+	4601717	4601774	4600260	4600434	4603053	4603236	2,0,0	0,0,0	0,0,0	0,1,0	206	149	1	1	1.0,NA,NA	NA,0.0,NA	1
EOBAG000650089894	-	5989635	5989734	5971122	5971283	5996319	5996417	200,86,119	3,0,2	72,70,77	0,1,0	248	149	1	1	0.976,1.0,0.973	1.0,0.977,1.0	-0.009
EOBAG000650064994	-	4026335	4026407	4022750	4022859	4027892	4031181	39,4,17	27,13,17	18,16,17	23,25,6	221	149	1	1	0.493,0.172,0.403	0.345,0.301,0.656	-0.078
EOBAG000650064994	-	4033198	4033280	4027892	4031181	4034350	4034417	38,25,33	0,2,0	38,43,19	0,1,2	231	149	1	1	1.0,0.89,1.0	1.0,0.965,0.86	0.022
EOBAG000650064994	-	4034350	4034417	4027892	4031181	4045399	4045537	13,12,0	2,0,2	8,7,8	0,0,0	216	149	0.566552	1	0.818,1.0,0.0	1.0,1.0,1.0	-0.394
EOBAG000650064994	-	4045399	4045537	4034350	4034417	4059350	4059562	71,39,30	1,0,0	38,34,28	0,1,0	287	149	1	1	0.974,1.0,1.0	1.0,0.946,1.0	0.009
EOBAG000650038994	-	1959970	1960132	1959137	1959695	1960216	1960375	118,50,46	9,0,4	88,82,44	0,0,0	311	149	0.261388	1	0.863,1.0,0.846	1.0,1.0,1.0	-0.097
EOBAG000650038994	-	1960216	1960375	1959137	1959695	1960657	1960729	65,4,28	0,0,0	25,35,27	0,0,2	308	149	1	1	1.0,1.0,1.0	1.0,1.0,0.867	0.044
EOBAG000650013991	+	421956	422169	421361	421578	422248	422370	99,32,81	0,0,0	127176117	2,0,2	362	149	1	1	1.0,1.0,1.0	0.963,1.0,0.96	0.026
EOBAG000650013991	+	423100	423201	422652	422729	423315	423422	61,28,47	0,0,0	72,73,62	0,0,1	250	149	1	1	1.0,1.0,1.0	1.0,1.0,0.974	0.009
EOBAG000650067992	-	4182456	4182567	4182142	4182356	4183122	4183366	293138146	0,0,0	271318228	0,0,1	260	149	1	1	1.0,1.0,1.0	1.0,1.0,0.992	0.003
EOBAG000650067992	-	4184979	4185254	4183769	4183961	4185699	4185833	555228416	0,0,0	330451262	1,0,0	424	149	1	1	1.0,1.0,1.0	0.991,1.0,1.0	0.003
EOBAG000650025991	-	1118141	1118270	1115869	1116004	1118632	1118773	476222188	0,0,1	217257238	0,0,0	278	149	1	1	1.0,1.0,0.99	1.0,1.0,1.0	-0.003
EOBAG000650025991	-	1118632	1118773	1118141	1118270	1119278	1119410	606305291	0,1,0	301331306	0,0,0	290	149	1	1	1.0,0.994,1.0	1.0,1.0,1.0	-0.002
EOBAG000650025991	-	1136605	1137056	1130074	1130218	1146012	1146073	885549688	18,9,4	529591576	3,4,0	600	149	1	1	0.924,0.938,0.977	0.978,0.973,1.0	-0.037
EOBAG000650037991	+	1907661	1907764	1880018	1880765	1914877	1915092	0,0,6	22,3,0	0,5,5	16,0,10	252	149	0.615058	1	0.0,0.0,1.0	0.0,1.0,0.228	-0.076
EOBAG000650037991	+	1907661	1907764	1880743	1880794	1914877	1915092	0,0,3	30,5,15	0,8,10	23,29,19	252	149	0.0662137	1	0.0,0.0,0.106	0.0,0.14,0.237	-0.09
EOBAG000650037991	+	1928533	1928683	1928334	1928415	1931668	1931812	203179246	0,0,0	399427290	0,0,2	299	149	1	1	1.0,1.0,1.0	1.0,1.0,0.986	0.005
EOBAG000650037991	+	1932892	1933069	1931912	1932011	1940241	1940493	471168266	0,0,0	322485290	1,0,1	326	149	1	1	1.0,1.0,1.0	0.993,1.0,0.993	0.005
EOBAG000650037991	+	1944541	1944637	1943717	1943807	1949334	1949491	1,0,0	166,77,109	0,0,0	112215112	245	149	1	1	0.004,0.0,0.0	0.0,0.0,0.0	0.001
EOBAG000650082991	+	5607901	5607979	5606169	5606285	5608137	5608204	25,36,30	0,0,2	45,50,43	0,0,0	227	149	1	1	1.0,1.0,0.908	1.0,1.0,1.0	-0.031
EOBAG000780053991	+	7849023	7849326	7751916	7752210	7854546	7854656	234122265	0,0,5	237273237	0,0,0	452	149	1	1	1.0,1.0,0.946	1.0,1.0,1.0	-0.018
EOBAG000780053991	+	7950977	7951075	7947556	7947593	7951634	7951751	77,71,248	0,1,0	189171119	0,0,0	247	149	1	1	1.0,0.977,1.0	1.0,1.0,1.0	-0.008
EOBAG000650085884	+	5727945	5728233	5725047	5725203	5729532	5729707	24,44,18	3,3,4	24,27,20	12,6,5	437	149	0.0580135	1	0.732,0.833,0.605	0.405,0.605,0.577	0.194
EOBAG000650085884	+	5730447	5730562	5725047	5729707	5732308	5732416	63,98,72	0,0,1	85,87,96	0,0,0	264	149	1	1	1.0,1.0,0.976	1.0,1.0,1.0	-0.008
EOBAG000650085884	+	5734249	5734504	5733955	5734042	5735584	5735670	0,0,0	16,57,62	1,0,0	58,59,44	404	149	1	1	0.0,0.0,0.0	0.006,0.0,0.0	-0.002
EOBAG000650021991	-	1023889	1024027	1022013	1022163	1024238	1024298	135128107	0,0,1	155132121	0,0,0	287	149	1	1	1.0,1.0,0.982	1.0,1.0,1.0	-0.006
EOBAG000650041991	+	2069468	2069552	2054032	2054196	2074450	2074510	1,0,3	0,1,0	7,5,6	0,1,0	233	149	1	1	1.0,0.0,1.0	1.0,0.762,1.0	-0.254
EOBAG000650041991	+	2071294	2071415	2069468	2069552	2074450	2074510	24,7,35	0,0,0	27,28,36	3,0,0	270	149	1	1	1.0,1.0,1.0	0.832,1.0,1.0	0.056
EOBAG000650041991	+	2094538	2094586	2093231	2093436	2098139	2098220	1,0,0	13,1,10	1,0,10	5,13,0	197	149	0.297142	1	0.055,0.0,0.0	0.131,0.0,1.0	-0.359
EOBAG000650041991	+	2141049	2141192	2139679	2139915	2143794	2144002	18,2,99	0,0,0	39,58,37	0,1,0	292	149	1	1	1.0,1.0,1.0	1.0,0.967,1.0	0.011
EOBAG000650041991	+	2195331	2195607	2191621	2191886	2197249	2197490	1,0,35	0,0,1	23,8,4	0,0,0	425	149	1	1	1.0,NA,0.925	1.0,1.0,1.0	-0.037
EOBAG000840037991	+	6461049	6461157	6444228	6444443	6471638	6471761	0,2,2	13,12,0	0,0,0	2,0,3	257	149	1	1	0.0,0.088,1.0	0.0,NA,0.0	0.363
EOBAG000840037991	+	6472434	6472592	6471638	6471761	6478428	6478501	15,20,9	1,0,0	5,3,8	0,0,0	307	149	1	1	0.879,1.0,1.0	1.0,1.0,1.0	-0.04
EOBAG000650017994	-	604973	605118	603350	603557	610456	610611	622605519	0,0,1	729789698	0,0,0	294	149	1	1	1.0,1.0,0.996	1.0,1.0,1.0	-0.001
EOBAG000650052991	+	2909984	2910218	2905483	2909616	2910482	2910557	348231227	2,0,1	184117128	0,0,0	383	149	1	1	0.985,1.0,0.989	1.0,1.0,1.0	-0.009
EOBAG000650052991	+	2916494	2916583	2913763	2913907	2921289	2921386	224,174,80	0,0,0	100,75,81	4,3,0	238	149	1	1	1.0,1.0,1.0	0.94,0.94,1.0	0.04
EOBAG000650052991	+	2924316	2924439	2922918	2923101	2925777	2925898	244,159,54	8,2,5	145,96,85	1,1,0	272	149	1	1	0.944,0.978,0.855	0.988,0.981,1.0	-0.064
EOBAG000650101992	-	8764299	8764403	8759135	8759213	8806746	8806876	68,116,75	6,7,0	105,90,38	3,2,2	253	149	1	1	0.87,0.907,1.0	0.954,0.964,0.918	-0.02
EOBAG000650101992	-	8819652	8819741	8806746	8806876	8825064	8825161	77,101,65	0,4,0	90,69,66	0,0,0	238	149	1	1	1.0,0.941,1.0	1.0,1.0,1.0	-0.02
EOBAG000650101992	-	8825064	8825161	8819652	8819741	8829323	8829398	93,78,58	9,0,6	64,89,67	2,1,1	246	149	0.467143	1	0.862,1.0,0.854	0.951,0.982,0.976	-0.064
EOBAG000070240991	-	23255308	23255416	23255086	23255234	23256983	23257105	257353405	0,0,2	340261236	0,0,1	257	149	1	1	1.0,1.0,0.992	1.0,1.0,0.993	0
EOBAG000070240991	-	23263102	23263238	23258543	23258618	23264307	23264450	479448518	0,0,1	393326270	0,3,0	285	149	1	1	1.0,1.0,0.996	1.0,0.983,1.0	0.004
EOBAG000070240991	-	23267020	23267102	23266270	23266360	23270339	23270530	589394384	0,0,0	393294253	1,0,0	231	149	1	1	1.0,1.0,1.0	0.996,1.0,1.0	0.001
EOBAG000070240991	-	23280448	23280558	23279424	23279617	23281219	23281299	234338360	0,0,0	341281216	1,0,0	259	149	1	1	1.0,1.0,1.0	0.995,1.0,1.0	0.002
EOBAG000830154991	-	2731730	2731799	2731432	2731567	2732591	2732758	254164183	0,0,0	232189258	1,0,1	218	149	1	1	1.0,1.0,1.0	0.994,1.0,0.994	0.004
EOBAG006440006095	-	182891	190142	175139	179200	193014	193123	57105227	4,0,0	311312289	0,0,0	7400	149	0.733875	1	0.223,1.0,1.0	1.0,1.0,1.0	-0.259
EOBAG006440006095	-	193014	193123	182891	190142	196763	196853	1,29,8	0,0,0	22,30,45	0,2,0	258	149	1	1	1.0,1.0,1.0	1.0,0.897,1.0	0.034
EOBAG006440006095	-	196763	196853	193014	193123	198365	198533	4,24,11	6,0,0	14,27,39	0,0,0	239	149	1	1	0.294,1.0,1.0	1.0,1.0,1.0	-0.235
EOBAG006440006095	-	198365	198533	196763	196853	200511	200601	30,36,36	0,0,0	50,46,62	0,2,0	317	149	1	1	1.0,1.0,1.0	1.0,0.915,1.0	0.028
EOBAG000640121991	+	9554918	9555030	9552268	9552405	9556864	9557108	5,2,10	0,0,0	19,16,7	2,0,0	261	149	1	1	1.0,1.0,1.0	0.844,1.0,1.0	0.052
EOBAG000640121991	+	9562636	9562814	9557510	9557598	9564227	9564445	13,2,21	0,0,1	19,24,18	0,0,0	327	149	1	1	1.0,1.0,0.905	1.0,1.0,1.0	-0.032
EOBAG000640121991	+	9591125	9591146	9590903	9591020	9592332	9592536	0,0,0	1,7,7	0,0,1	11,11,5	170	149	1	1	0.0,0.0,0.0	0.0,0.0,0.149	-0.05
EOBAG000640121991	+	9607521	9607744	9606467	9606660	9607913	9608064	18,9,60	0,0,0	35,76,48	5,0,0	372	149	1	1	1.0,1.0,1.0	0.737,1.0,1.0	0.088
EOBAG000640121991	+	9607913	9608064	9606467	9606660	9608748	9609198	7,0,15	0,0,0	24,22,13	0,0,1	300	149	1	1	1.0,NA,1.0	1.0,1.0,0.866	0.045
EOBAG000640121991	+	9617767	9617941	9616646	9616749	9622896	9623016	8,0,20	3,1,1	40,52,29	0,0,0	323	149	0.174562	1	0.552,0.0,0.902	1.0,1.0,1.0	-0.515
EOBAG000640121991	+	9617767	9617941	9616646	9616749	9623927	9624160	8,0,14	4,0,2	46,38,20	0,0,0	323	149	1	1	0.48,NA,0.764	1.0,1.0,1.0	-0.378
EOBAG000640121991	+	9617767	9617941	9616646	9616749	9626947	9627024	8,0,13	3,0,0	31,38,22	0,0,0	323	149	1	1	0.552,NA,1.0	1.0,1.0,1.0	-0.224
EOBAG000640121991	+	9622896	9623016	9616646	9616749	9623927	9624160	6,3,8	4,0,2	13,9,8	0,0,0	269	149	0.0462314	1	0.454,1.0,0.689	1.0,1.0,1.0	-0.286
EOBAG000640121991	+	9622896	9623016	9617767	9617941	9623927	9624160	3,2,14	0,0,1	22,25,17	15,2,0	269	149	0.0372521	1	1.0,1.0,0.886	0.448,0.874,1.0	0.188
EOBAG000640121991	+	9623927	9624160	9616646	9616749	9626947	9627024	15,17,36	3,0,0	29,42,25	0,0,0	382	149	1	1	0.661,1.0,1.0	1.0,1.0,1.0	-0.113
EOBAG000640121991	+	9623927	9624160	9617767	9617941	9626947	9627024	11,17,35	0,0,0	44,44,25	0,2,2	382	149	1	1	1.0,1.0,1.0	1.0,0.896,0.83	0.091
EOBAG000640121991	+	9629228	9629356	9627788	9627930	9631271	9631312	7,21,41	0,0,5	30,26,11	4,4,2	277	149	0.307049	1	1.0,1.0,0.815	0.801,0.778,0.747	0.163
EOBAG000640104991	+	8425544	8425653	8421142	8421871	8437194	8437263	662528158	11,11,17	227180328	0,9,2	258	149	1	1	0.972,0.965,0.843	1.0,0.92,0.99	-0.043
EOBAG000640104991	+	8442400	8442548	8437194	8437263	8449781	8449850	613430142	2,1,0	268228254	0,0,0	297	149	1	1	0.994,0.995,1.0	1.0,1.0,1.0	-0.004
EOBAG000640104991	+	8449781	8449850	8442400	8442548	8452358	8452731	388326137	7,22,6	173202199	6,4,7	218	149	1	1	0.974,0.91,0.94	0.952,0.972,0.951	-0.017
EOBAG000640038894	-	5705797	5705941	5692500	5692624	5718490	5719193	0,1,0	0,1,0	0,3,0	0,0,0	293	149	1	1	NA,0.337,NA	NA,1.0,NA	-0.663
EOBAG000640001991	-	119846	120038	88497	88659	143775	143880	2,0,2	2,0,0	2,1,7	1,0,0	341	149	1	1	0.304,NA,1.0	0.466,1.0,1.0	-0.17
EOBAG000640076894	-	7894595	7894883	7892247	7892409	7896209	7896557	42,11,18	0,1,0	65,88,23	0,0,0	437	149	1	1	1.0,0.789,1.0	1.0,1.0,1.0	-0.07
EOBAG000640108991	+	8864978	8865523	8843773	8845185	8871379	8871469	16258881013	0,1,0	276336962287	0,1,3	694	149	1	1	1.0,0.995,1.0	1.0,0.999,0.994	0.001
EOBAG000640108991	+	8882342	8882405	8881721	8881880	8883164	8883191	874340483	0,0,0	7791201743	3,1,1	212	149	1	1	1.0,1.0,1.0	0.995,0.999,0.998	0.003
EOBAG000640108991	+	8890041	8890071	8888933	8889023	8890186	8890213	477187127	5,11,2	448888620	9,23,31	179	149	1	1	0.988,0.934,0.981	0.976,0.97,0.943	0.005
EOBAG000640108991	+	8897676	8897821	8896957	8897095	8897905	8897979	1562925905	1,9,3	139321181469	2,6,13	294	149	1	1	0.999,0.981,0.994	0.997,0.994,0.983	0
EOBAG000640108991	+	8897905	8897979	8896957	8897095	8898222	8898354	219183200	0,0,0	221412285	0,3,0	223	149	1	1	1.0,1.0,1.0	1.0,0.989,1.0	0.004
EOBAG000640108991	+	8899789	8899822	8898222	8898354	8901585	8901834	490549448	6,3,0	9141217880	0,0,2	182	149	1	1	0.985,0.993,1.0	1.0,1.0,0.997	-0.006
EOBAG000640073884	+	7820276	7820369	7818193	7818313	7821007	7821164	1309860530	3,0,0	702675771	0,2,1	242	149	1	1	0.996,1.0,1.0	1.0,0.995,0.998	0.001
EOBAG000640118991	-	9456466	9456596	9453711	9453915	9457122	9457380	9,14,62	0,0,1	41,34,19	3,1,2	279	149	0.837694	1	1.0,1.0,0.971	0.879,0.948,0.835	0.103
EOBAG000640118991	-	9466128	9466197	9465914	9466049	9467991	9468189	48,4,71	0,0,0	18,31,35	0,0,1	218	149	1	1	1.0,1.0,1.0	1.0,1.0,0.96	0.013
EOBAG000640118991	-	9470381	9470534	9467991	9468189	9474164	9474272	33,17,32	4,0,1	29,41,20	0,0,0	302	149	1	1	0.803,1.0,0.94	1.0,1.0,1.0	-0.086
EOBAG000640118991	-	9494378	9494907	9493925	9494149	9495399	9495585	55,23,54	0,0,2	44,77,59	0,0,0	678	149	1	1	1.0,1.0,0.856	1.0,1.0,1.0	-0.048
EOBAG000640059994	+	6858494	6858567	6857889	6858010	6862352	6863447	60,100,30	91,56,34	17,26,42	35,34,33	222	149	0.897001	1	0.307,0.545,0.372	0.246,0.339,0.461	0.059
EOBAG000640059994	+	6858494	6858567	6857889	6858010	6865988	6867313	45,99,53	424452144	15,38,44	331366452	222	149	0.254946	1	0.066,0.128,0.198	0.03,0.065,0.061	0.079
EOBAG000640059994	+	6862352	6863447	6857889	6858010	6865988	6866163	571552338	424452144	393285293	331366452	1244	149	0.328568	1	0.139,0.128,0.219	0.125,0.085,0.072	0.068
EOBAG000640059994	+	6862352	6863447	6858494	6858567	6865988	6866163	522557320	27,61,39	367261281	9,24,23	1244	149	0.529477	1	0.698,0.522,0.496	0.83,0.566,0.594	-0.091
EOBAG000640016994	+	2065239	2065390	2064828	2064871	2065823	2065908	9,10,7	0,0,0	10,18,3	0,1,0	300	149	1	1	1.0,1.0,1.0	1.0,0.899,1.0	0.034
EOBAG000640016994	+	2068644	2068698	2065823	2065908	2069634	2069755	1,0,4	0,1,0	9,8,4	0,0,0	203	149	1	1	1.0,0.0,1.0	1.0,1.0,1.0	-0.333
EOBAG000640016994	+	2090319	2090482	2084781	2084836	2091380	2091426	10,0,18	0,0,0	27,20,8	1,0,0	312	149	1	1	1.0,NA,1.0	0.928,1.0,1.0	0.024
EOBAG000640016994	+	2136562	2136702	2132937	2133087	2138575	2138644	27,5,30	0,0,0	20,31,23	0,1,0	289	149	1	1	1.0,1.0,1.0	1.0,0.941,1.0	0.02
EOBAG000640026882	-	3909206	3909405	3908003	3908140	3913603	3913666	253434300	0,2,0	346323389	0,0,0	348	149	1	1	1.0,0.989,1.0	1.0,1.0,1.0	-0.004
EOBAG000640026882	-	3909206	3909405	3908003	3908140	3916123	3916230	158236160	2,5,2	213144217	3,3,2	348	149	1	1	0.971,0.953,0.972	0.968,0.954,0.979	-0.002
EOBAG000080005892	+	295170	295269	284988	285087	295370	295475	0,2,0	0,1,0	0,0,0	0,0,1	248	149	1	1	NA,0.546,NA	NA,NA,0.0	0.546
EOBAG000080005892	+	295370	295475	284988	285087	307435	307534	0,1,0	1,0,0	0,0,1	0,0,0	254	149	1	1	0.0,1.0,NA	NA,NA,1.0	-0.5
EOBAG000640015994	-	2048845	2048918	2046311	2046430	2050929	2051011	335719243	7,14,1	609477317	6,1,8	222	149	1	1	0.97,0.972,0.994	0.986,0.997,0.964	-0.004
EOBAG000730044994	+	4288816	4288932	4287904	4288010	4289289	4289363	17,18,17	0,0,1	28,32,15	0,0,0	265	149	1	1	1.0,1.0,0.905	1.0,1.0,1.0	-0.032
EOBAG000730044994	+	4312280	4312429	4310378	4310454	4314372	4315454	1,0,2	8,16,20	4,0,0	9,15,9	298	149	1	1	0.059,0.0,0.048	0.182,0.0,0.0	-0.025
EOBAG000640045991	-	6088650	6088690	6077182	6081498	6092283	6092602	2,0,0	98,28,75	0,2,3	86153120	189	149	1	1	0.016,0.0,0.0	0.0,0.01,0.019	-0.004
EOBAG000640045991	-	6094556	6094684	6092105	6092602	6095526	6095640	290203354	0,1,0	481532305	0,2,0	277	149	1	1	1.0,0.991,1.0	1.0,0.993,1.0	-0.001
EOBAG000640045991	-	6130906	6131005	6114627	6114753	6141355	6141727	163121187	5,0,0	254300234	4,5,7	248	149	1	1	0.951,1.0,1.0	0.974,0.973,0.953	0.017
EOBAG000640124994	+	9812206	9812389	9811379	9811505	9815297	9815459	72,49,12	6,9,0	68,76,59	8,12,6	332	149	0.895952	1	0.843,0.71,1.0	0.792,0.74,0.815	0.069
EOBAG000640124994	+	9816686	9816851	9815297	9815459	9821353	9821529	151,115,72	1,0,0	111123107	0,0,0	314	149	1	1	0.986,1.0,1.0	1.0,1.0,1.0	-0.005
EOBAG000640124994	+	9826945	9827075	9821353	9821529	9829058	9829230	16,20,13	2,2,0	29,20,34	3,0,0	279	149	1	1	0.81,0.842,1.0	0.838,1.0,1.0	-0.062
EOBAG000640060991	+	6936937	6937016	6910451	6910629	6938762	6938868	9,3,4	1,0,0	7,17,11	0,3,0	228	149	1	1	0.855,1.0,1.0	1.0,0.787,1.0	0.023
EOBAG000640080994	-	7975285	7975457	7974655	7974746	7976567	7977516	34,61,33	4,5,8	41,66,32	3,0,4	321	149	0.134144	1	0.798,0.85,0.657	0.864,1.0,0.788	-0.116
EOBAG000730060991	-	7069180	7069298	7056798	7057011	7074101	7074189	577542244	0,0,0	885598409	0,5,0	267	149	1	1	1.0,1.0,1.0	1.0,0.985,1.0	0.005
EOBAG000730060991	-	7075336	7075521	7074101	7074189	7092962	7093074	527393185	5,0,2	597350271	0,0,0	334	149	1	1	0.979,1.0,0.976	1.0,1.0,1.0	-0.015
EOBAG000730060991	-	7083250	7083407	7075336	7075521	7092962	7093074	838623213	0,0,0	889572483	0,0,1	306	149	1	1	1.0,1.0,1.0	1.0,1.0,0.996	0.001
EOBAG000640033991	+	4412842	4412943	4409402	4410811	4414226	4414304	58,48,20	111,50,31	21,1,21	62,80,98	250	149	3.25856e-05	0.00331219	0.237,0.364,0.278	0.168,0.007,0.113	0.197
EOBAG000640033991	+	4427130	4427421	4419209	4419527	4435490	4435622	447299170	10,11,12	383423361	23,6,0	440	149	1	1	0.938,0.902,0.828	0.849,0.96,1.0	-0.047
EOBAG000640017991	-	2191228	2191309	2188433	2188508	2198311	2198461	78146129	0,0,1	206144113	2,0,0	230	149	1	1	1.0,1.0,0.988	0.985,1.0,1.0	0.001
EOBAG000640022991	-	3234898	3234967	3234209	3234266	3244767	3244848	21,0,5	0,0,0	4,13,7	1,0,0	218	149	1	1	1.0,NA,1.0	0.732,1.0,1.0	0.089
EOBAG000640022991	-	3242537	3242609	3234898	3234967	3244767	3244848	1,2,10	12,0,4	11,9,7	0,6,2	221	149	0.258355	1	0.053,1.0,0.628	1.0,0.503,0.702	-0.175
EOBAG000640028992	-	4049754	4049883	4047798	4047846	4053170	4053221	660494136	3,0,5	287443486	14,1,32	278	149	0.844676	1	0.992,1.0,0.936	0.917,0.996,0.891	0.041
EOBAG000640028992	-	4053170	4053221	4047798	4047846	4053526	4053556	0,0,2	0,0,0	10,2,18	1,0,0	200	149	1	1	NA,NA,1.0	0.882,1.0,1.0	0.039
EOBAG000640028992	-	4053424	4053454	4053170	4053221	4053526	4053556	596396155	0,0,0	209294286	0,5,1	179	149	1	1	1.0,1.0,1.0	1.0,0.98,0.996	0.008
EOBAG000640122892	+	9686569	9686686	9681286	9681358	9688851	9688971	12,11,5	0,0,0	27,23,15	0,0,2	266	149	1	1	1.0,1.0,1.0	1.0,1.0,0.808	0.064
EOBAG000640122892	+	9713440	9713564	9711773	9711884	9713904	9714014	27,23,27	1,0,0	26,25,20	0,0,3	273	149	1	1	0.936,1.0,1.0	1.0,1.0,0.784	0.051
EOBAG000640122892	+	9725294	9725375	9724805	9724942	9726102	9726230	10,9,26	0,0,0	36,34,21	0,3,0	230	149	1	1	1.0,1.0,1.0	1.0,0.88,1.0	0.04
EOBAG000640053991	-	6474654	6474807	6470504	6471869	6475393	6475536	10,7,0	1,4,0	6,0,3	4,1,0	302	149	1	1	0.831,0.463,NA	0.425,0.0,1.0	0.172
EOBAG000640115991	-	9378844	9378940	9373550	9377935	9379836	9379975	201915931576	66,15,27	180722952473	12,4,4	245	149	1	1	0.949,0.985,0.973	0.989,0.997,0.997	-0.025
EOBAG000640115991	-	9380176	9380220	9379836	9379975	9382328	9382376	1367888622	3,0,0	112712721471	0,0,0	193	149	1	1	0.997,1.0,1.0	1.0,1.0,1.0	-0.001
EOBAG000640115991	-	9383088	9383150	9382734	9382864	9386873	9387005	184710991010	13,8,5	128216011739	4,0,2	211	149	1	1	0.99,0.99,0.993	0.996,1.0,0.998	-0.007
EOBAG000640115991	-	9386873	9387005	9383088	9383150	9387076	9387214	204712501016	2,0,0	160420712249	0,0,0	281	149	1	1	0.998,1.0,1.0	1.0,1.0,1.0	-0.001
EOBAG000640115991	-	9387076	9387214	9386873	9387005	9388186	9388366	13861086867	41,41,60	140518681981	56,41,62	287	149	1	1	0.946,0.932,0.882	0.929,0.959,0.943	-0.024
EOBAG000640115991	-	9387076	9387214	9386873	9387005	9389730	9389859	759477319	6,0,5	623876950	0,12,11	287	149	1	1	0.985,1.0,0.971	1.0,0.974,0.978	0.001
EOBAG000640115991	-	9388186	9388366	9386873	9387005	9389730	9389859	217243247	6,0,5	370412404	0,12,11	329	149	1	1	0.942,1.0,0.957	1.0,0.94,0.943	0.005
EOBAG000640115991	-	9388186	9388366	9387076	9387214	9389730	9389859	807806734	0,0,0	109613591366	0,1,0	329	149	1	1	1.0,1.0,1.0	1.0,0.998,1.0	0.001
EOBAG000640115991	-	9388479	9388568	9388186	9388366	9389730	9389859	9211118879	2,7,8	121214671395	6,16,22	238	149	1	1	0.997,0.99,0.986	0.992,0.983,0.975	0.008
EOBAG000640115991	-	9390165	9390971	9389730	9389859	9391736	9391898	765570256	0,0,0	594746733	0,40,27	955	149	0.000199512	0.0163143	1.0,1.0,1.0	1.0,0.744,0.809	0.149
EOBAG000640115991	-	9390787	9390971	9389730	9389859	9391736	9391898	13151206916	0,0,0	155418161752	0,40,27	333	149	1	1	1.0,1.0,1.0	1.0,0.953,0.967	0.027
EOBAG006350006991	+	255306	255535	254155	254658	255746	257080	78,28,95	0,0,0	15,12,29	0,1,0	378	149	1	1	1.0,1.0,1.0	1.0,0.825,1.0	0.058
EOBAG006350007005	-	257835	257907	257569	257675	257989	258060	373252168	9,0,0	207226184	0,0,0	221	149	1	1	0.965,1.0,1.0	1.0,1.0,1.0	-0.012
EOBAG000740037992	+	1887965	1888160	1876297	1876807	1890059	1890193	271517891504	4,5,0	204619332217	0,0,1	344	149	1	1	0.997,0.994,1.0	1.0,1.0,0.999	-0.003
EOBAG000740037992	+	1887965	1888160	1876297	1876807	1893714	1893801	153812581309	4,10,1	133112291424	10,3,7	344	149	1	1	0.994,0.982,0.998	0.983,0.994,0.989	0.003
EOBAG000740037992	+	1890059	1890193	1876297	1876807	1893714	1893801	1077651324	4,10,1	712740948	10,3,7	283	149	1	1	0.993,0.972,0.994	0.974,0.992,0.986	0.002
EOBAG000740037992	+	1890059	1890193	1887965	1888160	1893714	1893801	22501177519	0,0,0	142714471740	0,3,0	283	149	1	1	1.0,1.0,1.0	1.0,0.996,1.0	0.001
EOBAG000080112994	+	18689271	18689337	18685383	18685443	18689928	18689967	1,3,1	65,29,149	18,7,7	157126173	215	149	1	1	0.011,0.067,0.005	0.074,0.037,0.027	-0.018
EOBAG000080112994	+	18689271	18689337	18686577	18687684	18689928	18689967	1,2,0	0,0,0	9,3,2	0,0,1	215	149	1	1	1.0,1.0,NA	1.0,1.0,0.581	0.14
EOBAG000080112994	+	18715645	18715729	18715027	18715129	18717915	18717966	146,58,145	0,0,0	267261389	1,0,0	233	149	1	1	1.0,1.0,1.0	0.994,1.0,1.0	0.002
EOBAG006300006894	+	138510	138566	137208	137284	145895	145988	82,214,84	0,0,0	176,196,71	1,0,0	205	149	1	1	1.0,1.0,1.0	0.992,1.0,1.0	0.003
EOBAG006300007991	+	155981	156153	155405	155443	156514	156616	27,13,101	0,0,1	61112127	0,0,0	321	149	1	1	1.0,1.0,0.979	1.0,1.0,1.0	-0.007
EOBAG006300007991	+	157356	157467	156514	156616	158138	158391	28,13,50	1,9,8	63,69,71	11,12,13	260	149	1	1	0.941,0.453,0.782	0.766,0.767,0.758	-0.038
EOBAG000630298991	+	9704470	9704645	9703224	9703306	9708342	9708703	418305142	3,9,8	243234187	0,0,0	324	149	1	1	0.985,0.94,0.891	1.0,1.0,1.0	-0.061
EOBAG000630079894	+	3060411	3060612	3053491	3053514	3060997	3061101	8,0,0	40,19,13	0,0,0	26,46,24	350	149	1	1	0.078,0.0,0.0	0.0,0.0,0.0	0.026
EOBAG000630238994	+	7866980	7867056	7864405	7864534	7869960	7870113	175179163	10,0,2	222188225	9,1,0	225	149	1	1	0.921,1.0,0.982	0.942,0.992,1.0	-0.01
EOBAG000630238994	+	7870961	7871077	7870671	7870855	7871179	7871287	235182399	0,0,0	292399326	0,1,0	265	149	1	1	1.0,1.0,1.0	1.0,0.996,1.0	0.001
EOBAG000630131994	+	5588369	5588459	5587881	5587946	5588539	5588616	164,136,67	1,0,0	71,96,91	0,0,0	239	149	1	1	0.99,1.0,1.0	1.0,1.0,1.0	-0.003
EOBAG000090064991	+	11786938	11787059	11782257	11782932	11802090	11802210	2,2,0	0,0,0	0,0,2	0,2,0	270	149	1	1	1.0,1.0,NA	NA,0.0,1.0	0.5
EOBAG000090064991	+	11860699	11860741	11859714	11859798	11861783	11861891	70,68,64	0,2,2	93,87,52	0,1,0	191	149	1	1	1.0,0.964,0.961	1.0,0.985,1.0	-0.02
EOBAG000090064991	+	11861783	11861891	11860699	11860741	11862143	11862210	80,86,71	0,0,0	116,114,91	1,0,0	257	149	1	1	1.0,1.0,1.0	0.985,1.0,1.0	0.005
EOBAG000630247883	-	8291163	8291298	8290571	8290703	8292887	8292902	19111978936	4,0,3	154517412144	0,0,0	284	149	1	1	0.996,1.0,0.994	1.0,1.0,1.0	-0.003
EOBAG000630217994	+	7547171	7547227	7546343	7546488	7547403	7547529	413037051957	0,2,0	329736754804	0,0,0	205	149	1	1	1.0,0.999,1.0	1.0,1.0,1.0	0
EOBAG000810080893	-	3635179	3635285	3633773	3633889	3637342	3637452	26233184276	0,1,0	86918892265	0,0,0	255	149	1	1	1.0,0.999,1.0	1.0,1.0,1.0	0
EOBAG000630065894	+	2295904	2295991	2295495	2295597	2296073	2296136	294319031178	0,0,3	322039643011	2,2,2	236	149	1	1	1.0,1.0,0.996	0.999,0.999,0.999	0
EOBAG000630205991	+	7187106	7187265	7186613	7186982	7187342	7187423	4,0,4	0,0,1	0,8,11	0,0,0	308	149	1	1	1.0,NA,0.659	NA,1.0,1.0	-0.17
EOBAG000630070991	+	2727088	2727186	2724251	2724347	2727623	2727784	690324525	0,0,0	712701498	7,5,11	247	149	1	1	1.0,1.0,1.0	0.984,0.988,0.965	0.021
EOBAG000630070991	+	2741677	2741778	2739035	2739143	2745275	2745377	1067410798	0,0,2	559637433	0,0,0	250	149	1	1	1.0,1.0,0.996	1.0,1.0,1.0	-0.001
EOBAG000630125991	-	5475034	5475116	5474489	5474906	5475319	5475486	808671580	0,0,0	904767940	1,0,0	231	149	1	1	1.0,1.0,1.0	0.998,1.0,1.0	0.001
EOBAG000630125991	-	5478404	5478573	5477829	5477912	5478946	5479182	19,29,16	315303131	9,7,5	255267404	318	149	1	1	0.027,0.043,0.054	0.016,0.012,0.006	0.03
EOBAG000630036994	+	858322	858424	857479	857554	858517	858649	709364239	3,1,0	338433211	2,0,0	251	149	1	1	0.993,0.995,1.0	0.99,1.0,1.0	-0.001
EOBAG000630087991	-	3769146	3769257	3767844	3767900	3770075	3770186	54,18,22	35,20,27	17,23,23	50,43,45	260	149	0.0116518	0.473744	0.469,0.34,0.318	0.163,0.235,0.227	0.167
EOBAG000630087991	-	3777379	3777434	3774853	3774964	3779009	3779120	108,34,42	0,0,2	64,84,83	0,0,0	204	149	1	1	1.0,1.0,0.939	1.0,1.0,1.0	-0.02
EOBAG000630158991	+	6324843	6324919	6324661	6324723	6326414	6326528	86,72,119	0,0,0	9,14,21	0,0,1	225	149	1	1	1.0,1.0,1.0	1.0,1.0,0.933	0.022
EOBAG000630158991	+	6325089	6325119	6324843	6324919	6326414	6326528	9,0,1	50,54,57	4,0,3	9,8,15	179	149	1	1	0.13,0.0,0.014	0.27,0.0,0.143	-0.09
EOBAG000630158991	+	6327059	6327140	6326884	6326981	6327997	6328117	90,50,71	4,7,3	14,6,19	0,0,0	230	149	0.427635	1	0.936,0.822,0.939	1.0,1.0,1.0	-0.101
EOBAG000630302994	+	9735491	9735682	9734177	9734343	9739104	9739420	49,26,45	0,1,0	29,49,38	0,0,0	340	149	1	1	1.0,0.919,1.0	1.0,1.0,1.0	-0.027
EOBAG000630302994	+	9744433	9744900	9740434	9740535	9746037	9746147	67,60,85	0,0,0	72,92,32	0,1,0	616	149	1	1	1.0,1.0,1.0	1.0,0.957,1.0	0.014
EOBAG000630302994	+	9746037	9746147	9740434	9740535	9746281	9746392	23,7,5	0,0,1	13,16,15	0,0,0	259	149	1	1	1.0,1.0,0.742	1.0,1.0,1.0	-0.086
EOBAG000630302994	+	9746281	9746392	9740434	9740535	9746557	9746650	16,4,10	2,0,0	3,14,9	0,0,0	260	149	1	1	0.821,1.0,1.0	1.0,1.0,1.0	-0.06
EOBAG000630162994	-	6391515	6391578	6391305	6391430	6393067	6393160	40,50,29	0,0,3	45,60,68	0,4,0	212	149	1	1	1.0,1.0,0.872	1.0,0.913,1.0	-0.014
EOBAG000630162994	-	6395480	6395611	6395344	6395403	6395706	6395837	66,35,35	0,0,4	59,99,52	0,0,0	280	149	1	1	1.0,1.0,0.823	1.0,1.0,1.0	-0.059
EOBAG000090074991	-	12455194	12455388	12448260	12453365	12457253	12457350	54,73,35	0,0,0	57,65,39	0,2,1	343	149	1	1	1.0,1.0,1.0	1.0,0.934,0.944	0.041
EOBAG000090074991	-	12455462	12455634	12455194	12455388	12457253	12457350	61,75,24	2,0,0	56,70,49	7,5,3	321	149	0.00625979	0.29273	0.934,1.0,1.0	0.788,0.867,0.883	0.132
EOBAG000090074991	-	12459311	12459764	12459076	12459200	12460322	12460405	197174131	3,2,0	63164112	3,0,3	602	149	1	1	0.942,0.956,1.0	0.839,1.0,0.902	0.052
EOBAG000630274095	-	9136264	9136373	9135642	9135843	9138183	9138398	56,615,12	2,0,0	593392226	0,0,0	258	149	1	1	0.942,1.0,1.0	1.0,1.0,1.0	-0.019
EOBAG000630274095	-	9155791	9155946	9155520	9155689	9163234	9163338	75,733,47	0,0,0	660467273	0,2,0	304	149	1	1	1.0,1.0,1.0	1.0,0.991,1.0	0.003
EOBAG000630274095	-	9155791	9155946	9155520	9155689	9164010	9164412	41,481,32	0,0,0	392295176	0,1,0	304	149	1	1	1.0,1.0,1.0	1.0,0.993,1.0	0.002
EOBAG000630274095	-	9163234	9163338	9155520	9155689	9164010	9164412	24,252,11	0,0,0	91,65,53	0,1,0	253	149	1	1	1.0,1.0,1.0	1.0,0.975,1.0	0.008
EOBAG000630274095	-	9163234	9163338	9155791	9155946	9164010	9164412	57,514,26	0,10,0	359235150	0,0,0	253	149	1	1	1.0,0.968,1.0	1.0,1.0,1.0	-0.011
EOBAG000630198993	-	7071369	7071481	7071176	7071285	7071584	7071803	80,28,44	0,0,0	41,73,42	1,0,0	261	149	1	1	1.0,1.0,1.0	0.959,1.0,1.0	0.014
EOBAG000630198993	-	7077963	7078091	7077704	7077881	7078605	7079379	35,8,9	0,0,0	12,28,39	0,2,1	277	149	1	1	1.0,1.0,1.0	1.0,0.883,0.955	0.054
EOBAG000630207991	-	7295360	7295582	7293324	7293448	7298754	7298921	44,41,18	2,0,0	29,73,36	0,0,0	371	149	1	1	0.898,1.0,1.0	1.0,1.0,1.0	-0.034
EOBAG000630281994	+	9512682	9512804	9512493	9512600	9514537	9514613	75,21,34	0,12,2	74,57,104	0,0,0	271	149	0.187119	1	1.0,0.49,0.903	1.0,1.0,1.0	-0.202
EOBAG000630281994	+	9514537	9514613	9512493	9512600	9514735	9514882	16,19,18	0,1,6	21,22,20	0,0,0	225	149	0.404587	1	1.0,0.926,0.665	1.0,1.0,1.0	-0.136
EOBAG000630281994	+	9516476	9516532	9516296	9516397	9516855	9517001	76,52,34	0,1,11	72,63,61	0,1,2	205	149	0.941223	1	1.0,0.974,0.692	1.0,0.979,0.957	-0.09
EOBAG000630281994	+	9517122	9517179	9516855	9517001	9517426	9517707	44,42,53	0,0,0	61,84,72	1,0,0	206	149	1	1	1.0,1.0,1.0	0.978,1.0,1.0	0.007
EOBAG000630021993	+	598971	599100	598107	598820	599173	599255	144107104	7,0,1	148,78,89	0,0,3	278	149	1	1	0.917,1.0,0.982	1.0,1.0,0.941	-0.014
EOBAG000630290994	+	9606061	9606197	9601097	9603920	9606491	9606568	208,90,84	0,0,0	182348248	0,2,0	285	149	1	1	1.0,1.0,1.0	1.0,0.989,1.0	0.004
EOBAG000630290994	+	9612610	9612811	9609760	9609929	9614098	9614206	310167201	0,0,1	211313204	0,0,0	350	149	1	1	1.0,1.0,0.988	1.0,1.0,1.0	-0.004
EOBAG000630290994	+	9612610	9613838	9609760	9609929	9614098	9614206	342199223	0,0,1	242378261	0,0,0	1377	149	1	1	1.0,1.0,0.96	1.0,1.0,1.0	-0.013
EOBAG000630290994	+	9613764	9613838	9612610	9612811	9614098	9614206	128,96,54	0,0,1	118256211	0,0,0	223	149	1	1	1.0,1.0,0.973	1.0,1.0,1.0	-0.009
EOBAG000630275095	+	9237457	9237566	9235420	9235635	9238001	9238205	17,62,0	0,0,0	770680522	4,25,8	258	149	1	1	1.0,1.0,NA	0.991,0.94,0.974	0.032
EOBAG000630051994	-	1750903	1751002	1749776	1750817	1751096	1751241	24126671221	0,0,1	178533191546	0,0,0	248	149	1	1	1.0,1.0,0.999	1.0,1.0,1.0	0
EOBAG000630114991	+	5353156	5353210	5339542	5339654	5360026	5360140	4,8,2	0,2,5	49,47,40	20,28,17	203	149	0.779847	1	1.0,0.746,0.227	0.643,0.552,0.633	0.048
EOBAG000630114991	+	5353156	5353210	5339542	5339654	5362072	5362206	3,2,2	0,0,0	8,12,8	0,1,2	203	149	1	1	1.0,1.0,1.0	1.0,0.898,0.746	0.119
EOBAG000630114991	+	5360026	5360140	5339542	5339654	5362072	5362206	17,10,30	0,0,0	130,110,68	0,1,2	263	149	1	1	1.0,1.0,1.0	1.0,0.984,0.951	0.022
EOBAG000630114991	+	5360026	5360140	5353156	5353210	5362072	5362206	18,14,29	0,0,2	166,135,99	3,8,0	263	149	1	1	1.0,1.0,0.891	0.969,0.905,1.0	0.006
EOBAG000630018992	-	549409	549580	547975	549280	550465	550636	505502342	20,19,21	330354414	6,13,13	320	149	1	1	0.922,0.925,0.883	0.962,0.927,0.937	-0.032
EOBAG000630018992	-	554517	554620	552530	552701	556895	557045	276250158	0,1,2	158198172	0,0,0	252	149	1	1	1.0,0.993,0.979	1.0,1.0,1.0	-0.009
EOBAG000630110993	-	4940004	4940091	4935296	4935394	4945432	4945518	36,29,38	32,14,32	72,97,89	37,49,39	236	149	0.312421	1	0.415,0.567,0.428	0.551,0.556,0.59	-0.096
EOBAG000630110993	-	4945432	4945518	4940004	4940091	4946867	4946983	87,63,66	0,0,1	154133125	0,0,0	235	149	1	1	1.0,1.0,0.977	1.0,1.0,1.0	-0.008
EOBAG000630110993	-	4950129	4950279	4948012	4948077	4952251	4952404	202,96,223	0,0,0	288306217	0,1,0	299	149	1	1	1.0,1.0,1.0	1.0,0.993,1.0	0.002
EOBAG000630110993	-	4961926	4962040	4954495	4954625	4965387	4965500	157,87,181	0,0,1	174225195	0,0,0	263	149	1	1	1.0,1.0,0.99	1.0,1.0,1.0	-0.003
EOBAG000630110993	-	4965387	4965500	4961926	4962040	4970100	4970238	41,36,70	0,0,1	75,114,86	0,0,0	262	149	1	1	1.0,1.0,0.975	1.0,1.0,1.0	-0.008
EOBAG000630110993	-	4967601	4967667	4965387	4965500	4970100	4970238	97,51,113	0,0,1	103,111,85	0,2,0	215	149	1	1	1.0,1.0,0.987	1.0,0.975,1.0	0.004
EOBAG000630110993	-	5039093	5039204	5036630	5036867	5041984	5042221	241128153	0,0,0	310360318	1,0,0	260	149	1	1	1.0,1.0,1.0	0.994,1.0,1.0	0.002
EOBAG000630110993	-	5041984	5042221	5039093	5039204	5047263	5047389	367217218	10,7,12	484625542	12,15,13	386	149	1	1	0.934,0.923,0.875	0.94,0.941,0.941	-0.03
EOBAG000630019991	+	588306	588741	588064	588226	588943	589083	0,3,0	0,0,0	0,0,0	0,1,0	584	149	1	1	NA,1.0,NA	NA,0.0,NA	1
EOBAG000630137794	+	5658036	5658260	5657516	5657621	5658341	5658476	231815841129	0,0,0	166913281302	1,0,0	373	149	1	1	1.0,1.0,1.0	0.999,1.0,1.0	0
EOBAG000630141991	-	5733054	5733104	5732139	5732371	5733524	5733590	15,4,6	0,0,3	11,3,0	0,0,0	199	149	1	1	1.0,1.0,0.6	1.0,1.0,NA	-0.133
EOBAG000630300991	+	9721300	9721398	9721139	9721228	9721528	9721616	46,6,16	0,0,2	27,46,20	0,0,0	247	149	1	1	1.0,1.0,0.828	1.0,1.0,1.0	-0.057
EOBAG000630144993	-	5793273	5793357	5791302	5791572	5806355	5806750	24,11,38	2,0,2	53,60,44	0,0,0	233	149	1	1	0.885,1.0,0.924	1.0,1.0,1.0	-0.064
EOBAG000630267991	-	8663703	8663730	8661742	8661787	8664742	8665000	7,0,1	12,13,11	3,1,0	17,13,0	176	149	1	1	0.331,0.0,0.071	0.13,0.061,NA	0.039
EOBAG000630267991	-	8665557	8665719	8663772	8665000	8666519	8666617	4,12,12	6,11,15	19,23,8	2,10,4	311	149	0.012247	0.489778	0.242,0.343,0.277	0.82,0.524,0.489	-0.324
EOBAG006500003893	-	34085	34181	32616	32847	35843	36276	0,0,1	0,0,0	0,0,0	1,0,0	245	149	1	1	NA,NA,1.0	0.0,NA,NA	1
EOBAG006500003893	-	37100	37275	35843	36276	37638	37917	0,0,0	0,2,1	1,0,2	1,2,0	324	149	1	1	NA,0.0,0.0	0.315,0.0,1.0	-0.438
EOBAG000630129991	+	5567249	5567360	5567022	5567171	5567731	5567848	125,49,73	0,0,1	88,100,70	0,0,0	260	149	1	1	1.0,1.0,0.977	1.0,1.0,1.0	-0.008
EOBAG000700116994	-	7158306	7158415	7155180	7155340	7161646	7161737	38,11,24	0,0,1	25,29,18	0,0,0	258	149	1	1	1.0,1.0,0.933	1.0,1.0,1.0	-0.022
EOBAG000630026893	+	714801	714925	711927	712064	715003	715059	132,69,13	6,9,0	114,103,94	0,0,0	273	149	0.165093	1	0.923,0.807,1.0	1.0,1.0,1.0	-0.09
EOBAG000630186991	-	6896854	6896935	6896647	6896773	6897017	6897114	7,1,3	0,0,0	0,5,0	0,5,0	230	149	1	1	1.0,1.0,1.0	NA,0.393,NA	0.607
EOBAG000630037991	-	872034	872190	863057	863138	879783	879876	272182116	12,10,0	118130125	0,0,0	305	149	1	1	0.917,0.899,1.0	1.0,1.0,1.0	-0.061
EOBAG000630037991	-	872907	873009	872034	872190	879783	879876	336440191	7,0,0	292252204	0,0,0	251	149	1	1	0.966,1.0,1.0	1.0,1.0,1.0	-0.011
EOBAG000630037991	-	884209	884271	879783	879876	885311	885418	278398170	0,1,3	177148150	1,2,0	211	149	1	1	1.0,0.996,0.976	0.992,0.981,1.0	0
EOBAG000630208991	+	7311429	7311615	7311081	7311153	7314603	7314862	0,3,0	0,0,1	0,3,0	0,0,0	335	149	1	1	NA,1.0,0.0	NA,1.0,NA	-0.5
EOBAG000630090991	-	3981116	3981182	3980570	3980626	3983441	3983493	0,6,0	2,0,1	0,0,0	15,6,0	215	149	1	1	0.0,1.0,0.0	0.0,0.0,NA	0.333
EOBAG000630172991	-	6563508	6563640	6563225	6563420	6567134	6567230	429339286	0,0,0	398456442	0,0,2	281	149	1	1	1.0,1.0,1.0	1.0,1.0,0.992	0.003
EOBAG000630172991	-	6574354	6574456	6574102	6574276	6574553	6574641	46,33,26	0,0,3	68,39,28	0,0,0	251	149	1	1	1.0,1.0,0.837	1.0,1.0,1.0	-0.054
EOBAG000630172991	-	6576473	6576704	6576313	6576383	6578841	6579069	62,47,34	0,0,0	32,70,80	2,1,4	380	149	0.740523	1	1.0,1.0,1.0	0.863,0.965,0.887	0.095
EOBAG000700100994	-	6579983	6580097	6579738	6579821	6580487	6580611	204585290	56,94,50	557388420	67,43,65	263	149	0.470375	1	0.674,0.779,0.767	0.825,0.836,0.785	-0.075
EOBAG000700100994	-	6579983	6580097	6579738	6579821	6580842	6580975	104271152	1,0,0	216148166	0,0,0	263	149	1	1	0.983,1.0,1.0	1.0,1.0,1.0	-0.006
EOBAG000700100994	-	6580487	6580611	6579738	6579821	6580842	6580975	244371227	1,0,0	355250300	0,0,0	273	149	1	1	0.993,1.0,1.0	1.0,1.0,1.0	-0.002
EOBAG000700100994	-	6580487	6580611	6579983	6580097	6580842	6580975	285589319	1,1,2	626443489	2,0,3	273	149	1	1	0.994,0.997,0.989	0.994,1.0,0.989	-0.001
EOBAG000630257991	+	8376458	8376633	8376199	8376369	8376809	8376866	40,22,29	0,0,0	27,28,25	2,0,0	324	149	1	1	1.0,1.0,1.0	0.861,1.0,1.0	0.046
EOBAG000630078991	-	3015587	3015657	3012422	3012551	3016298	3016430	147,111,47	9,0,4	78,89,92	0,1,0	219	149	1	1	0.917,1.0,0.889	1.0,0.984,1.0	-0.059
EOBAG000630078991	-	3029562	3029680	3027914	3028046	3029842	3029931	92,64,49	4,1,2	85,78,64	2,4,4	267	149	1	1	0.928,0.973,0.932	0.96,0.916,0.899	0.019
EOBAG000630078991	-	3032045	3032097	3029842	3029931	3036627	3036717	87,38,18	4,1,0	76,70,72	2,5,1	201	149	1	1	0.942,0.966,1.0	0.966,0.912,0.982	0.016
EOBAG000630256991	-	8366375	8366462	8366182	8366291	8367938	8368100	279432133	3,3,3	214266285	0,3,2	236	149	1	1	0.983,0.989,0.966	1.0,0.982,0.989	-0.011
EOBAG000630256991	-	8366375	8366462	8366182	8366291	8368185	8368370	96,122,20	0,0,0	59,93,103	2,0,2	236	149	1	1	1.0,1.0,1.0	0.949,1.0,0.97	0.027
EOBAG000630256991	-	8366375	8366462	8366182	8366291	8369594	8369688	99,129,20	0,19,2	59,92,103	3,0,0	236	149	0.0961641	1	1.0,0.811,0.863	0.925,1.0,1.0	-0.084
EOBAG000630256991	-	8367938	8368100	8366182	8366291	8368185	8368370	106,252,93	0,0,0	137124185	2,0,2	311	149	1	1	1.0,1.0,1.0	0.97,1.0,0.978	0.017
EOBAG000630256991	-	8367938	8368100	8366375	8366462	8368185	8368370	286559203	0,0,0	292297365	0,3,0	311	149	1	1	1.0,1.0,1.0	1.0,0.979,1.0	0.007
EOBAG000630256991	-	8368185	8368370	8366182	8366291	8369594	8369688	413483173	0,19,2	277342371	3,0,0	334	149	1	1	1.0,0.919,0.975	0.976,1.0,1.0	-0.027
EOBAG000630256991	-	8368185	8368370	8366375	8366462	8369594	8369688	413483173	3,7,0	275345369	0,2,0	334	149	1	1	0.984,0.969,1.0	1.0,0.987,1.0	-0.011
EOBAG000630196991	-	7019641	7019749	7019463	7019557	7021574	7021664	32,25,15	0,0,2	19,17,22	2,0,2	257	149	1	1	1.0,1.0,0.813	0.846,1.0,0.864	0.034
EOBAG000630196991	-	7022665	7022821	7022502	7022577	7023097	7023234	41,24,31	36,37,35	20,31,38	27,35,21	305	149	1	1	0.357,0.241,0.302	0.266,0.302,0.469	-0.046
EOBAG000630196991	-	7022665	7022848	7022502	7022577	7023097	7023234	18,15,21	36,37,35	10,18,22	27,35,21	332	149	1	1	0.183,0.154,0.212	0.143,0.188,0.32	-0.034
EOBAG000630200991	+	7120788	7121169	7115118	7115436	7122002	7123445	352204209	0,0,1	210334221	0,0,0	530	149	1	1	1.0,1.0,0.983	1.0,1.0,1.0	-0.006
EOBAG000630053994	+	1857123	1857264	1834002	1834070	1860464	1860606	12,3,3	2,0,0	1,6,0	0,2,0	290	149	1	1	0.755,1.0,1.0	1.0,0.607,NA	0.115
EOBAG000630053994	+	1858418	1858586	1857123	1857264	1860464	1860606	75,29,5	0,1,0	14,24,20	0,0,0	317	149	1	1	1.0,0.932,1.0	1.0,1.0,1.0	-0.023
EOBAG000630053994	+	1860944	1861037	1860464	1860606	1861223	1861267	84,25,9	0,0,0	27,19,23	3,2,0	242	149	1	1	1.0,1.0,1.0	0.847,0.854,1.0	0.1
EOBAG000630086991	+	3714064	3714145	3713178	3713314	3722343	3722474	5,0,3	8,0,7	5,5,0	6,0,2	230	149	1	1	0.288,NA,0.217	0.351,1.0,0.0	-0.198
EOBAG000630226991	-	7622011	7622127	7621781	7621929	7623394	7623515	85,50,35	2,0,0	78,70,60	0,0,0	265	149	1	1	0.96,1.0,1.0	1.0,1.0,1.0	-0.013
EOBAG000630088991	-	3844238	3844313	3843844	3843928	3845061	3845196	0,0,0	8,7,15	2,0,0	17,19,13	224	149	1	1	0.0,0.0,0.0	0.073,0.0,0.0	-0.024
EOBAG000630199993	-	7083042	7083341	7082339	7082968	7083421	7083555	100,50,70	0,6,0	51,86,70	9,0,0	448	149	1	1	1.0,0.735,1.0	0.653,1.0,1.0	0.027
EOBAG000630165991	+	6491433	6491539	6491034	6491171	6491623	6491709	7,10,9	2,0,0	17,17,5	0,0,0	255	149	1	1	0.672,1.0,1.0	1.0,1.0,1.0	-0.109
EOBAG000630046991	-	1388134	1389551	1380782	1380943	1393668	1393819	2,6,4	8,0,4	0,0,5	0,1,0	1566	149	1	1	0.023,1.0,0.087	NA,0.0,1.0	-0.13
EOBAG000630046991	-	1388134	1389551	1380782	1380943	1426204	1426301	3,6,4	32,18,22	0,0,5	9,11,17	1566	149	1	1	0.009,0.031,0.017	0.0,0.0,0.027	0.01
EOBAG000630046991	-	1393668	1393819	1380782	1380943	1426204	1426301	9,0,4	32,18,22	0,1,0	9,11,17	300	149	0.856543	1	0.123,0.0,0.083	0.0,0.043,0.0	0.054
EOBAG000630180991	-	6833543	6833675	6831101	6831272	6834925	6835073	0,0,0	1,0,0	0,1,0	3,2,1	281	149	1	1	0.0,NA,NA	0.0,0.21,0.0	-0.07
EOBAG006270002005	+	84329	84477	78947	79099	88574	88784	176164174	0,2,5	79,69,45	0,2,0	297	149	1	1	1.0,0.976,0.946	1.0,0.945,1.0	-0.008
EOBAG000090095991	-	13364701	13364779	13348738	13348828	13395616	13395724	15,2,11	0,0,0	4,6,13	5,16,9	227	149	0	0	1.0,1.0,1.0	0.344,0.198,0.487	0.657
EOBAG000090095991	-	13395616	13395724	13348738	13348828	13446962	13448151	6,0,1	0,0,1	5,14,7	0,0,0	257	149	1	1	1.0,NA,0.367	1.0,1.0,1.0	-0.317
EOBAG000090095991	-	13395616	13395724	13364701	13364779	13408340	13408382	6,1,11	1,0,0	0,4,11	0,0,0	257	149	1	1	0.777,1.0,1.0	NA,1.0,1.0	-0.074
EOBAG000090095991	-	13408340	13408382	13395616	13395724	13446962	13448151	0,0,1	9,0,2	0,6,7	0,1,4	191	149	1	1	0.0,NA,0.281	NA,0.824,0.577	-0.56
EOBAG006230002991	-	210882	210941	174046	174124	261552	263676	107,102,43	6,1,0	101152141	2,0,1	208	149	1	1	0.927,0.986,1.0	0.973,1.0,0.99	-0.017
EOBAG000070046994	-	8908816	8908903	8905513	8905571	8909653	8909781	230474223	3,0,2	225170192	0,0,2	236	149	1	1	0.98,1.0,0.986	1.0,1.0,0.984	-0.006
EOBAG000620063991	+	8250697	8250824	8227926	8229887	8257367	8257467	73,51,70	0,0,1	70,91,80	0,2,0	276	149	1	1	1.0,1.0,0.974	1.0,0.961,1.0	0.004
EOBAG000620063991	+	8263023	8263140	8257367	8257467	8263788	8263940	66,81,206	0,0,0	108131135	1,0,0	266	149	1	1	1.0,1.0,1.0	0.984,1.0,1.0	0.005
EOBAG000620033894	-	6119743	6119833	6111350	6114798	6120838	6120919	11,2,2	8,4,8	27,15,6	9,7,6	239	149	0.052855	1	0.462,0.238,0.135	0.652,0.572,0.384	-0.258
EOBAG000620033894	-	6172697	6172778	6171014	6171084	6174730	6174801	10,4,16	2,0,0	13,18,13	1,0,0	230	149	1	1	0.764,1.0,1.0	0.894,1.0,1.0	-0.043
EOBAG000620058991	+	8036465	8036747	8033948	8034342	8041486	8041980	0,2,4	0,2,6	1,0,1	3,0,0	431	149	1	1	NA,0.257,0.187	0.103,NA,1.0	-0.33
EOBAG000620071991	+	8773623	8773760	8769627	8769733	8775095	8775205	27,17,32	0,0,0	28,31,17	1,0,0	286	149	1	1	1.0,1.0,1.0	0.936,1.0,1.0	0.021
EOBAG000620071991	+	8794724	8794874	8793612	8793664	8797256	8797307	1,15,18	0,0,2	19,19,24	0,0,3	299	149	1	1	1.0,1.0,0.818	1.0,1.0,0.799	0.006
EOBAG000620071991	+	8799091	8799145	8797256	8797307	8804441	8804490	0,5,0	1,5,10	4,0,0	6,10,12	203	149	1	1	0.0,0.423,0.0	0.329,0.0,0.0	0.031
EOBAG000620071991	+	8816644	8816673	8810894	8810972	8818014	8821532	0,0,3	3,7,15	9,0,0	12,9,28	178	149	1	1	0.0,0.0,0.143	0.386,0.0,0.0	-0.081
EOBAG006300009894	-	175683	175781	166937	167992	178452	178574	0,1,0	35,54,4	0,0,0	20,30,28	247	149	1	1	0.0,0.011,0.0	0.0,0.0,0.0	0.004
EOBAG000620004991	+	624248	624315	525115	525215	679338	679540	5,7,27	0,0,0	24,32,20	8,24,0	216	149	0.000509681	0.0371154	1.0,1.0,1.0	0.674,0.479,1.0	0.282
EOBAG000620067991	+	8460668	8460713	8459924	8460016	8461433	8462779	0,0,1	6,3,2	0,2,0	2,15,13	194	149	1	1	0.0,0.0,0.277	0.0,0.093,0.0	0.061
EOBAG000620080994	+	9561479	9561605	9542954	9543287	9572630	9572754	7,12,14	0,0,1	26,31,4	0,0,0	275	149	1	1	1.0,1.0,0.884	1.0,1.0,1.0	-0.039
EOBAG000990020991	+	1833407	1833589	1833275	1833330	1833678	1833729	184,104,64	0,0,1	57,66,78	2,1,0	331	149	1	1	1.0,1.0,0.966	0.928,0.967,1.0	0.024
EOBAG000990020991	+	1834914	1834960	1833678	1833729	1835120	1835242	85,50,26	2,0,0	32,32,20	0,0,0	195	149	1	1	0.97,1.0,1.0	1.0,1.0,1.0	-0.01
EOBAG000990020991	+	1842123	1842215	1841723	1841834	1842900	1843077	819391622	5,0,1	258261227	2,3,0	241	149	1	1	0.99,1.0,0.997	0.988,0.982,1.0	0.006
EOBAG000990020991	+	1842123	1842215	1841723	1841834	1844388	1844472	265147186	1,0,3	119,102,77	0,0,0	241	149	1	1	0.994,1.0,0.975	1.0,1.0,1.0	-0.01
EOBAG000990020991	+	1842900	1843077	1842123	1842215	1843158	1843254	838385577	1,0,2	243277257	0,0,3	326	149	1	1	0.997,1.0,0.992	1.0,1.0,0.975	0.005
EOBAG000990020991	+	1843158	1843254	1842123	1842215	1844388	1844472	206127195	0,0,3	73,87,104	1,0,0	245	149	1	1	1.0,1.0,0.975	0.978,1.0,1.0	-0.001
EOBAG000940010991	+	1761157	1761298	1741248	1741351	1771802	1771918	320245232	6,0,0	407474408	0,0,1	290	149	1	1	0.965,1.0,1.0	1.0,1.0,0.995	-0.01
EOBAG000940010991	+	1776044	1776103	1771802	1771918	1779375	1779395	266208209	3,0,0	338468358	0,0,0	208	149	1	1	0.984,1.0,1.0	1.0,1.0,1.0	-0.005
EOBAG000940010991	+	1784325	1784427	1781507	1781576	1785350	1785457	170179172	0,0,1	306483318	0,0,0	251	149	1	1	1.0,1.0,0.99	1.0,1.0,1.0	-0.003
EOBAG000620073993	+	8902534	8902629	8898674	8898780	8905530	8905648	2,0,3	0,1,2	5,1,3	0,0,0	244	149	0.522501	1	1.0,0.0,0.478	1.0,1.0,1.0	-0.507
EOBAG000620073993	+	8905530	8905648	8898674	8898780	8907452	8907560	2,2,6	0,0,0	5,0,0	0,2,0	267	149	1	1	1.0,1.0,1.0	1.0,0.0,NA	0.5
EOBAG000620060992	+	8083736	8083858	8080995	8081175	8086039	8086121	10,45,37	0,0,1	53,50,12	0,0,2	271	149	1	1	1.0,1.0,0.953	1.0,1.0,0.767	0.062
EOBAG000620060992	+	8083736	8083858	8080995	8081175	8089194	8090115	5,18,18	0,0,1	29,18,5	0,0,0	271	149	1	1	1.0,1.0,0.908	1.0,1.0,1.0	-0.031
EOBAG000620060992	+	8086039	8086121	8080995	8081175	8089194	8090115	4,11,6	0,0,1	10,21,8	0,0,0	231	149	1	1	1.0,1.0,0.795	1.0,1.0,1.0	-0.068
EOBAG000620060992	+	8086039	8086121	8083736	8083858	8089194	8090115	10,38,25	1,0,1	36,53,13	2,0,0	231	149	1	1	0.866,1.0,0.942	0.921,1.0,1.0	-0.038
EOBAG006170011005	-	257624	257756	221289	221385	258505	258658	3,6,2	0,0,3	21,27,30	0,2,0	281	149	1	1	1.0,1.0,0.261	1.0,0.877,1.0	-0.205
EOBAG000760046991	-	6579842	6580488	6572294	6577500	6581175	6581340	4,23,12	74173135	33,2,5	93,99,87	795	149	1	1	0.01,0.024,0.016	0.062,0.004,0.011	-0.009
EOBAG006150003991	+	122143	122206	119012	119152	123263	125405	200137103	29,19,32	157142123	15,9,7	212	149	0.0306136	0.984817	0.829,0.835,0.693	0.88,0.917,0.925	-0.122
EOBAG006150005991	+	212687	212895	207422	207557	213552	213705	0,13,2	8,0,0	6,6,0	0,0,0	357	149	1	1	0.0,1.0,1.0	1.0,1.0,NA	-0.333
EOBAG006150005991	+	213552	213705	207422	207557	214806	214910	10,1,2	0,0,1	2,1,0	0,0,0	302	149	1	1	1.0,1.0,0.497	1.0,1.0,NA	-0.168
EOBAG000810176993	-	6197111	6197159	6196588	6196653	6199053	6199436	30,37,28	3,0,0	46,49,34	0,6,0	197	149	1	1	0.883,1.0,1.0	1.0,0.861,1.0	0.007
EOBAG000810176993	-	6200178	6200402	6199053	6199436	6202921	6203689	115,81,58	0,0,0	132,124,87	1,0,1	373	149	1	1	1.0,1.0,1.0	0.981,1.0,0.972	0.016
EOBAG000610042991	+	5839345	5839476	5837752	5837825	5858646	5858722	7,4,24	0,0,2	1,6,2	0,0,0	280	149	1	1	1.0,1.0,0.865	1.0,1.0,1.0	-0.045
EOBAG000610042991	+	5840887	5840981	5839345	5839476	5858646	5858722	5,7,18	1,0,0	7,4,5	0,0,0	243	149	1	1	0.754,1.0,1.0	1.0,1.0,1.0	-0.082
EOBAG000610042991	+	5849734	5849864	5837752	5837825	5858646	5858722	6,12,15	0,0,2	7,10,7	0,0,0	279	149	1	1	1.0,1.0,0.8	1.0,1.0,1.0	-0.067
EOBAG000610042991	+	5849734	5849864	5840887	5840981	5858646	5858722	10,25,56	0,2,5	15,23,16	0,0,0	279	149	0.785942	1	1.0,0.87,0.857	1.0,1.0,1.0	-0.091
EOBAG000610042991	+	5858646	5858722	5849734	5849864	5865189	5865296	14,23,34	0,0,1	17,21,9	0,0,0	225	149	1	1	1.0,1.0,0.957	1.0,1.0,1.0	-0.014
EOBAG000610042991	+	5867823	5867902	5865895	5866020	5870697	5870768	27,20,71	0,0,3	21,15,12	0,0,0	228	149	1	1	1.0,1.0,0.939	1.0,1.0,1.0	-0.02
EOBAG000610006991	+	933580	933741	909577	909940	935470	935585	150130122	2,0,0	75143129	0,0,0	310	149	1	1	0.973,1.0,1.0	1.0,1.0,1.0	-0.009
EOBAG000610006991	+	941750	941914	938078	938218	944835	945010	163,63,139	0,0,1	74,156,81	0,0,4	313	149	1	1	1.0,1.0,0.985	1.0,1.0,0.906	0.026
EOBAG000610006991	+	957889	958103	956387	956458	960764	960944	66,55,117	0,0,0	40113100	0,1,0	363	149	1	1	1.0,1.0,1.0	1.0,0.979,1.0	0.007
EOBAG000610006991	+	962536	962704	961877	961979	965541	965703	169,51,87	0,0,0	78,83,71	0,2,0	317	149	1	1	1.0,1.0,1.0	1.0,0.951,1.0	0.016
EOBAG000610006991	+	965541	965703	962536	962704	966851	966945	131,55,99	0,0,1	71,71,80	0,0,0	311	149	1	1	1.0,1.0,0.979	1.0,1.0,1.0	-0.007
EOBAG000680022991	+	1829865	1829983	1824230	1824308	1834179	1834309	12,33,28	0,0,2	25,23,13	0,0,0	267	149	1	1	1.0,1.0,0.887	1.0,1.0,1.0	-0.038
EOBAG000610020991	+	2936998	2937094	2934962	2935060	2939681	2939849	36,35,93	2,0,2	165149105	0,2,0	245	149	1	1	0.916,1.0,0.966	1.0,0.978,1.0	-0.032
EOBAG000610029991	-	4121308	4121458	4118272	4118338	4123754	4125290	11,23,49	0,0,5	63,74,54	0,4,0	299	149	1	1	1.0,1.0,0.83	1.0,0.902,1.0	-0.024
EOBAG000610047992	+	6440371	6440437	6438565	6438690	6443292	6444123	9,7,14	0,0,0	10,12,5	1,0,0	215	149	1	1	1.0,1.0,1.0	0.874,1.0,1.0	0.042
EOBAG000610047992	+	6449351	6449444	6443292	6444123	6457391	6457502	15,7,4	0,0,0	11,14,11	3,0,0	242	149	1	1	1.0,1.0,1.0	0.693,1.0,1.0	0.102
EOBAG000610047992	+	6449351	6449444	6443292	6444123	6457714	6457946	7,2,0	0,0,0	3,3,4	0,0,1	242	149	1	1	1.0,1.0,NA	1.0,1.0,0.711	0.096
EOBAG000610047992	+	6457391	6457502	6443292	6444123	6457714	6457946	4,2,7	0,0,0	17,9,9	0,0,1	260	149	1	1	1.0,1.0,1.0	1.0,1.0,0.838	0.054
EOBAG000610047992	+	6457391	6457502	6449351	6449444	6457714	6457946	14,7,11	2,0,0	23,20,19	0,0,2	260	149	1	1	0.8,1.0,1.0	1.0,1.0,0.845	-0.015
EOBAG000610041991	+	5727772	5727796	5704308	5704408	5728931	5729214	5,0,4	29,5,12	8,9,4	48,51,59	173	149	1	1	0.129,0.0,0.223	0.126,0.132,0.055	0.013
EOBAG000610041991	+	5732600	5732819	5730659	5730804	5741057	5741305	46,91,170	0,0,1	90,78,78	0,4,0	368	149	1	1	1.0,1.0,0.986	1.0,0.888,1.0	0.033
EOBAG000610041991	+	5761247	5761345	5756575	5756717	5762198	5762294	97,44,106	0,2,0	87,83,68	3,2,7	247	149	1	1	1.0,0.93,1.0	0.946,0.962,0.854	0.056
EOBAG000610044994	-	6060899	6061052	6036373	6036485	6066909	6067042	9,0,0	5,0,0	4,5,4	0,1,0	302	149	1	1	0.47,NA,NA	1.0,0.712,1.0	-0.434
EOBAG000610001994	+	212819	212958	205596	205744	225384	225645	433949026701	0,0,0	557872805793	1,0,0	288	149	1	1	1.0,1.0,1.0	1.0,1.0,1.0	0
EOBAG000610001994	+	225384	225645	212819	212958	230299	230540	7385685110859	10,13,26	811998697440	0,19,6	410	149	1	1	0.996,0.995,0.993	1.0,0.995,0.998	-0.003
EOBAG000610026992	-	4001915	4001991	3998931	4001142	4004836	4005009	65,59,74	0,1,4	109,51,56	1,0,0	225	149	1	1	1.0,0.975,0.925	0.986,1.0,1.0	-0.029
EOBAG000610026992	-	4015373	4015496	4014563	4014868	4015795	4015919	55,51,73	0,0,1	84,84,76	0,0,0	272	149	1	1	1.0,1.0,0.976	1.0,1.0,1.0	-0.008
EOBAG000610026992	-	4015795	4015919	4015373	4015496	4017757	4017851	29,29,51	0,0,0	70,84,61	0,0,1	273	149	1	1	1.0,1.0,1.0	1.0,1.0,0.971	0.01
EOBAG000610043992	+	5952686	5952818	5931417	5934146	5957877	5957992	137118111	1,0,0	85122154	0,0,0	281	149	1	1	0.986,1.0,1.0	1.0,1.0,1.0	-0.005
EOBAG000610002994	+	403492	403630	402405	402472	405275	405301	20,2,1	2,0,2	14,32,13	0,2,0	287	149	0.691633	1	0.838,1.0,0.206	1.0,0.893,1.0	-0.283
EOBAG007370001095	-	16135	16329	12686	12788	16482	16504	0,0,0	1,0,0	0,0,1	5,4,1	343	149	1	1	0.0,NA,NA	0.0,0.0,0.303	-0.101
EOBAG000630105893	+	4741343	4741396	4739926	4740090	4742287	4742391	342356276	0,0,2	168108175	0,0,0	202	149	1	1	1.0,1.0,0.99	1.0,1.0,1.0	-0.003
EOBAG000630105893	+	4802205	4802307	4801172	4801344	4805709	4805847	1729387624	6,0,0	11311218719	0,0,0	251	149	1	1	0.994,1.0,1.0	1.0,1.0,1.0	-0.002
EOBAG000630105893	+	4806982	4807060	4805709	4805847	4809638	4809746	774210366	2,0,0	733814611	0,0,0	227	149	1	1	0.996,1.0,1.0	1.0,1.0,1.0	-0.001
EOBAG000630105893	+	4825019	4825136	4820079	4820185	4828962	4829097	787245232	0,0,0	649696439	0,4,3	266	149	1	1	1.0,1.0,1.0	1.0,0.99,0.988	0.007
EOBAG000630105893	+	4826938	4827103	4825019	4825136	4828962	4829097	1650533729	6,2,1	152814341009	2,0,0	314	149	1	1	0.992,0.992,0.997	0.997,1.0,1.0	-0.005
EOBAG000630105893	+	4832634	4832748	4830592	4830745	4833249	4833342	3052661987	0,0,0	15881560940	1,0,1	263	149	1	1	1.0,1.0,1.0	0.999,1.0,0.998	0.001
EOBAG000630105893	+	4833249	4833342	4830592	4830745	4836229	4836316	399220302	0,0,0	583522372	0,0,1	242	149	1	1	1.0,1.0,1.0	1.0,1.0,0.996	0.001
EOBAG000610004991	-	571110	571284	560958	570974	571518	571594	0,0,1	4,18,16	0,0,0	1,12,5	323	149	1	1	0.0,0.0,0.028	0.0,0.0,0.0	0.009
EOBAG000610004991	-	578861	579035	577480	577648	580781	580886	25,15,59	0,0,0	20,20,24	2,0,0	323	149	1	1	1.0,1.0,1.0	0.822,1.0,1.0	0.059
EOBAG000610032991	+	4482616	4482774	4481354	4481498	4489184	4493312	201216941182	0,0,4	122510761111	0,0,3	307	149	1	1	1.0,1.0,0.993	1.0,1.0,0.994	0
EOBAG000610032991	+	4485535	4485722	4482616	4482774	4489184	4493312	406830462376	29,32,0	248522682514	16,24,8	336	149	1	1	0.984,0.977,1.0	0.986,0.977,0.993	0.002
EOBAG000610018994	+	2863016	2863105	2844495	2844616	2864163	2864252	659444401	0,0,0	448565581	0,3,3	238	149	1	1	1.0,1.0,1.0	1.0,0.992,0.992	0.005
EOBAG000610028991	+	4036102	4036211	4034269	4035179	4038519	4038778	2,20,9	0,0,0	19,15,15	3,0,6	258	149	0.0386845	1	1.0,1.0,1.0	0.785,1.0,0.591	0.208
EOBAG006070002993	+	259175	259360	258241	258314	262692	262845	1,0,5	1,0,0	0,1,0	0,0,0	334	149	1	1	0.308,NA,1.0	NA,1.0,NA	-0.346
EOBAG000640119991	+	9500627	9500696	9497947	9498076	9501934	9502155	17,26,21	0,0,0	17,15,28	1,0,0	218	149	1	1	1.0,1.0,1.0	0.921,1.0,1.0	0.026
EOBAG000640119991	+	9501934	9502155	9500627	9500696	9503364	9503400	55,28,42	0,0,0	29,19,31	2,2,0	370	149	1	1	1.0,1.0,1.0	0.854,0.793,1.0	0.118
EOBAG006050013884	-	170076	170145	169650	169769	171518	171693	12,11,6	27,5,6	3,8,7	5,2,0	218	149	0.112501	1	0.233,0.601,0.406	0.291,0.732,1.0	-0.261
EOBAG006050016684	+	200686	200748	200501	200566	200932	201041	110,74,64	0,1,0	112,60,102	0,12,0	211	149	1	1	1.0,0.981,1.0	1.0,0.779,1.0	0.067
EOBAG006050016684	+	203133	203277	202703	202824	203436	203556	262243186	0,6,5	262181198	4,0,1	293	149	1	1	1.0,0.954,0.95	0.971,1.0,0.99	-0.019
EOBAG000600121991	+	8171680	8171820	8169127	8169293	8172330	8172483	5,4,6	18,17,21	0,3,3	15,30,12	289	149	0.461944	1	0.125,0.108,0.128	0.0,0.049,0.114	0.066
EOBAG000600121991	+	8181430	8181622	8180931	8181057	8181869	8182187	59,81,49	0,0,0	74,119,83	1,0,0	341	149	1	1	1.0,1.0,1.0	0.97,1.0,1.0	0.01
EOBAG000600178994	-	10242475	10242549	10242065	10242270	10242663	10242752	24,17,17	0,0,0	23,39,19	0,3,0	223	149	1	1	1.0,1.0,1.0	1.0,0.897,1.0	0.034
EOBAG000600178994	-	10243147	10243315	10242663	10242752	10243399	10243544	44,40,28	1,2,1	36,52,46	4,1,2	317	149	1	1	0.954,0.904,0.929	0.809,0.961,0.915	0.034
EOBAG000600178994	-	10244218	10244335	10243775	10243989	10244786	10245008	36,14,40	0,0,1	43,51,21	0,0,0	266	149	1	1	1.0,1.0,0.957	1.0,1.0,1.0	-0.014
EOBAG000600171991	-	10074218	10074335	10073788	10073882	10078136	10078277	33,1,16	0,0,2	20,10,17	4,0,1	266	149	0.599701	1	1.0,1.0,0.818	0.737,1.0,0.905	0.059
EOBAG000600171991	-	10074218	10074534	10073788	10073882	10078136	10078277	16,0,7	0,0,2	14,3,8	4,0,1	465	149	1	1	1.0,NA,0.529	0.529,1.0,0.719	0.015
EOBAG000600171991	-	10079764	10079936	10078663	10078835	10080391	10080477	79,20,27	32,5,16	58,84,95	28,51,23	321	149	1	1	0.534,0.65,0.439	0.49,0.433,0.657	0.014
EOBAG000600171991	-	10082371	10082452	10082154	10082287	10083111	10083521	75,28,13	11,4,4	86,98,53	0,11,3	230	149	0.145529	1	0.815,0.819,0.678	1.0,0.852,0.92	-0.153
EOBAG000600171991	-	10082688	10082787	10082371	10082452	10083111	10083521	0,0,0	48,15,13	14,7,4	56,49,20	248	149	0.0461443	1	0.0,0.0,0.0	0.131,0.079,0.107	-0.106
EOBAG000600148991	-	9755794	9755902	9754677	9754782	9756025	9756168	27,10,19	0,2,7	18,30,11	2,5,3	257	149	1	1	1.0,0.744,0.611	0.839,0.777,0.68	0.02
EOBAG000600019991	+	943787	943931	910832	912880	944661	944781	1286713298	3,0,0	96214651003	0,0,0	293	149	1	1	0.995,1.0,1.0	1.0,1.0,1.0	-0.002
EOBAG000600019991	+	950509	950635	945080	945319	955158	961017	1117894183	6,8,10	125116641159	1,8,0	275	149	1	1	0.99,0.984,0.908	0.999,0.991,1.0	-0.036
EOBAG000600044991	+	2169878	2170050	2169124	2169198	2170673	2170735	95124114	2,0,0	110,108,83	0,0,0	321	149	1	1	0.957,1.0,1.0	1.0,1.0,1.0	-0.014
EOBAG000600052991	+	2534801	2534870	2532948	2533783	2536361	2536452	0,0,0	0,0,1	2,0,4	0,0,0	218	149	1	1	NA,NA,0.0	1.0,NA,1.0	-1
EOBAG000700090892	-	5932608	5932679	5932333	5932474	5937523	5937618	14642010987	0,0,1	104310381282	0,0,0	220	149	1	1	1.0,1.0,0.999	1.0,1.0,1.0	0
EOBAG000600098991	+	5973950	5974078	5973427	5973647	5976933	5977069	57,81,101	4,0,0	92,65,60	3,0,0	277	149	1	1	0.885,1.0,1.0	0.943,1.0,1.0	-0.019
EOBAG000600101994	-	6053168	6053195	6051961	6052107	6054270	6054466	0,0,0	1,0,0	0,4,0	4,4,0	176	149	1	1	0.0,NA,NA	0.0,0.458,NA	-0.229
EOBAG000600136994	+	9161245	9161363	9159481	9159553	9161590	9161689	0,3,0	14,1,5	0,0,2	2,7,17	267	149	1	1	0.0,0.626,0.0	0.0,0.0,0.062	0.188
EOBAG000600136994	+	9162402	9162513	9161590	9161689	9163657	9163748	1,0,2	0,0,1	6,3,5	0,1,5	260	149	1	1	1.0,NA,0.534	1.0,0.632,0.364	0.102
EOBAG000080051991	-	4952397	4952548	4951736	4951792	4955890	4956010	2,7,2	0,0,0	9,7,3	6,0,4	300	149	0.00243041	0.137351	1.0,1.0,1.0	0.427,1.0,0.271	0.434
EOBAG000080051991	-	4972556	4972617	4969850	4969952	4975653	4975723	423,567,71	0,5,1	454353253	0,1,16	210	149	1	1	1.0,0.988,0.981	1.0,0.996,0.918	0.018
EOBAG000080051991	-	4975653	4975723	4969850	4969952	4984126	4984695	155,236,18	0,0,0	119,93,118	3,2,0	219	149	1	1	1.0,1.0,1.0	0.964,0.969,1.0	0.022
EOBAG000600172994	+	10159970	10160001	10159853	10159879	10161294	10161392	0,1,3	0,0,0	0,2,0	0,1,0	180	149	1	1	NA,1.0,1.0	NA,0.623,NA	0.377
EOBAG000600139991	-	9365634	9365766	9364616	9364698	9372547	9372633	167,74,27	1,0,0	76,99,71	0,0,0	281	149	1	1	0.989,1.0,1.0	1.0,1.0,1.0	-0.004
EOBAG000600139991	-	9435735	9435786	9372547	9372633	9437223	9437313	109,47,24	3,1,0	67,53,48	0,0,0	200	149	1	1	0.964,0.972,1.0	1.0,1.0,1.0	-0.021
EOBAG000600139991	-	9438429	9438551	9437223	9437313	9442012	9442083	193,98,67	2,1,0	100,117,65	0,0,0	271	149	1	1	0.982,0.982,1.0	1.0,1.0,1.0	-0.012
EOBAG000600067991	-	3446385	3446666	3444542	3444745	3448829	3448896	1023722962	0,2,2	277334339	0,0,0	430	149	1	1	1.0,0.992,0.994	1.0,1.0,1.0	-0.005
EOBAG000600087991	+	4753735	4753873	4752893	4752998	4754917	4754987	6,9,10	2,0,0	16,6,18	1,0,0	287	149	1	1	0.609,1.0,1.0	0.893,1.0,1.0	-0.095
EOBAG000600092991	-	5917463	5917656	5915437	5915500	5921086	5921219	25,60,18	0,0,0	39,20,34	1,0,0	342	149	1	1	1.0,1.0,1.0	0.944,1.0,1.0	0.019
EOBAG000600177894	-	10234825	10234975	10234473	10234617	10235106	10235255	6,1,11	0,0,5	8,5,4	0,0,0	299	149	0.538295	1	1.0,1.0,0.523	1.0,1.0,1.0	-0.159
EOBAG000600132991	+	9045336	9045418	9044588	9044770	9045658	9045759	34,23,16	0,0,2	29,51,40	0,0,0	231	149	1	1	1.0,1.0,0.838	1.0,1.0,1.0	-0.054
EOBAG000600132991	+	9052247	9052348	9051733	9051838	9052482	9052551	57,30,26	0,0,2	48,50,39	0,0,0	250	149	1	1	1.0,1.0,0.886	1.0,1.0,1.0	-0.038
EOBAG000600108994	+	6272632	6272757	6270368	6270473	6275925	6277659	15512593872	1,0,0	180818702152	1,0,0	274	149	1	1	0.999,1.0,1.0	0.999,1.0,1.0	0
EOBAG000600130992	-	8977452	8977528	8977097	8977184	8977625	8977689	215,256,73	3,0,0	168308304	0,0,0	225	149	1	1	0.979,1.0,1.0	1.0,1.0,1.0	-0.007
EOBAG000600130992	-	8977452	8977528	8977097	8977216	8977625	8977689	459450135	0,4,0	403621577	3,12,2	225	149	1	1	1.0,0.987,1.0	0.989,0.972,0.995	0.01
EOBAG000600130992	-	8978278	8978330	8977625	8977689	8978635	8978840	514484149	0,2,0	448677716	0,0,5	201	149	1	1	1.0,0.994,1.0	1.0,1.0,0.991	0.001
EOBAG000600130992	-	8978635	8978840	8977625	8977689	8979114	8979437	707,515,72	0,0,0	498590582	0,0,2	354	149	1	1	1.0,1.0,1.0	1.0,1.0,0.992	0.003
EOBAG000650040794	+	1993316	1993394	1992257	1992370	2001784	2001891	0,7,4	2,0,0	10,8,0	0,0,0	227	149	1	1	0.0,1.0,1.0	1.0,1.0,NA	-0.333
EOBAG000650040794	+	1993316	1993394	1992257	1992370	2012034	2012175	0,3,1	0,0,0	6,5,0	0,0,1	227	149	1	1	NA,1.0,1.0	1.0,1.0,0.0	0.333
EOBAG000650040794	+	2009831	2009895	2008005	2008098	2012034	2012175	0,0,1	0,1,10	0,0,0	0,5,3	213	149	1	1	NA,0.0,0.065	NA,0.0,0.0	0.033
EOBAG000650040794	+	2012034	2012175	2008005	2008098	2024933	2024971	0,1,13	0,0,0	2,7,4	0,2,0	290	149	1	1	NA,1.0,1.0	1.0,0.643,1.0	0.119
EOBAG000650040794	+	2015736	2015927	2012034	2012175	2024933	2024971	2,6,7	0,0,3	4,4,6	2,2,1	340	149	0.0787212	1	1.0,1.0,0.506	0.467,0.467,0.724	0.283
EOBAG000650040794	+	2030025	2030234	2028485	2028575	2034516	2034654	6,7,17	0,0,1	16,18,5	0,0,3	358	149	1	1	1.0,1.0,0.876	1.0,1.0,0.41	0.155
EOBAG000650040794	+	2039190	2039422	2038116	2038254	2040121	2040288	0,0,1	5,0,4	0,3,0	10,6,4	381	149	1	1	0.0,NA,0.089	0.0,0.164,0.0	-0.01
EOBAG000600137993	-	9230053	9230116	9229736	9229967	9231152	9231445	0,0,0	56,24,30	0,7,7	47,79,32	212	149	1	1	0.0,0.0,0.0	0.0,0.059,0.133	-0.064
EOBAG000600137993	-	9232515	9232638	9232253	9232369	9295120	9296474	75,41,50	0,0,0	91,148,65	8,4,4	272	149	0.460823	1	1.0,1.0,1.0	0.862,0.953,0.899	0.095
EOBAG000600062991	+	3337416	3337473	3334768	3334931	3338874	3339029	0,2,9	2,0,0	0,0,2	2,7,3	206	149	0.000288105	0.0224308	0.0,1.0,1.0	0.0,0.0,0.325	0.558
EOBAG000600120894	-	8109803	8110046	8095579	8095766	8131820	8131941	4,2,1	0,0,0	7,14,3	0,1,0	392	149	1	1	1.0,1.0,1.0	1.0,0.842,1.0	0.053
EOBAG000600046894	+	2197092	2197171	2194366	2194485	2198406	2198541	485428649	0,0,0	513513376	0,0,2	228	149	1	1	1.0,1.0,1.0	1.0,1.0,0.992	0.003
EOBAG000600082991	+	4218884	4219010	4209762	4209833	4268854	4268960	0,6,4	0,0,1	10,6,7	1,0,0	275	149	1	1	NA,1.0,0.684	0.844,1.0,1.0	-0.106
EOBAG000600082991	+	4384158	4384239	4347728	4347827	4426406	4426569	14,4,21	0,0,0	31,41,14	0,2,0	230	149	1	1	1.0,1.0,1.0	1.0,0.93,1.0	0.023
EOBAG000600082991	+	4430000	4431355	4429663	4429777	4431443	4431666	76,46,176	0,0,0	247359270	0,0,2	1504	149	1	1	1.0,1.0,1.0	1.0,1.0,0.93	0.023
EOBAG000060027994	+	6623625	6623719	6622189	6622362	6625734	6625815	44,62,37	0,0,1	59,48,96	0,0,0	243	149	1	1	1.0,1.0,0.958	1.0,1.0,1.0	-0.014
EOBAG000060027994	+	6636065	6636177	6634312	6634383	6638956	6639009	67,103,61	0,0,3	168,76,101	7,0,5	261	149	1	1	1.0,1.0,0.921	0.932,1.0,0.92	0.023
EOBAG000060113991	+	18245046	18245197	18242230	18242303	18247958	18248071	160118152	0,0,0	75,71,124	0,0,1	300	149	1	1	1.0,1.0,1.0	1.0,1.0,0.984	0.005
EOBAG000060113991	+	18252668	18252833	18249196	18249355	18254909	18255106	91109110	0,2,0	123,101,61	0,0,0	314	149	1	1	1.0,0.963,1.0	1.0,1.0,1.0	-0.012
EOBAG000060093991	+	15933121	15933244	15932661	15932774	15935828	15935940	26,10,83	0,0,1	48,29,22	0,0,0	272	149	1	1	1.0,1.0,0.978	1.0,1.0,1.0	-0.007
EOBAG000060088994	+	15241678	15241723	15240102	15240621	15241812	15241852	36,18,34	28,8,16	16,18,18	9,17,24	194	149	0.364429	1	0.497,0.633,0.62	0.577,0.448,0.365	0.12
EOBAG000060088994	+	15252411	15252480	15251982	15252113	15259198	15259308	21,16,16	10,18,14	28,19,4	19,16,19	218	149	0.558303	1	0.589,0.378,0.439	0.502,0.448,0.126	0.11
EOBAG000060088994	+	15266412	15266520	15259198	15259308	15275525	15275619	27,54,57	13,16,39	55,54,51	33,28,9	257	149	1	1	0.546,0.662,0.459	0.491,0.528,0.767	-0.04
EOBAG000060088994	+	15285856	15285883	15277128	15277285	15287831	15287886	36,42,73	12,0,1	38,49,36	0,0,11	176	149	1	1	0.717,1.0,0.984	1.0,1.0,0.735	-0.011
EOBAG000060136095	-	27053160	27053380	27050139	27051432	27055552	27055684	152321641037	0,0,0	1011356462	1,3,1	369	149	1	1	1.0,1.0,1.0	0.998,0.98,0.995	0.009
EOBAG000060136095	-	27054157	27054245	27053160	27053380	27055552	27055684	255520661408	1,0,0	1553826845	6,0,0	237	149	1	1	0.999,1.0,1.0	0.994,1.0,1.0	0.002
EOBAG000060028991	-	6649041	6649133	6648584	6648695	6649622	6649756	149217951391	1,3,3	160812531741	5,1,4	241	149	1	1	0.999,0.997,0.997	0.995,0.999,0.996	0.001
EOBAG000060028991	-	6656093	6656294	6655781	6655979	6659310	6659412	269931341900	0,0,0	299727143419	0,0,2	350	149	1	1	1.0,1.0,1.0	1.0,1.0,0.999	0
EOBAG000060028991	-	6656093	6656294	6655781	6655979	6661930	6662099	198720281236	0,0,0	199117892205	0,0,1	350	149	1	1	1.0,1.0,1.0	1.0,1.0,0.999	0
EOBAG000060028991	-	6659310	6659412	6655781	6655979	6661930	6662099	8091137997	0,0,0	9409411181	0,0,1	251	149	1	1	1.0,1.0,1.0	1.0,1.0,0.999	0
EOBAG000060028991	-	6659310	6659412	6656093	6656294	6661930	6662099	154422761684	25,33,23	197119042402	25,41,12	251	149	1	1	0.973,0.976,0.978	0.979,0.965,0.992	-0.003
EOBAG000060078991	+	13945768	13945921	13942042	13942218	13949424	13949903	5621002647	12,59,51	507474420	56,14,25	302	149	1	1	0.959,0.893,0.862	0.817,0.944,0.892	0.02
EOBAG000060126991	-	26377753	26377825	26374551	26374669	26379168	26379238	26,10,44	0,0,1	42,19,20	0,0,1	221	149	1	1	1.0,1.0,0.967	1.0,1.0,0.931	0.012
EOBAG000060126991	-	26380401	26380453	26380229	26380293	26382149	26382278	17,13,31	0,0,1	30,21,27	0,0,0	201	149	1	1	1.0,1.0,0.958	1.0,1.0,1.0	-0.014
EOBAG000060126991	-	26417440	26417521	26409087	26409210	26422308	26422420	21,14,19	0,0,2	45,31,19	0,0,0	230	149	1	1	1.0,1.0,0.86	1.0,1.0,1.0	-0.047
EOBAG000090160991	+	17703439	17703572	17703179	17703322	17706176	17706373	51,100,98	0,0,1	275238225	0,0,0	282	149	1	1	1.0,1.0,0.981	1.0,1.0,1.0	-0.006
EOBAG000090160991	+	17734152	17734225	17730505	17730711	17739578	17739734	74114193	8,11,17	220245184	0,0,8	222	149	0.00258129	0.144208	0.861,0.874,0.884	1.0,1.0,0.939	-0.107
EOBAG000090160991	+	17739578	17739734	17734152	17734225	17745752	17745823	128165270	0,0,0	305311248	1,1,3	305	149	1	1	1.0,1.0,1.0	0.993,0.993,0.976	0.013
EOBAG000060023991	+	6406973	6407089	6402726	6402852	6410539	6410655	27,20,15	0,0,0	26,29,33	3,3,1	265	149	0.586673	1	1.0,1.0,1.0	0.83,0.845,0.949	0.125
EOBAG000060023991	+	6410539	6410655	6402726	6402852	6415148	6415229	2,14,19	1,0,0	15,18,13	0,0,0	265	149	1	1	0.529,1.0,1.0	1.0,1.0,1.0	-0.157
EOBAG000060025894	+	6596071	6596582	6572038	6572776	6599213	6599482	337119290	0,0,0	168435336	0,1,0	660	149	1	1	1.0,1.0,1.0	1.0,0.99,1.0	0.003
EOBAG000060101991	+	17353224	17353345	17349509	17349773	17354098	17354232	15,7,2	0,9,6	10,8,16	11,7,0	270	149	0.853134	1	1.0,0.3,0.155	0.334,0.387,1.0	-0.089
EOBAG000060101991	+	17360743	17360903	17357348	17357479	17365779	17365967	110,83,92	0,0,0	69,67,73	0,1,0	309	149	1	1	1.0,1.0,1.0	1.0,0.97,1.0	0.01
EOBAG000060101991	+	17385341	17385386	17381705	17381811	17386765	17386929	8,26,12	31,14,20	21,11,21	21,26,12	194	149	0.853943	1	0.165,0.588,0.315	0.434,0.245,0.573	-0.061
EOBAG000060101991	+	17387472	17387580	17386765	17386929	17388333	17388410	46,58,64	2,0,2	82,49,72	0,0,0	257	149	1	1	0.93,1.0,0.949	1.0,1.0,1.0	-0.04
EOBAG000060101991	+	17393956	17394156	17391007	17391191	17395096	17395291	67101170	0,0,5	164130109	4,0,0	349	149	1	1	1.0,1.0,0.936	0.946,1.0,1.0	-0.003
EOBAG000060046991	+	8720332	8720392	8710815	8710983	8722951	8723051	111,87,136	0,1,0	131110132	0,0,0	209	149	1	1	1.0,0.984,1.0	1.0,1.0,1.0	-0.005
EOBAG000060046991	+	8757247	8757361	8754104	8754234	8764509	8769308	172106125	0,2,20	168118105	0,6,3	263	149	1	1	1.0,0.968,0.78	1.0,0.918,0.952	-0.041
EOBAG000060046991	+	8759385	8759607	8757247	8757361	8764509	8769308	5,0,1	130,71,74	6,0,0	109,77,61	371	149	1	1	0.015,0.0,0.005	0.022,0.0,0.0	-0.001
EOBAG000060097992	+	16956165	16956201	16954391	16954534	16956749	16956947	29,37,25	0,2,1	79,77,36	0,0,0	185	149	1	1	1.0,0.937,0.953	1.0,1.0,1.0	-0.037
EOBAG000060045991	+	8663721	8663816	8659785	8661424	8664278	8664466	502528495	1,0,0	381524437	0,0,0	244	149	1	1	0.997,1.0,1.0	1.0,1.0,1.0	-0.001
EOBAG000060045991	+	8668721	8668855	8667533	8667601	8675360	8675444	448477463	5,1,3	494414391	6,2,3	283	149	1	1	0.979,0.996,0.988	0.977,0.991,0.986	0.003
EOBAG000060013994	+	5309627	5309734	5305708	5305876	5313110	5313195	21,46,24	0,4,0	92,59,82	1,1,0	256	149	1	1	1.0,0.87,1.0	0.982,0.972,1.0	-0.028
EOBAG000060013994	+	5314816	5314900	5313110	5313195	5315018	5315212	6,39,10	2,2,5	94,35,60	0,0,0	233	149	0.027824	0.917267	0.657,0.926,0.561	1.0,1.0,1.0	-0.285
EOBAG000060013994	+	5315018	5315212	5313110	5313195	5318926	5319116	38,34,31	0,0,1	51,35,38	0,1,0	343	149	1	1	1.0,1.0,0.931	1.0,0.938,1.0	-0.002
EOBAG000060068991	-	13204346	13204525	13203973	13204135	13207848	13207979	29,31,166	0,0,2	87,121,75	0,0,0	328	149	1	1	1.0,1.0,0.974	1.0,1.0,1.0	-0.009
EOBAG000060102991	+	17462244	17462355	17460371	17460540	17462613	17462799	14,7,5	0,0,0	7,0,7	1,1,0	260	149	1	1	1.0,1.0,1.0	0.8,0.0,1.0	0.4
EOBAG000060024992	-	6518426	6518659	6517077	6517155	6526981	6527104	111116103	0,1,0	91,107,88	4,0,0	382	149	1	1	1.0,0.978,1.0	0.899,1.0,1.0	0.026
EOBAG000060081992	+	14119880	14119935	14112140	14114065	14137284	14137355	0,0,0	9,4,8	0,0,2	8,12,5	204	149	1	1	0.0,0.0,0.0	0.0,0.0,0.226	-0.075
EOBAG000060081992	+	14181039	14181144	14168058	14168167	14183202	14183305	41,22,9	0,0,1	36,29,20	0,0,3	254	149	1	1	1.0,1.0,0.841	1.0,1.0,0.796	0.015
EOBAG000060140694	-	27237556	27237776	27235299	27235579	27239214	27239302	120,893,93	0,0,0	216811341050	2,0,0	369	149	1	1	1.0,1.0,1.0	0.998,1.0,1.0	0.001
EOBAG000060140694	-	27239214	27239302	27235299	27235579	27241480	27241612	81,512,72	0,0,0	1143506524	0,4,0	237	149	1	1	1.0,1.0,1.0	1.0,0.988,1.0	0.004
EOBAG000680067892	-	3163836	3163941	3163650	3163731	3164039	3164180	98617761041	0,2,1	119013851340	0,0,0	254	149	1	1	1.0,0.998,0.998	1.0,1.0,1.0	-0.001
EOBAG000060014892	+	5469081	5469214	5468154	5468259	5474647	5474739	23,6,3	0,0,1	15,9,8	0,0,0	282	149	1	1	1.0,1.0,0.613	1.0,1.0,1.0	-0.129
EOBAG000060057991	+	10715598	10715682	10714784	10714862	10717990	10718055	54,132,62	0,2,0	77,59,52	0,0,0	233	149	1	1	1.0,0.977,1.0	1.0,1.0,1.0	-0.008
EOBAG000060057991	+	10720022	10720162	10718568	10718772	10721268	10721392	77,136,71	0,0,6	93,55,84	3,2,3	289	149	1	1	1.0,1.0,0.859	0.941,0.934,0.935	0.016
EOBAG000060065994	+	12906440	12906547	12899815	12899973	12906811	12906943	124,177,70	0,0,1	256176147	0,0,0	256	149	1	1	1.0,1.0,0.976	1.0,1.0,1.0	-0.008
EOBAG000650007894	-	313670	314150	313115	313286	315237	315384	169,91,141	0,2,0	152185193	0,0,0	629	149	1	1	1.0,0.915,1.0	1.0,1.0,1.0	-0.028
EOBAG000650007894	-	315237	315384	313670	314150	316322	316516	73,14,51	0,1,0	61,74,69	8,0,3	296	149	0.569793	1	1.0,0.876,1.0	0.793,1.0,0.92	0.054
EOBAG000650007894	-	321609	321727	321135	321215	322383	322578	50,27,64	2,0,4	75,70,54	1,0,0	267	149	1	1	0.933,1.0,0.899	0.977,1.0,1.0	-0.048
EOBAG005960004991	-	181874	182052	181292	181339	186556	186704	45,27,24	0,0,1	54,41,47	0,0,0	327	149	1	1	1.0,1.0,0.916	1.0,1.0,1.0	-0.028
EOBAG005960004991	-	212736	212896	206788	206888	218491	218642	20,16,7	1,2,0	58,29,37	0,0,0	309	149	1	1	0.906,0.794,1.0	1.0,1.0,1.0	-0.1
EOBAG005950003994	+	180238	180418	179296	179446	204134	204189	41,15,16	0,0,0	53,44,43	0,0,1	329	149	1	1	1.0,1.0,1.0	1.0,1.0,0.951	0.016
EOBAG005950003994	+	232123	232390	231063	231211	233337	233445	24,8,1	0,0,0	25,23,17	16,10,4	416	149	0	0	1.0,1.0,1.0	0.359,0.452,0.604	0.528
EOBAG005950003994	+	233337	233445	231063	231211	234959	239777	0,1,2	1,0,2	29,23,16	0,0,1	257	149	0.0225558	0.782344	0.0,1.0,0.367	1.0,1.0,0.903	-0.512
EOBAG005950004994	-	252073	252252	249482	249619	253093	253192	94,90,78	0,0,0	107,81,71	6,0,0	328	149	1	1	1.0,1.0,1.0	0.89,1.0,1.0	0.037
EOBAG005950004994	-	298403	298437	295814	295929	314653	314782	37,29,20	0,0,2	39,37,16	2,0,3	183	149	1	1	1.0,1.0,0.891	0.941,1.0,0.813	0.046
EOBAG000790002991	+	284479	284614	282555	282724	288655	288746	48,79,33	3,1,1	48,48,53	0,1,0	284	149	1	1	0.894,0.976,0.945	1.0,0.962,1.0	-0.049
EOBAG000790002991	+	288655	288746	284479	284614	290141	290280	46,68,21	0,1,0	56,52,54	0,0,0	240	149	1	1	1.0,0.977,1.0	1.0,1.0,1.0	-0.008
EOBAG000790002991	+	329951	330061	329303	329418	334172	334238	38,17,47	2,0,0	35,25,20	0,0,0	259	149	1	1	0.916,1.0,1.0	1.0,1.0,1.0	-0.028
EOBAG059170001085	+	2603	2739	2018	2147	4492	4585	450,2,0	0,0,0	767,1012,2	0,11,0	285	149	1	1	1.0,1.0,NA	1.0,0.98,1.0	0.007
EOBAG000590031991	+	3856670	3856721	3851365	3851401	3863155	3863191	0,0,0	0,0,2	2,1,0	0,0,0	200	149	1	1	NA,NA,0.0	1.0,1.0,NA	-1
EOBAG000590031991	+	3868826	3868883	3867193	3867220	3869933	3869999	0,1,3	0,0,2	1,4,0	0,0,0	206	149	1	1	NA,1.0,0.52	1.0,1.0,NA	-0.24
EOBAG000590031991	+	3869933	3869999	3868826	3868883	3872785	3872893	0,0,2	0,5,2	0,0,0	2,10,0	215	149	1	1	NA,0.0,0.409	0.0,0.0,NA	0.204
EOBAG000590031991	+	3897038	3897137	3896380	3896524	3898626	3898671	5,1,3	0,0,5	14,5,2	7,2,2	248	149	0.181505	1	1.0,1.0,0.265	0.546,0.6,0.375	0.248
EOBAG000590031991	+	3905951	3905987	3902751	3902832	3908255	3908309	0,0,1	1,2,2	0,0,0	1,4,0	185	149	1	1	0.0,0.0,0.287	0.0,0.0,NA	0.096
EOBAG000590015894	-	2723440	2723560	2720240	2720370	2725981	2726079	0,3,1	0,1,0	4,1,4	0,0,0	269	149	1	1	NA,0.624,1.0	1.0,1.0,1.0	-0.188
EOBAG000590007991	+	2371427	2371575	2362877	2363030	2372082	2372162	27,17,55	0,0,0	38,27,14	0,1,0	297	149	1	1	1.0,1.0,1.0	1.0,0.931,1.0	0.023
EOBAG000590025894	+	3329280	3329443	3321987	3324088	3335593	3335742	8,44,1	0,1,0	12,22,1	0,0,0	312	149	1	1	1.0,0.955,1.0	1.0,1.0,1.0	-0.015
EOBAG000590025894	+	3364901	3365135	3360100	3360256	3366357	3367306	44,434,10	0,2,0	46,59,160	0,0,0	383	149	1	1	1.0,0.988,1.0	1.0,1.0,1.0	-0.004
EOBAG000590035993	-	4100748	4100818	4099595	4099638	4105014	4105100	520947836	2,7,2	563514644	9,2,4	219	149	1	1	0.994,0.989,0.996	0.977,0.994,0.991	0.006
EOBAG000590035993	-	4112075	4112162	4109586	4109713	4115188	4115308	103812411210	0,0,0	745637853	0,0,1	236	149	1	1	1.0,1.0,1.0	1.0,1.0,0.998	0.001
EOBAG000590072991	-	6732585	6732615	6730806	6730985	6737914	6738012	1,15,9	41,30,12	7,20,11	26,6,21	179	149	0.225003	1	0.02,0.294,0.384	0.183,0.735,0.304	-0.175
EOBAG000590072991	-	6810098	6810294	6804115	6805491	6815212	6815380	5,3,11	0,0,0	16,19,7	0,0,3	345	149	1	1	1.0,1.0,1.0	1.0,1.0,0.502	0.166
EOBAG000590072991	-	6811178	6811298	6810098	6810294	6815212	6815380	15,0,13	1,0,0	12,15,21	0,1,0	269	149	1	1	0.893,NA,1.0	1.0,0.893,1.0	-0.018
EOBAG000590072991	-	6825391	6825562	6821161	6821293	6827233	6827402	0,1,2	5,1,2	1,0,0	0,11,6	320	149	1	1	0.0,0.318,0.318	1.0,0.0,0.0	-0.121
EOBAG000590011994	-	2660523	2660586	2659202	2659315	2663540	2663719	1135515693	10,0,5	305313253	9,7,1	212	149	1	1	0.988,1.0,0.99	0.96,0.969,0.994	0.018
EOBAG000590011994	-	2660523	2660586	2659202	2659315	2664603	2664692	401220318	0,0,0	194266276	2,1,1	212	149	1	1	1.0,1.0,1.0	0.986,0.995,0.995	0.008
EOBAG000590011994	-	2660523	2660586	2659202	2659315	2666603	2666633	396220318	0,0,0	121182136	0,1,0	212	149	1	1	1.0,1.0,1.0	1.0,0.992,1.0	0.003
EOBAG000590011994	-	2663540	2663719	2659202	2659315	2664603	2664692	625318321	0,0,0	192195101	2,1,1	328	149	1	1	1.0,1.0,1.0	0.978,0.989,0.979	0.018
EOBAG000590011994	-	2663540	2663719	2659202	2659315	2666603	2666633	68,48,36	0,0,0	60,36,31	0,1,0	328	149	1	1	1.0,1.0,1.0	1.0,0.942,1.0	0.019
EOBAG000590011994	-	2663540	2663719	2660523	2660586	2664603	2664692	1354613691	5,0,0	370342217	76107140	328	149	0	0	0.992,1.0,1.0	0.689,0.592,0.413	0.433
EOBAG000590011994	-	2663540	2663719	2660523	2660586	2666603	2666633	797343406	0,0,0	238183147	3,23,0	328	149	0.516913	1	1.0,1.0,1.0	0.973,0.783,1.0	0.081
EOBAG000590011994	-	2664603	2664692	2659202	2659315	2666603	2666633	488145266	0,0,0	141,124,70	0,1,0	238	149	1	1	1.0,1.0,1.0	1.0,0.987,1.0	0.004
EOBAG000590011994	-	2664603	2664692	2660523	2660586	2666603	2666633	493145266	0,0,0	215230209	3,23,0	238	149	1	1	1.0,1.0,1.0	0.978,0.862,1.0	0.053
EOBAG000590011994	-	2664603	2664692	2663540	2663719	2666603	2666633	1045416550	0,1,0	270282139	0,0,0	238	149	1	1	1.0,0.996,1.0	1.0,1.0,1.0	-0.001
EOBAG000590011994	-	2666603	2666633	2664603	2664692	2666717	2666827	862265510	0,0,0	242225105	1,0,0	179	149	1	1	1.0,1.0,1.0	0.995,1.0,1.0	0.002
EOBAG000590011994	-	2668235	2668335	2667093	2667192	2674210	2674294	402251333	0,0,0	235,170,85	0,0,3	249	149	1	1	1.0,1.0,1.0	1.0,1.0,0.944	0.019
EOBAG000590040993	+	4393741	4393854	4375830	4375849	4410949	4411163	0,0,0	74,8,5	3,0,0	23,9,26	262	149	1	1	0.0,0.0,0.0	0.069,0.0,0.0	-0.023
EOBAG000590064991	-	6433281	6433350	6432591	6432688	6437207	6437273	35,21,35	5,0,0	17,29,39	0,0,0	218	149	1	1	0.827,1.0,1.0	1.0,1.0,1.0	-0.058
EOBAG000590064991	-	6456150	6456221	6444564	6444668	6459756	6459933	10,21,22	0,0,0	17,24,24	0,2,0	220	149	1	1	1.0,1.0,1.0	1.0,0.89,1.0	0.037
EOBAG000590064991	-	6457572	6457643	6444564	6444668	6459756	6459933	3,15,0	0,0,0	9,13,3	0,2,0	220	149	1	1	1.0,1.0,NA	1.0,0.815,1.0	0.062
EOBAG000590064991	-	6464898	6465138	6462282	6462479	6469523	6469661	32,49,35	0,0,2	75,60,43	0,0,0	389	149	1	1	1.0,1.0,0.87	1.0,1.0,1.0	-0.043
EOBAG000590064991	-	6486668	6486886	6477035	6477142	6491050	6491542	1,1,0	8,3,16	5,8,1	9,9,10	367	149	0.0365858	1	0.048,0.119,0.0	0.184,0.265,0.039	-0.107
EOBAG000590020991	+	3030668	3030778	3025341	3026995	3031106	3031400	20,25,26	17,29,11	0,16,3	20,6,10	259	149	0.0635076	1	0.404,0.332,0.576	0.0,0.605,0.147	0.187
EOBAG000590020991	+	3038250	3038429	3037827	3037903	3040897	3041083	74101123	0,0,1	69,56,61	0,0,0	328	149	1	1	1.0,1.0,0.982	1.0,1.0,1.0	-0.006
EOBAG000590020991	+	3040661	3040779	3038250	3038429	3040897	3041083	95126159	0,0,0	115,65,82	0,1,1	267	149	1	1	1.0,1.0,1.0	1.0,0.973,0.979	0.016
EOBAG000590020991	+	3041520	3041666	3040897	3041083	3047063	3047213	129146154	6,2,1	106,65,99	0,0,0	295	149	1	1	0.916,0.974,0.987	1.0,1.0,1.0	-0.041
EOBAG000590020991	+	3056558	3056720	3047063	3047213	3057818	3057938	91145137	0,0,0	84,75,80	0,0,1	311	149	1	1	1.0,1.0,1.0	1.0,1.0,0.975	0.008
EOBAG000590020991	+	3058919	3058993	3057818	3057938	3059216	3059376	57,74,131	2,0,1	79,73,85	0,6,0	223	149	1	1	0.95,1.0,0.989	1.0,0.89,1.0	0.016
EOBAG000590020991	+	3062415	3062550	3059216	3059376	3063646	3063691	168136218	0,0,0	105107128	0,0,1	284	149	1	1	1.0,1.0,1.0	1.0,1.0,0.985	0.005
EOBAG000590020991	+	3063646	3063691	3062415	3062550	3066647	3067314	96,84,121	0,0,0	62,69,97	0,0,2	194	149	1	1	1.0,1.0,1.0	1.0,1.0,0.974	0.009
EOBAG000070234883	+	22831109	22831296	22825656	22825917	22832181	22832301	62128141	2,0,0	111108111	0,0,0	336	149	1	1	0.932,1.0,1.0	1.0,1.0,1.0	-0.023
EOBAG000070234883	+	22831109	22831296	22825656	22825917	22839532	22839644	38,75,108	0,2,0	69,60,56	0,0,0	336	149	1	1	1.0,0.943,1.0	1.0,1.0,1.0	-0.019
EOBAG000070234883	+	22832181	22832301	22825656	22825917	22839532	22839644	28,42,36	0,2,0	31,23,21	0,0,0	269	149	1	1	1.0,0.921,1.0	1.0,1.0,1.0	-0.026
EOBAG000070234883	+	22832181	22832301	22831109	22831296	22839532	22839644	50,94,72	0,0,3	73,71,76	0,0,0	269	149	1	1	1.0,1.0,0.93	1.0,1.0,1.0	-0.023
EOBAG000590096893	-	9727472	9727586	9721680	9721811	9758444	9758637	4,18,43	0,0,0	30,50,35	0,0,3	263	149	1	1	1.0,1.0,1.0	1.0,1.0,0.869	0.044
EOBAG000590037991	-	4205170	4205361	4180645	4183341	4209696	4209864	1,0,0	16,1,3	0,0,0	11,19,8	340	149	1	1	0.027,0.0,0.0	0.0,0.0,0.0	0.009
EOBAG000590037991	-	4209696	4209864	4180645	4183341	4224771	4224921	29,10,8	0,0,0	23,31,20	0,0,2	317	149	1	1	1.0,1.0,1.0	1.0,1.0,0.825	0.058
EOBAG000590037991	-	4259791	4259936	4224771	4224921	4266231	4266381	6,1,2	0,3,0	7,9,9	0,0,5	294	149	1	1	1.0,0.145,1.0	1.0,1.0,0.477	-0.111
EOBAG000590056991	-	5751522	5751642	5738455	5738580	5762098	5762235	51,20,20	2,0,0	55,46,26	0,0,0	269	149	1	1	0.934,1.0,1.0	1.0,1.0,1.0	-0.022
EOBAG000590074991	+	6934001	6934140	6930538	6930710	6940170	6940343	150154244	0,0,0	307338298	0,1,0	288	149	1	1	1.0,1.0,1.0	1.0,0.994,1.0	0.002
EOBAG000590074991	+	6940170	6940343	6934001	6934140	6940534	6940906	310201374	0,1,2	420426449	0,0,0	322	149	1	1	1.0,0.989,0.989	1.0,1.0,1.0	-0.007
EOBAG000590074991	+	6940534	6940906	6934001	6934140	6941726	6941863	240282544	1,0,0	520520498	0,0,0	521	149	1	1	0.986,1.0,1.0	1.0,1.0,1.0	-0.005
EOBAG000590074991	+	6946300	6946416	6945948	6946087	6946582	6946707	155108252	0,0,2	231319286	0,0,0	265	149	1	1	1.0,1.0,0.986	1.0,1.0,1.0	-0.005
EOBAG000590006991	-	2287747	2287952	2282978	2284285	2293705	2293845	317489268	0,9,6	502386629	4,8,7	354	149	1	1	1.0,0.958,0.949	0.981,0.953,0.974	0
EOBAG000590006991	-	2299223	2299302	2292479	2293845	2306573	2306882	227287156	0,0,0	229237452	0,2,0	228	149	1	1	1.0,1.0,1.0	1.0,0.987,1.0	0.004
EOBAG000590046991	-	4664859	4665059	4663273	4663405	4666429	4666450	0,2,2	162,220,90	2,19,3	38,46,82	349	149	1	1	0.0,0.004,0.009	0.022,0.15,0.015	-0.058
EOBAG000590079991	-	7001260	7001374	6998991	6999067	7002566	7002615	4,3,2	6,15,5	4,2,5	0,13,5	263	149	0.343952	1	0.274,0.102,0.185	1.0,0.08,0.362	-0.294
EOBAG000590079991	-	7005613	7005682	7004424	7004469	7007728	7007761	0,3,2	0,1,0	3,1,1	0,0,0	218	149	1	1	NA,0.672,1.0	1.0,1.0,1.0	-0.164
EOBAG000590079991	-	7005613	7005682	7004424	7004469	7018026	7018070	0,4,3	14,18,9	3,2,2	3,10,6	218	149	0.73749	1	0.0,0.132,0.186	0.406,0.12,0.186	-0.131
EOBAG000590079991	-	7007728	7007761	7004424	7004469	7018026	7018070	0,1,0	14,18,9	0,0,0	3,10,6	182	149	1	1	0.0,0.044,0.0	0.0,0.0,0.0	0.015
EOBAG000590079991	-	7020057	7020120	7018026	7018070	7022633	7022676	2,0,0	14,21,17	0,0,0	7,14,8	212	149	1	1	0.091,0.0,0.0	0.0,0.0,0.0	0.03
EOBAG000590079991	-	7026999	7027094	7026311	7026434	7027546	7027630	29,7,10	0,0,0	26,39,28	2,0,2	244	149	1	1	1.0,1.0,1.0	0.888,1.0,0.895	0.072
EOBAG000590062991	-	6393613	6393702	6392429	6392595	6404770	6405507	775800632	1,6,4	441426474	1,0,1	238	149	1	1	0.998,0.988,0.99	0.996,1.0,0.997	-0.006
EOBAG000590078994	-	6984165	6984275	6976820	6984014	6984358	6984529	48,21,36	0,0,0	50,43,42	1,1,0	259	149	1	1	1.0,1.0,1.0	0.966,0.961,1.0	0.024
EOBAG000590078994	-	6987240	6987337	6985047	6985171	6987426	6987609	30,11,20	0,0,0	32,66,38	0,1,0	246	149	1	1	1.0,1.0,1.0	1.0,0.976,1.0	0.008
EOBAG000590078994	-	6991521	6991581	6989223	6990560	6993704	6994141	3,0,0	13,8,9	0,0,1	16,16,10	209	149	1	1	0.141,0.0,0.0	0.0,0.0,0.067	0.025
EOBAG000590065991	+	6524001	6524136	6520563	6520683	6525781	6525888	61,38,31	0,0,2	37,26,22	0,0,0	284	149	1	1	1.0,1.0,0.89	1.0,1.0,1.0	-0.037
EOBAG000590089893	+	8146932	8147160	8146434	8146487	8148187	8148338	8181052725	0,0,0	987808813	0,2,0	377	149	1	1	1.0,1.0,1.0	1.0,0.994,1.0	0.002
EOBAG000590082991	-	7285308	7285516	7284385	7284530	7286249	7286383	55238288	0,2,0	271184240	0,0,0	357	149	1	1	1.0,0.98,1.0	1.0,1.0,1.0	-0.007
EOBAG000590082991	-	7286249	7286383	7284385	7284530	7287571	7287657	66,58,48	0,0,0	61,60,70	0,1,0	283	149	1	1	1.0,1.0,1.0	1.0,0.969,1.0	0.01
EOBAG000590082991	-	7293033	7293205	7288574	7288712	7293803	7294079	128170164	2,3,12	178132185	3,3,0	321	149	1	1	0.967,0.963,0.864	0.965,0.953,1.0	-0.041
EOBAG000590082991	-	7302483	7303184	7293033	7294079	7303266	7303445	15,9,8	1,4,7	16,16,5	0,0,0	850	149	2.4858e-08	4.8513e-06	0.724,0.283,0.167	1.0,1.0,1.0	-0.609
EOBAG000590082991	-	7302807	7303184	7293803	7294079	7303266	7303445	17,12,17	1,4,7	11,0,14	0,0,0	526	149	1	1	0.828,0.459,0.408	1.0,NA,1.0	-0.435
EOBAG000590082991	-	7303034	7303184	7293803	7294079	7303266	7303325	93,61,33	1,4,7	54,45,51	0,0,0	299	149	0.20746	1	0.979,0.884,0.701	1.0,1.0,1.0	-0.145
EOBAG000590018992	+	2926008	2926138	2923388	2923581	2926723	2926885	75,29,89	0,2,0	127122102	1,0,3	279	149	1	1	1.0,0.886,1.0	0.985,1.0,0.948	-0.016
EOBAG000590018992	+	2931043	2931254	2930153	2930320	2932065	2932149	80,53,80	2,1,5	98104123	0,2,0	360	149	1	1	0.943,0.956,0.869	1.0,0.956,1.0	-0.063
EOBAG000590083992	+	7347832	7347907	7330672	7330686	7365312	7365366	864951561	0,2,1	9076221051	1,0,2	224	149	1	1	1.0,0.997,0.997	0.998,1.0,0.997	0
EOBAG000590083992	+	7365312	7365366	7347832	7347907	7439405	7439484	13412164962	1,2,4	164910121867	4,0,8	203	149	1	1	0.999,0.999,0.994	0.997,1.0,0.994	0
EOBAG000590083992	+	7594146	7594317	7515241	7515350	7647386	7647422	163921931096	44,21,8	200510101769	4,1,7	320	149	1	1	0.945,0.98,0.985	0.996,0.998,0.992	-0.025
EOBAG000590083992	+	7647386	7647422	7594146	7594317	7660855	7660970	9761366653	0,4,8	12025711024	0,1,0	185	149	1	1	1.0,0.996,0.985	1.0,0.998,1.0	-0.006
EOBAG000660048991	+	2616155	2616300	2613286	2613495	2635503	2635599	72,60,34	0,0,0	306309173	1,0,0	294	149	1	1	1.0,1.0,1.0	0.994,1.0,1.0	0.002
EOBAG000660048991	+	2639981	2640091	2637401	2637612	2641933	2642009	65,28,88	1,0,0	267268189	1,0,0	259	149	1	1	0.974,1.0,1.0	0.994,1.0,1.0	-0.007
EOBAG000590014991	+	2709395	2709534	2708750	2708887	2710047	2710187	50,59,31	10,18,5	45,51,82	8,10,17	288	149	1	1	0.721,0.629,0.762	0.744,0.725,0.714	-0.024
EOBAG000590014991	+	2712084	2712220	2710969	2711085	2712475	2712571	164148131	2,0,0	180174179	0,0,0	285	149	1	1	0.977,1.0,1.0	1.0,1.0,1.0	-0.008
EOBAG000830091991	+	1700038	1700076	1699208	1699271	1702075	1702162	123167143	0,2,0	204212177	0,3,1	187	149	1	1	1.0,0.985,1.0	1.0,0.983,0.993	0.003
EOBAG000830074991	-	1364288	1364474	1362936	1363029	1364548	1364687	268,121,89	6,0,1	192246211	0,3,5	335	149	1	1	0.952,1.0,0.975	1.0,0.973,0.949	0.002
EOBAG000580094994	-	7703560	7703646	7703222	7703319	7705616	7705704	47,66,26	0,0,0	80,55,98	1,0,0	235	149	1	1	1.0,1.0,1.0	0.981,1.0,1.0	0.006
EOBAG000620034882	-	6345929	6345962	6329245	6342830	6352692	6352851	3,2,1	7,0,4	2,3,2	7,2,1	182	149	1	1	0.26,1.0,0.17	0.19,0.551,0.621	0.023
EOBAG000580092991	-	7660538	7660614	7660315	7660393	7662978	7663039	160,172,33	4,0,0	153182156	0,3,0	225	149	1	1	0.964,1.0,1.0	1.0,0.976,1.0	-0.004
EOBAG000580092991	-	7667977	7668263	7666780	7666883	7674663	7674807	382293117	0,0,0	411546387	1,0,0	435	149	1	1	1.0,1.0,1.0	0.993,1.0,1.0	0.002
EOBAG000580092991	-	7674663	7674807	7667977	7668263	7675165	7675358	266,212,67	0,0,0	236342239	0,1,0	293	149	1	1	1.0,1.0,1.0	1.0,0.994,1.0	0.002
EOBAG000580092991	-	7675165	7675358	7667977	7668263	7677497	7677691	242,182,74	0,2,0	229318271	2,0,0	342	149	1	1	1.0,0.975,1.0	0.98,1.0,1.0	-0.002
EOBAG000580092991	-	7675165	7675358	7667977	7668263	7690759	7690942	56,32,16	8,6,2	42,54,39	1,0,3	342	149	0.00271507	0.148841	0.753,0.699,0.777	0.948,1.0,0.85	-0.19
EOBAG000580092991	-	7677497	7677691	7667977	7668263	7690759	7690942	191,98,23	8,6,2	99142171	1,0,3	343	149	0.149196	1	0.912,0.876,0.833	0.977,1.0,0.961	-0.106
EOBAG000580092991	-	7677497	7677691	7675165	7675358	7690759	7690942	378,248,81	1,2,0	284406403	0,0,0	343	149	1	1	0.994,0.982,1.0	1.0,1.0,1.0	-0.008
EOBAG000580092991	-	7690149	7690255	7677497	7677691	7690759	7690942	10,10,0	131,47,8	0,0,0	28,37,77	255	149	1	1	0.043,0.111,0.0	0.0,0.0,0.0	0.051
EOBAG000580119884	-	8626226	8626295	8626040	8626123	8626641	8626713	399365109	0,1,2	69,55,123	0,0,0	218	149	1	1	1.0,0.996,0.974	1.0,1.0,1.0	-0.01
EOBAG000580119884	-	8626641	8626713	8626040	8626123	8627315	8627420	173,171,39	0,3,0	32,30,44	0,0,0	221	149	1	1	1.0,0.975,1.0	1.0,1.0,1.0	-0.008
EOBAG000580119884	-	8627315	8627420	8626641	8626713	8627501	8627678	874785238	1,7,1	100107169	1,0,0	254	149	1	1	0.998,0.985,0.993	0.983,1.0,1.0	-0.002
EOBAG000580119884	-	8627857	8628047	8627501	8627678	8628179	8628397	526447172	9,34,14	64,83,132	0,0,0	339	149	0.00262158	0.1448	0.963,0.852,0.844	1.0,1.0,1.0	-0.114
EOBAG000580153882	+	10139174	10139230	10138675	10138861	10139504	10139556	316404231	0,0,0	256241430	2,0,0	205	149	1	1	1.0,1.0,1.0	0.989,1.0,1.0	0.004
EOBAG000580131991	+	9221177	9221310	9218149	9218219	9223068	9223177	120192128	1,0,0	138109113	0,0,0	282	149	1	1	0.984,1.0,1.0	1.0,1.0,1.0	-0.005
EOBAG000580088991	-	7518649	7518806	7513065	7514049	7523193	7523444	81,114,93	0,0,0	120123120	1,0,0	306	149	1	1	1.0,1.0,1.0	0.983,1.0,1.0	0.006
EOBAG000640061994	-	7004850	7004917	7001716	7001766	7008475	7008563	570679598	1,3,0	516358451	0,0,0	216	149	1	1	0.997,0.994,1.0	1.0,1.0,1.0	-0.003
EOBAG000580129991	+	9179921	9180080	9168676	9168699	9182329	9182430	5,1,0	69,105,74	0,1,0	53,49,51	308	149	1	1	0.034,0.005,0.0	0.0,0.01,0.0	0.01
EOBAG000580129991	+	9192112	9192268	9184601	9184719	9193133	9193278	204334188	0,0,0	259221276	0,4,1	305	149	1	1	1.0,1.0,1.0	1.0,0.964,0.993	0.014
EOBAG000580134991	-	9492952	9493123	9490528	9490630	9498149	9498227	65,9,94	0,0,0	30,45,46	0,2,0	320	149	1	1	1.0,1.0,1.0	1.0,0.913,1.0	0.029
EOBAG000580134991	-	9539332	9539538	9537259	9537353	9543316	9543498	51,36,58	0,0,2	45,51,75	0,0,2	355	149	1	1	1.0,1.0,0.924	1.0,1.0,0.94	-0.005
EOBAG000580134991	-	9576993	9577092	9575724	9575882	9578756	9578845	47,20,71	0,0,1	25,24,25	0,0,0	248	149	1	1	1.0,1.0,0.977	1.0,1.0,1.0	-0.008
EOBAG000580123991	-	8922948	8923041	8920869	8921053	8923403	8923502	18,12,27	0,0,0	22,18,24	1,0,0	242	149	1	1	1.0,1.0,1.0	0.931,1.0,1.0	0.023
EOBAG000580125892	-	8963341	8963441	8959558	8960482	8965005	8965189	84,36,166	0,0,0	68,64,77	1,0,0	249	149	1	1	1.0,1.0,1.0	0.976,1.0,1.0	0.008
EOBAG000580110991	+	8248075	8248186	8230538	8235012	8260866	8261014	46,14,27	0,0,0	35,18,13	0,2,1	260	149	1	1	1.0,1.0,1.0	1.0,0.838,0.882	0.093
EOBAG000580116894	+	8597958	8598549	8597452	8597736	8598959	8599045	39,6,11	0,0,2	9,31,34	2,0,0	740	149	1	1	1.0,1.0,0.525	0.475,1.0,1.0	0.017
EOBAG000580047991	-	2820497	2820616	2787164	2787226	2823889	2823963	62,92,82	0,0,0	86,47,102	0,0,6	268	149	1	1	1.0,1.0,1.0	1.0,1.0,0.904	0.032
EOBAG000700031893	+	2662614	2662749	2661184	2661291	2665928	2666118	1,0,0	2,0,0	4,4,7	0,0,0	284	149	1	1	0.208,NA,NA	1.0,1.0,1.0	-0.792
EOBAG000580130994	-	9207398	9207667	9205444	9205630	9208372	9208511	182,151,86	0,0,1	133107110	1,0,1	418	149	1	1	1.0,1.0,0.968	0.979,1.0,0.975	0.005
EOBAG000580130994	-	9207398	9207667	9205444	9205630	9208616	9208722	129,102,54	0,12,1	92,71,57	0,0,0	418	149	0.372269	1	1.0,0.752,0.951	1.0,1.0,1.0	-0.099
EOBAG000580130994	-	9208372	9208511	9205444	9205630	9208616	9208722	44,45,58	0,12,1	22,34,14	0,0,0	288	149	0.284775	1	1.0,0.66,0.968	1.0,1.0,1.0	-0.124
EOBAG000580130994	-	9208372	9208511	9207398	9207667	9208616	9208722	97,94,91	0,0,2	62,70,66	0,0,0	288	149	1	1	1.0,1.0,0.959	1.0,1.0,1.0	-0.014
EOBAG000580136991	+	9654912	9654972	9654601	9654770	9655273	9655353	162,153,67	0,0,0	117107120	0,1,0	209	149	1	1	1.0,1.0,1.0	1.0,0.987,1.0	0.004
EOBAG000580136991	+	9660047	9660124	9659362	9659436	9660431	9660712	262193166	12,0,1	284248207	0,0,0	226	149	1	1	0.935,1.0,0.991	1.0,1.0,1.0	-0.025
EOBAG000580136991	+	9664073	9664120	9661928	9661989	9664342	9667546	91167159	0,0,0	223206189	1,0,1	196	149	1	1	1.0,1.0,1.0	0.994,1.0,0.993	0.004
EOBAG000580127991	+	9089146	9089290	9088071	9088240	9090322	9090406	1,0,4	2,0,2	2,0,0	0,0,0	293	149	1	1	0.203,NA,0.504	1.0,NA,NA	-0.646
EOBAG000580127991	+	9105002	9105110	9100674	9100711	9106139	9106217	0,0,0	0,1,0	0,2,0	1,3,0	257	149	1	1	NA,0.0,NA	0.0,0.279,NA	-0.14
EOBAG000070236991	-	22987963	22988035	22987334	22987420	22989177	22989264	19,31,32	0,2,0	78,58,50	0,0,4	221	149	1	1	1.0,0.913,1.0	1.0,1.0,0.894	0.006
EOBAG000070236991	-	23048152	23048333	23045083	23045173	23049100	23049204	58,37,73	1,0,1	162,87,80	0,0,0	330	149	1	1	0.963,1.0,0.971	1.0,1.0,1.0	-0.022
EOBAG000580106991	+	8121380	8121453	8108768	8109785	8137287	8137415	43,77,63	1,0,0	60,59,36	0,0,0	222	149	1	1	0.967,1.0,1.0	1.0,1.0,1.0	-0.011
EOBAG000580106991	+	8131272	8131353	8121380	8121453	8137287	8137415	135193191	4,0,0	176212168	2,2,1	230	149	1	1	0.956,1.0,1.0	0.983,0.986,0.991	-0.001
EOBAG000580033882	+	748448	748596	727851	727874	757167	757345	0,0,0	49,39,12	0,1,0	13,12,15	297	149	1	1	0.0,0.0,0.0	0.0,0.04,0.0	-0.013
EOBAG000580080893	-	7196341	7196488	7196027	7196185	7196570	7196737	10,4,0	0,0,0	10,11,4	4,2,0	296	149	1	1	1.0,1.0,NA	0.557,0.735,1.0	0.236
EOBAG000580051994	+	3974922	3975028	3974274	3974340	4077566	4078547	14,23,18	0,0,1	23,4,11	0,0,0	255	149	1	1	1.0,1.0,0.913	1.0,1.0,1.0	-0.029
EOBAG000580109991	-	8214502	8214688	8211022	8211097	8218618	8219260	99,150,88	1,1,0	81,37,74	1,0,2	335	149	1	1	0.978,0.985,1.0	0.973,1.0,0.943	0.016
EOBAG000580118994	+	8616872	8616910	8616508	8616592	8617696	8617832	33,34,10	1,5,1	18,12,26	0,0,0	187	149	0.812704	1	0.963,0.844,0.888	1.0,1.0,1.0	-0.102
EOBAG000830205994	+	3753433	3753538	3743783	3744217	3782040	3782220	1,0,0	0,2,0	0,0,0	2,0,0	254	149	1	1	1.0,0.0,NA	0.0,NA,NA	0.5
EOBAG005770008994	-	150910	150988	149149	150509	151081	151225	52,88,62	0,0,0	56,56,55	0,0,1	227	149	1	1	1.0,1.0,1.0	1.0,1.0,0.973	0.009
EOBAG005770008994	-	151799	151870	151081	151225	153270	153328	76,92,100	2,0,13	91,74,33	0,0,11	220	149	1	1	0.963,1.0,0.839	1.0,1.0,0.67	0.044
EOBAG005770008994	-	157347	157449	153672	153743	159750	159856	60102113	1,0,0	80,73,70	4,1,0	251	149	1	1	0.973,1.0,1.0	0.922,0.977,1.0	0.025
EOBAG005770001894	+	20328	20443	20105	20176	21767	21898	8,1,2	0,0,2	7,0,7	1,0,0	264	149	1	1	1.0,1.0,0.361	0.798,NA,1.0	-0.112
EOBAG005770001894	+	35402	35516	32563	32729	35598	35678	0,3,8	0,0,0	17,4,13	0,0,1	263	149	1	1	NA,1.0,1.0	1.0,1.0,0.88	0.04
EOBAG000570120994	+	5702863	5702944	5701671	5701794	5705774	5705885	0,10,0	21,31,58	4,4,6	51,55,44	230	149	1	1	0.0,0.173,0.0	0.048,0.045,0.081	0
EOBAG000570077994	+	3613226	3613274	3612995	3613071	3614522	3614578	282213247	4,0,0	430564655	0,2,0	197	149	1	1	0.982,1.0,1.0	1.0,0.995,1.0	-0.004
EOBAG000570077994	+	3614522	3614578	3613226	3613274	3614665	3614728	329248252	0,0,1	444598704	5,1,6	205	149	1	1	1.0,1.0,0.995	0.985,0.998,0.988	0.008
EOBAG000570077994	+	3614522	3614578	3613226	3613274	3615295	3615317	68,42,66	0,2,0	95123145	0,0,0	205	149	1	1	1.0,0.939,1.0	1.0,1.0,1.0	-0.02
EOBAG000570077994	+	3614665	3614728	3613226	3613274	3615295	3615317	65,56,31	0,2,0	107117120	0,0,0	212	149	1	1	1.0,0.952,1.0	1.0,1.0,1.0	-0.016
EOBAG000570077994	+	3614665	3614728	3614522	3614578	3615295	3615317	309250203	1,0,0	457602678	0,0,0	212	149	1	1	0.995,1.0,1.0	1.0,1.0,1.0	-0.002
EOBAG000570077994	+	3615295	3615317	3613226	3613274	3616875	3616992	1,0,3	0,0,0	17,2,1	1,0,0	171	149	1	1	1.0,NA,1.0	0.937,1.0,1.0	0.021
EOBAG000570077994	+	3616654	3616783	3615295	3615317	3616875	3616992	539282215	9,13,9	298684680	102,11,12	278	149	1	1	0.97,0.921,0.928	0.61,0.971,0.968	0.09
EOBAG000980018005	-	2435170	2440162	2405630	2406277	2440359	2440549	39,30,21	0,0,0	118140150	0,3,1	5141	149	1	1	1.0,1.0,1.0	1.0,0.575,0.813	0.204
EOBAG000570070992	-	3441377	3441514	3440959	3441037	3442395	3442495	194,62,74	0,0,0	72,78,51	0,1,0	286	149	1	1	1.0,1.0,1.0	1.0,0.976,1.0	0.008
EOBAG000570014991	+	220562	220758	220334	220404	222200	222346	0,0,2	3,3,10	0,1,2	4,14,2	345	149	1	1	0.0,0.0,0.08	0.0,0.03,0.302	-0.084
EOBAG000570014991	+	226440	226587	224436	224583	227029	227192	17,8,9	0,0,0	11,18,6	0,1,0	296	149	1	1	1.0,1.0,1.0	1.0,0.901,1.0	0.033
EOBAG000570014991	+	228396	228501	227029	227192	228993	229145	79,58,108	0,0,0	21,45,15	0,5,2	254	149	0.612791	1	1.0,1.0,1.0	1.0,0.841,0.815	0.115
EOBAG000570014991	+	228396	228501	227029	227192	229236	229300	70,67,97	0,0,6	10,16,8	0,4,1	254	149	0.697401	1	1.0,1.0,0.905	1.0,0.701,0.824	0.127
EOBAG000570014991	+	228993	229145	227029	227192	229236	229300	23,25,36	0,0,6	6,35,22	0,4,1	301	149	1	1	1.0,1.0,0.748	1.0,0.812,0.916	0.007
EOBAG000570014991	+	228993	229145	228396	228501	229236	229300	54,51,86	21,34,39	17,61,27	0,0,0	301	149	1.11022e-16	4.77951e-14	0.56,0.426,0.522	1.0,1.0,1.0	-0.497
EOBAG000570014991	+	231207	231334	229236	229300	232526	232675	101,89,72	0,0,0	19,77,46	0,2,1	276	149	1	1	1.0,1.0,1.0	1.0,0.954,0.961	0.028
EOBAG000570014991	+	233874	233955	233114	233235	234895	235086	76,88,55	0,0,0	13,65,20	0,8,12	230	149	0.00742517	0.333381	1.0,1.0,1.0	1.0,0.84,0.519	0.214
EOBAG000710013994	+	2659513	2659629	2656186	2656298	2662855	2662974	22,3,20	0,0,1	16,24,13	0,0,0	265	149	1	1	1.0,1.0,0.918	1.0,1.0,1.0	-0.027
EOBAG000710013994	+	2668775	2668917	2665757	2665876	2669732	2669977	15,1,68	0,0,0	44,40,31	0,0,1	291	149	1	1	1.0,1.0,1.0	1.0,1.0,0.941	0.02
EOBAG000570084991	+	3763455	3763542	3761461	3761559	3766629	3766755	526535383	1,1,2	669529445	1,3,0	236	149	1	1	0.997,0.997,0.992	0.998,0.991,1.0	-0.001
EOBAG000570084991	+	3767861	3767979	3766629	3766755	3770860	3770960	884635332	0,1,1	754504537	0,0,0	267	149	1	1	1.0,0.997,0.995	1.0,1.0,1.0	-0.003
EOBAG000570084991	+	3777518	3777626	3773439	3773540	3780878	3786472	701829257	0,0,0	861874681	0,0,1	257	149	1	1	1.0,1.0,1.0	1.0,1.0,0.997	0.001
EOBAG000570162991	-	8171277	8171358	8166977	8167100	8172262	8172350	0,17,22	0,5,12	31,14,25	5,7,4	230	149	1	1	NA,0.688,0.543	0.801,0.564,0.802	-0.107
EOBAG000570162991	-	8197404	8197485	8194869	8195030	8198796	8198986	13,7,16	7,1,29	13,9,9	18,12,23	230	149	0.191965	1	0.546,0.819,0.263	0.319,0.327,0.202	0.26
EOBAG000090212994	+	21537806	21537830	21518278	21518335	21552621	21552789	1,0,0	4,3,8	0,0,0	15,14,6	173	149	1	1	0.177,0.0,0.0	0.0,0.0,0.0	0.059
EOBAG000570116991	+	5627098	5629165	5626285	5626502	5630294	5630494	134,7,67	8,0,6	95,202,87	8,0,2	2216	149	0.291932	1	0.53,1.0,0.429	0.444,1.0,0.745	-0.077
EOBAG000570116991	+	5644678	5644760	5642673	5642765	5646065	5646197	2,0,6	16,2,3	12,16,18	0,0,0	231	149	2.14609e-10	5.32412e-08	0.075,0.0,0.563	1.0,1.0,1.0	-0.787
EOBAG000570059892	+	3160683	3160893	3160409	3160519	3161063	3161190	197132153	0,0,2	208202151	0,0,2	359	149	1	1	1.0,1.0,0.969	1.0,1.0,0.969	0
EOBAG000570059892	+	3162541	3162688	3162306	3162471	3165967	3167718	183,96,134	1,1,0	94129107	0,10,0	296	149	1	1	0.989,0.98,1.0	1.0,0.867,1.0	0.034
EOBAG000570016992	+	257118	257191	253960	254258	262238	262346	2,7,4	0,0,1	2,4,6	0,0,0	222	149	1	1	1.0,1.0,0.729	1.0,1.0,1.0	-0.09
EOBAG000570016992	+	258910	259036	257118	257191	262238	262346	43,26,50	0,0,0	19,34,48	0,0,1	275	149	1	1	1.0,1.0,1.0	1.0,1.0,0.963	0.012
EOBAG000570097991	+	4295889	4296155	4295271	4295560	4298389	4298565	424221229	2,0,0	372311208	0,0,0	415	149	1	1	0.987,1.0,1.0	1.0,1.0,1.0	-0.004
EOBAG000570097991	+	4298389	4298565	4295889	4296155	4299234	4299362	264126149	0,0,0	289224151	3,0,0	325	149	1	1	1.0,1.0,1.0	0.978,1.0,1.0	0.007
EOBAG000570097991	+	4299234	4299362	4298389	4298565	4299575	4302379	197,108,91	0,0,1	189221155	0,0,0	277	149	1	1	1.0,1.0,0.98	1.0,1.0,1.0	-0.007
EOBAG000570187991	+	10220733	10220910	10215946	10218867	10222408	10222590	17,14,20	0,1,0	13,15,22	3,0,0	326	149	1	1	1.0,0.865,1.0	0.664,1.0,1.0	0.067
EOBAG000060043894	+	8378407	8378443	8358172	8358425	8382891	8383018	66,2,20	0,1,0	24,34,17	14,22,1	185	149	3.83186e-06	0.000487713	1.0,0.617,1.0	0.58,0.555,0.932	0.183
EOBAG000060043894	+	8408783	8408858	8404977	8405083	8409517	8409558	49,1,20	35,6,58	9,7,4	29,46,23	224	149	0.113191	1	0.482,0.1,0.187	0.171,0.092,0.104	0.134
EOBAG000060043894	+	8423125	8423212	8421051	8421175	8424532	8424641	2,1,1	42,17,42	1,10,1	30,52,18	236	149	1	1	0.029,0.036,0.015	0.021,0.108,0.034	-0.028
EOBAG000570093991	-	4155663	4155839	4154260	4154367	4156663	4156908	128,53,70	1,5,0	92,84,106	2,0,3	325	149	1	1	0.983,0.829,1.0	0.955,1.0,0.942	-0.028
EOBAG000570080991	-	3681750	3681894	3681323	3681347	3682896	3682959	1,0,1	16,11,3	2,0,0	19,10,9	293	149	1	1	0.031,0.0,0.145	0.051,0.0,0.0	0.042
EOBAG000570080991	-	3682896	3682959	3681323	3681347	3684795	3684888	25,13,5	0,0,0	30,13,11	0,3,0	212	149	1	1	1.0,1.0,1.0	1.0,0.753,1.0	0.082
EOBAG000570165992	+	8394121	8394220	8392237	8392324	8400947	8401044	7,4,12	0,0,0	8,1,3	1,0,0	248	149	1	1	1.0,1.0,1.0	0.828,1.0,1.0	0.057
EOBAG000570126991	+	5814372	5814573	5814046	5814196	5814940	5815058	328,318,94	3,0,0	248207203	0,0,2	350	149	1	1	0.979,1.0,1.0	1.0,1.0,0.977	0.001
EOBAG000570064991	+	3250519	3250673	3249213	3249304	3250931	3251000	13,8,18	1,0,0	15,15,12	0,0,0	303	149	1	1	0.865,1.0,1.0	1.0,1.0,1.0	-0.045
EOBAG000570065991	+	3318303	3318564	3315602	3315623	3328157	3328397	0,0,0	66,15,18	2,0,0	19,40,24	410	149	1	1	0.0,0.0,0.0	0.037,0.0,0.0	-0.012
EOBAG000570065991	+	3376105	3376123	3375478	3375591	3378212	3378267	121,46,52	0,0,0	57,87,67	0,0,1	167	149	1	1	1.0,1.0,1.0	1.0,1.0,0.984	0.005
EOBAG000570146994	-	6377173	6377251	6375799	6375868	6377959	6378004	4,5,6	1,0,0	20,11,16	0,0,0	227	149	1	1	0.724,1.0,1.0	1.0,1.0,1.0	-0.092
EOBAG000570182991	+	9848539	9848644	9845573	9846682	9906310	9906477	0,0,2	42,21,3	2,1,0	40,54,29	254	149	1	1	0.0,0.0,0.281	0.028,0.011,0.0	0.081
EOBAG000570182991	+	9929453	9929549	9928599	9928691	9930629	9930741	100,85,69	0,0,2	149,117,94	0,0,0	245	149	1	1	1.0,1.0,0.955	1.0,1.0,1.0	-0.015
EOBAG000570182991	+	9955485	9955620	9951868	9952027	9955809	9955950	85,78,54	0,0,2	131124112	7,2,0	284	149	1	1	1.0,1.0,0.934	0.908,0.97,1.0	0.019
EOBAG000570182991	+	9965647	9965771	9955809	9955950	9972284	9972329	70,68,36	0,0,1	141,97,92	0,4,0	273	149	1	1	1.0,1.0,0.952	1.0,0.93,1.0	0.007
EOBAG000570186794	+	10193250	10193418	10192288	10192722	10196111	10196258	11,13,23	0,0,0	27,43,24	2,0,0	317	149	1	1	1.0,1.0,1.0	0.864,1.0,1.0	0.045
EOBAG000570100991	-	4378601	4378616	4374033	4374143	4386306	4386489	8,11,9	14,7,13	6,16,25	7,10,9	164	149	0.214009	1	0.342,0.588,0.386	0.438,0.592,0.716	-0.143
EOBAG000570100991	-	4378601	4378616	4374033	4374143	4387397	4387592	0,1,7	9,3,11	2,1,0	11,8,6	164	149	0.180234	1	0.0,0.232,0.366	0.142,0.102,0.0	0.118
EOBAG000570100991	-	4386306	4386489	4374033	4374143	4387397	4387592	44,36,41	9,3,11	38,28,33	11,8,6	332	149	0.810436	1	0.687,0.843,0.626	0.608,0.611,0.712	0.075
EOBAG000570100991	-	4386306	4386489	4378601	4378616	4387397	4387592	38,39,36	0,0,6	37,33,49	2,0,0	332	149	1	1	1.0,1.0,0.729	0.893,1.0,1.0	-0.055
EOBAG000570100991	-	4394477	4394606	4390945	4391092	4418446	4418551	83,46,49	0,0,3	77,109,80	0,0,0	278	149	1	1	1.0,1.0,0.897	1.0,1.0,1.0	-0.034
EOBAG000570100991	-	4440386	4440502	4431301	4431358	4485959	4485983	32,18,58	0,0,0	43,66,38	0,0,1	265	149	1	1	1.0,1.0,1.0	1.0,1.0,0.955	0.015
EOBAG000570160991	+	7892070	7892139	7878907	7879071	7904474	7904801	1,0,4	6,5,3	0,0,0	15,3,4	218	149	0.639419	1	0.102,0.0,0.477	0.0,0.0,0.0	0.193
EOBAG000570160991	+	7892070	7892139	7879187	7879210	7904474	7904801	0,1,6	54,45,18	1,0,4	62,42,37	218	149	1	1	0.0,0.015,0.186	0.011,0.0,0.069	0.04
[truncated: 12,639 more rows]

## Sheet: S2
Distribution of retained introns identified by comparing TZNC and LQNC
GeneID	strand	riExonStart_0base	riExonEnd	upstreamES	upstreamEE	downstreamES	downstreamEE	IJC_SAMPLE_1	SJC_SAMPLE_1	IJC_SAMPLE_2	SJC_SAMPLE_2	IncFormLen	SkipFormLen	PValue	FDR	IncLevel1	IncLevel2	IncLevelDifference
EOBAG000990030991	-	2126893	2128218	2126893	2127009	2128173	2128218	17,22,97	159,317,65	18,18,20	105112135	1313	149	1	1	0.012,0.008,0.145	0.019,0.018,0.017	0.037
EOBAG000980012894	+	1630792	1632186	1630792	1631006	1632059	1632186	5,0,21	72,42,62	20,8,6	98,74,53	1202	149	1	1	0.009,0.0,0.04	0.025,0.013,0.014	-0.001
EOBAG000980011991	+	1535398	1538447	1535398	1535542	1538270	1538447	6,15,44	51,56,53	8,8,7	47,35,38	2877	149	1	1	0.006,0.014,0.041	0.009,0.012,0.009	0.01
EOBAG000980032994	-	4632464	4632758	4632464	4632572	4632659	4632758	0,1,0	81,79,69	3,0,0	79,70,73	236	149	1	1	0.0,0.008,0.0	0.023,0.0,0.0	-0.005
EOBAG000980032994	-	4637650	4640453	4637650	4637759	4639906	4640453	28,1,50	5,6,1	27,21,22	4,0,0	2296	149	0.0235785	0.378356	0.267,0.011,0.764	0.305,1.0,1.0	-0.421
EOBAG000980032994	-	4637650	4640453	4637650	4637763	4639906	4640453	28,1,50	0,11,7	27,21,22	0,4,3	2292	149	0.353295	1	1.0,0.006,0.317	1.0,0.254,0.323	-0.085
EOBAG000980032994	-	4637650	4640453	4637650	4637759	4640341	4640453	28,5,50	0,5,0	28,30,22	0,0,0	2731	149	0.481492	1	1.0,0.052,1.0	1.0,1.0,1.0	-0.316
EOBAG000980032994	-	4637650	4640453	4637650	4637763	4640341	4640453	28,5,50	23,17,8	28,30,22	8,0,4	2727	149	0.12092	1	0.062,0.016,0.255	0.161,1.0,0.231	-0.353
EOBAG000970028991	-	4393787	4395844	4393787	4394519	4395642	4395844	4,0,14	24,34,31	6,2,1	34,25,21	1272	149	1	1	0.019,0.0,0.05	0.02,0.009,0.006	0.011
EOBAG000970003991	+	41689	42222	41689	42093	42188	42222	2,0,0	0,0,0	1,2,7	0,2,0	244	149	1	1	1.0,NA,NA	1.0,0.379,1.0	0.207
EOBAG000970032991	+	5038244	5043178	5038244	5038374	5041036	5043178	25,7,67	73,63,50	62,46,49	77,72,63	2811	149	1	1	0.018,0.006,0.066	0.041,0.033,0.04	-0.008
EOBAG000960002992	+	161389	164380	161389	161551	162993	164380	3,1,16	13,58,19	27,20,6	70,43,34	1591	149	1	1	0.021,0.002,0.073	0.035,0.042,0.016	0.001
EOBAG095720001095	+	3451	4071	3451	3516	4001	4071	0,1,4	1,0,0	1,2,0	1,0,0	634	149	1	1	0.0,1.0,1.0	0.19,1.0,NA	0.072
EOBAG000950023894	-	4631516	4633091	4631516	4631579	4632939	4633091	0,0,2	0,3,0	7,6,2	0,13,4	1509	149	1	1	NA,0.0,1.0	1.0,0.044,0.047	0.136
EOBAG000950027991	-	5708764	5709500	5708764	5708889	5708984	5709500	25,22,18	3,0,0	15,23,25	0,0,0	244	149	1	1	0.836,1.0,1.0	1.0,1.0,1.0	-0.055
EOBAG000940025991	+	3919239	3921630	3919239	3919443	3921468	3921630	2,0,16	92204128	44,27,14	239211147	2174	149	1	1	0.001,0.0,0.008	0.012,0.009,0.006	-0.006
EOBAG000940058991	+	7004432	7005282	7004432	7004523	7005166	7005282	2,0,40	42,49,82	8,3,2	63,50,49	792	149	1	1	0.009,0.0,0.084	0.023,0.011,0.008	0.017
EOBAG000940023991	-	3614095	3620509	3614095	3619985	3620414	3620509	0,1,8	0,0,1	3,0,0	0,0,0	578	149	1	1	NA,1.0,0.673	1.0,NA,NA	-0.163
EOBAG000940023991	-	3621564	3622720	3621564	3621720	3622630	3622720	0,1,15	135211221	3,3,0	255188253	1059	149	1	1	0.0,0.001,0.009	0.002,0.002,0.0	0.002
EOBAG000920055991	-	3324610	3330788	3324610	3328462	3328979	3330788	0,0,4	2,0,0	0,0,0	0,1,0	666	149	1	1	0.0,NA,1.0	NA,0.0,NA	0.5
EOBAG000920055991	-	3324610	3330788	3324610	3328462	3329806	3330788	0,0,4	1,5,17	2,0,0	3,16,10	1493	149	1	1	0.0,0.0,0.023	0.062,0.0,0.0	-0.013
EOBAG000910020994	+	4691330	4691924	4691330	4691360	4691597	4691924	22,15,35	0,8,15	29,29,45	6,2,10	386	149	0.877288	1	1.0,0.42,0.474	0.651,0.848,0.635	-0.08
EOBAG000910020994	+	4691330	4691924	4691330	4691360	4691873	4691924	31,16,57	283100224	31,30,50	90,62,80	662	149	0.479074	1	0.024,0.035,0.054	0.072,0.098,0.123	-0.06
EOBAG000910020994	+	4691330	4698132	4691330	4691924	4692653	4698132	3,9,22	196,92,160	6,4,11	79,68,78	878	149	1	1	0.003,0.016,0.023	0.013,0.01,0.023	-0.001
EOBAG000910020994	+	4692653	4698132	4692653	4692725	4694574	4698132	8154191056	35,28,14	765411551	20,14,18	1998	149	1	1	0.635,0.527,0.849	0.74,0.686,0.695	-0.037
EOBAG000910009992	+	1565579	1570929	1565579	1569935	1570319	1570929	123,61,25	20,16,14	2,16,5	0,0,1	533	149	3.3176e-05	0.00146829	0.632,0.516,0.333	1.0,1.0,0.583	-0.367
EOBAG000900089894	-	3771356	3782044	3771356	3778621	3781154	3782044	220,98,147	0,0,0	224290183	0,1,0	2682	149	1	1	1.0,1.0,1.0	1.0,0.942,1.0	0.019
EOBAG000900089894	-	3780452	3782044	3780452	3780609	3781154	3782044	35,21,44	0,0,0	67,58,62	1,0,2	694	149	1	1	1.0,1.0,1.0	0.935,1.0,0.869	0.065
EOBAG000900047991	-	1835860	1836925	1835860	1836629	1836825	1836925	4,4,9	4,3,4	13,9,2	14,17,6	345	149	0.25331	1	0.302,0.365,0.493	0.286,0.186,0.126	0.187
EOBAG000900047991	-	1836825	1838608	1836825	1836925	1838495	1838608	4,0,9	8,6,6	6,2,6	11,16,8	1719	149	1	1	0.042,0.0,0.115	0.045,0.011,0.061	0.013
EOBAG000900037892	-	1480065	1481998	1480065	1480240	1481762	1481998	3,0,13	81,12,50	15,24,19	69,108,73	1671	149	1	1	0.003,0.0,0.023	0.019,0.019,0.023	-0.012
EOBAG000900033294	+	1418595	1419075	1418595	1418691	1419030	1419075	12,2,11	271287194	12,4,16	312308550	488	149	1	1	0.013,0.002,0.017	0.012,0.004,0.009	0.002
EOBAG000900001991	+	22003	24718	22003	23654	24605	24718	5,6,22	72,25,24	28,13,14	49,42,50	1100	149	1	1	0.009,0.031,0.11	0.072,0.04,0.037	0
EOBAG000900129991	+	5982250	5983093	5982250	5982602	5982886	5983093	21,2,16	1,0,0	6,0,2	0,0,0	433	149	1	1	0.878,1.0,1.0	1.0,NA,1.0	-0.041
EOBAG000900129991	+	5982250	5983093	5982250	5982602	5982956	5983093	40,3,26	0,0,0	8,11,23	0,0,2	503	149	1	1	1.0,1.0,1.0	1.0,1.0,0.773	0.076
EOBAG000900129991	+	6058404	6060591	6058404	6058431	6059458	6060591	6,2,80	30,18,59	24,17,27	28,37,15	1176	149	1	1	0.025,0.014,0.147	0.098,0.055,0.186	-0.051
EOBAG000900035991	-	1436471	1437775	1436471	1437372	1437569	1437775	1,0,6	15,13,27	3,2,0	9,3,8	346	149	1	1	0.028,0.0,0.087	0.126,0.223,0.0	-0.078
EOBAG000090124991	+	15110299	15114522	15110299	15113276	15114331	15114522	10,7,19	127,38,34	15,6,6	68,85,72	1204	149	1	1	0.01,0.022,0.065	0.027,0.009,0.01	0.017
EOBAG000090124991	+	15127129	15132667	15127129	15127243	15128289	15132667	8,10,15	86,99,67	1,16,5	94,95,77	1195	149	1	1	0.011,0.012,0.027	0.001,0.021,0.008	0.007
EOBAG000090005894	-	1395610	1396519	1395610	1395714	1396378	1396519	2,0,7	31,25,35	8,5,2	64,51,35	813	149	1	1	0.012,0.0,0.035	0.022,0.018,0.01	-0.001
EOBAG000090005894	-	1396378	1400054	1396378	1396519	1399910	1400054	55,16,127	11,22,14	173,141,84	24,59,31	3540	149	1	1	0.174,0.03,0.276	0.233,0.091,0.102	0.018
EOBAG000090038993	-	5596142	5607786	5596142	5605767	5607614	5607786	2,4,11	81,65,49	8,2,6	63,74,60	1996	149	1	1	0.002,0.005,0.016	0.009,0.002,0.007	0.002
EOBAG000090085991	+	12765746	12769477	12765746	12766318	12769374	12769477	8,0,10	7,0,5	34,22,13	9,13,7	3205	149	1	1	0.05,NA,0.085	0.149,0.073,0.079	-0.033
EOBAG000090085991	+	12771716	12774657	12771716	12771865	12772542	12774657	17,26,52	8,6,4	30,27,14	10,13,5	826	149	0.344255	1	0.277,0.439,0.701	0.351,0.273,0.336	0.152
EOBAG000090079991	-	12515601	12516164	12515601	12515971	12516052	12516164	9,4,8	49,6,33	2,1,4	0,28,21	230	149	1	1	0.106,0.302,0.136	1.0,0.023,0.11	-0.196
EOBAG000090079991	-	12515601	12516164	12515601	12515974	12516052	12516164	9,4,8	11,0,14	2,1,3	4,13,5	227	149	0.052019	0.710035	0.349,1.0,0.273	0.247,0.048,0.283	0.348
EOBAG000090079991	-	12522523	12523130	12522523	12522675	12522753	12523130	3,4,4	56,5,24	2,0,0	24,34,23	227	149	0.766973	1	0.034,0.344,0.099	0.052,0.0,0.0	0.142
EOBAG000090079991	-	12522753	12523130	12522753	12522852	12523089	12523130	10,5,12	38,10,36	1,1,2	21,26,21	386	149	0.0395468	0.566256	0.092,0.162,0.114	0.018,0.015,0.035	0.1
EOBAG000090079991	-	12522523	12523321	12522523	12523130	12523239	12523321	0,3,0	33,6,36	1,2,1	14,28,15	258	149	1	1	0.0,0.224,0.0	0.04,0.04,0.037	0.036
EOBAG000090079991	-	12522523	12523907	12522523	12523321	12523584	12523907	6,0,0	34,7,29	0,0,1	25,24,9	412	149	1	1	0.06,0.0,0.0	0.0,0.0,0.039	0.007
EOBAG000090126992	+	15178836	15184031	15178836	15179409	15182603	15184031	31,13,142	2,0,0	200,103,79	3,0,0	3343	149	1	1	0.409,1.0,1.0	0.748,1.0,1.0	-0.113
EOBAG000090120894	+	14846080	14847932	14846080	14846260	14846368	14847932	109221121	5,11,9	322317229	10,24,29	257	149	1	1	0.927,0.921,0.886	0.949,0.884,0.821	0.027
EOBAG000090133991	+	16174169	16175909	16174169	16174276	16175788	16175909	0,0,0	18,23,11	6,0,0	20,23,20	1661	149	1	1	0.0,0.0,0.0	0.026,0.0,0.0	-0.009
EOBAG000090167994	-	18219292	18220232	18219292	18219402	18219945	18220232	9,0,0	9,4,8	6,2,2	6,8,12	692	149	1	1	0.177,0.0,0.0	0.177,0.051,0.035	-0.029
EOBAG000090112994	+	14389580	14390526	14389580	14389697	14390332	14390526	11,208,0	0,5,0	201394416	1,6,0	784	149	1	1	1.0,0.888,NA	0.974,0.926,1.0	-0.023
EOBAG000090012991	-	2229042	2236382	2229042	2235504	2236285	2236382	97156154	0,0,0	226184170	1,0,0	930	149	1	1	1.0,1.0,1.0	0.973,1.0,1.0	0.009
EOBAG000890011991	+	5359857	5363008	5359857	5359983	5362927	5363008	10,21,53	3,11,15	43,29,19	8,8,15	3093	149	1	1	0.138,0.084,0.145	0.206,0.149,0.058	-0.015
EOBAG000880037992	-	7481905	7487481	7481905	7486521	7487160	7487481	290196460	0,2,0	650619521	7,0,2	788	149	1	1	1.0,0.949,1.0	0.946,1.0,0.98	0.008
EOBAG000880016994	-	2880986	2881424	2880986	2881087	2881177	2881424	9,6,13	183,167,86	9,1,8	137113133	239	149	1	1	0.03,0.022,0.086	0.039,0.005,0.036	0.019
EOBAG000880025991	-	3355100	3355847	3355100	3355270	3355504	3355847	67,122,73	23,60,24	103,66,58	33,45,18	383	149	1	1	0.531,0.442,0.542	0.548,0.363,0.556	0.016
EOBAG000860009991	-	539715	551228	539715	542274	551036	551228	12,4,78	0,0,1	45,43,33	0,0,0	8911	149	1	1	1.0,1.0,0.566	1.0,1.0,1.0	-0.145
EOBAG000860029991	-	2535874	2536124	2535874	2535960	2536033	2536124	2,0,15	31,26,35	4,13,9	31,27,37	222	149	0.819479	1	0.042,0.0,0.223	0.08,0.244,0.14	-0.066
EOBAG000860063991	-	7327061	7328328	7327061	7327335	7327679	7328328	0,4,0	10,13,9	2,3,0	48,18,13	493	149	1	1	0.0,0.085,0.0	0.012,0.048,0.0	0.008
EOBAG000860063991	-	7331679	7334184	7331679	7332332	7333655	7334184	22,25,21	3,0,3	61,62,41	0,4,2	1472	149	0.415958	1	0.426,1.0,0.415	1.0,0.611,0.675	-0.148
EOBAG000860063991	-	7331679	7334184	7331679	7332332	7333705	7334184	22,25,21	1,6,0	61,62,41	0,0,0	1522	149	0.0211218	0.34661	0.683,0.29,1.0	1.0,1.0,1.0	-0.342
EOBAG000860042994	+	5027962	5028393	5027962	5028084	5028197	5028393	0,1,1	0,2,0	0,2,0	0,0,0	262	149	1	1	NA,0.221,1.0	NA,1.0,NA	-0.389
EOBAG000860027994	-	2335070	2338021	2335070	2335446	2337974	2338021	10,4,2	0,0,0	0,0,0	3,0,0	2677	149	1	1	1.0,1.0,1.0	0.0,NA,NA	1
EOBAG000860055992	+	6841261	6848631	6841261	6842115	6844294	6848631	8,2,36	293431227	18,27,32	509461429	2328	149	1	1	0.002,0.0,0.01	0.002,0.004,0.005	0
EOBAG000860055992	+	6844294	6848631	6844294	6844412	6848522	6848631	228146284	226323116	476416379	416349315	4259	149	1	1	0.034,0.016,0.079	0.038,0.04,0.04	0.004
EOBAG000860003993	+	170615	177418	170615	170734	171656	177418	1,0,0	1,0,0	3,0,0	0,0,0	1071	149	1	1	0.122,NA,NA	1.0,NA,NA	-0.878
EOBAG000860036991	+	4232260	4232549	4232260	4232346	4232430	4232549	0,0,1	13,33,14	1,1,0	27,22,43	233	149	1	1	0.0,0.0,0.044	0.023,0.028,0.0	-0.002
EOBAG000850011994	-	783172	783815	783172	783319	783407	783815	0,0,0	8,5,11	1,0,0	25,18,15	237	149	1	1	0.0,0.0,0.0	0.025,0.0,0.0	-0.008
EOBAG000850018991	+	1581428	1592636	1581428	1581662	1581971	1592636	1,0,4	0,0,0	4,4,4	3,0,0	458	149	1	1	1.0,NA,1.0	0.303,1.0,1.0	0.232
EOBAG000850056894	-	7756202	7756844	7756202	7756331	7756679	7756844	0,0,0	0,0,1	1,0,0	0,0,0	497	149	1	1	NA,NA,0.0	1.0,NA,NA	-1
EOBAG000850056894	-	7756679	7757763	7756679	7756844	7757547	7757763	0,0,0	0,4,0	1,5,0	0,2,0	852	149	1	1	NA,0.0,NA	1.0,0.304,NA	-0.652
EOBAG000850056894	-	7757547	7759021	7757547	7757763	7758853	7759021	0,8,12	49,8,19	2,0,2	16,19,11	1239	149	1	1	0.0,0.107,0.071	0.015,0.0,0.021	0.047
EOBAG000830007494	-	116804	117923	116804	117535	117892	117923	60,28,112	0,0,0	69,44,27	0,5,1	506	149	0.633926	1	1.0,1.0,1.0	1.0,0.722,0.888	0.13
EOBAG000830004991	+	89729	93594	89729	89880	90856	93594	192,79,158	36,14,37	9,41,31	5,4,11	1125	149	0.794257	1	0.414,0.428,0.361	0.193,0.576,0.272	0.054
EOBAG000830004991	+	89729	93594	89729	89880	91340	93594	417192301	155,50,115	21,72,44	87,102,91	1609	149	0	0	0.199,0.262,0.195	0.022,0.061,0.043	0.177
EOBAG000830148894	-	2668873	2669386	2668873	2669084	2669159	2669386	10,0,12	26,51,22	2,3,0	10,16,23	224	149	0.34514	1	0.204,0.0,0.266	0.117,0.111,0.0	0.081
EOBAG000830148894	-	2671294	2671620	2671294	2671372	2671492	2671620	1,0,14	11,0,1	0,3,3	10,7,3	269	149	1	1	0.048,NA,0.886	0.0,0.192,0.356	0.284
EOBAG000830152991	+	2720944	2721226	2720944	2721028	2721093	2721226	1,12,15	266247253	8,11,5	245250182	214	149	1	1	0.003,0.033,0.04	0.022,0.03,0.019	0.002
EOBAG000830082991	-	1481502	1482881	1481502	1482707	1482794	1482881	0,0,1	5,2,0	0,0,0	2,4,1	236	149	1	1	0.0,0.0,1.0	0.0,0.0,0.0	0.333
EOBAG000830079894	+	1456601	1457247	1456601	1456711	1457144	1457247	0,4,12	30,5,21	13,8,7	32,50,40	582	149	1	1	0.0,0.17,0.128	0.094,0.039,0.043	0.041
EOBAG000830079894	+	1468923	1469323	1468923	1469134	1469222	1469323	0,0,0	24,18,34	7,11,2	46,47,68	237	149	1	1	0.0,0.0,0.0	0.087,0.128,0.018	-0.078
EOBAG000830079894	+	1470357	1471238	1470357	1470404	1470678	1471238	0,0,0	22,20,3	0,9,2	15,28,37	423	149	1	1	0.0,0.0,0.0	0.0,0.102,0.019	-0.04
EOBAG000830233992	-	5789662	5790509	5789662	5789708	5790280	5790509	0,0,5	6,0,10	1,1,1	10,12,9	721	149	1	1	0.0,NA,0.094	0.02,0.017,0.022	0.027
EOBAG000830129992	+	2385198	2389273	2385198	2388005	2389080	2389273	3,2,0	0,5,0	0,0,0	0,2,0	1224	149	1	1	1.0,0.046,NA	NA,0.0,NA	0.523
EOBAG000830050991	-	1001536	1002112	1001536	1001886	1002018	1002112	0,0,2	10,10,1	1,1,0	3,9,9	281	149	1	1	0.0,0.0,0.515	0.15,0.056,0.0	0.103
EOBAG000830050991	-	1001536	1003736	1001536	1002112	1003284	1003736	0,0,0	14,10,3	0,6,3	6,23,14	1321	149	1	1	0.0,0.0,0.0	0.0,0.029,0.024	-0.018
EOBAG000830089991	+	1655508	1656261	1655508	1655577	1656176	1656261	22,55,28	214,211,73	58,40,21	283171107	748	149	1	1	0.02,0.049,0.071	0.039,0.045,0.038	0.006
EOBAG000830089991	+	1656176	1656714	1656176	1656261	1656617	1656714	6,1,4	217,312,84	2,0,4	419200156	505	149	1	1	0.008,0.001,0.014	0.001,0.0,0.008	0.005
EOBAG000830158991	+	2801353	2802110	2801353	2801564	2801976	2802110	21,26,39	65,82,47	19,30,31	64,62,47	561	149	1	1	0.079,0.078,0.181	0.073,0.114,0.149	0.001
EOBAG000830158991	+	2803028	2803753	2803028	2803221	2803536	2803753	8,22,32	101,83,105	22,22,20	75,65,63	464	149	1	1	0.025,0.078,0.089	0.086,0.098,0.093	-0.028
EOBAG000830158991	+	2803028	2804071	2803028	2803753	2803987	2804071	1,1,4	101,130,46	6,4,4	73,51,46	383	149	1	1	0.004,0.003,0.033	0.031,0.03,0.033	-0.018
EOBAG000830140894	-	2546256	2548605	2546256	2546361	2547511	2548605	136,87,79	21,25,11	82,95,108	16,19,36	1299	149	0.865725	1	0.426,0.285,0.452	0.37,0.364,0.256	0.058
EOBAG000830140894	-	2549269	2551701	2549269	2549403	2551359	2551701	52,44,82	156117121	91117100	95180147	2105	149	1	1	0.023,0.026,0.046	0.063,0.044,0.046	-0.019
EOBAG000830056991	-	1085249	1087666	1085249	1086932	1087321	1087666	1,2,24	4,0,0	8,18,15	0,1,6	538	149	0.334399	1	0.065,1.0,1.0	1.0,0.833,0.409	-0.059
EOBAG000830056991	-	1085249	1087666	1085249	1086932	1087542	1087666	3,4,30	18,5,9	11,20,20	11,27,12	759	149	1	1	0.032,0.136,0.396	0.164,0.127,0.247	0.009
EOBAG000830080894	-	1470902	1471263	1470902	1471044	1471125	1471263	10,8,1	75,52,17	11,3,11	81,90,64	230	149	1	1	0.08,0.091,0.037	0.081,0.021,0.1	0.002
EOBAG000830080894	-	1470902	1471477	1470902	1471263	1471357	1471477	20,8,17	113,97,53	25,24,17	134167144	243	149	1	1	0.098,0.048,0.164	0.103,0.081,0.068	0.019
EOBAG000830080894	-	1475135	1475827	1475135	1475446	1475554	1475827	224191139	31,10,5	185269209	14,26,15	257	149	1	1	0.807,0.917,0.942	0.885,0.857,0.89	0.011
EOBAG000830124991	+	2308962	2311624	2308962	2309185	2311492	2311624	13,17,15	14,2,2	38,48,27	8,5,5	2456	149	0.231553	1	0.053,0.34,0.313	0.224,0.368,0.247	-0.044
EOBAG000830124991	+	2308962	2311624	2308962	2309346	2311492	2311624	7,8,15	6,6,1	32,31,18	2,25,1	2295	149	0.503672	1	0.07,0.08,0.493	0.51,0.075,0.539	-0.16
EOBAG000830124991	+	2331974	2335138	2331974	2332210	2334749	2335138	33,9,42	8,0,0	36,72,30	10,4,8	2688	149	0.0797183	0.976716	0.186,1.0,1.0	0.166,0.499,0.172	0.45
EOBAG000830124991	+	2331974	2335138	2331974	2334616	2334749	2335138	0,2,2	12,15,14	1,3,1	3,14,15	282	149	1	1	0.0,0.066,0.07	0.15,0.102,0.034	-0.05
EOBAG000830052991	-	1044903	1045465	1044903	1044993	1045296	1045465	45,39,81	0,0,10	68,56,62	0,10,7	452	149	0.61217	1	1.0,1.0,0.728	1.0,0.649,0.745	0.111
EOBAG000830229993	-	5648596	5649044	5648596	5648777	5648855	5649044	2,0,9	66,26,60	3,12,0	57,48,35	227	149	1	1	0.02,0.0,0.09	0.033,0.141,0.0	-0.021
EOBAG000830211991	-	3961111	3965114	3961111	3963853	3964422	3965114	0,0,2	1,0,0	0,9,0	0,0,0	718	149	1	1	0.0,NA,1.0	NA,1.0,NA	-0.5
EOBAG000830211991	-	3961111	3965114	3961111	3963853	3965016	3965114	0,4,4	14,6,4	0,9,0	7,3,11	1312	149	1	1	0.0,0.07,0.102	0.0,0.254,0.0	-0.027
EOBAG008380001095	+	100794	103038	100794	100936	102906	103038	2,71,30	1392619186	104,23,18	313213231680	2119	149	1	1	0.001,0.002,0.011	0.002,0.001,0.001	0.003
EOBAG000820028991	+	3296932	3311333	3296932	3297016	3300927	3311333	4,8,44	0,0,2	35,29,22	0,0,0	4060	149	1	1	1.0,1.0,0.447	1.0,1.0,1.0	-0.184
EOBAG000820028991	+	3300927	3311333	3300927	3301066	3307679	3311333	30,14,147	3,0,0	73,98,38	0,0,0	6762	149	1	1	0.181,1.0,1.0	1.0,1.0,1.0	-0.273
EOBAG000820035994	-	4030212	4032020	4030212	4030381	4031705	4032020	3,0,18	8,7,13	25,19,12	11,15,14	1473	149	0.741415	1	0.037,0.0,0.123	0.187,0.114,0.08	-0.074
EOBAG000820008994	-	851561	852833	851561	851678	851895	852833	34,53,14	1,5,0	21,34,43	0,0,0	366	149	1	1	0.933,0.812,1.0	1.0,1.0,1.0	-0.085
EOBAG000820051991	+	6760795	6762923	6760795	6761132	6762802	6762923	25,5,7	198102107	16,24,19	81,151,50	1819	149	1	1	0.01,0.004,0.005	0.016,0.013,0.03	-0.013
EOBAG000820051991	+	6764825	6766637	6764825	6765317	6766537	6766637	11,6,16	180,93,68	17,39,18	92,169,85	1369	149	1	1	0.007,0.007,0.025	0.02,0.025,0.023	-0.01
EOBAG000820051991	+	6766537	6768762	6766537	6766637	6767976	6768762	22,4,16	176,83,55	12,18,15	105,166,85	1488	149	1	1	0.012,0.005,0.028	0.011,0.011,0.017	0.002
EOBAG000820018994	+	1813443	1814522	1813443	1813540	1814325	1814522	5,2,7	50,5,12	5,6,8	54,26,34	934	149	1	1	0.016,0.06,0.085	0.015,0.036,0.036	0.025
EOBAG000820018994	+	1815124	1820363	1815124	1815224	1817355	1820363	6,8,19	26,14,14	10,6,8	48,47,26	2280	149	1	1	0.015,0.036,0.081	0.013,0.008,0.02	0.03
EOBAG000820072992	-	7885914	7888190	7885914	7887622	7888035	7888190	7,2,12	9,4,2	10,0,12	1,0,2	562	149	1	1	0.171,0.117,0.614	0.726,NA,0.614	-0.369
EOBAG000820072992	-	7891986	7893023	7891986	7892096	7892905	7893023	1,1,9	325,227,89	5,4,12	279199100	958	149	1	1	0.0,0.001,0.015	0.003,0.003,0.018	-0.003
EOBAG000820019894	-	1823205	1826168	1823205	1825016	1826120	1826168	33,44,56	4,0,0	38,50,38	0,0,0	1253	149	1	1	0.495,1.0,1.0	1.0,1.0,1.0	-0.168
EOBAG000820019894	-	1823205	1826168	1823205	1825231	1826120	1826168	6,10,26	14,32,15	13,17,3	14,15,13	1038	149	1	1	0.058,0.043,0.199	0.118,0.14,0.032	0.003
EOBAG000820019894	-	1826120	1827052	1826120	1826168	1826911	1827052	5,0,22	10,28,15	9,13,6	12,20,12	892	149	1	1	0.077,0.0,0.197	0.111,0.098,0.077	-0.004
EOBAG081650001991	+	1856	3099	1856	2132	2274	3099	14,11,44	149118129	62,28,24	196,50,61	291	149	0.102766	1	0.046,0.046,0.149	0.139,0.223,0.168	-0.096
EOBAG000810156991	+	5525206	5532424	5525206	5525238	5526905	5532424	0,0,0	0,4,0	14,4,19	72,14,221	1816	149	1	1	NA,0.0,NA	0.016,0.023,0.007	-0.015
EOBAG000810033991	+	1982106	1983896	1982106	1982150	1983810	1983896	2,0,2	2,1,0	2,3,1	3,4,4	1809	149	1	1	0.076,0.0,1.0	0.052,0.058,0.02	0.315
EOBAG000810226991	-	7972526	7973288	7972526	7972905	7973107	7973288	6,1,8	86,101,30	6,4,2	30,39,38	351	149	1	1	0.029,0.004,0.102	0.078,0.042,0.022	-0.002
EOBAG000810226991	-	7973380	7973856	7973380	7973546	7973640	7973856	0,3,0	90,75,35	0,0,0	73,55,84	243	149	1	1	0.0,0.024,0.0	0.0,0.0,0.0	0.008
EOBAG000810226991	-	7975597	7976145	7975597	7975771	7975945	7976145	6,0,0	33,68,9	0,0,2	40,44,54	323	149	1	1	0.077,0.0,0.0	0.0,0.0,0.017	0.02
EOBAG000810100991	+	4131211	4134218	4131211	4131421	4134175	4134218	32,51,274	32,24,175	39,43,50	27,50,44	2903	149	1	1	0.049,0.098,0.074	0.069,0.042,0.055	0.018
EOBAG000810100991	+	4131211	4134218	4131211	4131424	4134175	4134218	24,47,245	188,96,677	36,43,46	117149193	2900	149	1	1	0.007,0.025,0.018	0.016,0.015,0.012	0.002
EOBAG000810100991	+	4131211	4134619	4131211	4134218	4134506	4134619	1,5,18	206,96,669	0,0,4	117182230	437	149	1	1	0.002,0.017,0.009	0.0,0.0,0.006	0.007
EOBAG000810100991	+	4131211	4134619	4131211	4131424	4134556	4134619	95,68,445	0,0,1	79100109	0,0,0	3281	149	1	1	1.0,1.0,0.953	1.0,1.0,1.0	-0.016
EOBAG000810217991	-	7580338	7581054	7580338	7580488	7580918	7581054	0,0,0	6,11,6	0,0,8	3,4,2	579	149	1	1	0.0,0.0,0.0	0.0,0.0,0.507	-0.169
EOBAG000810059991	+	2887133	2887799	2887133	2887336	2887670	2887799	16,4,2	8,1,6	3,5,1	5,11,4	483	149	0.232097	1	0.382,0.552,0.093	0.156,0.123,0.072	0.225
EOBAG000810059991	+	2887133	2891420	2887133	2887799	2888953	2891420	0,4,2	22,2,2	0,0,1	5,7,6	1303	149	1	1	0.0,0.186,0.103	0.0,0.0,0.019	0.09
EOBAG000810181991	-	6307885	6308240	6307885	6307989	6308120	6308240	0,0,8	312282291	5,7,7	211262207	280	149	1	1	0.0,0.0,0.014	0.012,0.014,0.018	-0.01
EOBAG000810005991	+	574400	576676	574400	574653	574974	576676	0,0,3	33,14,37	6,2,0	39,40,30	470	149	1	1	0.0,0.0,0.025	0.047,0.016,0.0	-0.013
EOBAG000810093992	+	3839098	3840011	3839098	3839532	3839819	3840011	3,0,2	1,6,0	6,4,6	5,7,1	436	149	0.259899	1	0.506,0.0,1.0	0.291,0.163,0.672	0.127
EOBAG000810093992	+	3839098	3840011	3839098	3839557	3839819	3840011	2,0,2	42,13,13	2,0,4	15,28,47	411	149	1	1	0.017,0.0,0.053	0.046,0.0,0.03	-0.002
EOBAG000810093992	+	3839819	3841681	3839819	3840011	3840482	3841681	0,0,7	38,60,32	4,2,5	22,44,80	620	149	1	1	0.0,0.0,0.05	0.042,0.011,0.015	-0.006
EOBAG000810197991	-	6711751	6717671	6711751	6713346	6717218	6717671	9,19,76	4,5,3	57,43,27	7,6,10	4021	149	1	1	0.077,0.123,0.484	0.232,0.21,0.091	0.05
EOBAG000810197991	-	6711751	6717671	6711751	6713373	6717218	6717671	8,18,75	1,1,0	56,43,27	5,1,1	3994	149	0.0293386	0.437235	0.23,0.402,1.0	0.295,0.616,0.502	0.073
EOBAG000810047992	+	2507764	2508629	2507764	2508390	2508529	2508629	30,52,40	0,0,0	28,38,42	0,0,2	288	149	1	1	1.0,1.0,1.0	1.0,1.0,0.916	0.028
EOBAG000810203494	+	6982134	6984586	6982134	6982286	6983930	6984586	31,38,15	34,1,8	26,40,24	8,10,0	1793	149	0.468426	1	0.07,0.759,0.135	0.213,0.249,1.0	-0.166
EOBAG000810179991	+	6296878	6297628	6296878	6297027	6297152	6297628	2,8,2	33,50,29	2,3,0	43,32,34	274	149	1	1	0.032,0.08,0.036	0.025,0.049,0.0	0.025
EOBAG000830025991	+	495833	496492	495833	495999	496274	496492	19,29,89	459173227	43,34,54	425609434	424	149	1	1	0.014,0.056,0.121	0.034,0.019,0.042	0.032
EOBAG000080041991	+	4312883	4320066	4312883	4313051	4316177	4320066	9,0,42	38,11,49	58,25,67	52,27,32	3275	149	1	1	0.011,0.0,0.038	0.048,0.04,0.087	-0.042
EOBAG000080033993	+	3404137	3406721	3404137	3404735	3406410	3406721	2,6,32	15,5,7	30,51,21	7,9,13	1824	149	0.10454	1	0.011,0.089,0.272	0.259,0.316,0.117	-0.107
EOBAG000080109992	-	17915990	17917329	17915990	17916035	17917157	17917329	8,6,12	78,123,61	21,4,7	70,89,107	1271	149	1	1	0.012,0.006,0.023	0.034,0.005,0.008	-0.002
EOBAG000080133991	-	24021411	24027419	24021411	24022656	24027136	24027419	67,50,224	22,30,11	201,110,92	74,23,31	4629	149	1	1	0.089,0.051,0.396	0.08,0.133,0.087	0.079
EOBAG000080133991	-	24021411	24027419	24021411	24024149	24027136	24027419	36,32,129	0,0,1	137,78,68	0,2,0	3136	149	1	1	1.0,1.0,0.86	1.0,0.649,1.0	0.07
EOBAG000780021994	-	3432933	3434428	3432933	3432984	3433105	3434428	24,42,38	5831886301	30,12,30	702552589	270	149	1	1	0.022,0.012,0.065	0.023,0.012,0.027	0.012
EOBAG000780040991	+	4456085	4456480	4456085	4456140	4456229	4456480	4,0,1	0,0,1	2,0,3	0,2,0	238	149	1	1	1.0,NA,0.385	1.0,0.0,1.0	0.026
EOBAG000780040991	+	4456085	4456829	4456085	4456480	4456797	4456829	0,0,0	6,6,12	0,0,1	9,10,7	466	149	1	1	0.0,0.0,0.0	0.0,0.0,0.044	-0.015
EOBAG000780040991	+	4498689	4500411	4498689	4498904	4500290	4500411	11,11,11	7,25,49	4,3,6	35,23,33	1535	149	1	1	0.132,0.041,0.021	0.011,0.013,0.017	0.051
EOBAG000780040991	+	4498689	4501194	4498689	4500411	4501062	4501194	6,17,20	10,13,26	5,13,4	19,25,31	800	149	0.181664	1	0.101,0.196,0.125	0.047,0.088,0.023	0.088
EOBAG000780022991	+	3476205	3477326	3476205	3476280	3477232	3477326	0,0,3	10,2,12	3,5,2	17,15,13	1101	149	1	1	0.0,0.0,0.033	0.023,0.043,0.02	-0.018
EOBAG000090187991	-	19500457	19503556	19500457	19501926	19503368	19503556	52,31,37	0,0,0	149128135	0,0,2	1591	149	1	1	1.0,1.0,1.0	1.0,1.0,0.863	0.046
EOBAG000770007894	-	269148	270777	269148	269760	270685	270777	4,3,22	4,12,30	10,17,5	21,18,15	1074	149	1	1	0.122,0.034,0.092	0.062,0.116,0.044	0.009
EOBAG000830173991	-	2964672	2969673	2964672	2964829	2965496	2969673	28,34,51	2,0,10	26,66,13	16,25,9	816	149	0.00146623	0.0382398	0.719,1.0,0.482	0.229,0.325,0.209	0.479
EOBAG000830173991	-	2964672	2969673	2964672	2964829	2967197	2969673	99102212	2,0,0	107,202,93	0,0,0	2517	149	1	1	0.746,1.0,1.0	1.0,1.0,1.0	-0.085
EOBAG007620005095	-	125208	126386	125208	125350	126198	126386	0,0,7	9771075164	21,0,6	744667433	997	149	1	1	0.0,0.0,0.006	0.004,0.0,0.002	0
EOBAG000760020991	+	2695549	2699016	2695549	2695683	2696090	2699016	1,3,15	115101125	9,10,7	125124153	556	149	1	1	0.002,0.008,0.031	0.019,0.021,0.012	-0.004
EOBAG000760009991	+	1284989	1287921	1284989	1285679	1287792	1287921	40,11,30	1,0,0	50,44,20	0,0,0	2262	149	1	1	0.725,1.0,1.0	1.0,1.0,1.0	-0.092
EOBAG000760009991	+	1284989	1287921	1284989	1285679	1287809	1287921	59,20,44	2,0,0	62,65,34	0,1,0	2279	149	1	1	0.659,1.0,1.0	1.0,0.81,1.0	-0.05
EOBAG000760009991	+	1284989	1287921	1284989	1285833	1287809	1287921	55,19,44	0,0,0	51,56,30	0,1,0	2125	149	1	1	1.0,1.0,1.0	1.0,0.797,1.0	0.068
EOBAG000760009991	+	1284989	1287921	1284989	1285923	1287809	1287921	53,19,42	0,2,0	51,55,29	0,0,0	2035	149	1	1	1.0,0.41,1.0	1.0,1.0,1.0	-0.197
EOBAG000760004991	+	1153588	1156292	1153588	1153692	1156148	1156292	23,9,43	45,34,71	14,9,1	80,100,47	2605	149	1	1	0.028,0.015,0.033	0.01,0.005,0.001	0.02
EOBAG000760031991	+	5326363	5328075	5326363	5326462	5327786	5328075	63733441443	17,16,8	271717663108	13,24,29	1473	149	1	1	0.791,0.955,0.948	0.955,0.882,0.916	-0.02
EOBAG000750027994	-	1334842	1335308	1334842	1334965	1335230	1335308	2,10,3	55,70,81	0,1,3	36,37,33	414	149	1	1	0.013,0.049,0.013	0.0,0.01,0.032	0.011
EOBAG000750010994	-	446947	448003	446947	447041	447831	448003	2,0,2	60,19,50	9,12,9	29,38,11	939	149	1	1	0.005,0.0,0.006	0.047,0.048,0.115	-0.066
EOBAG000810009994	+	1063633	1066736	1063633	1063747	1065160	1066736	4,11,14	0,0,1	7,3,2	0,0,0	1562	149	1	1	1.0,1.0,0.572	1.0,1.0,1.0	-0.143
EOBAG000810009994	+	1063633	1066736	1063633	1063747	1066680	1066736	0,14,32	50,58,46	20,2,15	39,36,29	3082	149	1	1	0.0,0.012,0.033	0.024,0.003,0.024	-0.002
EOBAG000750001994	+	9693	13338	9693	11507	13165	13338	97,37,195	576385251513930	446479300	388382815131829	1807	149	1	1	0.0,0.0,0.001	0.001,0.001,0.001	-0.001
EOBAG000750001994	+	9693	13338	9693	12038	13165	13338	88,37,120	0,0,0	353401228	0,0,5	1276	149	1	1	1.0,1.0,1.0	1.0,1.0,0.842	0.053
EOBAG000750001994	+	9693	13338	9693	12696	13165	13338	42,29,56	1,2,0	209211124	8,2,9	618	149	0.140264	1	0.91,0.778,1.0	0.863,0.962,0.769	0.031
EOBAG000750026991	+	1327183	1331285	1327183	1329024	1329083	1331285	24,22,71	18,20,49	17,5,10	13,4,1	208	149	0.559104	1	0.489,0.441,0.509	0.484,0.472,0.878	-0.132
EOBAG000740062884	-	8370778	8372432	8370778	8370964	8372328	8372432	831303040	3853820512316	68,52,71	542942823194	1513	149	1	1	0.002,0.002,0.024	0.001,0.001,0.002	0.008
EOBAG000740062884	-	8373683	8374388	8373683	8373826	8374184	8374388	9,4,324	19201139825324	6,13,33	702047453076	507	149	1	1	0.001,0.0,0.004	0.0,0.001,0.003	0
EOBAG000950025991	-	5236922	5239010	5236922	5238606	5238875	5239010	10,2,2	0,2,3	8,4,1	0,0,0	418	149	0.0103387	0.197346	1.0,0.263,0.192	1.0,1.0,1.0	-0.515
EOBAG000740006991	-	200767	204348	200767	203013	204200	204348	0,0,2	30,20,12	3,3,0	11,39,6	1336	149	1	1	0.0,0.0,0.018	0.03,0.009,0.0	-0.007
EOBAG000740028992	-	1390868	1391675	1390868	1391075	1391612	1391675	18,2,55	14,5,49	7,8,15	27,36,37	686	149	0.0128091	0.23354	0.218,0.08,0.196	0.053,0.046,0.081	0.105
EOBAG000740058991	-	8142700	8145058	8142700	8142812	8143696	8145058	20,19,232	2,0,3	7,6,15	0,0,0	1033	149	1	1	0.591,1.0,0.918	1.0,1.0,1.0	-0.164
EOBAG000740058991	-	8142700	8145058	8142700	8142817	8143696	8145058	17,19,231	0,1,0	7,6,15	0,0,0	1028	149	1	1	1.0,0.734,1.0	1.0,1.0,1.0	-0.089
EOBAG000740058991	-	8142700	8145058	8142700	8142812	8143925	8145058	39,19,248	50,24,45	8,14,16	2,0,0	1262	149	0.000291547	0.0105137	0.084,0.085,0.394	0.321,1.0,1.0	-0.586
EOBAG000740058991	-	8142700	8145058	8142700	8142817	8143925	8145058	36,19,247	11,0,0	8,14,16	0,0,0	1257	149	0.633828	1	0.28,1.0,1.0	1.0,1.0,1.0	-0.24
EOBAG000730062994	-	7214901	7216664	7214901	7214990	7216412	7216664	0,2,1	2,0,1	21,9,16	6,0,1	1571	149	0.00757816	0.153792	0.0,1.0,0.087	0.249,1.0,0.603	-0.255
EOBAG000730013994	+	754034	759209	754034	754753	755569	759209	0,2,5	69,25,34	0,0,14	18,40,17	965	149	1	1	0.0,0.012,0.022	0.0,0.0,0.113	-0.026
EOBAG000730013994	+	755569	759209	755569	755666	758147	759209	14,9,36	27,17,12	46,16,30	13,36,4	2630	149	1	1	0.029,0.029,0.145	0.167,0.025,0.298	-0.096
EOBAG000730064991	+	7855006	7858294	7855006	7855141	7858201	7858294	91,76,235	0,0,2	119,75,102	1,2,0	3209	149	1	1	1.0,1.0,0.845	0.847,0.635,1.0	0.121
EOBAG000730016991	-	923423	933176	923423	929908	933023	933176	11,9,19	31,3,10	38,29,22	12,28,8	3264	149	1	1	0.016,0.12,0.08	0.126,0.045,0.112	-0.022
EOBAG007200004994	+	70628	72116	70628	70772	71218	72116	10,89,11	528,1306,83	86,71,29	495499320	595	149	1	1	0.005,0.017,0.032	0.042,0.034,0.022	-0.015
EOBAG000720038991	-	4944931	4946261	4944931	4945063	4946202	4946261	9,7,30	124,112,77	18,11,3	103,98,80	1288	149	1	1	0.008,0.007,0.043	0.02,0.013,0.004	0.007
EOBAG000720026991	+	3877468	3878663	3877468	3877587	3877807	3878663	10,0,0	12,7,7	5,0,0	6,13,6	369	149	1	1	0.252,0.0,0.0	0.252,0.0,0.0	0
EOBAG000720009991	-	2802214	2803783	2802214	2802360	2802905	2803783	2,0,2	0,0,0	0,5,6	2,0,0	694	149	1	1	1.0,NA,1.0	0.0,1.0,1.0	0.333
EOBAG000720058994	-	8698357	8701058	8698357	8698745	8700975	8701058	0,0,4	52,96,23	12,0,2	101,82,41	2379	149	1	1	0.0,0.0,0.011	0.007,0.0,0.003	0
EOBAG000710002991	+	151877	152429	151877	152008	152273	152429	0,0,6	91,84,115	5,0,1	93,59,73	414	149	1	1	0.0,0.0,0.018	0.019,0.0,0.005	-0.002
EOBAG000710002991	+	154117	156748	154117	154175	155084	156748	2,6,4	48,70,65	32,11,4	72,64,63	1058	149	1	1	0.006,0.012,0.009	0.059,0.024,0.009	-0.022
EOBAG000710052994	-	6297711	6298189	6297711	6297987	6298099	6298189	55,82,45	3,5,1	82,91,120	5,3,3	261	149	1	1	0.913,0.903,0.963	0.903,0.945,0.958	-0.009
EOBAG000710050991	+	6189375	6197633	6189375	6189588	6189692	6197633	35,74,44	13,4,8	72,70,28	1,0,1	253	149	1	1	0.613,0.916,0.764	0.977,1.0,0.943	-0.209
EOBAG000710070991	+	8307858	8311926	8307858	8307929	8311812	8311926	2,0,14	26,11,7	3,29,11	36,21,20	4032	149	1	1	0.003,0.0,0.069	0.003,0.049,0.02	0
EOBAG000710032991	+	4238304	4238691	4238304	4238398	4238591	4238691	10,0,0	4,2,5	0,0,0	6,5,3	342	149	0.645773	1	0.521,0.0,0.0	0.0,0.0,0.0	0.174
EOBAG000700132894	-	7774029	7778237	7774029	7777841	7777957	7778237	11,11,51	0,0,1	38,51,24	0,1,0	265	149	1	1	1.0,1.0,0.966	1.0,0.966,1.0	0
EOBAG000700132894	-	7814298	7819441	7814298	7819132	7819331	7819441	13,6,29	0,1,0	18,32,14	0,0,0	348	149	1	1	1.0,0.72,1.0	1.0,1.0,1.0	-0.093
EOBAG000700147594	+	8489320	8490551	8489320	8489448	8489634	8490551	0,0,0	0,1,0	0,0,3	0,0,0	335	149	1	1	NA,0.0,NA	NA,NA,1.0	-1
EOBAG000700055892	+	4171066	4171658	4171066	4171221	4171295	4171658	3,0,0	2,5,1	0,0,1	12,7,6	223	149	1	1	0.501,0.0,0.0	0.0,0.0,0.1	0.134
EOBAG000700052883	+	4049353	4049712	4049353	4049465	4049597	4049712	10,0,5	97,140,83	12,6,2	111,68,94	281	149	1	1	0.052,0.0,0.031	0.054,0.045,0.011	-0.009
EOBAG000700052883	+	4049353	4050701	4049353	4049465	4050407	4050701	33,9,45	3,0,2	37,26,30	0,0,0	1091	149	0.15848	1	0.6,1.0,0.754	1.0,1.0,1.0	-0.215
EOBAG000700052883	+	4049353	4050701	4049353	4049712	4050407	4050701	23,10,46	109154121	26,23,30	116,72,81	844	149	1	1	0.036,0.011,0.063	0.038,0.053,0.061	-0.014
EOBAG000700087991	-	5773435	5773773	5773435	5773590	5773686	5773773	1,0,2	155,99,186	1,2,5	251244212	245	149	1	1	0.004,0.0,0.006	0.002,0.005,0.014	-0.004
EOBAG000700087991	-	5773686	5774838	5773686	5773773	5774708	5774838	3,1,24	1,0,0	19,12,24	1,0,0	1084	149	1	1	0.292,1.0,1.0	0.723,1.0,1.0	-0.144
EOBAG000700085991	+	5744958	5746937	5744958	5745608	5746829	5746937	8,14,6	165,114,49	48,63,47	134223195	1370	149	1	1	0.005,0.013,0.013	0.037,0.03,0.026	-0.021
EOBAG000920101991	-	5728512	5731884	5728512	5728631	5731768	5731884	8,0,16	4,0,9	30,19,26	9,18,11	3286	149	1	1	0.083,NA,0.075	0.131,0.046,0.097	-0.012
EOBAG000700131994	-	7718758	7722316	7718758	7721376	7721854	7722316	0,0,6	4,9,2	3,0,0	17,23,11	627	149	1	1	0.0,0.0,0.416	0.04,0.0,0.0	0.125
EOBAG000700131994	-	7721854	7722316	7721854	7722015	7722169	7722316	0,0,9	43,25,25	2,2,5	22,24,19	303	149	1	1	0.0,0.0,0.15	0.043,0.039,0.115	-0.016
EOBAG000700096994	+	6343767	6347166	6343767	6345181	6347077	6347166	15,18,44	4,0,0	41,44,28	1,3,1	2045	149	0.472068	1	0.215,1.0,1.0	0.749,0.517,0.671	0.093
EOBAG000700096994	+	6347077	6352678	6347077	6347166	6349662	6352678	16,5,32	49,30,18	35,38,19	33,49,31	2645	149	1	1	0.018,0.009,0.091	0.056,0.042,0.033	-0.004
EOBAG000700082991	+	5697185	5701989	5697185	5697270	5701244	5701989	4,4,15	0,0,1	33,48,23	0,0,4	4123	149	0.558158	1	1.0,1.0,0.352	1.0,1.0,0.172	0.06
EOBAG000700082991	+	5697185	5701989	5697185	5698249	5701244	5701989	3,0,6	0,1,0	26,30,18	3,0,0	3144	149	1	1	1.0,0.0,1.0	0.291,1.0,1.0	-0.097
EOBAG000700054991	-	4083642	4084486	4083642	4083781	4084347	4084486	4,0,3	55,77,53	4,4,0	95,63,65	715	149	1	1	0.015,0.0,0.012	0.009,0.013,0.0	0.002
EOBAG000700068991	+	4844530	4846090	4844530	4845341	4845813	4846090	0,2,4	1,0,0	0,2,4	1,0,0	621	149	1	1	0.0,1.0,1.0	0.0,1.0,1.0	0
EOBAG000700061991	+	4467000	4467842	4467000	4467548	4467741	4467842	13,27,14	254286117	18,11,15	105182134	342	149	1	1	0.022,0.04,0.05	0.069,0.026,0.047	-0.01
EOBAG000700063992	+	4626100	4634938	4626100	4626289	4631393	4634938	24,35,137	44,27,27	106,116,96	61,72,70	5253	149	1	1	0.015,0.035,0.126	0.047,0.044,0.037	0.016
EOBAG000700005991	-	919430	921710	919430	919519	921502	921710	48,32,159	52,63,83	89,114,94	86,79,86	2132	149	1	1	0.061,0.034,0.118	0.067,0.092,0.071	-0.006
EOBAG000700111991	+	6845027	6846158	6845027	6845220	6845988	6846158	19,22,38	115,51,122	16,4,13	54,105,71	917	149	1	1	0.026,0.066,0.048	0.046,0.006,0.029	0.02
EOBAG000070296892	+	26033889	26039816	26033889	26034254	26035770	26039816	574335255	2,8,0	613919702	0,1,1	1665	149	0.822195	1	0.963,0.789,1.0	1.0,0.988,0.984	-0.073
EOBAG000070195991	+	19427574	19428363	19427574	19427760	19428219	19428363	0,0,1	9,3,0	0,2,0	6,4,3	608	149	1	1	0.0,0.0,1.0	0.0,0.109,0.0	0.297
EOBAG000070060894	-	9625958	9627533	9625958	9626525	9627364	9627533	15,8,49	2,14,18	71,56,52	36,32,15	988	149	1	1	0.531,0.079,0.291	0.229,0.209,0.343	0.04
EOBAG000070060894	-	9625958	9629741	9625958	9626525	9629513	9629741	29,26,129	5,4,6	148181118	5,7,1	3137	149	0.0260253	0.400104	0.216,0.236,0.505	0.584,0.551,0.849	-0.342
EOBAG000070060894	-	9625958	9629741	9625958	9627533	9629513	9629741	13,18,71	5,5,38	72,121,60	56,39,29	2129	149	1	1	0.154,0.201,0.116	0.083,0.178,0.126	0.028
EOBAG000070225991	-	22456167	22456763	22456167	22456434	22456599	22456763	0,1,0	3,0,0	2,0,0	0,0,0	314	149	1	1	0.0,1.0,NA	1.0,NA,NA	-0.5
EOBAG000070069991	+	10019116	10026777	10019116	10021615	10026638	10026777	58,13,214	508313518	79,78,87	341270181	5172	149	1	1	0.003,0.001,0.012	0.007,0.008,0.014	-0.004
EOBAG000070081991	-	10860834	10861184	10860834	10860988	10861066	10861184	6,4,0	15,9,1	2,4,1	4,4,14	227	149	1	1	0.208,0.226,0.0	0.247,0.396,0.045	-0.085
EOBAG000070136994	+	16347138	16350352	16347138	16347272	16350283	16350352	32,26,142	47123116	163,79,58	147140113	3160	149	1	1	0.031,0.01,0.055	0.05,0.026,0.024	-0.001
EOBAG000070015991	+	2874439	2877521	2874439	2876462	2877442	2877521	0,1,24	43,29,95	16,0,3	48,34,19	1129	149	1	1	0.0,0.005,0.032	0.042,0.0,0.02	-0.008
EOBAG000070086991	+	11002937	11014402	11002937	11011433	11011710	11014402	3,4,0	0,0,5	0,0,2	0,0,0	426	149	1	1	1.0,1.0,0.0	NA,NA,1.0	-0.333
EOBAG000070076894	+	10703098	10704767	10703098	10703283	10704534	10704767	0,8,15	0,0,5	0,1,8	0,0,1	1400	149	1	1	NA,1.0,0.242	NA,1.0,0.46	-0.109
EOBAG000070248991	-	23609246	23609572	23609246	23609381	23609462	23609572	0,1,4	28,11,39	0,0,0	8,16,32	230	149	1	1	0.0,0.056,0.062	0.0,0.0,0.0	0.039
EOBAG000070095991	-	11387166	11389178	11387166	11388299	11389068	11389178	0,0,0	49,38,35	0,2,3	12,16,19	918	149	1	1	0.0,0.0,0.0	0.0,0.02,0.025	-0.015
EOBAG000070115991	+	14071851	14081210	14071851	14072957	14073604	14081210	85,54,96	0,6,0	76,138,81	0,0,0	796	149	1	1	1.0,0.628,1.0	1.0,1.0,1.0	-0.124
EOBAG000070032991	+	3664469	3669082	3664469	3666717	3668904	3669082	80,75,205	11,2,5	66,67,41	0,0,0	2336	149	2.0137e-07	1.30711e-05	0.317,0.705,0.723	1.0,1.0,1.0	-0.418
EOBAG000070032991	+	3664469	3670826	3664469	3666717	3670754	3670826	162130362	4,22,17	201,116,70	10,10,4	4186	149	1	1	0.59,0.174,0.431	0.417,0.292,0.384	0.034
EOBAG000070032991	+	3664469	3670826	3664469	3669082	3670754	3670826	79,50,155	7,0,2	132,49,27	0,0,0	1821	149	0.0385804	0.557888	0.48,1.0,0.864	1.0,1.0,1.0	-0.219
EOBAG000070032991	+	3670754	3674963	3670754	3670826	3672459	3674963	167155180	66,82,55	95,77,77	21,13,21	1782	149	0.147057	1	0.175,0.136,0.215	0.274,0.331,0.235	-0.105
EOBAG000070254991	+	23914452	23916509	23914452	23914576	23916379	23916509	10,2,41	1,0,13	21,13,20	8,13,2	1952	149	0.857414	1	0.433,1.0,0.194	0.167,0.071,0.433	0.319
EOBAG000070024894	+	3411490	3413107	3411490	3411709	3412903	3413107	4,0,18	41,24,64	29,7,24	100,91,55	1343	149	1	1	0.011,0.0,0.03	0.031,0.008,0.046	-0.015
EOBAG000070116992	-	14081187	14084273	14081187	14081235	14084165	14084273	2,0,6	14,2,5	3,8,3	0,3,0	3079	149	0.148491	1	0.007,0.0,0.055	1.0,0.114,1.0	-0.684
EOBAG000070058991	-	9576207	9580861	9576207	9579173	9580781	9580861	1,4,20	34,5,2	1,6,8	3,10,16	1757	149	1	1	0.002,0.064,0.459	0.027,0.048,0.041	0.136
EOBAG000070058991	-	9580781	9581571	9580781	9580861	9581488	9581571	0,0,6	34,4,1	0,4,0	1,9,11	776	149	1	1	0.0,0.0,0.535	0.0,0.079,0.0	0.152
EOBAG000070227991	+	22569435	22569999	22569435	22569659	22569864	22569999	5,3,10	347235238	23,8,10	403222188	354	149	1	1	0.006,0.005,0.017	0.023,0.015,0.022	-0.011
EOBAG000070057994	+	9563982	9571543	9563982	9564256	9567097	9571543	15,8,51	12,5,21	0,12,10	0,2,6	2990	149	1	1	0.059,0.074,0.108	NA,0.23,0.077	-0.073
EOBAG000690067992	-	8184855	8185910	8184855	8185013	8185738	8185910	5,12,3	167832821387	6,4,9	201316092073	874	149	1	1	0.001,0.001,0.0	0.001,0.0,0.001	0
EOBAG000690067992	-	8187735	8188486	8187735	8187916	8188408	8188486	15,25,46	7162652899	8,11,17	10718751060	641	149	1	1	0.005,0.002,0.012	0.002,0.003,0.004	0.003
EOBAG000690011894	-	1050046	1053466	1050046	1052264	1053306	1053466	63,83,24	7,56,1	26,36,44	5,11,11	1191	149	0.887886	1	0.53,0.156,0.75	0.394,0.29,0.334	0.139
EOBAG000680105991	+	5893637	5894317	5893637	5893740	5894223	5894317	0,0,1	48,69,36	1,3,0	56,47,59	632	149	1	1	0.0,0.0,0.007	0.004,0.015,0.0	-0.004
EOBAG000680032994	-	2167572	2170708	2167572	2167616	2167746	2170708	8,1,0	3,0,0	4,0,5	3,1,6	279	149	1	1	0.587,1.0,NA	0.416,0.0,0.308	0.552
EOBAG000680085991	+	4588263	4589849	4588263	4588399	4589718	4589849	74132238	302728454	263165310	84210301062	1468	149	1	1	0.024,0.018,0.051	0.031,0.016,0.029	0.006
EOBAG000680106991	-	5911169	5913241	5911169	5911271	5913123	5913241	24,24,46	7,21,0	26,17,25	0,7,6	2001	149	1	1	0.203,0.078,1.0	1.0,0.153,0.237	-0.036
EOBAG000680045993	-	2536319	2536699	2536319	2536466	2536568	2536699	4,0,2	26,5,16	1,3,2	7,8,9	251	149	0.767091	1	0.084,0.0,0.069	0.078,0.182,0.117	-0.075
EOBAG000680078991	-	3555333	3558997	3555333	3555450	3558814	3558997	38,23,165	283384180	126,86,64	178108115	3513	149	1	1	0.006,0.003,0.037	0.029,0.033,0.023	-0.013
EOBAG000680108991	-	6109097	6113266	6109097	6111373	6113155	6113266	8,6,21	2,6,3	38,13,23	9,4,14	1931	149	1	1	0.236,0.072,0.351	0.246,0.2,0.113	0.033
EOBAG000680108991	-	6119621	6123288	6119621	6119796	6120583	6123288	2,0,5	0,0,0	19,4,11	0,2,0	936	149	1	1	1.0,NA,1.0	1.0,0.241,1.0	0.253
EOBAG000680108991	-	6119621	6123288	6119621	6119796	6121919	6123288	7,10,15	12,14,12	33,23,16	13,6,13	2272	149	0.381022	1	0.037,0.045,0.076	0.143,0.201,0.075	-0.087
EOBAG000070238892	+	23184934	23187967	23184934	23185071	23187871	23187967	10,6,68	0,0,0	35,50,36	0,1,0	2949	149	1	1	1.0,1.0,1.0	1.0,0.716,1.0	0.095
EOBAG000680001991	+	545013	546920	545013	545136	546734	546920	8,0,21	717404192	37,12,12	343553475	1747	149	1	1	0.001,0.0,0.009	0.009,0.002,0.002	-0.001
EOBAG000700070893	+	4895917	4896366	4895917	4896020	4896117	4896366	2,2,5	5,4,17	1,7,9	6,6,8	246	149	0.299441	1	0.195,0.232,0.151	0.092,0.414,0.405	-0.111
EOBAG000700070893	+	4895917	4896366	4895917	4896020	4896157	4896366	5,3,7	1,0,2	4,11,10	5,4,1	286	149	0.0801143	0.976716	0.723,1.0,0.646	0.294,0.589,0.839	0.216
EOBAG000700070893	+	4896499	4897947	4896499	4896583	4896952	4897947	4,0,16	29,5,40	1,18,10	14,15,13	518	149	0.479883	1	0.038,0.0,0.103	0.02,0.257,0.181	-0.106
EOBAG000860052991	+	6576158	6580908	6576158	6576902	6580728	6580908	22,18,70	6,26,18	50,86,60	29,22,13	3975	149	1	1	0.121,0.025,0.127	0.061,0.128,0.147	-0.021
EOBAG000860052991	+	6576158	6580908	6576158	6576917	6580728	6580908	20,18,70	0,0,2	50,86,60	0,0,0	3960	149	1	1	1.0,1.0,0.568	1.0,1.0,1.0	-0.144
EOBAG006760002994	+	42065	44172	42065	42089	42880	44172	55,45,73	0,0,0	157201182	1,0,0	940	149	1	1	1.0,1.0,1.0	0.961,1.0,1.0	0.013
EOBAG006760002994	+	42065	44172	42065	42089	43952	44172	72,79,140	841890473	403466478	913914973	2012	149	1	1	0.006,0.007,0.021	0.032,0.036,0.035	-0.023
EOBAG006760002994	+	42065	44172	42065	42352	43952	44172	66,67,132	1,0,0	369437438	0,0,0	1749	149	1	1	0.849,1.0,1.0	1.0,1.0,1.0	-0.05
EOBAG000670017991	+	1399536	1399872	1399536	1399702	1399785	1399872	0,0,6	30,8,54	1,0,0	49,41,34	232	149	1	1	0.0,0.0,0.067	0.013,0.0,0.0	0.018
EOBAG066900001095	+	5365	6025	5365	5445	5935	6025	0,0,0	99,40,60	0,0,1	86,77,54	639	149	1	1	0.0,0.0,0.0	0.0,0.0,0.004	-0.001
EOBAG006620002095	+	47651	48716	47651	47730	48525	48716	76,15,27	110,21,21	204,250,0	103,157,0	944	149	1	1	0.098,0.101,0.169	0.238,0.201,NA	-0.097
EOBAG006620002095	+	47651	48716	47651	47730	48540	48716	82,18,29	229,30,22	211,258,0	135,263,0	959	149	1	1	0.053,0.085,0.17	0.195,0.132,NA	-0.061
EOBAG000660020992	+	663564	667896	663564	666006	667361	667896	0,2,14	0,0,0	2,5,15	0,1,0	1504	149	1	1	NA,1.0,1.0	1.0,0.331,1.0	0.223
EOBAG000660020992	+	665829	671396	665829	667896	671331	671396	24,21,163	493205399	67,48,73	159260245	3584	149	1	1	0.002,0.004,0.017	0.017,0.008,0.012	-0.005
EOBAG000660055991	-	2895347	2896040	2895347	2895399	2895909	2896040	1,0,4	20,32,21	0,6,5	19,36,18	659	149	1	1	0.011,0.0,0.041	0.0,0.036,0.059	-0.014
EOBAG000660125991	-	8202169	8202923	8202169	8202243	8202807	8202923	11,7,7	511236176	51,58,41	530856517	713	149	1	1	0.004,0.006,0.008	0.02,0.014,0.016	-0.011
EOBAG000820007892	+	844204	844893	844204	844360	844770	844893	27,7,585	107711716712	58,40,57	113510461501	559	149	1	1	0.007,0.002,0.023	0.013,0.01,0.01	0
EOBAG000660122991	+	8048712	8055302	8048712	8048983	8051830	8055302	19,6,5	0,0,0	37,48,28	13,7,10	2996	149	0	0	1.0,1.0,1.0	0.124,0.254,0.122	0.833
EOBAG000650024893	+	1103935	1104299	1103935	1104073	1104193	1104299	2,0,2	83,53,29	5,10,8	104164110	269	149	1	1	0.013,0.0,0.037	0.026,0.033,0.039	-0.016
EOBAG000650051883	-	2876275	2878792	2876275	2876392	2878362	2878792	6,2,41	12,3,8	10,18,14	0,16,5	2119	149	0.774311	1	0.034,0.045,0.265	1.0,0.073,0.164	-0.298
EOBAG000650038994	-	1956905	1958750	1956905	1958537	1958660	1958750	0,2,6	110,30,20	1,9,3	55,42,50	272	149	1	1	0.0,0.035,0.141	0.01,0.105,0.032	0.01
EOBAG000650038994	-	1959137	1959498	1959137	1959246	1959386	1959498	11,6,5	62,12,5	11,18,17	29,12,14	289	149	0.0960861	1	0.084,0.205,0.34	0.164,0.436,0.385	-0.119
EOBAG000650038994	-	1959137	1959695	1959137	1959498	1959586	1959695	3,3,7	68,23,11	1,4,4	34,43,18	237	149	1	1	0.027,0.076,0.286	0.018,0.055,0.123	0.064
EOBAG000650067992	-	4174710	4175738	4174710	4174981	4175620	4175738	0,5,3	105,31,54	7,11,12	47161105	788	149	1	1	0.0,0.03,0.01	0.027,0.013,0.021	-0.007
EOBAG000650085884	+	5725047	5728233	5725047	5725203	5727945	5728233	9,10,70	13,0,1	49,45,32	3,8,5	2891	149	0.983136	1	0.034,1.0,0.783	0.457,0.225,0.248	0.296
EOBAG000650085884	+	5725047	5729707	5725047	5726386	5727948	5729707	5,10,58	0,0,0	33,38,18	3,0,0	1711	149	1	1	1.0,1.0,1.0	0.489,1.0,1.0	0.17
EOBAG000650085884	+	5725047	5729707	5725047	5725203	5728101	5729707	15,19,79	4,2,0	62,57,38	1,0,3	3047	149	0.313291	1	0.155,0.317,1.0	0.752,1.0,0.382	-0.221
EOBAG000650085884	+	5725047	5729707	5725047	5725501	5729532	5729707	23,21,111	0,0,0	87,72,52	1,0,0	4180	149	1	1	1.0,1.0,1.0	0.756,1.0,1.0	0.081
EOBAG000650085884	+	5725047	5729707	5725047	5728233	5729532	5729707	10,2,33	12,38,11	26,16,17	15,17,18	1448	149	1	1	0.079,0.005,0.236	0.151,0.088,0.089	-0.003
EOBAG000650085884	+	5730336	5732416	5730336	5730562	5732308	5732416	12,0,21	41,55,42	16,13,2	53,56,54	1895	149	1	1	0.022,0.0,0.038	0.023,0.018,0.003	0.005
EOBAG000650085884	+	5733955	5735670	5733955	5734042	5735584	5735670	2,0,17	16,57,62	4,14,11	58,59,44	1691	149	1	1	0.011,0.0,0.024	0.006,0.02,0.022	-0.004
EOBAG000870033994	+	5963549	5964556	5963549	5963653	5964303	5964556	2,13,8	269,215,81	13,5,4	223203164	799	149	1	1	0.001,0.011,0.018	0.011,0.005,0.005	0.003
EOBAG000640057991	+	6782557	6783611	6782557	6782686	6783515	6783611	2,0,12	34,29,48	15,2,8	35,19,23	978	149	1	1	0.009,0.0,0.037	0.061,0.016,0.05	-0.027
EOBAG000640108991	+	8901585	8902378	8901585	8901834	8902180	8902378	179,103,74	813663189	169250149	123314081085	495	149	1	1	0.062,0.045,0.105	0.04,0.051,0.04	0.027
EOBAG000640069991	+	7534492	7535961	7534492	7534612	7535386	7535961	12,5,15	59,77,26	10,10,15	38,34,60	923	149	1	1	0.032,0.01,0.085	0.041,0.045,0.039	0.001
EOBAG000640016994	+	2156403	2162758	2156403	2157628	2159426	2162758	110,51,183	0,0,0	195194108	0,1,0	1947	149	1	1	1.0,1.0,1.0	1.0,0.937,1.0	0.021
EOBAG000640105991	+	8619239	8623665	8619239	8619314	8622730	8623665	16,8,28	3,2,0	23,15,17	3,0,0	3565	149	0.137083	1	0.182,0.143,1.0	0.243,1.0,1.0	-0.306
EOBAG006350006991	+	252083	253120	252083	252728	252905	253120	0,4,9	15,5,13	0,0,4	4,3,2	326	149	0.335535	1	0.0,0.268,0.24	0.0,0.0,0.478	0.01
EOBAG006350006991	+	254155	254658	254155	254282	254497	254658	0,0,0	28,7,15	1,0,0	6,6,2	364	149	1	1	0.0,0.0,0.0	0.064,0.0,0.0	-0.021
EOBAG006350006991	+	254155	255535	254155	254658	255306	255535	4,0,3	29,13,28	5,0,0	3,5,7	797	149	1	1	0.025,0.0,0.02	0.238,0.0,0.0	-0.064
EOBAG000630131994	+	5588539	5591227	5588539	5588616	5591182	5591227	49,53,81	118,93,49	29,20,38	52,59,61	2715	149	1	1	0.022,0.03,0.083	0.03,0.018,0.033	0.018
EOBAG000630131994	+	5588539	5591427	5588539	5591227	5591373	5591427	0,1,2	120,98,43	0,0,1	47,56,49	295	149	1	1	0.0,0.005,0.023	0.0,0.0,0.01	0.006
EOBAG000630131994	+	5591373	5591863	5591373	5591427	5591501	5591863	17,19,12	88,74,27	19,33,31	43,29,42	223	149	0.00723328	0.149847	0.114,0.146,0.229	0.228,0.432,0.33	-0.167
EOBAG000630246993	-	8250730	8251591	8250730	8250937	8251424	8251591	0,0,4	0,0,2	0,0,0	0,0,1	636	149	1	1	NA,NA,0.319	NA,NA,0.0	0.319
EOBAG000630246993	-	8252054	8252486	8252054	8252200	8252299	8252486	0,0,0	3,0,3	4,0,1	4,7,0	248	149	1	1	0.0,NA,0.0	0.375,0.0,1.0	-0.458
EOBAG000630125991	-	5474489	5474906	5474489	5474649	5474760	5474906	7,0,7	204240181	7,1,6	364266330	260	149	1	1	0.019,0.0,0.022	0.011,0.002,0.01	0.006
EOBAG000630125991	-	5475034	5475486	5475034	5475116	5475319	5475486	6,0,7	681526523	7,6,2	700576703	352	149	1	1	0.004,0.0,0.006	0.004,0.004,0.001	0
EOBAG000630125991	-	5476674	5477756	5476674	5476858	5477585	5477756	5,0,7	395237144	1,5,0	322387476	876	149	1	1	0.002,0.0,0.008	0.001,0.002,0.0	0.002
EOBAG000630125991	-	5477829	5478573	5477829	5477912	5478404	5478573	23,32,45	11,13,6	11,10,11	4,2,0	641	149	0.430736	1	0.327,0.364,0.635	0.39,0.538,1.0	-0.201
EOBAG000630125991	-	5477829	5479182	5477829	5477912	5478946	5479182	30,40,65	315303131	26,12,15	255267404	1183	149	1	1	0.012,0.016,0.059	0.013,0.006,0.005	0.021
EOBAG000630125991	-	5477829	5479182	5477829	5478573	5478946	5479182	6,7,17	6,15,4	14,3,4	4,5,5	522	149	1	1	0.222,0.118,0.548	0.5,0.146,0.186	0.019
EOBAG000630188991	-	6914101	6914811	6914101	6914651	6914727	6914811	0,2,21	31,21,34	2,2,6	24,23,27	225	149	1	1	0.0,0.059,0.29	0.052,0.054,0.128	0.038
EOBAG000630188991	-	6914101	6915317	6914101	6914811	6915213	6915317	4,14,51	19,0,36	29,14,10	9,18,26	551	149	0.673568	1	0.054,1.0,0.277	0.466,0.174,0.094	0.199
EOBAG000630188991	-	6914101	6915317	6914101	6914861	6915213	6915317	4,8,42	0,8,1	26,11,8	2,3,3	501	149	0.614569	1	1.0,0.229,0.926	0.795,0.522,0.442	0.132
EOBAG000630188991	-	6915397	6915796	6915397	6915428	6915700	6915796	33,31,87	4,0,1	31,30,36	0,0,0	421	149	1	1	0.745,1.0,0.969	1.0,1.0,1.0	-0.095
EOBAG000630188991	-	6915397	6915796	6915397	6915526	6915700	6915796	11,13,48	7,21,35	18,20,23	18,15,25	323	149	1	1	0.42,0.222,0.387	0.316,0.381,0.298	0.011
EOBAG000630188991	-	6919417	6921414	6919417	6919976	6920075	6921414	1,0,5	2,0,0	7,7,1	0,3,0	248	149	1	1	0.231,NA,1.0	1.0,0.584,1.0	-0.246
EOBAG000630158991	+	6326884	6327140	6326884	6326981	6327059	6327140	3,3,16	66,37,46	0,1,0	8,4,11	227	149	0.359831	1	0.029,0.051,0.186	0.0,0.141,0.0	0.042
EOBAG000630158991	+	6327997	6328256	6327997	6328117	6328191	6328256	5,3,5	63,46,87	2,1,5	9,3,15	223	149	0.564093	1	0.05,0.042,0.037	0.129,0.182,0.182	-0.121
EOBAG000630158991	+	6328191	6328925	6328191	6328256	6328377	6328925	0,0,0	75,69,98	5,2,1	16,5,19	270	149	0.889113	1	0.0,0.0,0.0	0.147,0.181,0.028	-0.119
EOBAG000630158991	+	6328377	6328925	6328377	6328468	6328866	6328925	12,14,3	98,77,83	7,1,3	13,6,10	547	149	1	1	0.032,0.047,0.01	0.128,0.043,0.076	-0.053
EOBAG000630198993	-	7070573	7070905	7070573	7070652	7070850	7070905	7,7,10	51,8,38	0,8,6	37,43,25	347	149	1	1	0.056,0.273,0.102	0.0,0.074,0.093	0.088
EOBAG000630198993	-	7070573	7071093	7070573	7070905	7070991	7071093	3,2,1	28,13,29	0,1,2	44,34,28	235	149	1	1	0.064,0.089,0.021	0.0,0.018,0.043	0.038
EOBAG000630281994	+	9516855	9517707	9516855	9517001	9517426	9517707	0,0,11	0,0,0	4,0,4	1,0,0	574	149	1	1	NA,NA,1.0	0.509,NA,1.0	0.246
EOBAG000630290994	+	9612610	9613838	9612610	9612811	9613764	9613838	3,8,13	98,69,44	4,6,1	91194155	1102	149	1	1	0.004,0.015,0.038	0.006,0.004,0.001	0.015
EOBAG000630290994	+	9613764	9614206	9613764	9613838	9614098	9614206	0,3,2	69,48,25	4,7,0	57152127	409	149	1	1	0.0,0.022,0.028	0.025,0.017,0.0	0.003
EOBAG000630194991	+	7007177	7010345	7007177	7009699	7010174	7010345	31,2,6	14,0,2	11,13,12	2,0,0	624	149	0.000909158	0.0262936	0.346,1.0,0.417	0.568,1.0,1.0	-0.268
EOBAG000630194991	+	7007177	7010345	7007177	7009842	7010174	7010345	15,2,6	27,1,5	10,3,6	10,12,8	481	149	1	1	0.147,0.383,0.271	0.237,0.072,0.189	0.101
EOBAG000630026893	+	728962	729300	728962	729035	729119	729300	0,0,0	62,124,31	15,0,3	153,92,74	233	149	1	1	0.0,0.0,0.0	0.059,0.0,0.025	-0.028
EOBAG000630124794	+	5473310	5473664	5473310	5473468	5473582	5473664	0,0,4	0,1,0	0,0,0	1,2,0	263	149	1	1	NA,0.0,1.0	0.0,0.0,NA	0.5
EOBAG000630200991	+	7106512	7107807	7106512	7106815	7107399	7107807	523219199	0,0,0	245469303	0,1,2	733	149	1	1	1.0,1.0,1.0	1.0,0.99,0.969	0.014
EOBAG000630200991	+	7115118	7115436	7115118	7115254	7115344	7115436	0,1,0	106,57,104	0,0,0	72,71,67	239	149	1	1	0.0,0.011,0.0	0.0,0.0,0.0	0.004
EOBAG000630199993	-	7083042	7083555	7083042	7083341	7083421	7083555	8,6,13	21,6,6	10,14,21	14,32,21	229	149	0.950302	1	0.199,0.394,0.585	0.317,0.222,0.394	0.082
EOBAG000630199993	-	7083042	7084089	7083042	7083555	7083814	7084089	3,3,3	44,13,43	5,1,9	39,33,23	408	149	1	1	0.024,0.078,0.025	0.045,0.011,0.125	-0.018
EOBAG000620009991	-	2378194	2383427	2378194	2381688	2383342	2383427	50,7,238	620176278	120,81,46	269451197	1803	149	1	1	0.007,0.003,0.066	0.036,0.015,0.019	0.002
EOBAG006300009894	-	178452	179978	178452	178574	178847	179978	2,1,0	27,35,6	1,9,0	4,12,8	422	149	0.477609	1	0.025,0.01,0.0	0.081,0.209,0.0	-0.085
EOBAG000990020991	+	1815033	1815505	1815033	1815131	1815345	1815505	22,10,5	0,0,4	4,0,3	0,1,3	363	149	0.080779	0.976716	1.0,1.0,0.339	1.0,0.0,0.291	0.349
EOBAG000760046991	-	6572294	6580488	6572294	6577500	6579842	6580488	12,11,47	3,8,1	33,29,20	2,2,1	2491	149	0.155418	1	0.193,0.076,0.738	0.497,0.464,0.545	-0.166
EOBAG000760046991	-	6572294	6581340	6572294	6580488	6581175	6581340	10,7,8	1,9,2	10,18,7	8,0,4	836	149	0.704894	1	0.641,0.122,0.416	0.182,1.0,0.238	-0.08
EOBAG006150004991	-	129950	131180	129950	130709	131036	131180	0,5,0	0,0,2	1,0,0	2,0,8	476	149	1	1	NA,1.0,0.0	0.135,NA,0.0	0.432
EOBAG006150007994	-	300002	300875	300002	300664	300740	300875	10,3,4	178,172,74	4,1,1	226195211	225	149	1	1	0.036,0.011,0.035	0.012,0.003,0.003	0.021
EOBAG006150007994	-	302962	303754	302962	303127	303572	303754	5,0,17	109146110	2,3,3	149119163	594	149	1	1	0.011,0.0,0.037	0.003,0.006,0.005	0.011
EOBAG006150007994	-	304243	306121	304243	304336	304725	306121	7,4,10	46,24,4	13,13,3	24,25,19	538	149	1	1	0.04,0.044,0.409	0.13,0.126,0.042	0.065
EOBAG006150007994	-	304243	306121	304243	304336	305112	306121	53,8,15	33,43,35	30,39,20	19,18,31	925	149	0.319454	1	0.206,0.029,0.065	0.203,0.259,0.094	-0.085
EOBAG006150003991	+	119012	125405	119012	119152	123263	125405	55,58,163	29,19,32	181,93,107	15,9,7	4260	149	8.70555e-05	0.0036327	0.062,0.096,0.151	0.297,0.265,0.348	-0.2
EOBAG000610041991	+	5756575	5762294	5756575	5756717	5762198	5762294	58,16,253	0,2,0	155,122,83	3,2,7	5630	149	0.0223294	0.364381	1.0,0.175,1.0	0.578,0.618,0.239	0.247
EOBAG000610004991	-	560958	571594	560958	570974	571518	571594	0,0,18	4,18,16	9,2,3	1,12,5	693	149	1	1	0.0,0.0,0.195	0.659,0.035,0.114	-0.204
EOBAG000610028991	+	4034269	4035179	4034269	4034583	4034926	4035179	3,4,4	16,26,13	2,8,10	13,19,18	492	149	1	1	0.054,0.045,0.085	0.045,0.113,0.144	-0.039
EOBAG000900103991	+	4475009	4476975	4475009	4475493	4476366	4476975	8,4,9	0,2,0	7,17,19	0,0,0	1022	149	1	1	1.0,0.226,1.0	1.0,1.0,1.0	-0.258
EOBAG000900103991	+	4477086	4478526	4477086	4477168	4477660	4478526	100,88,108	554195393	129181211	452376646	641	149	1	1	0.04,0.095,0.06	0.062,0.101,0.071	-0.013
EOBAG000070074991	+	10429465	10433068	10429465	10429578	10432969	10433068	5,6,49	20,3,16	6,4,4	14,20,21	3540	149	1	1	0.01,0.078,0.114	0.018,0.008,0.008	0.056
EOBAG006050016684	+	200501	201041	200501	200566	200932	201041	12,10,24	0,1,0	20,36,27	0,12,0	515	149	0.256929	1	1.0,0.743,1.0	1.0,0.465,1.0	0.093
EOBAG060240001095	+	85	1410	85	693	1377	1410	3,0,0	29,0,0	0,2,0	0,0,0	833	149	1	1	0.018,NA,NA	NA,1.0,NA	-0.982
EOBAG000600171991	-	10074218	10078277	10074218	10074335	10078136	10078277	101,38,76	18,1,10	219244185	8,9,9	3950	149	0.0564222	0.746544	0.175,0.589,0.223	0.508,0.506,0.437	-0.155
EOBAG000600171991	-	10082371	10083521	10082371	10082452	10083111	10083521	1,8,0	48,15,13	22,18,37	56,49,20	808	149	0.0545936	0.731504	0.004,0.09,0.0	0.068,0.063,0.254	-0.097
EOBAG000600030991	-	1547180	1553377	1547180	1551202	1553251	1553377	2,6,12	12,2,11	18,14,10	4,9,9	2198	149	0.76947	1	0.011,0.169,0.069	0.234,0.095,0.07	-0.05
EOBAG000080051991	-	4936192	4938804	4936192	4937120	4938651	4938804	12202761383	3,8,1	297719181466	0,0,0	1680	149	1	1	0.973,0.968,0.971	1.0,1.0,1.0	-0.029
EOBAG000600045993	+	2177097	2177803	2177097	2177414	2177682	2177803	2,2,12	181121251	2,5,4	94,70,58	417	149	1	1	0.004,0.006,0.017	0.008,0.025,0.024	-0.01
EOBAG000600047994	-	2198778	2205846	2198778	2204760	2205719	2205846	255418500	0,18,15	815549529	13,12,7	1108	149	1	1	1.0,0.757,0.818	0.894,0.86,0.91	-0.03
EOBAG000600151883	+	9837266	9838381	9837266	9838040	9838274	9838381	0,2,0	4,1,0	4,0,0	2,3,8	383	149	1	1	0.0,0.438,NA	0.438,0.0,0.0	0.073
EOBAG000600150991	+	9834033	9836925	9834033	9834173	9834761	9836925	11,0,36	426477210	10,11,5	196147170	737	149	1	1	0.005,0.0,0.033	0.01,0.015,0.006	0.002
EOBAG000600150991	+	9834761	9836925	9834761	9834880	9836258	9836925	21,8,26	214,216,67	18,16,23	152147149	1527	149	1	1	0.009,0.004,0.036	0.011,0.011,0.015	0.004
EOBAG000600082991	+	4433791	4434562	4433791	4433938	4434381	4434562	0,0,4	15,4,17	4,2,5	30,35,38	592	149	1	1	0.0,0.0,0.056	0.032,0.014,0.032	-0.007
EOBAG000060021991	-	6247684	6250392	6247684	6248202	6250289	6250392	0,0,7	3,2,0	6,4,1	1,0,0	2236	149	0.00126738	0.0345982	0.0,0.0,1.0	0.286,1.0,1.0	-0.429
EOBAG000060078991	+	13927770	13928306	13927770	13927833	13928225	13928306	0,3,9	418514300	10,5,8	277341238	541	149	1	1	0.0,0.002,0.008	0.01,0.004,0.009	-0.004
EOBAG000060046991	+	8759385	8769308	8759385	8759607	8764509	8769308	37,34,126	5,0,0	62,46,37	0,0,0	5051	149	0.582162	1	0.179,1.0,1.0	1.0,1.0,1.0	-0.274
EOBAG000060089991	-	15305606	15306442	15305606	15305983	15306283	15306442	16,22,26	0,0,1	51,24,25	22,3,1	449	149	2.46399e-05	0.00113938	1.0,1.0,0.896	0.435,0.726,0.892	0.281
EOBAG000060057991	+	10724038	10727607	10724038	10724172	10727505	10727607	10,1,84	39,71,50	58,56,39	61,37,72	3482	149	1	1	0.011,0.001,0.067	0.039,0.061,0.023	-0.015
EOBAG000060057991	+	10729077	10730563	10729077	10729197	10730526	10730563	15,10,52	37,61,61	30,22,10	45,32,45	1478	149	1	1	0.039,0.016,0.079	0.063,0.065,0.022	-0.005
EOBAG000650007894	-	300744	302777	300744	301631	302631	302777	19,28,82	69,21,74	42,46,41	41,53,39	1149	149	1	1	0.034,0.147,0.126	0.117,0.101,0.12	-0.01
EOBAG000650007894	-	301454	302777	301454	302019	302631	302777	10,14,22	1,2,3	21,18,29	1,1,0	761	149	0.00207316	0.051758	0.662,0.578,0.589	0.804,0.779,1.0	-0.251
EOBAG000600118991	+	8044809	8045472	8044809	8044912	8045382	8045472	0,4,6	47,57,37	0,2,1	96,75,89	619	149	1	1	0.0,0.017,0.038	0.0,0.006,0.003	0.015
EOBAG000590086992	-	8063368	8064512	8063368	8063576	8063936	8064512	2,0,0	3,0,0	0,1,0	0,0,2	509	149	1	1	0.163,NA,NA	NA,1.0,0.0	-0.337
EOBAG000590079991	-	6996888	6998615	6996888	6997133	6998520	6998615	5,0,13	20,10,10	4,18,15	16,21,10	1536	149	1	1	0.024,0.0,0.112	0.024,0.077,0.127	-0.031
EOBAG000590079991	-	7004424	7007761	7004424	7004469	7007728	7007761	3,7,23	0,1,0	70,63,22	0,0,0	3408	149	1	1	1.0,0.234,1.0	1.0,1.0,1.0	-0.255
EOBAG000590078994	-	6976820	6984014	6976820	6983810	6983911	6984014	0,0,3	33,5,30	2,6,2	28,35,30	250	149	1	1	0.0,0.0,0.056	0.041,0.093,0.038	-0.039
EOBAG000590078994	-	6983911	6984275	6983911	6984014	6984165	6984275	2,0,0	32,9,22	1,4,0	23,19,20	300	149	1	1	0.03,0.0,0.0	0.021,0.095,0.0	-0.029
EOBAG000590078994	-	6984165	6984529	6984165	6984275	6984358	6984529	0,0,3	24,13,17	6,0,1	36,28,26	232	149	1	1	0.0,0.0,0.102	0.097,0.0,0.024	-0.006
EOBAG000590078994	-	6984165	6984898	6984165	6984529	6984723	6984898	0,1,7	11,16,21	2,5,4	33,29,30	343	149	1	1	0.0,0.026,0.126	0.026,0.07,0.055	0
EOBAG000590078994	-	6989223	6991863	6989223	6990560	6991521	6991863	6,0,74	3,0,0	53,42,37	1,0,1	1110	149	1	1	0.212,NA,1.0	0.877,1.0,0.832	-0.297
EOBAG000590082991	-	7293033	7294079	7293033	7293205	7293803	7294079	5,1,10	67,73,86	5,0,4	92,71,102	747	149	1	1	0.015,0.003,0.023	0.011,0.0,0.008	0.007
EOBAG000590014991	+	2712084	2712571	2712084	2712220	2712475	2712571	4,4,13	73,66,67	28,14,18	86,79,90	404	149	1	1	0.02,0.022,0.067	0.107,0.061,0.069	-0.043
EOBAG000830074991	-	1355372	1361484	1355372	1360549	1360653	1361484	0,0,0	117,93,70	1,0,0	67110106	253	149	1	1	0.0,0.0,0.0	0.009,0.0,0.0	-0.003
EOBAG000830074991	-	1360653	1361484	1360653	1360784	1361389	1361484	0,3,5	167,88,98	1,2,4	69,123,93	754	149	1	1	0.0,0.007,0.01	0.003,0.003,0.008	0.001
EOBAG000830074991	-	1355372	1361735	1355372	1361484	1361564	1361735	0,6,3	126,72,49	0,0,2	78,125,99	229	149	1	1	0.0,0.051,0.038	0.0,0.0,0.013	0.025
EOBAG000640061994	-	6978307	6978987	6978307	6978392	6978861	6978987	45,62,124	436182279	26,22,30	228359362	618	149	1	1	0.024,0.076,0.097	0.027,0.015,0.02	0.045
EOBAG000580136991	+	9654487	9655353	9654487	9654770	9654912	9655353	3,14,5	128,109,35	3,9,5	66,61,67	291	149	1	1	0.012,0.062,0.068	0.023,0.07,0.037	0.004
EOBAG000580136991	+	9654487	9655353	9654487	9654972	9655273	9655353	3,3,2	140,137,58	1,4,6	105107106	450	149	1	1	0.007,0.007,0.011	0.003,0.012,0.018	-0.003
EOBAG000580136991	+	9657596	9659193	9657596	9657678	9659096	9659193	2,2,30	95121100	34,17,12	115125120	1567	149	1	1	0.002,0.002,0.028	0.027,0.013,0.009	-0.006
EOBAG000580113991	-	8325840	8329315	8325840	8326017	8328558	8329315	4,7,104	20,15,32	25,34,30	25,26,18	2690	149	1	1	0.011,0.025,0.153	0.052,0.068,0.085	-0.005
EOBAG000580044991	-	2306732	2308762	2306732	2306846	2308587	2308762	13,7,55	17,38,57	48,35,26	32,30,37	1890	149	1	1	0.057,0.014,0.071	0.106,0.084,0.052	-0.033
EOBAG000580044991	-	2306732	2311092	2306732	2308762	2311006	2311092	16,2,35	40,53,44	26,15,4	31,49,50	2393	149	1	1	0.024,0.002,0.047	0.05,0.019,0.005	0
EOBAG000570031893	+	1320969	1324737	1320969	1321038	1324503	1324737	12,12,10	1,0,3	26,11,33	1,6,0	3614	149	0.794047	1	0.331,1.0,0.121	0.517,0.07,1.0	-0.045
EOBAG000570101991	+	4539783	4541491	4539783	4539833	4541407	4541491	9,11,75	14,10,33	46,25,24	18,18,14	1723	149	1	1	0.053,0.087,0.164	0.181,0.107,0.129	-0.038
EOBAG000570084991	+	3787177	3789050	3787177	3787274	3787392	3789050	0,0,1	0,0,0	1,3,0	0,1,0	267	149	1	1	NA,NA,1.0	1.0,0.626,NA	0.187
EOBAG000570162991	-	8154447	8157658	8154447	8154520	8157444	8157658	10,2,44	21,12,24	31,22,12	35,49,21	3073	149	1	1	0.023,0.008,0.082	0.041,0.021,0.027	0.008
EOBAG000090212994	+	21465399	21466749	21465399	21465513	21465728	21466749	2,0,0	0,0,2	0,1,0	0,0,0	364	149	1	1	1.0,NA,0.0	NA,1.0,NA	-0.5
EOBAG000570016992	+	262238	267822	262238	262346	262834	267822	0,0,0	51,7,16	4,2,1	11,14,16	637	149	1	1	0.0,0.0,0.0	0.078,0.032,0.014	-0.041
EOBAG000570098994	-	4311318	4312381	4311318	4311907	4312282	4312381	4,2,8	168166101	16,6,10	117122114	524	149	1	1	0.007,0.003,0.022	0.037,0.014,0.024	-0.014
EOBAG000570098994	-	4312282	4312668	4312282	4312381	4312531	4312668	2,0,0	86,146,76	1,2,3	103116108	299	149	1	1	0.011,0.0,0.0	0.005,0.009,0.014	-0.006
EOBAG000570098994	-	4312531	4314106	4312531	4312668	4313620	4314106	30,26,52	0,0,0	38,45,16	0,1,0	1101	149	1	1	1.0,1.0,1.0	1.0,0.859,1.0	0.047
EOBAG000570098994	-	4312531	4314106	4312531	4312668	4313908	4314106	49,31,73	173148102	58,71,45	112125145	1389	149	1	1	0.029,0.022,0.071	0.053,0.057,0.032	-0.007
EOBAG000570098994	-	4312531	4314106	4312531	4313304	4313908	4314106	32,17,51	0,3,0	34,50,34	0,0,0	753	149	1	1	1.0,0.529,1.0	1.0,1.0,1.0	-0.157
EOBAG000570098994	-	4317552	4318950	4317552	4317604	4318890	4318950	13,8,5	116,65,56	10,5,8	66,70,103	1435	149	1	1	0.012,0.013,0.009	0.015,0.007,0.008	0.001
EOBAG000570093991	-	4154260	4155839	4154260	4154367	4155663	4155839	14,18,15	41,21,23	6,13,16	41,27,36	1445	149	1	1	0.034,0.081,0.063	0.015,0.047,0.044	0.024
EOBAG000570093991	-	4154260	4156908	4154260	4155839	4156570	4156908	7,5,35	0,1,0	8,11,4	0,0,3	880	149	1	1	1.0,0.458,1.0	1.0,1.0,0.184	0.091
EOBAG000570093991	-	4154260	4156908	4154260	4154367	4156663	4156908	34,31,67	1,5,0	21,33,32	2,0,3	2445	149	0.815099	1	0.674,0.274,1.0	0.39,1.0,0.394	0.055
EOBAG000570093991	-	4155663	4156908	4155663	4155839	4156663	4156908	8,8,35	79,27,30	8,11,4	45,48,59	973	149	1	1	0.015,0.043,0.152	0.027,0.034,0.01	0.046
EOBAG000570080991	-	3679900	3680672	3679900	3680141	3680571	3680672	0,0,0	10,12,6	1,2,1	9,9,14	579	149	1	1	0.0,0.0,0.0	0.028,0.054,0.018	-0.033
EOBAG000570099994	+	4351756	4353613	4351756	4351828	4352227	4353613	4,4,13	48,23,14	3,0,3	16,14,44	548	149	1	1	0.022,0.045,0.202	0.049,0.0,0.018	0.067
EOBAG000570049884	+	2473300	2475448	2473300	2473465	2475349	2475448	12,4,43	6,9,17	54,42,14	12,16,16	2033	149	1	1	0.128,0.032,0.156	0.248,0.161,0.06	-0.051
EOBAG000570083991	-	3751682	3752856	3751682	3751946	3752290	3752856	21,9,5	1,2,0	35,17,25	0,0,1	493	149	1	1	0.864,0.576,1.0	1.0,1.0,0.883	-0.148
EOBAG000570083991	-	3751682	3752856	3751682	3751946	3752577	3752856	24,10,9	69,29,36	52,28,42	77,185,81	780	149	1	1	0.062,0.062,0.046	0.114,0.028,0.09	-0.021
EOBAG000570083991	-	3752577	3753921	3752577	3752715	3753620	3753921	38,15,7	0,1,0	103,125,59	0,0,0	1054	149	1	1	1.0,0.68,1.0	1.0,1.0,1.0	-0.107
EOBAG000570083991	-	3752577	3753921	3752577	3752856	3753620	3753921	5,10,6	1,0,0	60,26,29	1,0,0	913	149	1	1	0.449,1.0,1.0	0.907,1.0,1.0	-0.153
EOBAG000570083991	-	3752577	3753921	3752577	3752715	3753803	3753921	50,21,12	0,2,1	133,143,67	1,7,6	1237	149	0.117162	1	1.0,0.558,0.591	0.941,0.711,0.574	-0.026
EOBAG000570073991	+	3509340	3514046	3509340	3513351	3513936	3514046	51,38,34	6221228466	30,40,54	756515653	734	149	1	1	0.016,0.006,0.015	0.008,0.016,0.017	-0.001
EOBAG000570022991	-	502300	503057	502300	502350	502969	503057	218,90,39	3,0,0	121,100,92	0,0,1	768	149	1	1	0.934,1.0,1.0	1.0,1.0,0.947	-0.004
EOBAG000630069794	-	2695975	2699886	2695975	2696114	2696663	2699886	37,14,19	30,20,18	15,17,16	20,25,19	698	149	1	1	0.208,0.13,0.184	0.138,0.127,0.152	0.035
EOBAG000570025195	+	804336	804753	804336	804370	804678	804753	3,3,6	41,29,55	5,6,12	63,60,49	457	149	1	1	0.023,0.033,0.034	0.025,0.032,0.074	-0.014
EOBAG000570025195	+	804336	805290	804336	804753	805202	805290	3,6,4	41,37,42	6,7,11	62,58,47	598	149	1	1	0.018,0.039,0.023	0.024,0.029,0.055	-0.009
EOBAG000570048894	+	2407817	2410728	2407817	2408005	2409224	2410728	40,9,89	10,12,9	123,163,93	1,0,0	1368	149	2.9976e-15	6.25428e-13	0.303,0.076,0.519	0.931,1.0,1.0	-0.678
EOBAG005640007994	+	125669	127505	125669	126325	127201	127505	7,3,7	0,0,13	20,13,3	6,6,4	1025	149	0.32011	1	1.0,1.0,0.073	0.326,0.24,0.098	0.47
EOBAG005640007994	+	125669	127505	125669	126484	127201	127505	0,3,7	4,0,2	9,10,3	0,0,0	866	149	0.000111608	0.00448486	0.0,1.0,0.376	1.0,1.0,1.0	-0.541
EOBAG005640016991	+	397711	404047	397711	397777	400172	404047	0,2,7	9,9,1	0,0,1	5,9,1	2544	149	1	1	0.0,0.013,0.291	0.0,0.0,0.055	0.083
EOBAG005640006991	-	117011	118445	117011	117141	117927	118445	9,18,28	9,13,3	11,14,9	6,13,5	935	149	0.791018	1	0.137,0.181,0.598	0.226,0.146,0.223	0.107
EOBAG005630008991	+	302880	304821	302880	302999	303776	304821	2,4,24	79,50,52	50,64,52	50,38,45	926	149	3.91034e-09	3.56941e-07	0.004,0.013,0.069	0.139,0.213,0.157	-0.141
EOBAG005630008991	+	302880	304821	302880	303410	303776	304821	2,3,19	0,0,0	41,57,39	1,0,4	515	149	1	1	1.0,1.0,1.0	0.922,1.0,0.738	0.113
EOBAG000560024992	-	1024081	1024678	1024081	1024336	1024613	1024678	21,51,25	80,179,39	41,31,25	132152114	426	149	1	1	0.084,0.091,0.183	0.098,0.067,0.071	0.041
EOBAG000070177991	-	18373591	18378646	18373591	18377807	18378483	18378646	108176163	1,0,0	386327387	0,0,0	825	149	1	1	0.951,1.0,1.0	1.0,1.0,1.0	-0.016
EOBAG000560087991	+	4649560	4653057	4649560	4649708	4652974	4653057	160,99,392	1,0,1	399295238	0,0,1	3415	149	1	1	0.875,1.0,0.945	1.0,1.0,0.912	-0.031
EOBAG000560087991	+	4653815	4654066	4653815	4653917	4654006	4654066	10,9,23	630883339	20,8,21	457340540	238	149	1	1	0.01,0.006,0.041	0.027,0.015,0.024	-0.003
EOBAG000560087991	+	4654006	4660386	4654006	4654066	4654187	4660386	14,10,31	0,0,5	27,19,9	0,0,7	270	149	1	1	1.0,1.0,0.774	1.0,1.0,0.415	0.12
EOBAG000560087991	+	4654006	4660386	4654006	4654066	4655481	4660386	104,44,131	798833337	105,80,103	508357547	1564	149	1	1	0.012,0.005,0.036	0.019,0.021,0.018	-0.002
EOBAG000560137991	-	10450289	10455675	10450289	10455075	10455489	10455675	9,0,32	228150160	47,30,20	167193187	563	149	1	1	0.01,0.0,0.05	0.069,0.04,0.028	-0.026
EOBAG000560126991	+	9953499	9956291	9953499	9953686	9956006	9956291	14,5,81	42,37,55	39,35,39	60,27,33	2469	149	1	1	0.02,0.008,0.082	0.038,0.073,0.067	-0.023
EOBAG000560126991	+	9953499	9956291	9953499	9953686	9956018	9956291	14,8,86	24,15,11	43,35,41	1,11,12	2481	149	0.144388	1	0.034,0.031,0.32	0.721,0.16,0.17	-0.222
EOBAG000560040994	+	1781223	1783769	1781223	1782816	1783698	1783769	3,4,14	96,115,50	45,43,43	122,102,90	1031	149	1	1	0.004,0.005,0.039	0.051,0.057,0.065	-0.042
EOBAG000560135991	-	10366480	10368913	10366480	10366551	10368824	10368913	18,6,72	41,34,42	43,39,45	31,49,51	2422	149	1	1	0.026,0.011,0.095	0.079,0.047,0.051	-0.015
EOBAG000720051884	-	5979411	5992121	5979411	5990654	5991953	5992121	0,0,0	2,2,1	2,0,0	10,7,3	1448	149	1	1	0.0,0.0,0.0	0.02,0.0,0.0	-0.007
EOBAG000660092991	-	5083227	5086019	5083227	5083357	5085927	5086019	9,7,20	66,33,57	16,11,8	66,67,43	2719	149	1	1	0.007,0.011,0.019	0.013,0.009,0.01	0.002
EOBAG005510013794	-	175076	176149	175076	175331	175926	176149	1,0,0	504320802559	4,0,0	4015910413748	744	149	1	1	0.0,0.0,0.0	0.0,0.0,0.0	0
EOBAG000550025991	-	5527278	5528037	5527278	5527696	5527924	5528037	0,0,1	3,0,0	1,2,3	0,0,0	377	149	1	1	0.0,NA,1.0	1.0,1.0,1.0	-0.5
EOBAG000570183991	-	9996042	9997819	9996042	9996240	9997747	9997819	2,2,24	31,44,44	8,29,6	48,35,32	1656	149	1	1	0.006,0.004,0.047	0.015,0.069,0.017	-0.015
EOBAG005490003892	-	109841	111127	109841	110278	111044	111127	8,22,41	81178222	4,2,2	148113184	915	149	1	1	0.016,0.02,0.029	0.004,0.003,0.002	0.019
EOBAG005490001991	+	87025	91776	87025	88330	90453	91776	16,14,54	400136165	4,12,17	285191221	2272	149	1	1	0.003,0.007,0.021	0.001,0.004,0.005	0.007
EOBAG005630007992	-	288299	290230	288299	288447	290173	290230	0,0,6	19,6,1	8,12,5	10,18,8	1875	149	1	1	0.0,0.0,0.323	0.06,0.05,0.047	0.055
EOBAG000540062994	+	7420168	7431950	7420168	7425500	7426051	7431950	6,5,38	8,3,16	24,24,21	19,8,19	700	149	1	1	0.138,0.262,0.336	0.212,0.39,0.19	-0.019
EOBAG000540061992	-	7369260	7374035	7369260	7370994	7371808	7374035	19,38,8	19,95,30	15,6,6	67,49,40	963	149	1	1	0.134,0.058,0.04	0.033,0.019,0.023	0.052
EOBAG000540061992	-	7371808	7374035	7371808	7371951	7373932	7374035	37,49,37	21,102,16	37,28,44	52,41,51	2130	149	1	1	0.11,0.033,0.139	0.047,0.046,0.057	0.044
EOBAG000090208994	-	21142679	21146970	21142679	21145199	21146919	21146970	26,37,200	388217178	78,130,31	253369175	1869	149	1	1	0.005,0.013,0.082	0.024,0.027,0.014	0.012
EOBAG000700008894	-	1308120	1308979	1308120	1308297	1308898	1308979	6,8,0	12,3,7	2,4,2	6,9,7	750	149	1	1	0.09,0.346,0.0	0.062,0.081,0.054	0.08
EOBAG000700008894	-	1309064	1309376	1309064	1309171	1309247	1309376	0,0,2	9,1,3	0,0,0	12,12,4	225	149	1	1	0.0,0.0,0.306	0.0,0.0,0.0	0.102
EOBAG000540071991	-	9842756	9844675	9842756	9842908	9843480	9844675	8,2,12	40,20,8	5,4,4	12,18,17	721	149	1	1	0.04,0.02,0.237	0.079,0.044,0.046	0.043
EOBAG000530077991	+	7835950	7836852	7835950	7836129	7836537	7836852	1,1,3	55,9,12	0,5,2	34,54,65	557	149	1	1	0.005,0.029,0.063	0.0,0.024,0.008	0.022
EOBAG000530004993	+	561887	567021	561887	562074	566372	567021	6,0,6	1,7,3	2,0,0	0,0,1	4447	149	1	1	0.167,0.0,0.063	1.0,NA,0.0	-0.423
EOBAG000530119892	+	10697148	10697900	10697148	10697312	10697755	10697900	2,2,2	0,0,3	0,0,0	6,1,3	592	149	0.180684	1	1.0,1.0,0.144	0.0,0.0,0.0	0.715
EOBAG000530119892	+	10697755	10698287	10697755	10697900	10698143	10698287	0,0,0	14,0,13	0,0,1	13,4,10	392	149	1	1	0.0,NA,0.0	0.0,0.0,0.037	-0.012
EOBAG000530102991	-	10002974	10004160	10002974	10003016	10004050	10004160	1,10,7	1,3,0	6,3,4	6,4,7	1183	149	0.340697	1	0.112,0.296,1.0	0.112,0.086,0.067	0.381
EOBAG000530068991	+	7504861	7506431	7504861	7505079	7506312	7506431	3,10,8	23,17,12	2,10,0	9,39,14	1382	149	1	1	0.014,0.06,0.067	0.023,0.027,0.0	0.03
EOBAG000530068991	+	7524022	7527037	7524022	7524142	7524637	7527037	5,7,2	34,14,24	3,3,2	21,25,19	644	149	1	1	0.033,0.104,0.019	0.032,0.027,0.024	0.024
EOBAG000530005994	-	579160	582246	579160	580695	582171	582246	157135411	2,2,1	283279197	2,2,0	1625	149	1	1	0.878,0.861,0.974	0.928,0.927,1.0	-0.047
EOBAG000530005994	-	582171	584417	582171	582246	584291	584417	15,8,44	20,8,35	37,29,40	28,23,26	2194	149	1	1	0.048,0.064,0.079	0.082,0.079,0.095	-0.022
EOBAG000530005994	-	582171	584670	582171	584417	584543	584670	34,32,65	3,1,6	74,45,65	8,9,2	275	149	1	1	0.86,0.945,0.854	0.834,0.73,0.946	0.05
EOBAG000530070991	+	7591553	7598974	7591553	7591724	7598883	7598974	14,12,37	44,22,17	40,53,31	31,22,25	7308	149	1	1	0.006,0.011,0.042	0.026,0.047,0.025	-0.013
EOBAG000530071993	-	7643810	7649589	7643810	7643923	7644852	7649589	6,6,14	1,4,4	18,10,8	6,4,4	1078	149	1	1	0.453,0.172,0.326	0.293,0.257,0.217	0.061
EOBAG000530006994	+	646492	651311	646492	646926	648438	651311	2,0,8	40,14,26	9,4,1	17,26,20	1661	149	1	1	0.004,0.0,0.027	0.045,0.014,0.004	-0.011
EOBAG005260002893	+	74977	77337	74977	75702	75792	77337	1,4,11	0,0,2	10,13,6	0,0,0	239	149	1	1	1.0,1.0,0.774	1.0,1.0,1.0	-0.075
EOBAG005260002893	+	100577	113940	100577	107069	111485	113940	41,49,100	8,6,2	100134118	0,0,0	4565	149	1.85518e-13	3.18764e-11	0.143,0.21,0.62	1.0,1.0,1.0	-0.676
EOBAG000520139991	+	6964950	6965721	6964950	6965158	6965514	6965721	3,0,4	2,2,2	0,0,0	1,1,2	505	149	0.24438	1	0.307,0.0,0.371	0.0,0.0,0.0	0.226
EOBAG000070127991	+	15139781	15141128	15139781	15139803	15141022	15141128	15,16,36	72,104,55	22,30,15	143119111	1368	149	1	1	0.022,0.016,0.067	0.016,0.027,0.015	0.016
EOBAG000070127991	+	15143071	15148027	15143071	15143275	15147942	15148027	37,11,81	2,0,0	83,69,43	1,5,2	4816	149	0.00812965	0.162649	0.364,1.0,1.0	0.72,0.299,0.399	0.315
EOBAG000070127991	+	15143071	15152744	15143071	15148027	15149592	15152744	6,2,44	121,114,63	25,31,17	134122100	1714	149	1	1	0.004,0.002,0.057	0.016,0.022,0.015	0.003
EOBAG000520057991	-	2548433	2552926	2548433	2550585	2552843	2552926	9,27,31	65,145,57	38,25,33	110,66,104	2407	149	1	1	0.008,0.011,0.033	0.021,0.023,0.019	-0.004
EOBAG000520140991	+	6984911	6985432	6984911	6984994	6985151	6985432	17,27,28	44,11,21	17,11,7	13,16,14	306	149	0.866497	1	0.158,0.544,0.394	0.389,0.251,0.196	0.087
EOBAG000520002894	+	38921	40337	38921	39006	40261	40337	4,3,1	23,42,18	2,9,2	46,84,36	1404	149	1	1	0.018,0.008,0.006	0.005,0.011,0.006	0.003
EOBAG000520002894	+	38921	40884	38921	40337	40785	40884	0,3,3	33,51,49	2,8,2	56,103,59	597	149	1	1	0.0,0.014,0.015	0.009,0.019,0.008	-0.002
EOBAG000560039992	+	1760865	1762659	1760865	1761002	1762549	1762659	2,17,8	173,61,11	21,14,9	66,77,70	1696	149	1	1	0.001,0.024,0.06	0.027,0.016,0.011	0.01
EOBAG000920084993	-	4815530	4826253	4815530	4825719	4826176	4826253	0,2,4	12,23,21	5,4,2	24,40,17	606	149	1	1	0.0,0.021,0.045	0.049,0.024,0.028	-0.012
EOBAG000920084993	-	4826452	4827046	4826452	4826557	4826923	4827046	0,10,3	17,16,16	3,15,7	22,22,17	515	149	1	1	0.0,0.153,0.051	0.038,0.165,0.106	-0.035
EOBAG000520081793	-	3444586	3447408	3444586	3446399	3446537	3447408	3,7,0	4,2,0	3,3,9	2,0,1	287	149	1	1	0.28,0.645,NA	0.438,1.0,0.824	-0.291
EOBAG000520178991	-	10815148	10817741	10815148	10817514	10817638	10817741	18,21,22	9,1,14	24,16,7	0,3,8	273	149	0.628836	1	0.522,0.92,0.462	1.0,0.744,0.323	-0.054
EOBAG000520178991	-	10815148	10817741	10815148	10817527	10817638	10817741	7,18,16	48,59,19	19,11,3	20,41,22	260	149	1	1	0.077,0.149,0.326	0.353,0.133,0.072	-0.002
EOBAG000520178991	-	10819557	10820358	10819557	10819735	10819941	10820358	76,35,36	14,10,6	11,44,24	4,8,13	355	149	0.499879	1	0.695,0.595,0.716	0.536,0.698,0.437	0.112
EOBAG000520178991	-	10819557	10820358	10819557	10819735	10820036	10820358	87,37,37	0,7,0	12,47,25	0,0,0	450	149	1	1	1.0,0.636,1.0	1.0,1.0,1.0	-0.121
EOBAG005670004991	+	236138	241585	236138	236319	237786	241585	27,63,103	60,55,105	78,73,36	121112112	1616	149	1	1	0.04,0.096,0.083	0.056,0.057,0.029	0.026
EOBAG000520121893	+	5888210	5889133	5888210	5888288	5889004	5889133	2,0,4	24,22,8	3,3,5	2,6,3	865	149	0.301687	1	0.014,0.0,0.079	0.205,0.079,0.223	-0.138
EOBAG000520136884	-	6873771	6882837	6873771	6881321	6882725	6882837	10,10,35	13,25,7	68,30,159	9,11,14	1553	149	0.000716374	0.0211366	0.069,0.037,0.324	0.42,0.207,0.521	-0.239
EOBAG000520167991	+	10612214	10614982	10612214	10612407	10614760	10614982	8,2,17	31,38,16	20,7,6	25,38,21	2502	149	1	1	0.015,0.003,0.06	0.045,0.011,0.017	0.002
EOBAG000570144991	-	6204664	6206415	6204664	6204750	6206313	6206415	0,0,2	7,3,4	6,4,2	0,7,3	1712	149	0.85807	1	0.0,0.0,0.042	1.0,0.047,0.055	-0.353
EOBAG000520052991	+	1878213	1880011	1878213	1878432	1879894	1880011	0,0,2	0,2,0	16,2,0	1,0,0	1611	149	1	1	NA,0.0,1.0	0.597,1.0,NA	-0.298
EOBAG000520052991	+	1879894	1886226	1879894	1880011	1880683	1886226	0,0,0	2,0,0	2,0,0	4,1,0	821	149	1	1	0.0,NA,NA	0.083,0.0,NA	-0.042
EOBAG000780039893	-	4350584	4351860	4350584	4350717	4351782	4351860	2,2,8	256140179	16,11,5	272200212	1214	149	1	1	0.001,0.002,0.005	0.007,0.007,0.003	-0.003
EOBAG000520039994	+	1098156	1099204	1098156	1098310	1098945	1099204	5,0,4	0,0,3	0,2,0	2,1,4	784	149	1	1	1.0,NA,0.202	0.0,0.275,0.0	0.509
EOBAG000520108991	-	4628879	4631610	4628879	4631028	4631471	4631610	6,7,4	301186106	10,17,26	76,84,116	592	149	1	1	0.005,0.009,0.009	0.032,0.048,0.053	-0.037
EOBAG008460002991	-	49003	58342	49003	55685	58025	58342	219120240	1,0,3	233214218	0,0,0	2489	149	1	1	0.929,1.0,0.827	1.0,1.0,1.0	-0.081
EOBAG005130003892	+	62342	63110	62342	62436	62599	63110	16,3,21	1,0,0	15,13,16	2,4,0	312	149	0.192921	1	0.884,1.0,1.0	0.782,0.608,1.0	0.165
EOBAG005130003892	+	62599	63110	62599	62671	63022	63110	54,10,40	0,0,0	44,52,26	0,2,0	500	149	1	1	1.0,1.0,1.0	1.0,0.886,1.0	0.038
EOBAG005130003892	+	62342	65278	62342	63370	63430	65278	13,1,21	2,0,4	18,9,4	0,0,1	209	149	0.326132	1	0.823,1.0,0.789	1.0,1.0,0.74	-0.043
EOBAG005130003892	+	62342	65278	62342	63110	63953	65278	57,16,63	0,0,0	45,23,38	2,2,0	992	149	0.629959	1	1.0,1.0,1.0	0.772,0.633,1.0	0.198
EOBAG005130008991	-	206640	209146	206640	206773	208986	209146	8,0,12	49,26,13	22,21,8	31,49,22	2362	149	1	1	0.01,0.0,0.055	0.043,0.026,0.022	-0.009
EOBAG005130004991	-	69173	70564	69173	69445	70395	70564	11,26,40	204,152,56	218113113	319434322	1099	149	1	1	0.007,0.023,0.088	0.085,0.034,0.045	-0.015
EOBAG005110002993	-	276915	278139	276915	277436	278073	278139	0,0,1	2,0,0	0,8,0	0,0,0	786	149	1	1	0.0,NA,1.0	NA,1.0,NA	-0.5
EOBAG000820037894	-	4100645	4104076	4100645	4100802	4103129	4104076	16,6,33	290234267	63,37,44	271248248	2476	149	1	1	0.003,0.002,0.007	0.014,0.009,0.011	-0.007
EOBAG000820037894	-	4103129	4104076	4103129	4103229	4104008	4104076	0,4,8	194151187	16,4,2	188166212	928	149	1	1	0.0,0.004,0.007	0.013,0.004,0.002	-0.003
EOBAG000820037894	-	4104008	4105254	4104008	4104076	4105175	4105254	5,0,4	107,90,89	13,8,6	103,92,113	1248	149	1	1	0.006,0.0,0.005	0.015,0.01,0.006	-0.007
EOBAG000820037894	-	4100645	4108153	4100645	4105254	4106269	4108153	11,3,22	3,1,8	21,3,10	1,9,10	1164	149	0.744249	1	0.319,0.277,0.26	0.729,0.041,0.113	-0.009
EOBAG000510035992	+	6666549	6668880	6666549	6668066	6668540	6668880	1,16,6	0,0,1	6,6,2	0,0,1	623	149	1	1	1.0,1.0,0.589	1.0,1.0,0.324	0.088
EOBAG000510038694	+	6771230	6776695	6771230	6776280	6776556	6776695	0,0,5	6,11,4	3,2,3	13,5,12	425	149	1	1	0.0,0.0,0.305	0.075,0.123,0.081	0.009
EOBAG000090039991	-	5750296	5753193	5750296	5752531	5753097	5753193	0,0,4	4,0,2	6,10,2	15,18,3	715	149	1	1	0.0,NA,0.294	0.077,0.104,0.122	0.046
EOBAG000510026991	-	6091994	6095385	6091994	6092133	6095279	6095385	23,24,86	250149130	73,32,84	117,135,97	3295	149	1	1	0.004,0.007,0.029	0.027,0.011,0.038	-0.012
EOBAG000510029991	+	6240851	6242227	6240851	6241027	6242130	6242227	53,122,78	0,0,0	86,86,66	0,2,0	1252	149	1	1	1.0,1.0,1.0	1.0,0.837,1.0	0.054
EOBAG000510029991	+	6240851	6242227	6240851	6241031	6242130	6242227	53,122,78	0,0,0	86,85,65	0,0,1	1248	149	1	1	1.0,1.0,1.0	1.0,1.0,0.886	0.038
EOBAG000510029991	+	6263719	6267253	6263719	6263917	6266507	6267253	524337607	7,18,14	493296301	3,7,13	2739	149	0.93068	1	0.803,0.505,0.702	0.899,0.697,0.557	-0.048
EOBAG000510051991	-	9406739	9408964	9406739	9406847	9408852	9408964	33,6,56	13,7,31	16,16,24	23,22,6	2154	149	1	1	0.149,0.056,0.111	0.046,0.048,0.217	0.002
EOBAG005040003894	+	103406	104085	103406	103508	103984	104085	0,4,22	36,38,15	14,11,4	31,44,14	625	149	1	1	0.0,0.024,0.259	0.097,0.056,0.064	0.022
EOBAG005040003894	+	107247	115344	107247	107340	112781	115344	474279474	39,8,31	420416268	17,32,24	5590	149	1	1	0.245,0.482,0.29	0.397,0.257,0.229	0.045
EOBAG005040006991	-	201552	204436	201552	203645	204352	204436	8,8,14	30,14,12	11,4,6	13,17,11	856	149	1	1	0.044,0.09,0.169	0.128,0.039,0.087	0.016
EOBAG005040017991	-	614767	615009	614767	614840	614908	615009	0,0,2	1,0,2	4,0,0	0,2,0	217	149	1	1	0.0,NA,0.407	1.0,0.0,NA	-0.296
EOBAG000500024991	+	3210202	3213943	3210202	3210334	3212849	3213943	10,6,16	12,3,31	27,8,16	14,21,14	2664	149	1	1	0.045,0.101,0.028	0.097,0.021,0.06	-0.001
EOBAG000070047991	+	9063773	9071166	9063773	9064749	9067144	9071166	8,2,50	3,3,0	30,52,33	7,3,6	2544	149	0.580128	1	0.135,0.038,1.0	0.201,0.504,0.244	0.075
EOBAG000500044991	-	7929321	7934578	7929321	7933035	7934471	7934578	56,39,78	17,50,45	104104114	67,39,35	1585	149	0.98335	1	0.236,0.068,0.14	0.127,0.2,0.234	-0.039
EOBAG006050024594	+	308424	312377	308424	310247	310704	312377	3,2,5	2,0,1	8,8,12	0,2,0	606	149	0.343726	1	0.269,1.0,0.551	1.0,0.496,1.0	-0.225
EOBAG006050024594	+	314575	316862	314575	316237	316758	316862	22,0,14	38,10,28	14,28,11	2,26,11	670	149	0.0941393	1	0.114,0.0,0.1	0.609,0.193,0.182	-0.257
EOBAG006050024594	+	320071	320835	320071	320178	320446	320835	7,2,36	18,28,10	1,8,4	19,25,19	417	149	0.372198	1	0.122,0.025,0.563	0.018,0.103,0.07	0.173
EOBAG000500017893	-	1959801	1965913	1959801	1965259	1965736	1965913	43,53,104	394331164	127,97,86	110288196	626	149	0.377418	1	0.025,0.037,0.131	0.216,0.074,0.095	-0.064
EOBAG000500057991	+	10799555	10807443	10799555	10799699	10805688	10807443	38,14,211	1,4,4	286277193	1,3,1	6138	149	0.00157298	0.0406609	0.48,0.078,0.562	0.874,0.691,0.824	-0.423
EOBAG000500057991	+	10802709	10807443	10802709	10802826	10805688	10807443	19,9,133	30,40,19	125,122,83	88,98,104	3011	149	1	1	0.03,0.011,0.257	0.066,0.058,0.038	0.045
EOBAG000500057991	+	10799555	10807443	10799555	10799699	10807350	10807443	64,67,269	0,0,0	383356265	1,0,0	7800	149	1	1	1.0,1.0,1.0	0.88,1.0,1.0	0.04
EOBAG000500057991	+	10802709	10807443	10802709	10802826	10807350	10807443	45,62,191	0,0,0	222201155	2,6,2	4673	149	0.000113618	0.00448486	1.0,1.0,1.0	0.78,0.516,0.712	0.331
EOBAG000500057991	+	10805688	10807443	10805688	10805895	10807350	10807443	4,20,24	39,59,68	56,38,38	74,107,75	1604	149	1	1	0.009,0.031,0.032	0.066,0.032,0.045	-0.024
EOBAG000500018991	-	2114983	2118337	2114983	2115073	2118188	2118337	6,0,14	12,36,20	19,13,18	24,5,18	3264	149	1	1	0.022,0.0,0.031	0.035,0.106,0.044	-0.044
EOBAG000500018991	-	2154130	2156382	2154130	2154391	2156167	2156382	63,45,75	0,1,0	57,45,37	2,0,0	1925	149	1	1	1.0,0.777,1.0	0.688,1.0,1.0	0.03
EOBAG000500018991	-	2154130	2156382	2154130	2154263	2156299	2156382	74,53,85	0,0,0	73,52,38	0,0,2	2185	149	1	1	1.0,1.0,1.0	1.0,1.0,0.564	0.145
EOBAG000500018991	-	2154130	2156382	2154130	2154391	2156299	2156382	67,49,79	0,0,1	62,52,38	0,0,0	2057	149	1	1	1.0,1.0,0.851	1.0,1.0,1.0	-0.05
EOBAG000920023991	+	1192802	1193358	1192802	1192937	1193209	1193358	2,0,16	20,7,55	0,6,0	22,15,25	421	149	1	1	0.034,0.0,0.093	0.0,0.124,0.0	0.001
EOBAG000920023991	+	1193209	1199668	1193209	1193358	1195450	1199668	16,7,110	12,9,86	15,19,24	30,8,29	2241	149	1	1	0.081,0.049,0.078	0.032,0.136,0.052	-0.004
EOBAG000050038991	-	2556083	2557192	2556083	2556203	2557128	2557192	7,11,27	177,70,157	10,19,9	128169120	1074	149	1	1	0.005,0.021,0.023	0.011,0.015,0.01	0.004
EOBAG000050279991	+	18477451	18481553	18477451	18477979	18480594	18481553	1,0,4	0,0,1	2,0,4	2,0,2	2764	149	1	1	1.0,NA,0.177	0.051,NA,0.097	0.515
EOBAG000800021992	-	6864333	6868403	6864333	6867985	6868110	6868403	62,54,51	1,0,0	107,85,60	7,2,0	274	149	1	1	0.971,1.0,1.0	0.893,0.959,1.0	0.04
EOBAG000050323991	+	24553350	24555685	24553350	24553953	24555590	24555685	2,8,8	1,0,0	12,3,5	0,0,0	1786	149	1	1	0.143,1.0,1.0	1.0,1.0,1.0	-0.286
EOBAG000050129991	-	6653876	6659440	6653876	6656953	6657061	6659440	185,371,62	56,126,23	222157183	39,57,36	257	149	0.515386	1	0.657,0.631,0.61	0.767,0.615,0.747	-0.077
EOBAG000050194991	+	14165046	14166212	14165046	14165221	14166117	14166212	10,5,128	645316481	75,50,43	354624644	1045	149	1	1	0.002,0.002,0.037	0.029,0.011,0.009	-0.003
EOBAG000620066991	+	8405843	8407695	8405843	8406065	8407554	8407695	2,2,10	45,105,13	16,15,13	25,60,49	1638	149	1	1	0.004,0.002,0.065	0.055,0.022,0.024	-0.01
EOBAG000050280894	-	18555691	18559213	18555691	18556035	18559064	18559213	12,6,40	4,0,0	37,49,33	0,0,0	3178	149	0.650073	1	0.123,1.0,1.0	1.0,1.0,1.0	-0.292
EOBAG000810044992	+	2413079	2415199	2413079	2413124	2415131	2415199	0,0,12	0,0,0	13,11,11	0,1,0	2156	149	1	1	NA,NA,1.0	1.0,0.432,1.0	0.189
EOBAG000050142884	-	7472485	7478691	7472485	7474801	7478553	7478691	14,9,159	37,37,29	13,17,30	56,62,40	3901	149	1	1	0.014,0.009,0.173	0.009,0.01,0.028	0.05
EOBAG000050231991	+	15421484	15422395	15421484	15421689	15421790	15422395	2,0,0	5,0,3	0,0,0	5,0,0	250	149	1	1	0.193,NA,0.0	0.0,NA,NA	0.097
EOBAG000050231991	+	15421790	15422395	15421790	15421850	15422158	15422395	4,0,6	5,2,2	0,0,0	3,0,0	457	149	1	1	0.207,0.0,0.494	0.0,NA,NA	0.234
EOBAG000050100991	-	5138483	5140795	5138483	5140356	5140709	5140795	1,0,24	77293164	10,3,2	276214236	502	149	1	1	0.004,0.0,0.042	0.011,0.004,0.003	0.009
EOBAG000050100991	-	5140709	5143362	5140709	5140795	5143305	5143362	10,6,59	73415246	36,22,13	344226281	2659	149	1	1	0.008,0.001,0.013	0.006,0.005,0.003	0.003
EOBAG000050100991	-	5140709	5143362	5140709	5142846	5143305	5143362	2,0,10	0,0,0	7,3,0	0,0,3	608	149	1	1	1.0,NA,1.0	1.0,1.0,0.0	0.333
EOBAG000050044892	+	2834710	2837297	2834710	2834882	2835850	2837297	3,4,1	7,14,1	42,45,17	85,52,35	1117	149	1	1	0.054,0.037,0.118	0.062,0.103,0.061	-0.006
EOBAG000050159005	-	8842043	8845365	8842043	8842517	8842883	8845365	4,5,20	14,18,18	7,11,6	11,10,24	515	149	1	1	0.076,0.074,0.243	0.155,0.241,0.067	-0.023
EOBAG000050159005	-	8842883	8845365	8842883	8843012	8845286	8845365	79106156	11,24,18	103135108	5,6,2	2423	149	0.00042536	0.0144474	0.306,0.214,0.348	0.559,0.58,0.769	-0.347
EOBAG000050159005	-	8842883	8847481	8842883	8843012	8847377	8847481	85114169	0,0,3	111137114	0,0,0	4514	149	1	1	1.0,1.0,0.65	1.0,1.0,1.0	-0.117
EOBAG000050159005	-	8842883	8847481	8842883	8845365	8847377	8847481	8,17,18	28,29,46	13,8,8	18,22,18	2161	149	1	1	0.019,0.039,0.026	0.047,0.024,0.03	-0.006
EOBAG000050125894	+	6413796	6415464	6413796	6414794	6415159	6415464	4,0,0	2,5,5	0,0,0	12,16,3	514	149	1	1	0.367,0.0,0.0	0.0,0.0,0.0	0.122
EOBAG000050125894	+	6415159	6415464	6415159	6415226	6415402	6415464	18,7,13	2,6,1	1,6,10	10,9,4	325	149	0.00989055	0.190068	0.805,0.348,0.856	0.044,0.234,0.534	0.399
EOBAG000050284991	+	18936408	18937309	18936408	18936570	18937088	18937309	2,0,45	100,23,198	7,2,1	61,82,78	667	149	1	1	0.004,0.0,0.048	0.025,0.005,0.003	0.006
EOBAG000050090892	-	4624664	4625974	4624664	4624852	4625777	4625974	0,2,0	20,11,12	1,1,0	20,18,7	1074	149	1	1	0.0,0.025,0.0	0.007,0.008,0.0	0.003
EOBAG000050123991	+	6368538	6369293	6368538	6368675	6369083	6369293	0,0,10	2,0,0	4,3,0	0,0,0	557	149	1	1	0.0,NA,1.0	1.0,1.0,NA	-0.5
EOBAG000070182991	+	18738966	18740991	18738966	18739186	18740870	18740991	8,9,58	14,9,13	38,22,30	23,22,26	1833	149	1	1	0.044,0.075,0.266	0.118,0.075,0.086	0.035
EOBAG000070182991	+	18738966	18742136	18738966	18740991	18741501	18742136	4,6,7	13,12,25	2,0,4	15,35,20	659	149	1	1	0.065,0.102,0.06	0.029,0.0,0.043	0.052
EOBAG004930008994	-	518571	521645	518571	520397	520969	521645	0,9,3	0,0,1	0,0,1	0,0,0	721	149	1	1	NA,1.0,0.383	NA,NA,1.0	-0.308
EOBAG004930008994	-	518571	522716	518571	520401	520969	522716	0,8,3	4,1,0	0,0,1	0,0,0	717	149	1	1	0.0,0.624,1.0	NA,NA,1.0	-0.459
EOBAG004930008994	-	518571	522716	518571	521645	522614	522716	0,0,3	57,82,96	2,1,4	60,17,34	1118	149	1	1	0.0,0.0,0.004	0.004,0.008,0.015	-0.008
EOBAG004930008994	-	526528	528143	526528	526752	528090	528143	5,11,13	64,118,40	4,12,3	36,51,33	1487	149	1	1	0.008,0.009,0.032	0.011,0.023,0.009	0.002
EOBAG004930008994	-	526528	528143	526528	526828	528090	528143	4,7,10	2,0,2	3,12,1	0,0,0	1411	149	0.00566906	0.122662	0.174,1.0,0.346	1.0,1.0,1.0	-0.493
EOBAG000490017991	+	4261749	4264849	4261749	4263377	4264684	4264849	0,10,13	2,3,5	4,9,13	1,5,4	1456	149	0.893917	1	0.0,0.254,0.21	0.29,0.156,0.25	-0.077
EOBAG000490017991	+	4261749	4264849	4261749	4264051	4264684	4264849	0,9,11	0,2,0	4,9,13	0,0,0	782	149	1	1	NA,0.462,1.0	1.0,1.0,1.0	-0.269
EOBAG000980014991	-	1706533	1707344	1706533	1707131	1707278	1707344	55,31,22	5,1,1	55,47,45	5,5,5	296	149	0.668277	1	0.847,0.94,0.917	0.847,0.826,0.819	0.071
EOBAG000980014991	-	1707624	1708686	1707624	1707768	1708542	1708686	26,4,27	105,135,97	26,22,17	110,65,94	923	149	1	1	0.038,0.005,0.043	0.037,0.052,0.028	-0.01
EOBAG000730072994	-	8360337	8363866	8360337	8362730	8363718	8363866	0,0,0	0,3,7	2,1,11	38,9,2	1137	149	1	1	NA,0.0,0.0	0.007,0.014,0.419	-0.147
EOBAG004810006991	-	412759	417473	412759	412861	417305	417473	6,8,77	24,23,23	14,1,29	7,10,13	4593	149	1	1	0.008,0.011,0.098	0.061,0.003,0.067	-0.005
EOBAG000590028991	+	3564481	3566345	3564481	3564529	3566228	3566345	3,0,6	6,23,14	7,10,7	34,33,22	1848	149	1	1	0.039,0.0,0.033	0.016,0.024,0.025	0.002
EOBAG000480051992	-	8530572	8539289	8530572	8530806	8539087	8539289	16,6,42	15,26,2	47,45,41	39,38,26	8430	149	1	1	0.019,0.004,0.271	0.021,0.021,0.027	0.075
EOBAG000530066994	-	7416516	7420507	7416516	7419206	7420408	7420507	7,14,15	6,3,10	17,13,18	5,16,0	1351	149	0.533141	1	0.114,0.34,0.142	0.273,0.082,1.0	-0.253
EOBAG000480054892	+	10181228	10183079	10181228	10182691	10183015	10183079	15,2,22	289105216	31,29,22	160,71,97	473	149	0.728681	1	0.016,0.006,0.031	0.058,0.114,0.067	-0.062
EOBAG000480054892	+	10183015	10185002	10183015	10183079	10183945	10185002	35,10,62	199,96,111	92,119,90	0,0,0	1015	149	0	0	0.025,0.015,0.076	1.0,1.0,1.0	-0.961
EOBAG000480018991	-	2801177	2808920	2801177	2803981	2808627	2808920	105,79,196	2,0,2	152,161,98	3,2,2	4795	149	0.39456	1	0.62,1.0,0.753	0.612,0.714,0.604	0.148
EOBAG000480018991	-	2809371	2809986	2809371	2809435	2809869	2809986	1,0,14	0,0,0	8,3,5	0,1,0	583	149	1	1	1.0,NA,1.0	1.0,0.434,1.0	0.189
EOBAG000480002991	-	501328	505853	501328	502584	505694	505853	10,0,35	23,9,26	23,50,16	23,27,12	3259	149	1	1	0.019,0.0,0.058	0.044,0.078,0.057	-0.034
EOBAG004780008884	-	469360	471210	469360	469814	471043	471210	0,0,0	0,2,0	2,0,2	0,2,0	1378	149	1	1	NA,0.0,NA	1.0,0.0,1.0	-0.667
EOBAG004780017894	-	684256	688854	684256	686662	687651	688854	13,19,19	0,0,0	15,35,9	1,1,2	1138	149	0.161964	1	1.0,1.0,1.0	0.663,0.821,0.371	0.382
EOBAG004780017894	-	684256	688854	684256	686662	688588	688854	15,26,41	2,0,0	35,41,21	0,10,0	2075	149	0.429842	1	0.35,1.0,1.0	1.0,0.227,1.0	0.041
EOBAG004780017894	-	684256	688854	684256	686662	688797	688854	15,28,53	3,4,1	42,55,27	4,1,2	2284	149	0.622556	1	0.246,0.313,0.776	0.407,0.782,0.468	-0.107
EOBAG004780010991	-	509139	511323	509139	510827	511226	511323	5,0,15	46,21,28	16,4,24	30,34,16	548	149	0.464389	1	0.029,0.0,0.127	0.127,0.031,0.29	-0.097
EOBAG004750007991	+	583315	589783	583315	586029	589702	589783	4,0,11	43,31,33	19,10,6	68,51,29	3822	149	1	1	0.004,0.0,0.013	0.011,0.008,0.008	-0.003
EOBAG000750040991	+	2285726	2287692	2285726	2285843	2287479	2287692	6,3,18	9011032427	5,4,5	819795776	1785	149	1	1	0.001,0.0,0.004	0.001,0.0,0.001	0.001
EOBAG000750040991	+	2293482	2304903	2293482	2293634	2297046	2304903	7,4,22	14531638910	24,13,5	942901849	3561	149	1	1	0.0,0.0,0.001	0.001,0.001,0.0	0
EOBAG000750040991	+	2297046	2304903	2297046	2297235	2299032	2304903	22,12,39	740856486	38,41,29	591584572	1946	149	1	1	0.002,0.001,0.006	0.005,0.005,0.004	-0.002
EOBAG000470042991	+	9626623	9628958	9626623	9626692	9628881	9628958	137111127	160,127,61	249201166	175103140	2338	149	1	1	0.052,0.053,0.117	0.083,0.111,0.07	-0.014
EOBAG000470044894	-	9908079	9910199	9908079	9908172	9910125	9910199	16,10,17	20,17,16	2,8,14	16,17,8	2102	149	1	1	0.054,0.04,0.07	0.009,0.032,0.11	0.004
EOBAG000470044894	-	9915704	9917267	9915704	9915840	9917137	9917267	2,0,1	30,26,5	0,2,9	7,12,21	1446	149	1	1	0.007,0.0,0.02	0.0,0.017,0.042	-0.011
EOBAG000700029694	+	2413405	2419216	2413405	2416328	2419063	2419216	87,69,144	0,0,0	80,113,48	0,1,0	2884	149	1	1	1.0,1.0,1.0	1.0,0.854,1.0	0.049
EOBAG004670009794	+	298597	299215	298597	298824	299048	299215	1,3,5	7,0,0	8,2,0	0,3,0	373	149	1	1	0.054,1.0,1.0	1.0,0.21,NA	0.08
EOBAG004670009794	+	298597	300902	298597	299215	300799	300902	1,13,2	4,0,0	0,0,0	1,0,4	1733	149	1	1	0.021,1.0,1.0	0.0,NA,0.0	0.674
EOBAG004670009794	+	298597	300902	298597	299247	300799	300902	0,13,0	0,0,2	0,0,0	0,0,1	1701	149	1	1	NA,1.0,0.0	NA,NA,0.0	0.5
EOBAG004670009794	+	300799	301652	300799	300902	301225	301652	0,0,2	3,0,1	0,0,4	6,2,0	472	149	1	1	0.0,NA,0.387	0.0,0.0,1.0	-0.14
EOBAG000830142991	-	2574558	2575568	2574558	2574647	2575414	2575568	6,2,8	13621191689	2,10,3	11038851014	916	149	1	1	0.001,0.0,0.002	0.0,0.002,0.0	0
EOBAG004650034991	-	577614	577967	577614	577713	577868	577967	27,17,11	305927261081	16,16,17	116612111699	304	149	1	1	0.004,0.003,0.005	0.007,0.006,0.005	-0.002
EOBAG004650034991	-	579072	581246	579072	579307	581005	581246	78,32,66	0,0,0	284190192	2,2,3	1847	149	0.913152	1	1.0,1.0,1.0	0.92,0.885,0.838	0.119
EOBAG004650010994	-	259827	260144	259827	259960	260038	260144	0,3,2	885206768	1,0,0	7351512483	227	149	1	1	0.0,0.009,0.002	0.001,0.0,0.0	0.003
EOBAG004650029991	+	546395	546962	546395	546442	546601	546962	2,2,0	113,59,20	2,2,7	70,93,100	308	149	1	1	0.008,0.016,0.0	0.014,0.01,0.033	-0.011
EOBAG000680019991	-	1631497	1635172	1631497	1634342	1634993	1635172	6,2,13	117,38,16	0,4,0	55,55,55	800	149	1	1	0.009,0.01,0.131	0.0,0.013,0.0	0.046
EOBAG000460051991	-	7296001	7298733	7296001	7298015	7298508	7298733	9,0,17	23,18,38	18,12,0	42,41,28	642	149	1	1	0.083,0.0,0.094	0.09,0.064,0.0	0.008
EOBAG000460051991	-	7298508	7300009	7298508	7298733	7299881	7300009	6,21,65	13,32,37	39,52,37	47,35,20	1297	149	1	1	0.05,0.07,0.168	0.087,0.146,0.175	-0.04
EOBAG000460051991	-	7301522	7310386	7301522	7301990	7309692	7310386	194,57,480	8,8,7	430313319	8,7,3	7851	149	0.110997	1	0.315,0.119,0.565	0.505,0.459,0.669	-0.211
EOBAG000460051991	-	7301522	7310386	7301522	7301990	7309701	7310386	194,57,480	2,0,4	430313319	3,0,0	7860	149	0.0656059	0.840503	0.648,1.0,0.695	0.731,1.0,1.0	-0.129
EOBAG000070016994	-	2899993	2904021	2899993	2900869	2901113	2904021	7,21,43	0,0,3	34,38,44	1,0,0	393	149	1	1	1.0,1.0,0.845	0.928,1.0,1.0	-0.028
EOBAG000460064991	-	10257130	10260096	10257130	10258006	10259929	10260096	6,6,5	238,588,84	26,7,9	410297208	2072	149	1	1	0.002,0.001,0.004	0.005,0.002,0.003	-0.001
EOBAG004590005894	+	377442	379513	377442	378170	378889	379513	11,5,2	4,0,0	4,0,16	0,3,0	868	149	1	1	0.321,1.0,1.0	1.0,0.0,1.0	0.107
EOBAG004570010991	+	222529	224193	222529	222567	223043	224193	0,0,2	1,0,1	0,0,0	0,3,0	625	149	1	1	0.0,NA,0.323	NA,0.0,NA	0.162
EOBAG004570003892	+	64652	70192	64652	69651	70119	70192	29,209,48	971356408	375141103	882667532	617	149	1	1	0.007,0.124,0.028	0.093,0.049,0.045	-0.009
EOBAG004570012991	-	242539	244398	242539	242707	243824	244398	0,7,2	3,2,0	3,8,11	0,0,0	1266	149	1.65735e-05	0.000793624	0.0,0.292,1.0	1.0,1.0,1.0	-0.569
EOBAG004570012991	-	242539	244398	242539	242707	244081	244398	5,20,8	23,10,6	3,11,17	14,8,13	1523	149	1	1	0.021,0.164,0.115	0.021,0.119,0.113	0.016
EOBAG000830003782	-	74491	75365	74491	74672	74908	75365	24,23,11	5,8,3	21,27,28	9,8,4	385	149	1	1	0.65,0.527,0.587	0.475,0.566,0.73	-0.002
EOBAG000830003782	-	74491	75365	74491	74672	75048	75365	24,26,13	1,0,0	21,27,28	0,0,3	525	149	1	1	0.872,1.0,1.0	1.0,1.0,0.726	0.049
EOBAG004540013994	+	560554	562755	560554	560642	560733	562755	0,0,1	2,3,8	0,0,1	0,5,10	240	149	1	1	0.0,0.0,0.072	NA,0.0,0.058	-0.005
EOBAG000940024994	-	3674261	3678978	3674261	3674306	3675043	3678978	9,5,4	0,1,1	4,4,2	0,0,0	886	149	1	1	1.0,0.457,0.402	1.0,1.0,1.0	-0.38
EOBAG000940024994	-	3674261	3678978	3674261	3674306	3675151	3678978	9,6,4	8,4,4	11,5,4	6,12,6	994	149	0.975168	1	0.144,0.184,0.13	0.216,0.059,0.091	0.031
EOBAG000940024994	-	3674261	3678978	3674261	3674306	3675572	3678978	28,14,11	254521339	22,26,20	278188355	1415	149	1	1	0.011,0.003,0.003	0.008,0.014,0.006	-0.004
EOBAG000450045991	-	7454290	7455759	7454290	7454453	7455645	7455759	10,16,31	67,36,50	11,21,14	100,90,66	1341	149	1	1	0.016,0.047,0.064	0.012,0.025,0.023	0.022
EOBAG000450046991	-	7515160	7525758	7515160	7518188	7525659	7525758	0,0,7	0,0,0	23,19,43	2,0,1	7620	149	1	1	NA,NA,1.0	0.184,1.0,0.457	0.453
EOBAG000450046991	-	7515160	7525758	7515160	7521090	7525659	7525758	0,0,1	0,3,0	0,2,18	0,0,0	4718	149	1	1	NA,0.0,1.0	NA,1.0,1.0	-0.5
EOBAG000450052991	+	8234375	8242476	8234375	8241129	8242341	8242476	0,4,2	0,3,9	4,2,5	16,5,10	1361	149	1	1	NA,0.127,0.024	0.027,0.042,0.052	0.035
EOBAG000450058991	-	9844722	9848499	9844722	9844839	9848394	9848499	87,33,141	1,8,3	79,107,55	2,16,10	3704	149	0.402449	1	0.778,0.142,0.654	0.614,0.212,0.181	0.189
EOBAG000450058991	-	9844722	9849297	9844722	9848499	9849129	9849297	0,4,2	7,21,14	0,0,1	18,38,15	779	149	1	1	0.0,0.035,0.027	0.0,0.0,0.013	0.016
EOBAG004480001994	-	66399	68214	66399	66581	67318	68214	0,0,12	15,3,17	5,1,4	7,8,5	886	149	1	1	0.0,0.0,0.106	0.107,0.021,0.119	-0.047
EOBAG000580141991	+	9790887	9797041	9790887	9795361	9796480	9797041	0,22,13	6,15,0	28,16,7	1,7,7	1268	149	0.256916	1	0.0,0.147,1.0	0.767,0.212,0.105	0.021
EOBAG000580141991	+	9790887	9797041	9790887	9794961	9796819	9797041	87,76,42	0,3,0	61,80,54	0,1,0	2007	149	1	1	1.0,0.653,1.0	1.0,0.856,1.0	-0.068
EOBAG000580141991	+	9790887	9797041	9790887	9795361	9796819	9797041	35,59,24	6,30,1	36,52,24	14,0,6	1607	149	0.631283	1	0.351,0.154,0.69	0.193,1.0,0.271	-0.09
EOBAG000580141991	+	9795618	9797041	9795618	9795713	9796819	9797041	35,51,18	0,2,0	27,49,22	0,0,0	1255	149	1	1	1.0,0.752,1.0	1.0,1.0,1.0	-0.083
EOBAG000580141991	+	9810420	9811989	9810420	9810521	9811202	9811989	4,0,4	35,104,28	6,9,4	41,61,25	830	149	1	1	0.02,0.0,0.025	0.026,0.026,0.028	-0.012
EOBAG004410001991	-	40618	44154	40618	43214	43950	44154	0,0,0	1,3,7	2,0,2	7,8,1	885	149	1	1	0.0,0.0,0.0	0.046,0.0,0.252	-0.099
EOBAG004410026991	+	571797	572422	571797	571844	572335	572422	1,1,0	30,2,22	1,2,2	14,20,16	640	149	1	1	0.008,0.104,0.0	0.016,0.023,0.028	0.015
EOBAG004410026991	+	578072	578468	578072	578241	578403	578468	0,0,1	264151196	1,0,0	209227214	311	149	1	1	0.0,0.0,0.002	0.002,0.0,0.0	0
EOBAG004410026991	+	578403	578627	578403	578468	578554	578627	0,0,0	243118193	0,1,0	164167195	235	149	1	1	0.0,0.0,0.0	0.0,0.004,0.0	-0.001
EOBAG004410030994	-	623499	624895	623499	623673	624204	624895	1,1,15	61,50,62	5,12,7	42,70,57	680	149	1	1	0.004,0.004,0.05	0.025,0.036,0.026	-0.01
EOBAG004410030994	-	624204	624895	624204	624366	624459	624895	10,2,9	84,61,140	13,11,7	80,83,58	242	149	1	1	0.068,0.02,0.038	0.091,0.075,0.069	-0.036
EOBAG004410030994	-	624459	624895	624459	624622	624827	624895	30,39,91	62,32,70	42,52,62	37,49,36	354	149	0.727877	1	0.169,0.339,0.354	0.323,0.309,0.42	-0.063
EOBAG004410046991	+	989848	990777	989848	990011	990220	990777	14,10,23	0,17,13	18,36,7	15,14,0	358	149	1	1	1.0,0.197,0.424	0.333,0.517,1.0	-0.076
EOBAG004410046991	+	990220	992216	990220	990777	991667	992216	4,0,10	40,13,12	0,0,3	31,95,56	1039	149	1	1	0.014,0.0,0.107	0.0,0.0,0.008	0.038
EOBAG004400007994	+	839385	840082	839385	839605	839952	840082	10,4,22	9,8,21	5,15,6	12,7,15	496	149	1	1	0.25,0.131,0.239	0.111,0.392,0.107	0.003
EOBAG000440085893	+	10071901	10073276	10071901	10072019	10073145	10073276	20,2,22	2,0,4	36,19,27	5,6,13	1275	149	0.448219	1	0.539,1.0,0.391	0.457,0.27,0.195	0.336
EOBAG000440029794	+	4982551	4982950	4982551	4982729	4982835	4982950	0,1,0	0,4,2	0,0,0	13,0,2	255	149	1	1	NA,0.127,0.0	0.0,NA,0.0	0.064
EOBAG000440029794	+	4982835	4984982	4982835	4982950	4984809	4984982	0,2,4	1,7,1	10,3,2	4,3,5	2008	149	1	1	0.0,0.021,0.229	0.156,0.069,0.029	-0.001
EOBAG000440033991	-	5302386	5303200	5302386	5302768	5302936	5303200	0,37,5	0,2,1	3,0,0	0,0,0	317	149	1	1	NA,0.897,0.702	1.0,NA,NA	-0.201
EOBAG004350002994	-	102571	103614	102571	102711	102955	103614	0,7,3	32,24,47	0,0,8	52,52,28	393	149	1	1	0.0,0.1,0.024	0.0,0.0,0.098	0.009
EOBAG000670057991	+	5812884	5815830	5812884	5813545	5813885	5815830	1,0,0	0,3,0	0,0,1	0,0,0	489	149	1	1	1.0,0.0,NA	NA,NA,1.0	-0.5
EOBAG004350012991	+	437134	437536	437134	437219	437308	437536	19,30,81	17108521078	60,70,49	10751861816	238	149	1	1	0.007,0.022,0.045	0.034,0.023,0.036	-0.006
EOBAG004350012991	+	437779	441859	437779	438004	440731	441859	73,69,456	1247533845	150127138	9551522739	2876	149	1	1	0.003,0.007,0.027	0.008,0.004,0.01	0.005
EOBAG004350012991	+	438094	441859	438094	438292	440731	441859	63,44,414	24,16,25	141,97,109	5,19,20	2588	149	0.6084	1	0.131,0.137,0.488	0.619,0.227,0.239	-0.11
EOBAG004340005992	+	812796	814253	812796	813859	814073	814253	49,107,98	100252119410203	92,74,96	134781192911684	363	149	1	1	0.002,0.002,0.004	0.003,0.003,0.003	0
EOBAG000990074991	+	5433006	5433769	5433006	5433176	5433675	5433769	10,6,57	135,46,145	17,30,19	75,62,56	648	149	1	1	0.017,0.029,0.083	0.05,0.1,0.072	-0.031
EOBAG004300003991	+	381903	386244	381903	382033	386131	386244	24,22,270	965328420	86,42,160	577783483	4247	149	1	1	0.001,0.002,0.022	0.005,0.002,0.011	0.002
EOBAG000430050994	-	5353636	5355003	5353636	5353738	5354941	5355003	32,28,26	85,88,42	62,57,46	114,118,65	1352	149	1	1	0.04,0.034,0.064	0.057,0.051,0.072	-0.014
EOBAG000430048994	+	5304772	5307543	5304772	5304855	5307333	5307543	3,0,4	0,1,0	3,3,0	0,2,0	2627	149	1	1	1.0,0.0,1.0	1.0,0.078,NA	0.128
EOBAG000430044992	-	4962904	4967383	4962904	4963053	4966976	4967383	3,2,16	40,46,30	18,26,6	37,41,26	4072	149	1	1	0.003,0.002,0.019	0.017,0.023,0.008	-0.008
EOBAG000430006994	-	954753	968979	954753	967164	968905	968979	226454325	4,13,15	157137165	0,0,0	1890	149	3.40603e-11	3.97961e-09	0.817,0.734,0.631	1.0,1.0,1.0	-0.273
EOBAG000430061992	+	8360938	8368668	8360938	8361254	8368452	8368668	2,0,0	2,3,0	2,0,2	0,0,0	7347	149	1	1	0.02,0.0,NA	1.0,NA,1.0	-0.99
EOBAG000430005991	+	962278	964509	962278	962420	964332	964509	3,8,46	11,42,31	6,0,0	0,2,1	2061	149	1	1	0.019,0.014,0.097	1.0,0.0,0.0	-0.29
EOBAG000430031991	-	3035572	3037051	3035572	3035691	3035764	3037051	7,5,11	16,55,80	3,4,3	48,36,59	222	149	1	1	0.227,0.058,0.084	0.04,0.069,0.033	0.076
EOBAG000430031991	-	3035572	3037051	3035572	3035691	3036836	3037051	29,18,153	0,0,3	53,26,13	0,0,0	1294	149	1	1	1.0,1.0,0.854	1.0,1.0,1.0	-0.049
EOBAG000430031991	-	3035764	3037051	3035764	3035945	3036836	3037051	16,6,130	19,54,93	38,5,4	64,55,72	1040	149	0.5221	1	0.108,0.016,0.167	0.078,0.013,0.008	0.064
EOBAG002140018884	+	1752350	1753909	1752350	1752449	1753849	1753909	4,10,27	37,40,55	12,17,30	35,42,47	1549	149	1	1	0.01,0.023,0.045	0.032,0.037,0.058	-0.016
EOBAG002110075882	-	3260614	3263195	3260614	3262927	3263147	3263195	2,0,0	28,25,8	1,0,1	40,16,40	369	149	1	1	0.028,0.0,0.0	0.01,0.0,0.01	0.003
EOBAG002110075882	-	3260614	3264115	3260614	3263195	3263967	3264115	0,0,0	32,17,9	2,0,2	28,14,27	921	149	1	1	0.0,0.0,0.0	0.011,0.0,0.012	-0.008
EOBAG002110011774	-	318027	320676	318027	320058	320483	320676	79,20,58	76,25,31	30,26,60	25,19,13	574	149	0.497509	1	0.212,0.172,0.327	0.238,0.262,0.545	-0.111
[truncated: 2,243 more rows]

## Sheet: S3
Distribution of mutually exclusive exons identified by comparing TZNC and LQNC
[truncated: 1,573 more rows]

## Sheet: S4
Distribution of alternative 3’splice sites identified by comparing TZNC and LQNC
[truncated: 1,586 more rows]

[truncated: 16 more sheets: S5, S6, S7, S8, S9, S10, S11, S12, S13, S14, S15, S16, S17, S18, S19, S20]
