# Supplementary material for: Comparative transcriptomes reveal geographic differences in the ability of the liver of plateau zokors (Eospalax baileyi) to respond and adapt to toxic plants
Source: BMC Genomics. 2023 Sep 6;24:529. doi: 10.1186/s12864-023-09642-5 (PMC10483729; doi:10.1186/s12864-023-09642-5)
Supplement: Supplementary file 6 — Additional file 6: S1 Comparison of Immune System Process of DAS in the TZ and LQ populations before SC treatment. S2 Comparison of Molecular Function of DAS in the TZ and LQ populations before SC treatment. S3 Comparison of Cellular Component of DAS in the TZ and LQ populations before SC treatment. S4 Comparison of Biological Process of DAS in the TZ and LQ populations before SC treatment. S5 Comparison of KEGG pathways of DAS in the TZ and LQ populations before SC treatment. S6 Comparison of Immune System Process of DAS in the TZ and LQ populations after SC treatment. S7 Comparison of Molecular Function of DAS in the TZ and LQ populations after SC treatment. S8 Comparison of Cellular Component of DAS in the TZ and LQ populations after SC treatment. S9 Comparison of Biological Process of DAS in the TZ and LQ populations after SC treatment. S10 Comparison of KEGG pathways of DAS in the TZ and LQ populations after SC treatment. [file 12864_2023_9642_MOESM6_ESM.xlsx]

## Sheet: Sheet1
Additional file 6
S1	Comparison of Immune System Process of DAS in the TZ and LQ populations before SC treatment
S2	Comparison of Molecular Function of DAS in the TZ and LQ populations before SC treatment
S3	Comparison of Cellular Component of DAS in the TZ and LQ populations before SC treatment
S4	Comparison of Biological Process of DAS in the TZ and LQ populations before SC treatment
S5	Comparison of KEGG pathways of DAS in the TZ and LQ populations before SC treatment
S6	Comparison of Immune System Process of DAS in the TZ and LQ populations after SC treatment
S7	Comparison of Molecular Function of DAS in the TZ and LQ populations after SC treatment
S8	Comparison of Cellular Component of DAS in the TZ and LQ populations after SC treatment
S9	Comparison of Biological Process of DAS in the TZ and LQ populations after SC treatment
S10	Comparison of KEGG pathways of DAS in the TZ and LQ populations after SC treatment

## Sheet: S1
Comparison of Immune System Process of DAS in the TZ and LQ populations before SC treatment
ID	Term	Ontology Source	Term PValue	Term PValue Corrected with Bonferroni step down	Group PValue	Group PValue Corrected with Bonferroni step down	GOLevels	GOGroups	% Associated Genes	Nr. Genes	Associated Genes Found
GO:0002286	T cell activation involved in immune response	GO_ImmuneSystemProcess-EBI-UniProt-GOA_20.05.2019_00h00	0.0399014	0.119704	0.0399014	0.119704	[4, 5]	Group0	4.81928	4	[Ceacam1, Clec4e, Nfkbiz, Slc11a1]
GO:0050688	regulation of defense response to virus	GO_ImmuneSystemProcess-EBI-UniProt-GOA_20.05.2019_00h00	0.0673992	0.134798	0.0673992	0.134798	[3]	Group1	5	3	[Dtx3l, Pqbp1, Traf3ip1]
GO:0006956	complement activation	GO_ImmuneSystemProcess-EBI-UniProt-GOA_20.05.2019_00h00	0.0729249	0.0729249	0.0729249	0.0729249	[2, 3, 4, 5]	Group2	4.83871	3	[Masp1, Mbl1, Serping1]
GO:0001867	complement activation, lectin pathway	GO_ImmuneSystemProcess-EBI-UniProt-GOA_20.05.2019_00h00	0.000404534	0.00161814	0.0729249	0.0729249	[3, 4, 5, 6]	Group2	30	3	[Masp1, Mbl1, Serping1]

## Sheet: S2
Comparison of Molecular Function of DAS in the TZ and LQ populations before SC treatment
ID	Term	Ontology Source	Term PValue	Term PValue Corrected with Bonferroni step down	Group PValue	Group PValue Corrected with Bonferroni step down	GOLevels	GOGroups	% Associated Genes	Nr. Genes	Associated Genes Found
GO:0005548	phospholipid transporter activity	GO_MolecularFunction-EBI-UniProt-GOA_20.05.2019_00h00	0.151036	0.453109	0.151036	0.302073	[3]	Group00	4.28571	3	[Ano7, Apoa1, Fabp1]
GO:0016796	exonuclease activity, active with either ribo- or deoxyribonucleic acids and producing 5'-phosphomonoesters	GO_MolecularFunction-EBI-UniProt-GOA_20.05.2019_00h00	0.0708918	1	0.0708918	0.77981	[6]	Group01	6	3	[Aptx, Cnot2, Mgme1]
GO:0002039	p53 binding	GO_MolecularFunction-EBI-UniProt-GOA_20.05.2019_00h00	0.089031	0.89031	0.089031	0.623217	[3]	Group02	4.54545	4	[Banp, Ehmt1, Stk11, Tep1]
GO:0019843	rRNA binding	GO_MolecularFunction-EBI-UniProt-GOA_20.05.2019_00h00	0.0145717	0.816013	0.0145717	0.466293	[5]	Group03	6.66667	5	[Eral1, Hbp1, Mrps18c, Rpl17, Sbds]
GO:0019894	kinesin binding	GO_MolecularFunction-EBI-UniProt-GOA_20.05.2019_00h00	0.0642972	1	0.0642972	0.900161	[4]	Group04	6.25	3	[Clstn1, Mapk8ip3, Trak2]
GO:0030275	LRR domain binding	GO_MolecularFunction-EBI-UniProt-GOA_20.05.2019_00h00	0.00460937	0.304219	0.00460937	0.165937	[4]	Group05	16.6667	3	[Pawr, Stk11, Zxdc]
GO:0008022	protein C-terminus binding	GO_MolecularFunction-EBI-UniProt-GOA_20.05.2019_00h00	0.0347718	1	0.0347718	0.660663	[3]	Group06	4.10256	8	[Epb41, Map2k7, Mpdz, Numa1, Pex1, Pqbp1, Sdcbp, Tjp1]
GO:0003697	single-stranded DNA binding	GO_MolecularFunction-EBI-UniProt-GOA_20.05.2019_00h00	0.0193237	0.88889	0.0193237	0.502416	[5]	Group07	5.45455	6	[Aptx, Hbp1, Mlh1, Polr3c, Rnf138, Ybx3]
GO:0032088	negative regulation of NF-kappaB transcription factor activity	GO_MolecularFunction-EBI-UniProt-GOA_20.05.2019_00h00	0.137599	0.550395	0.137599	0.412796	[3, 4, 5]	Group08	4.47761	3	[Dab2ip, Erbin, Irak1]
GO:0043407	negative regulation of MAP kinase activity	GO_MolecularFunction-EBI-UniProt-GOA_20.05.2019_00h00	0.174296	0.174296	0.174296	0.174296	[6, 7, 8, 9]	Group09	4	3	[Dab2ip, Paqr3, Tsc2]
GO:0043621	protein self-association	GO_MolecularFunction-EBI-UniProt-GOA_20.05.2019_00h00	0.100074	0.800596	0.100074	0.600447	[3]	Group10	5.17241	3	[Aga, Ccl5, Proc]
GO:0047485	protein N-terminus binding	GO_MolecularFunction-EBI-UniProt-GOA_20.05.2019_00h00	0.00378691	0.253723	0.00378691	0.140116	[3]	Group11	6.10687	8	[Aptx, Dab2ip, Epb41, Mecp2, Nfe2, Tsc1, Tsc2, Zmynd8]
GO:0048029	monosaccharide binding	GO_MolecularFunction-EBI-UniProt-GOA_20.05.2019_00h00	0.0629272	1	0.0629272	0.943908	[3]	Group12	5.12821	4	[Bsg, Fuom, Mbl1, P4ha2]
GO:0048306	calcium-dependent protein binding	GO_MolecularFunction-EBI-UniProt-GOA_20.05.2019_00h00	0.137599	0.550395	0.137599	0.412796	[3]	Group13	4.47761	3	[Masp1, Mbl1, Slc9a1]
GO:0051219	phosphoprotein binding	GO_MolecularFunction-EBI-UniProt-GOA_20.05.2019_00h00	0.089031	0.89031	0.089031	0.623217	[3]	Group14	4.54545	4	[Aptx, Btrc, Epb41, Pih1d1]
GO:0051353	positive regulation of oxidoreductase activity	GO_MolecularFunction-EBI-UniProt-GOA_20.05.2019_00h00	0.0813258	0.97591	0.0813258	0.731933	[3, 4]	Group15	5.66038	3	[Fdx1, Nod1, Por]
GO:0061980	regulatory RNA binding	GO_MolecularFunction-EBI-UniProt-GOA_20.05.2019_00h00	0.02912	1	0.02912	0.611519	[5]	Group16	8.57143	3	[Fmr1, Mecp2, Zc3h7a]
GO:0070273	phosphatidylinositol-4-phosphate binding	GO_MolecularFunction-EBI-UniProt-GOA_20.05.2019_00h00	0.0160729	0.851865	0.0160729	0.49826	[6, 7]	Group17	10.7143	3	[Arfip1, Dab2ip, Mbl1]
GO:0090482	vitamin transmembrane transporter activity	GO_MolecularFunction-EBI-UniProt-GOA_20.05.2019_00h00	0.000740031	0.0555023	0.000740031	0.0296012	[3]	Group18	18.1818	4	[Gc, Slc2a2, Slc52a2, Slc5a6]
GO:0016627	oxidoreductase activity, acting on the CH-CH group of donors	GO_MolecularFunction-EBI-UniProt-GOA_20.05.2019_00h00	0.0886283	0.974911	0.0886283	0.709026	[3]	Group19	5.45455	3	[Acadsb, Acox2, Bdh2]
GO:0016667	oxidoreductase activity, acting on a sulfur group of donors	GO_MolecularFunction-EBI-UniProt-GOA_20.05.2019_00h00	0.0198289	0.87247	0.0198289	0.495722	[3]	Group20	7.40741	4	[Dld, Gstk1, Msra, Pcyox1]
GO:0000217	DNA secondary structure binding	GO_MolecularFunction-EBI-UniProt-GOA_20.05.2019_00h00	0.0117699	0.694426	0.0117699	0.388408	[5]	Group21	12	3	[Hbp1, Mecp2, Xrcc2]
GO:0000400	four-way junction DNA binding	GO_MolecularFunction-EBI-UniProt-GOA_20.05.2019_00h00	0.0062599	0.394374	0.0117699	0.388408	[6]	Group21	15	3	[Hbp1, Mecp2, Xrcc2]
GO:0016763	transferase activity, transferring pentosyl groups	GO_MolecularFunction-EBI-UniProt-GOA_20.05.2019_00h00	0.0742988	1	0.0742988	0.742988	[4]	Group22	5.88235	3	[Art3, Dtx3l, Parp2]
GO:0003950	NAD+ ADP-ribosyltransferase activity	GO_MolecularFunction-EBI-UniProt-GOA_20.05.2019_00h00	0.0105043	0.640763	0.0742988	0.742988	[5]	Group22	12.5	3	[Art3, Dtx3l, Parp2]
GO:0016835	carbon-oxygen lyase activity	GO_MolecularFunction-EBI-UniProt-GOA_20.05.2019_00h00	0.0677779	1	0.0677779	0.881112	[3]	Group23	5	4	[Aco1, Eci1, Naxd, Tgds]
GO:0016836	hydro-lyase activity	GO_MolecularFunction-EBI-UniProt-GOA_20.05.2019_00h00	0.0343825	1	0.0677779	0.881112	[4]	Group23	6.25	4	[Aco1, Eci1, Naxd, Tgds]
GO:0016854	racemase and epimerase activity	GO_MolecularFunction-EBI-UniProt-GOA_20.05.2019_00h00	0.00325427	0.22129	0.00325427	0.126916	[3]	Group24	18.75	3	[Fuom, Gale, Gne]
GO:0016857	racemase and epimerase activity, acting on carbohydrates and derivatives	GO_MolecularFunction-EBI-UniProt-GOA_20.05.2019_00h00	0.00102953	0.0751553	0.00325427	0.126916	[4]	Group24	27.2727	3	[Fuom, Gale, Gne]
GO:0043021	ribonucleoprotein complex binding	GO_MolecularFunction-EBI-UniProt-GOA_20.05.2019_00h00	0.0171942	0.825324	0.0171942	0.464245	[3]	Group25	5.07246	7	[Abce1, Cpeb1, Eral1, Fmr1, Naa16, Sbds, Ybx3]
GO:0043022	ribosome binding	GO_MolecularFunction-EBI-UniProt-GOA_20.05.2019_00h00	0.0210704	0.884957	0.0171942	0.464245	[4]	Group25	7.27273	4	[Cpeb1, Fmr1, Naa16, Sbds]
GO:0008135	translation factor activity, RNA binding	GO_MolecularFunction-EBI-UniProt-GOA_20.05.2019_00h00	0.12608	0.630402	0.12608	0.630402	[3, 5]	Group26	4	4	[Cpeb1, Eif2b1, Eif3h, Mtif2]
GO:0003743	translation initiation factor activity	GO_MolecularFunction-EBI-UniProt-GOA_20.05.2019_00h00	0.124599	0.747595	0.12608	0.630402	[4, 6]	Group26	4.6875	3	[Eif2b1, Eif3h, Mtif2]
GO:0060191	regulation of lipase activity	GO_MolecularFunction-EBI-UniProt-GOA_20.05.2019_00h00	0.0434785	1	0.0434785	0.782614	[4, 5]	Group27	5.7971	4	[Apoa1, Ccl5, Plin5, Por]
GO:0060192	negative regulation of lipase activity	GO_MolecularFunction-EBI-UniProt-GOA_20.05.2019_00h00	0.00217622	0.152336	0.0434785	0.782614	[4, 5, 6]	Group27	21.4286	3	[Apoa1, Plin5, Por]
GO:1990380	Lys48-specific deubiquitinase activity	GO_MolecularFunction-EBI-UniProt-GOA_20.05.2019_00h00	0.00217622	0.152336	0.0606995	0.971192	[4]	Group28	21.4286	3	[Atxn3, Mindy1, Mindy4]
GO:0008238	exopeptidase activity	GO_MolecularFunction-EBI-UniProt-GOA_20.05.2019_00h00	0.12608	0.630402	0.0606995	0.971192	[5]	Group28	4	4	[Mindy1, Mindy4, Pm20d2, Prepl]
GO:2000117	negative regulation of cysteine-type endopeptidase activity	GO_MolecularFunction-EBI-UniProt-GOA_20.05.2019_00h00	0.0227084	0.908336	0.0227084	0.545002	[6, 7, 8]	Group29	5.95238	5	[Cflar, Fabp1, Pih1d1, Por, Rffl]
GO:0043154	negative regulation of cysteine-type endopeptidase activity involved in apoptotic process	GO_MolecularFunction-EBI-UniProt-GOA_20.05.2019_00h00	0.0161768	0.841196	0.0227084	0.545002	[7, 8, 9]	Group29	6.49351	5	[Cflar, Fabp1, Pih1d1, Por, Rffl]
GO:0001047	core promoter binding	GO_MolecularFunction-EBI-UniProt-GOA_20.05.2019_00h00	0.01638	0.818998	0.01638	0.475019	[6]	Group30	7.84314	4	[Klf10, Pih1d1, Pogz, Ttf1]
GO:0001046	core promoter sequence-specific DNA binding	GO_MolecularFunction-EBI-UniProt-GOA_20.05.2019_00h00	0.0360008	1	0.01638	0.475019	[7, 8]	Group30	7.89474	3	[Klf10, Pih1d1, Pogz]
GO:0016747	transferase activity, transferring acyl groups other than amino-acyl groups	GO_MolecularFunction-EBI-UniProt-GOA_20.05.2019_00h00	0.0304627	1	0.0304627	0.609255	[4]	Group31	4	10	[Alas1, Apoa1, Cers2, Crat, Gpat4, Naa16, Slc38a3, Soat2, Tada2a, Ykt6]
GO:0008374	O-acyltransferase activity	GO_MolecularFunction-EBI-UniProt-GOA_20.05.2019_00h00	0.0143056	0.815419	0.0304627	0.609255	[5]	Group31	8.16327	4	[Apoa1, Crat, Gpat4, Soat2]
GO:0016410	N-acyltransferase activity	GO_MolecularFunction-EBI-UniProt-GOA_20.05.2019_00h00	0.0748089	1	0.0304627	0.609255	[5]	Group31	4.2735	5	[Alas1, Cers2, Naa16, Slc38a3, Tada2a]
GO:0016701	oxidoreductase activity, acting on single donors with incorporation of molecular oxygen	GO_MolecularFunction-EBI-UniProt-GOA_20.05.2019_00h00	0.0211466	0.867012	0.0161768	0.485305	[3]	Group32	9.67742	3	[Alox5ap, Hpd, P4ha2]
GO:0051213	dioxygenase activity	GO_MolecularFunction-EBI-UniProt-GOA_20.05.2019_00h00	0.0153602	0.829453	0.0161768	0.485305	[3]	Group32	6.57895	5	[Alox5ap, Hpd, Jmjd4, P4ha2, Por]
GO:0016702	oxidoreductase activity, acting on single donors with incorporation of molecular oxygen, incorporation of two atoms of oxygen	GO_MolecularFunction-EBI-UniProt-GOA_20.05.2019_00h00	0.0193692	0.871613	0.0161768	0.485305	[4]	Group32	10	3	[Alox5ap, Hpd, P4ha2]
GO:0016903	oxidoreductase activity, acting on the aldehyde or oxo group of donors	GO_MolecularFunction-EBI-UniProt-GOA_20.05.2019_00h00	0.0813258	0.97591	0.0482472	0.820202	[3]	Group33	5.66038	3	[Aldh1a1, Aldh7a1, Dld]
GO:0016620	oxidoreductase activity, acting on the aldehyde or oxo group of donors, NAD or NADP as acceptor	GO_MolecularFunction-EBI-UniProt-GOA_20.05.2019_00h00	0.0384638	1	0.0482472	0.820202	[4]	Group33	7.69231	3	[Aldh1a1, Aldh7a1, Dld]
GO:0051287	NAD binding	GO_MolecularFunction-EBI-UniProt-GOA_20.05.2019_00h00	0.0415613	1	0.0482472	0.820202	[4, 5]	Group33	5.88235	4	[Aldh1a1, Bdh2, Dld, Gpd1]
GO:0051536	iron-sulfur cluster binding	GO_MolecularFunction-EBI-UniProt-GOA_20.05.2019_00h00	0.00502828	0.326838	0.00502828	0.17599	[3]	Group34	8.62069	5	[Aco1, Ciapin1, Fdx1, Ndufv2, Tyw1]
GO:0051537	2 iron, 2 sulfur cluster binding	GO_MolecularFunction-EBI-UniProt-GOA_20.05.2019_00h00	0.0105043	0.640763	0.00502828	0.17599	[4]	Group34	12.5	3	[Ciapin1, Fdx1, Ndufv2]
GO:0051539	4 iron, 4 sulfur cluster binding	GO_MolecularFunction-EBI-UniProt-GOA_20.05.2019_00h00	0.02912	1	0.00502828	0.17599	[4]	Group34	8.57143	3	[Aco1, Ciapin1, Tyw1]
GO:0019842	vitamin binding	GO_MolecularFunction-EBI-UniProt-GOA_20.05.2019_00h00	0.0165848	0.812657	0.0165848	0.464375	[3]	Group35	5.10949	7	[Agxt2, Alas1, Alb, Ftcd, Gc, Mmab, P4ha2]
GO:0070279	vitamin B6 binding	GO_MolecularFunction-EBI-UniProt-GOA_20.05.2019_00h00	0.100074	0.800596	0.0165848	0.464375	[3, 4]	Group35	5.17241	3	[Agxt2, Alas1, Alb]
GO:0030170	pyridoxal phosphate binding	GO_MolecularFunction-EBI-UniProt-GOA_20.05.2019_00h00	0.0923794	0.831415	0.0165848	0.464375	[4, 5]	Group35	5.35714	3	[Agxt2, Alas1, Alb]
GO:0015297	antiporter activity	GO_MolecularFunction-EBI-UniProt-GOA_20.05.2019_00h00	0.0227084	0.908336	0.0227084	0.545002	[5]	Group36	5.95238	5	[Slc11a1, Slc37a1, Slc38a3, Slc8b1, Slc9a1]
GO:0015298	solute:cation antiporter activity	GO_MolecularFunction-EBI-UniProt-GOA_20.05.2019_00h00	0.0336221	1	0.0227084	0.545002	[5, 6]	Group36	8.10811	3	[Slc11a1, Slc8b1, Slc9a1]
GO:0015491	cation:cation antiporter activity	GO_MolecularFunction-EBI-UniProt-GOA_20.05.2019_00h00	0.0230105	0.89741	0.0227084	0.545002	[6, 7]	Group36	9.375	3	[Slc11a1, Slc8b1, Slc9a1]
GO:0009055	electron transfer activity	GO_MolecularFunction-EBI-UniProt-GOA_20.05.2019_00h00	0.000160349	0.0121865	1.08916e-06	4.46557e-05	[3]	Group37	9.87654	8	[Acadsb, Ciapin1, Cyb5a, Dld, Etfa, Fdx1, Por, Steap4]
GO:0016651	oxidoreductase activity, acting on NAD(P)H	GO_MolecularFunction-EBI-UniProt-GOA_20.05.2019_00h00	0.0780402	1	1.08916e-06	4.46557e-05	[3]	Group37	4.7619	4	[Cyb5r4, Dld, Ndufv2, Por]
GO:0050662	coenzyme binding	GO_MolecularFunction-EBI-UniProt-GOA_20.05.2019_00h00	9.87092e-07	7.69932e-05	1.08916e-06	4.46557e-05	[3]	Group37	6.58307	21	[Acadsb, Acot12, Acox2, Agxt2, Alas1, Alb, Aldh1a1, Bdh2, Cyb5r4, Dld, Etfa, Fmo5, Gpd1, Mto1, P4ha2, Por, Sdr39u1, Soat2, Steap4, Tdh, Tyw1]
GO:0050660	flavin adenine dinucleotide binding	GO_MolecularFunction-EBI-UniProt-GOA_20.05.2019_00h00	6.76449e-05	0.00520866	1.08916e-06	4.46557e-05	[4, 5]	Group37	9.78261	9	[Acadsb, Acox2, Cyb5r4, Dld, Etfa, Fmo5, Mto1, Por, Steap4]
GO:0016875	ligase activity, forming carbon-oxygen bonds	GO_MolecularFunction-EBI-UniProt-GOA_20.05.2019_00h00	0.0153206	0.842636	0.137441	0.549766	[3]	Group38	8	4	[Cars, Iars, Pars2, Yars2]
GO:0140101	catalytic activity, acting on a tRNA	GO_MolecularFunction-EBI-UniProt-GOA_20.05.2019_00h00	0.0515787	1	0.137441	0.549766	[3]	Group38	4.31655	6	[Cars, Iars, Pars2, Trmt1, Trpt1, Yars2]
GO:0004812	aminoacyl-tRNA ligase activity	GO_MolecularFunction-EBI-UniProt-GOA_20.05.2019_00h00	0.0153206	0.842636	0.137441	0.549766	[4]	Group38	8	4	[Cars, Iars, Pars2, Yars2]
GO:0000049	tRNA binding	GO_MolecularFunction-EBI-UniProt-GOA_20.05.2019_00h00	0.01638	0.818998	0.137441	0.549766	[5]	Group38	7.84314	4	[Cars, Iars, Trmt1, Yars2]
GO:0004601	peroxidase activity	GO_MolecularFunction-EBI-UniProt-GOA_20.05.2019_00h00	0.0198289	0.87247	0.0271959	0.59831	[2, 4]	Group39	7.40741	4	[Alox5ap, Gstk1, Gstt2, Mgst1]
GO:0016684	oxidoreductase activity, acting on peroxide as acceptor	GO_MolecularFunction-EBI-UniProt-GOA_20.05.2019_00h00	0.0265068	1	0.0271959	0.59831	[3]	Group39	6.77966	4	[Alox5ap, Gstk1, Gstt2, Mgst1]
GO:0016765	transferase activity, transferring alkyl or aryl (other than methyl) groups	GO_MolecularFunction-EBI-UniProt-GOA_20.05.2019_00h00	0.00239317	0.165129	0.0271959	0.59831	[3]	Group39	8.4507	6	[Alox5ap, Gstk1, Gstt2, Gstz1, Mgst1, Mmab]
GO:0004364	glutathione transferase activity	GO_MolecularFunction-EBI-UniProt-GOA_20.05.2019_00h00	0.000849238	0.0628436	0.0271959	0.59831	[4]	Group39	12.8205	5	[Alox5ap, Gstk1, Gstt2, Gstz1, Mgst1]
GO:0004602	glutathione peroxidase activity	GO_MolecularFunction-EBI-UniProt-GOA_20.05.2019_00h00	0.000740031	0.0555023	0.0271959	0.59831	[3, 5]	Group39	18.1818	4	[Alox5ap, Gstk1, Gstt2, Mgst1]
GO:0043177	organic acid binding	GO_MolecularFunction-EBI-UniProt-GOA_20.05.2019_00h00	0.010808	0.648478	0.010808	0.367471	[3]	Group40	4.5045	10	[Acox2, Alb, Alox5ap, Ass1, Cep104, Fabp1, Ftcd, Hmgcs1, P4ha2, Yars2]
GO:0031406	carboxylic acid binding	GO_MolecularFunction-EBI-UniProt-GOA_20.05.2019_00h00	0.020331	0.874235	0.010808	0.367471	[4]	Group40	4.28571	9	[Acox2, Alb, Alox5ap, Ass1, Cep104, Fabp1, Ftcd, P4ha2, Yars2]
GO:0005504	fatty acid binding	GO_MolecularFunction-EBI-UniProt-GOA_20.05.2019_00h00	0.00838662	0.51997	0.010808	0.367471	[3, 6]	Group40	9.52381	4	[Acox2, Alb, Alox5ap, Fabp1]
GO:0016597	amino acid binding	GO_MolecularFunction-EBI-UniProt-GOA_20.05.2019_00h00	0.160218	0.320436	0.010808	0.367471	[5]	Group40	4.16667	3	[Ass1, Cep104, Yars2]
GO:0033293	monocarboxylic acid binding	GO_MolecularFunction-EBI-UniProt-GOA_20.05.2019_00h00	0.0516371	1	0.010808	0.367471	[5]	Group40	5.47945	4	[Acox2, Alb, Alox5ap, Fabp1]
GO:0005496	steroid binding	GO_MolecularFunction-EBI-UniProt-GOA_20.05.2019_00h00	0.056972	1	0.0264655	0.608707	[3]	Group41	4.62963	5	[Apoa1, Atp5po, Gc, Gramd1a, Soat2]
GO:0016747	transferase activity, transferring acyl groups other than amino-acyl groups	GO_MolecularFunction-EBI-UniProt-GOA_20.05.2019_00h00	0.0304627	1	0.0264655	0.608707	[4]	Group41	4	10	[Alas1, Apoa1, Cers2, Crat, Gpat4, Naa16, Slc38a3, Soat2, Tada2a, Ykt6]
GO:0032934	sterol binding	GO_MolecularFunction-EBI-UniProt-GOA_20.05.2019_00h00	0.0742988	1	0.0264655	0.608707	[4]	Group41	5.88235	3	[Apoa1, Gramd1a, Soat2]
GO:0015485	cholesterol binding	GO_MolecularFunction-EBI-UniProt-GOA_20.05.2019_00h00	0.0520186	1	0.0264655	0.608707	[4, 5]	Group41	6.81818	3	[Apoa1, Gramd1a, Soat2]
GO:0008374	O-acyltransferase activity	GO_MolecularFunction-EBI-UniProt-GOA_20.05.2019_00h00	0.0143056	0.815419	0.0264655	0.608707	[5]	Group41	8.16327	4	[Apoa1, Crat, Gpat4, Soat2]
GO:0015605	organophosphate ester transmembrane transporter activity	GO_MolecularFunction-EBI-UniProt-GOA_20.05.2019_00h00	0.017678	0.830866	0.00354588	0.134743	[3]	Group42	10.3448	3	[Fabp1, Slc25a23, Slc37a1]
GO:1901505	carbohydrate derivative transmembrane transporter activity	GO_MolecularFunction-EBI-UniProt-GOA_20.05.2019_00h00	0.0133342	0.773385	0.00354588	0.134743	[3]	Group42	8.33333	4	[Fabp1, Slc17a2, Slc25a23, Slc37a1]
GO:0015081	sodium ion transmembrane transporter activity	GO_MolecularFunction-EBI-UniProt-GOA_20.05.2019_00h00	0.00613917	0.392907	0.00354588	0.134743	[6, 7]	Group42	4.90196	10	[Fabp1, Neto2, Prss30, Scn5a, Slc17a2, Slc22a1, Slc5a6, Slc8b1, Slc9a1, Slmap]
GO:2000649	regulation of sodium ion transmembrane transporter activity	GO_MolecularFunction-EBI-UniProt-GOA_20.05.2019_00h00	0.0708918	1	0.00354588	0.134743	[5, 7, 8]	Group42	6	3	[Neto2, Slc9a1, Slmap]
GO:0005272	sodium channel activity	GO_MolecularFunction-EBI-UniProt-GOA_20.05.2019_00h00	0.0474601	1	0.00354588	0.134743	[6, 7, 8]	Group42	5.6338	4	[Neto2, Prss30, Scn5a, Slmap]
GO:0015370	solute:sodium symporter activity	GO_MolecularFunction-EBI-UniProt-GOA_20.05.2019_00h00	0.0653289	1	0.00354588	0.134743	[6, 7, 8]	Group42	5.06329	4	[Fabp1, Slc17a2, Slc22a1, Slc5a6]
GO:0035591	signaling adaptor activity	GO_MolecularFunction-EBI-UniProt-GOA_20.05.2019_00h00	0.0886283	0.974911	0.0691976	0.830371	[4]	Group43	5.45455	3	[Dab2ip, Mapk8ip3, Stap2]
GO:0004712	protein serine/threonine/tyrosine kinase activity	GO_MolecularFunction-EBI-UniProt-GOA_20.05.2019_00h00	0.0807206	1	0.0691976	0.830371	[4, 6]	Group43	4.70588	4	[Adora1, Dab2ip, Map2k4, Map2k7]
GO:0019209	kinase activator activity	GO_MolecularFunction-EBI-UniProt-GOA_20.05.2019_00h00	0.103752	0.726263	0.0691976	0.830371	[4, 5, 6, 7]	Group43	4.30108	4	[Ccl5, Mlst8, Stk11, Tom1l1]
GO:0031435	mitogen-activated protein kinase kinase kinase binding	GO_MolecularFunction-EBI-UniProt-GOA_20.05.2019_00h00	0.00142383	0.102516	0.0691976	0.830371	[6]	Group43	15.3846	4	[Dab2ip, Map2k4, Map2k7, Mapk8ip3]
GO:0032147	activation of protein kinase activity	GO_MolecularFunction-EBI-UniProt-GOA_20.05.2019_00h00	0.0162357	0.828023	0.0691976	0.830371	[5, 6, 7, 8]	Group43	4	12	[Adora1, Ccl5, Dab2ip, Irak1, Map2k4, Map2k7, Map4k4, Mapk8ip3, Mlst8, Slc11a1, Stk11, Tom1l1]
GO:0016909	SAP kinase activity	GO_MolecularFunction-EBI-UniProt-GOA_20.05.2019_00h00	0.0605731	1	0.0691976	0.830371	[6, 8]	Group43	5.19481	4	[Dab2ip, Map2k4, Map2k7, Mapk8ip3]
GO:0030295	protein kinase activator activity	GO_MolecularFunction-EBI-UniProt-GOA_20.05.2019_00h00	0.089031	0.89031	0.0691976	0.830371	[5, 6, 7, 8, 9]	Group43	4.54545	4	[Ccl5, Mlst8, Stk11, Tom1l1]
GO:0004705	JUN kinase activity	GO_MolecularFunction-EBI-UniProt-GOA_20.05.2019_00h00	0.0605731	1	0.0691976	0.830371	[7, 9]	Group43	5.19481	4	[Dab2ip, Map2k4, Map2k7, Mapk8ip3]
GO:0004708	MAP kinase kinase activity	GO_MolecularFunction-EBI-UniProt-GOA_20.05.2019_00h00	0.0415613	1	0.0691976	0.830371	[5, 7, 8, 9, 10, 11]	Group43	5.88235	4	[Adora1, Dab2ip, Map2k4, Map2k7]
GO:0043506	regulation of JUN kinase activity	GO_MolecularFunction-EBI-UniProt-GOA_20.05.2019_00h00	0.0516371	1	0.0691976	0.830371	[7, 8, 9, 10]	Group43	5.47945	4	[Dab2ip, Map2k4, Map2k7, Mapk8ip3]
GO:0043507	positive regulation of JUN kinase activity	GO_MolecularFunction-EBI-UniProt-GOA_20.05.2019_00h00	0.0327102	1	0.0691976	0.830371	[7, 8, 9, 10, 11]	Group43	6.34921	4	[Dab2ip, Map2k4, Map2k7, Mapk8ip3]
GO:0007257	activation of JUN kinase activity	GO_MolecularFunction-EBI-UniProt-GOA_20.05.2019_00h00	0.00216212	0.153511	0.0691976	0.830371	[7, 8, 9, 10, 11, 12]	Group43	13.7931	4	[Dab2ip, Map2k4, Map2k7, Mapk8ip3]

## Sheet: S3
Comparison of Cellular Component of DAS in the TZ and LQ populations before SC treatment
ID	Term	Ontology Source	Term PValue	Term PValue Corrected with Bonferroni step down	Group PValue	Group PValue Corrected with Bonferroni step down	GOLevels	GOGroups	% Associated Genes	Nr. Genes	Associated Genes Found
GO:0005657	replication fork	GO_CellularComponent-EBI-UniProt-GOA_20.05.2019_00h00	0.129422	0.258844	0.129422	0.258844	[4, 5, 6, 7, 8, 9]	Group00	4.54545	3	[Gins4, Xpa, Xrcc2]
GO:0005921	gap junction	GO_CellularComponent-EBI-UniProt-GOA_20.05.2019_00h00	0.0222263	0.377847	0.0222263	0.24449	[3]	Group01	9.375	3	[Gjc3, Tjp1, Ybx3]
GO:1990124	messenger ribonucleoprotein complex	GO_CellularComponent-EBI-UniProt-GOA_20.05.2019_00h00	0.00258259	0.0619822	0.00258259	0.0387389	[3]	Group02	20	3	[Cpeb1, Fmr1, Hnrnpa3]
GO:0005793	endoplasmic reticulum-Golgi intermediate compartment	GO_CellularComponent-EBI-UniProt-GOA_20.05.2019_00h00	0.121717	0.36515	0.121717	0.36515	[4, 5, 6, 7]	Group03	4	4	[Ergic1, Ftcd, Hbp1, Man1a1]
GO:0005811	lipid droplet	GO_CellularComponent-EBI-UniProt-GOA_20.05.2019_00h00	0.0455854	0.59261	0.0455854	0.410268	[4, 5, 6, 7]	Group04	5.6338	4	[Hsd17b13, Lss, Plin5, Tsc1]
GO:0005813	centrosome	GO_CellularComponent-EBI-UniProt-GOA_20.05.2019_00h00	0.00179983	0.0449958	0.00179983	0.0287973	[5, 6, 7, 8, 9, 10]	Group05	4.03397	19	[Cep57, Cep70, Cep78, Cpeb1, Csnk1d, Dcaf12, Entr1, Fopnl, Haus8, Hspb11, Kif13a, Mecp2, Nfe2l2, Numa1, Pqbp1, Tbc1d31, Tmem67, Traf3ip1, Xrcc2]
GO:0005844	polysome	GO_CellularComponent-EBI-UniProt-GOA_20.05.2019_00h00	0.097097	0.485485	0.097097	0.485485	[3]	Group06	5.17241	3	[Eif3h, Fmr1, Rpl17]
GO:0014704	intercalated disc	GO_CellularComponent-EBI-UniProt-GOA_20.05.2019_00h00	0.097097	0.485485	0.097097	0.485485	[4]	Group07	5.17241	3	[Scn5a, Slc9a1, Tjp1]
GO:0019005	SCF ubiquitin ligase complex	GO_CellularComponent-EBI-UniProt-GOA_20.05.2019_00h00	0.112814	0.451255	0.112814	0.451255	[5, 6, 7]	Group08	4.83871	3	[Btrc, Fbxl4, Fbxo25]
GO:0005759	mitochondrial matrix	GO_CellularComponent-EBI-UniProt-GOA_20.05.2019_00h00	1.29408e-05	0.000336461	1.29408e-05	0.000219994	[4, 5, 6, 7, 8, 9]	Group09	6.14334	18	[Acadsb, Agxt2, Alas1, Aldh1a1, Atxn3, Coasy, Dld, Dnajc15, Eci1, Eral1, Etfa, Fdx1, Gstk1, Mrpl23, Mrpl36, Mrps18c, Pars2, Yars2]
GO:0099738	cell cortex region	GO_CellularComponent-EBI-UniProt-GOA_20.05.2019_00h00	0.0475615	0.570738	0.0475615	0.380492	[4, 5, 6, 7, 8, 9, 10]	Group10	6.97674	3	[Epb41, Fabp1, Numa1]
GO:1904949	ATPase complex	GO_CellularComponent-EBI-UniProt-GOA_20.05.2019_00h00	0.0153626	0.307252	0.0153626	0.199714	[3]	Group11	6.49351	5	[Ino80c, Mbd3, Nfrkb, Pbrm1, Ss18l1]
GO:0070603	SWI/SNF superfamily-type complex	GO_CellularComponent-EBI-UniProt-GOA_20.05.2019_00h00	0.0124093	0.260596	0.0153626	0.199714	[4, 5, 6, 7, 8, 9, 10, 11, 12, 13]	Group11	6.84932	5	[Ino80c, Mbd3, Nfrkb, Pbrm1, Ss18l1]
GO:0034358	plasma lipoprotein particle	GO_CellularComponent-EBI-UniProt-GOA_20.05.2019_00h00	0.0170665	0.324263	0.0170665	0.204798	[2, 3, 4]	Group12	10.3448	3	[Apoa1, Pcyox1, Pon1]
GO:1990777	lipoprotein particle	GO_CellularComponent-EBI-UniProt-GOA_20.05.2019_00h00	0.0170665	0.324263	0.0170665	0.204798	[3]	Group12	10.3448	3	[Apoa1, Pcyox1, Pon1]
GO:0016459	myosin complex	GO_CellularComponent-EBI-UniProt-GOA_20.05.2019_00h00	0.0896009	0.537605	0.132487	0.132487	[2, 4, 5, 6, 7, 8, 9]	Group13	5.35714	3	[Myo18a, Myo1b, Myo6]
GO:0005884	actin filament	GO_CellularComponent-EBI-UniProt-GOA_20.05.2019_00h00	0.0695333	0.556267	0.132487	0.132487	[5, 6, 7, 8, 9, 10]	Group13	4.31034	5	[Aif1l, Myo1b, Myo6, Pawr, Tsc1]
GO:0098573	intrinsic component of mitochondrial membrane	GO_CellularComponent-EBI-UniProt-GOA_20.05.2019_00h00	0.0538347	0.538347	0.0538347	0.376843	[3, 4, 5, 6, 7, 8, 9, 10, 11, 12]	Group14	5.33333	4	[Afg3l1, Bnip3, Mfn1, Slc8b1]
GO:0032592	integral component of mitochondrial membrane	GO_CellularComponent-EBI-UniProt-GOA_20.05.2019_00h00	0.0517013	0.568714	0.0538347	0.376843	[4, 5, 6, 7, 8, 9, 10, 11, 12, 13]	Group14	5.40541	4	[Afg3l1, Bnip3, Mfn1, Slc8b1]
GO:0042641	actomyosin	GO_CellularComponent-EBI-UniProt-GOA_20.05.2019_00h00	0.077725	0.544075	0.077725	0.46635	[4, 5, 6, 7, 8, 9]	Group15	4.70588	4	[Ablim3, Lpp, Mprip, Myo18a]
GO:0097517	contractile actin filament bundle	GO_CellularComponent-EBI-UniProt-GOA_20.05.2019_00h00	0.160359	0.160359	0.077725	0.46635	[5, 6, 7, 8, 9, 10]	Group15	4.10959	3	[Ablim3, Lpp, Mprip]
GO:0001725	stress fiber	GO_CellularComponent-EBI-UniProt-GOA_20.05.2019_00h00	0.160359	0.160359	0.077725	0.46635	[5, 6, 7, 8, 9, 10, 11]	Group15	4.10959	3	[Ablim3, Lpp, Mprip]
GO:0005790	smooth endoplasmic reticulum	GO_CellularComponent-EBI-UniProt-GOA_20.05.2019_00h00	0.0371986	0.520781	0.0297527	0.297527	[4, 5, 6, 7, 8]	Group16	7.69231	3	[Fmr1, Ftcd, Mapk8ip3]
GO:0032838	plasma membrane bounded cell projection cytoplasm	GO_CellularComponent-EBI-UniProt-GOA_20.05.2019_00h00	0.0183474	0.330254	0.0297527	0.297527	[4, 5, 6, 7, 8]	Group16	4.30622	9	[Ap3m1, Drc3, Fmr1, Map2k4, Mapk8ip3, Pqbp1, Tmem67, Traf3ip1, Trak2]
GO:0120111	neuron projection cytoplasm	GO_CellularComponent-EBI-UniProt-GOA_20.05.2019_00h00	0.0113182	0.249	0.0297527	0.297527	[3, 4, 5, 6, 7, 8, 9]	Group16	6.06061	6	[Ap3m1, Fmr1, Map2k4, Mapk8ip3, Pqbp1, Trak2]
GO:0010494	cytoplasmic stress granule	GO_CellularComponent-EBI-UniProt-GOA_20.05.2019_00h00	0.097097	0.485485	0.0297527	0.297527	[5, 6, 7, 8, 9]	Group16	5.17241	3	[Fmr1, Lsm14a, Pqbp1]
GO:1904115	axon cytoplasm	GO_CellularComponent-EBI-UniProt-GOA_20.05.2019_00h00	0.0240292	0.384467	0.0297527	0.297527	[4, 5, 6, 7, 8, 9, 10]	Group16	6.89655	4	[Ap3m1, Fmr1, Mapk8ip3, Trak2]
GO:0042579	microbody	GO_CellularComponent-EBI-UniProt-GOA_20.05.2019_00h00	0.00439432	0.101069	0.00439432	0.0615205	[4, 5, 6, 7]	Group17	5.88235	8	[Acox2, Crat, Fabp1, Gstk1, Mgst1, Mvk, Pex1, Pxmp4]
GO:0044438	microbody part	GO_CellularComponent-EBI-UniProt-GOA_20.05.2019_00h00	0.03464	0.519601	0.00439432	0.0615205	[3, 4, 5, 6, 7, 8]	Group17	6.15385	4	[Fabp1, Mgst1, Pex1, Pxmp4]
GO:0031903	microbody membrane	GO_CellularComponent-EBI-UniProt-GOA_20.05.2019_00h00	0.06869	0.61821	0.00439432	0.0615205	[3, 4, 5, 6, 7, 8, 9]	Group17	6	3	[Mgst1, Pex1, Pxmp4]
GO:0005777	peroxisome	GO_CellularComponent-EBI-UniProt-GOA_20.05.2019_00h00	0.00439432	0.101069	0.00439432	0.0615205	[5, 6, 7, 8]	Group17	5.88235	8	[Acox2, Crat, Fabp1, Gstk1, Mgst1, Mvk, Pex1, Pxmp4]
GO:0044439	peroxisomal part	GO_CellularComponent-EBI-UniProt-GOA_20.05.2019_00h00	0.03464	0.519601	0.00439432	0.0615205	[4, 5, 6, 7, 8, 9]	Group17	6.15385	4	[Fabp1, Mgst1, Pex1, Pxmp4]
GO:0005778	peroxisomal membrane	GO_CellularComponent-EBI-UniProt-GOA_20.05.2019_00h00	0.06869	0.61821	0.00439432	0.0615205	[4, 5, 6, 7, 8, 9, 10]	Group17	6	3	[Mgst1, Pex1, Pxmp4]

## Sheet: S4
Comparison of Biological Process of DAS in the TZ and LQ populations before SC treatment
ID	Term	Ontology Source	Term PValue	Term PValue Corrected with Bonferroni step down	Group PValue	Group PValue Corrected with Bonferroni step down	GOLevels	GOGroups	% Associated Genes	Nr. Genes	Associated Genes Found
GO:0000726	non-recombinational repair	GO_BiologicalProcess-EBI-UniProt-GOA_20.05.2019_00h00	0.0885733	1	0.0885733	1	[6, 7, 8]	Group00	5.66038	3	[Dtx3l, Mlh1, Rnf138]
GO:0016796	exonuclease activity, active with either ribo- or deoxyribonucleic acids and producing 5'-phosphomonoesters	GO_BiologicalProcess-EBI-UniProt-GOA_20.05.2019_00h00	0.0773244	1	0.0773244	1	[8, 9]	Group01	6	3	[Aptx, Cnot2, Mgme1]
GO:0003016	respiratory system process	GO_BiologicalProcess-EBI-UniProt-GOA_20.05.2019_00h00	0.0194905	1	0.0194905	1	[3]	Group02	10.3448	3	[Adora1, Gaa, Mecp2]
GO:0032392	DNA geometric change	GO_BiologicalProcess-EBI-UniProt-GOA_20.05.2019_00h00	0.153571	1	0.153571	0.614282	[6]	Group03	4.41176	3	[Chd1l, Gins4, Hbp1]
GO:0001510	RNA methylation	GO_BiologicalProcess-EBI-UniProt-GOA_20.05.2019_00h00	0.177849	0.533546	0.177849	0.533546	[4, 5, 6, 7, 8]	Group04	4.10959	3	[Mrm3, Mto1, Trmt1]
GO:0032922	circadian regulation of gene expression	GO_BiologicalProcess-EBI-UniProt-GOA_20.05.2019_00h00	0.117241	1	0.117241	1	[2, 3, 5, 6]	Group05	5	3	[Adk, Csnk1d, Id2]
GO:0033143	regulation of intracellular steroid hormone receptor signaling pathway	GO_BiologicalProcess-EBI-UniProt-GOA_20.05.2019_00h00	0.187841	0.187841	0.187841	0.375682	[4, 5, 6, 7, 8, 9]	Group06	4	3	[Cnot2, Rnf14, Safb2]
GO:0036296	response to increased oxygen levels	GO_BiologicalProcess-EBI-UniProt-GOA_20.05.2019_00h00	0.13046	1	0.13046	1	[4]	Group07	4.7619	3	[Aldh1a1, Atp6v1a, Bnip3]
GO:0010761	fibroblast migration	GO_BiologicalProcess-EBI-UniProt-GOA_20.05.2019_00h00	0.0702015	1	0.0702015	1	[5, 6]	Group08	6.25	3	[Rffl, Tns1, Tsc2]
GO:0046689	response to mercury ion	GO_BiologicalProcess-EBI-UniProt-GOA_20.05.2019_00h00	0.0130041	1	0.0130041	0.884281	[5]	Group09	12	3	[Alb, Bsg, Slc17a2]
GO:0050852	T cell receptor signaling pathway	GO_BiologicalProcess-EBI-UniProt-GOA_20.05.2019_00h00	0.0731358	1	0.0731358	1	[6, 7, 8, 9, 10]	Group10	4.46429	5	[Ceacam1, Eif2b1, Nfkbiz, Pawr, Stk11]
GO:0050885	neuromuscular process controlling balance	GO_BiologicalProcess-EBI-UniProt-GOA_20.05.2019_00h00	0.0964314	1	0.0964314	1	[5]	Group11	5.45455	3	[Camta1, Gaa, Herc1]
GO:0051353	positive regulation of oxidoreductase activity	GO_BiologicalProcess-EBI-UniProt-GOA_20.05.2019_00h00	0.0885733	1	0.0885733	1	[3, 4, 5]	Group12	5.66038	3	[Fdx1, Nod1, Por]
GO:0051646	mitochondrion localization	GO_BiologicalProcess-EBI-UniProt-GOA_20.05.2019_00h00	0.0121053	1	0.0121053	0.835267	[4]	Group13	8.88889	4	[Alb, Mfn1, Plin5, Trak2]
GO:0051651	maintenance of location in cell	GO_BiologicalProcess-EBI-UniProt-GOA_20.05.2019_00h00	0.0495085	1	0.0495085	1	[2, 3, 4]	Group14	5	5	[Alb, Arhgap21, Gaa, Mprip, Sun1]
GO:0006312	mitotic recombination	GO_BiologicalProcess-EBI-UniProt-GOA_20.05.2019_00h00	0.00598173	1	0.00598173	0.448629	[6, 7, 8]	Group15	15.7895	3	[Mlh1, Smc6, Tep1]
GO:0006338	chromatin remodeling	GO_BiologicalProcess-EBI-UniProt-GOA_20.05.2019_00h00	0.030689	1	0.030689	1	[4, 6]	Group16	4.66667	7	[Chd1l, Hbp1, Ino80c, Pbrm1, Pih1d1, Tada2a, Ttf1]
GO:0006383	transcription by RNA polymerase III	GO_BiologicalProcess-EBI-UniProt-GOA_20.05.2019_00h00	0.0667573	1	0.0667573	1	[6, 7, 8, 9, 10]	Group17	6.38298	3	[Gtf3c3, Ice1, Polr3c]
GO:0090398	cellular senescence	GO_BiologicalProcess-EBI-UniProt-GOA_20.05.2019_00h00	0.0964314	1	0.0964314	1	[4]	Group18	5.45455	3	[Id2, Pawr, Smc6]
GO:0120163	negative regulation of cold-induced thermogenesis	GO_BiologicalProcess-EBI-UniProt-GOA_20.05.2019_00h00	0.0773244	1	0.0773244	1	[3, 4, 5, 6, 7, 8]	Group19	6	3	[Aldh1a1, Nr1h2, Stk11]
GO:0006888	endoplasmic reticulum to Golgi vesicle-mediated transport	GO_BiologicalProcess-EBI-UniProt-GOA_20.05.2019_00h00	0.0364987	1	0.0364987	1	[4, 5, 6]	Group20	4.87805	6	[Ddhd2, Ergic1, Mia3, Sar1b, Trappc8, Ykt6]
GO:0007030	Golgi organization	GO_BiologicalProcess-EBI-UniProt-GOA_20.05.2019_00h00	0.0245562	1	0.0245562	1	[4]	Group21	5.35714	6	[Arhgap21, Golga5, Gorasp1, Myo18a, Trappc8, Vamp4]
GO:0016667	oxidoreductase activity, acting on a sulfur group of donors	GO_BiologicalProcess-EBI-UniProt-GOA_20.05.2019_00h00	0.0223717	1	0.0223717	1	[4]	Group22	7.40741	4	[Dld, Gstk1, Msra, Pcyox1]
GO:0008347	glial cell migration	GO_BiologicalProcess-EBI-UniProt-GOA_20.05.2019_00h00	0.0810002	1	0.0810002	1	[4, 5, 6, 7, 8]	Group23	5.88235	3	[Cers2, Dab2ip, Sun1]
GO:0016903	oxidoreductase activity, acting on the aldehyde or oxo group of donors	GO_BiologicalProcess-EBI-UniProt-GOA_20.05.2019_00h00	0.0885733	1	0.0885733	1	[4]	Group24	5.66038	3	[Aldh1a1, Aldh7a1, Dld]
GO:0016620	oxidoreductase activity, acting on the aldehyde or oxo group of donors, NAD or NADP as acceptor	GO_BiologicalProcess-EBI-UniProt-GOA_20.05.2019_00h00	0.0421878	1	0.0885733	1	[5]	Group24	7.69231	3	[Aldh1a1, Aldh7a1, Dld]
GO:0015931	nucleobase-containing compound transport	GO_BiologicalProcess-EBI-UniProt-GOA_20.05.2019_00h00	0.0893828	1	0.132744	1	[5]	Group25	4.02299	7	[Abce1, Adora1, Cpeb1, Fmr1, Hnrnpa3, Slc25a23, Tsc1]
GO:0017148	negative regulation of translation	GO_BiologicalProcess-EBI-UniProt-GOA_20.05.2019_00h00	0.0893136	1	0.132744	1	[5, 6, 7, 8, 9]	Group25	4.20168	5	[Cnot2, Cpeb1, Fmr1, Mvk, Tsc1]
GO:0031102	neuron projection regeneration	GO_BiologicalProcess-EBI-UniProt-GOA_20.05.2019_00h00	0.0727223	1	0.0727223	1	[4, 6, 7, 9, 10, 11]	Group26	5.06329	4	[Apoa1, Cers2, Map4k4, Mapk8ip3]
GO:0031103	axon regeneration	GO_BiologicalProcess-EBI-UniProt-GOA_20.05.2019_00h00	0.139551	1	0.0727223	1	[5, 7, 8, 10, 11, 12]	Group26	4.61538	3	[Apoa1, Cers2, Mapk8ip3]
GO:0015297	antiporter activity	GO_BiologicalProcess-EBI-UniProt-GOA_20.05.2019_00h00	0.0261257	1	0.0261257	1	[8]	Group27	5.95238	5	[Slc11a1, Slc37a1, Slc38a3, Slc8b1, Slc9a1]
GO:0015298	solute:cation antiporter activity	GO_BiologicalProcess-EBI-UniProt-GOA_20.05.2019_00h00	0.0369154	1	0.0261257	1	[8, 9]	Group27	8.10811	3	[Slc11a1, Slc8b1, Slc9a1]
GO:0036314	response to sterol	GO_BiologicalProcess-EBI-UniProt-GOA_20.05.2019_00h00	0.0344147	1	0.0344147	1	[4, 5]	Group28	8.33333	3	[Ccl5, Gramd1a, Hmgcs1]
GO:0070723	response to cholesterol	GO_BiologicalProcess-EBI-UniProt-GOA_20.05.2019_00h00	0.0296877	1	0.0344147	1	[5, 6]	Group28	8.82353	3	[Ccl5, Gramd1a, Hmgcs1]
GO:0071806	protein transmembrane transport	GO_BiologicalProcess-EBI-UniProt-GOA_20.05.2019_00h00	0.13046	1	0.13046	1	[5, 6, 7, 8]	Group29	4.7619	3	[Dnajc15, Pex1, Tram1]
GO:0065002	intracellular protein transmembrane transport	GO_BiologicalProcess-EBI-UniProt-GOA_20.05.2019_00h00	0.0847503	1	0.13046	1	[5, 6, 7, 8, 9]	Group29	5.76923	3	[Dnajc15, Pex1, Tram1]
GO:0016999	antibiotic metabolic process	GO_BiologicalProcess-EBI-UniProt-GOA_20.05.2019_00h00	0.0416251	1	0.0191938	1	[4]	Group30	4.72441	6	[Aco1, Aldh1a1, Amdhd2, Ftcd, Gne, Slc17a2]
GO:0072350	tricarboxylic acid metabolic process	GO_BiologicalProcess-EBI-UniProt-GOA_20.05.2019_00h00	0.00361289	0.744255	0.0191938	1	[6]	Group30	18.75	3	[Aco1, Ass1, Slc17a2]
GO:0140053	mitochondrial gene expression	GO_BiologicalProcess-EBI-UniProt-GOA_20.05.2019_00h00	0.0895754	1	0.0895754	1	[5]	Group31	4.70588	4	[Mrpl23, Mtif2, Mto1, Yars2]
GO:0032543	mitochondrial translation	GO_BiologicalProcess-EBI-UniProt-GOA_20.05.2019_00h00	0.12159	1	0.0895754	1	[6, 7, 8]	Group31	4.91803	3	[Mrpl23, Mtif2, Yars2]
GO:0001825	blastocyst formation	GO_BiologicalProcess-EBI-UniProt-GOA_20.05.2019_00h00	0.0702015	1	0.0606662	1	[3, 4, 5, 8, 9]	Group32	6.25	3	[Cnot2, Rpl7l1, Tjp1]
GO:0001824	blastocyst development	GO_BiologicalProcess-EBI-UniProt-GOA_20.05.2019_00h00	0.0606662	1	0.0606662	1	[3, 7, 8]	Group32	4.71698	5	[Cnot2, Gins4, Rpl7l1, Sbds, Tjp1]
GO:0006956	complement activation	GO_BiologicalProcess-EBI-UniProt-GOA_20.05.2019_00h00	0.125997	1	0.125997	1	[3, 4, 5, 6, 7]	Group33	4.83871	3	[Masp1, Mbl1, Serping1]
GO:0001867	complement activation, lectin pathway	GO_BiologicalProcess-EBI-UniProt-GOA_20.05.2019_00h00	0.000845962	0.194571	0.125997	1	[4, 5, 6, 7, 8]	Group33	30	3	[Masp1, Mbl1, Serping1]
GO:0002526	acute inflammatory response	GO_BiologicalProcess-EBI-UniProt-GOA_20.05.2019_00h00	0.0531824	1	0.0531824	1	[5]	Group34	4.44444	6	[Adora1, Alox5ap, Ass1, Ccl5, Tf, Tfr2]
GO:0002673	regulation of acute inflammatory response	GO_BiologicalProcess-EBI-UniProt-GOA_20.05.2019_00h00	0.0773244	1	0.0531824	1	[5, 6, 7]	Group34	6	3	[Adora1, Alox5ap, Ccl5]
GO:0006953	acute-phase response	GO_BiologicalProcess-EBI-UniProt-GOA_20.05.2019_00h00	0.0298241	1	0.0531824	1	[6]	Group34	6.77966	4	[Ass1, Ccl5, Tf, Tfr2]
GO:0006970	response to osmotic stress	GO_BiologicalProcess-EBI-UniProt-GOA_20.05.2019_00h00	0.0549227	1	0.0549227	1	[3]	Group35	4.85437	5	[Ccl5, Map2k7, Slc25a23, Ttf1, Ybx3]
GO:0006972	hyperosmotic response	GO_BiologicalProcess-EBI-UniProt-GOA_20.05.2019_00h00	0.0421878	1	0.0549227	1	[4]	Group35	7.69231	3	[Slc25a23, Ttf1, Ybx3]
GO:0009651	response to salt stress	GO_BiologicalProcess-EBI-UniProt-GOA_20.05.2019_00h00	0.0569098	1	0.0549227	1	[4]	Group35	6.81818	3	[Ccl5, Slc25a23, Ttf1]
GO:0042752	regulation of circadian rhythm	GO_BiologicalProcess-EBI-UniProt-GOA_20.05.2019_00h00	0.0106551	1	0.0213503	1	[2, 3]	Group36	5.78512	7	[Adora1, Alb, Btrc, Csnk1d, Id2, Klf10, Ttf1]
GO:0042753	positive regulation of circadian rhythm	GO_BiologicalProcess-EBI-UniProt-GOA_20.05.2019_00h00	0.0144875	1	0.0213503	1	[2, 3, 4]	Group36	11.5385	3	[Alb, Btrc, Ttf1]
GO:0048512	circadian behavior	GO_BiologicalProcess-EBI-UniProt-GOA_20.05.2019_00h00	0.134979	1	0.0213503	1	[3]	Group36	4.6875	3	[Adora1, Alb, Id2]
GO:0045834	positive regulation of lipid metabolic process	GO_BiologicalProcess-EBI-UniProt-GOA_20.05.2019_00h00	0.0683023	1	0.103389	1	[3, 4, 5, 6]	Group37	4.16667	6	[Adora1, Apoa1, Fabp1, Hsd17b13, Plin5, Por]
GO:0015748	organophosphate ester transport	GO_BiologicalProcess-EBI-UniProt-GOA_20.05.2019_00h00	0.0993245	1	0.103389	1	[5]	Group37	4.06504	5	[Ano7, Apoa1, Fabp1, Slc25a23, Slc37a1]
GO:0005548	phospholipid transporter activity	GO_BiologicalProcess-EBI-UniProt-GOA_20.05.2019_00h00	0.163153	0.97892	0.103389	1	[6, 7, 8]	Group37	4.28571	3	[Ano7, Apoa1, Fabp1]
GO:0046364	monosaccharide biosynthetic process	GO_BiologicalProcess-EBI-UniProt-GOA_20.05.2019_00h00	0.177849	0.533546	0.177849	0.533546	[4, 5]	Group38	4.10959	3	[Gpd1, Pck2, Stk11]
GO:0019319	hexose biosynthetic process	GO_BiologicalProcess-EBI-UniProt-GOA_20.05.2019_00h00	0.148848	1	0.177849	0.533546	[5, 6]	Group38	4.47761	3	[Gpd1, Pck2, Stk11]
GO:0006094	gluconeogenesis	GO_BiologicalProcess-EBI-UniProt-GOA_20.05.2019_00h00	0.139551	1	0.177849	0.533546	[6, 7]	Group38	4.61538	3	[Gpd1, Pck2, Stk11]
GO:0016701	oxidoreductase activity, acting on single donors with incorporation of molecular oxygen	GO_BiologicalProcess-EBI-UniProt-GOA_20.05.2019_00h00	0.0232904	1	0.0186855	1	[4]	Group39	9.67742	3	[Alox5ap, Hpd, P4ha2]
GO:0051213	dioxygenase activity	GO_BiologicalProcess-EBI-UniProt-GOA_20.05.2019_00h00	0.0177524	1	0.0186855	1	[4]	Group39	6.57895	5	[Alox5ap, Hpd, Jmjd4, P4ha2, Por]
GO:0016702	oxidoreductase activity, acting on single donors with incorporation of molecular oxygen, incorporation of two atoms of oxygen	GO_BiologicalProcess-EBI-UniProt-GOA_20.05.2019_00h00	0.0213439	1	0.0186855	1	[5]	Group39	10	3	[Alox5ap, Hpd, P4ha2]
GO:0031032	actomyosin structure organization	GO_BiologicalProcess-EBI-UniProt-GOA_20.05.2019_00h00	0.0618364	1	0.0708606	1	[4, 6]	Group40	4.08163	8	[Apoa1, Cflar, Csrp2, Epb41, Limch1, Myo18a, Sorbs3, Tsc1]
GO:0032233	positive regulation of actin filament bundle assembly	GO_BiologicalProcess-EBI-UniProt-GOA_20.05.2019_00h00	0.148848	1	0.0708606	1	[3, 4, 5, 6, 7, 8, 9, 10]	Group40	4.47761	3	[Apoa1, Sorbs3, Tsc1]
GO:0051496	positive regulation of stress fiber assembly	GO_BiologicalProcess-EBI-UniProt-GOA_20.05.2019_00h00	0.100463	1	0.0708606	1	[4, 5, 6, 7, 8, 9, 10, 11, 12]	Group40	5.35714	3	[Apoa1, Sorbs3, Tsc1]
GO:0061008	hepaticobiliary system development	GO_BiologicalProcess-EBI-UniProt-GOA_20.05.2019_00h00	0.0282337	1	0.053467	1	[4, 5]	Group41	4.25532	10	[Aco1, Aldh1a1, Ass1, Ceacam1, Cflar, Hmgcs1, Prkcsh, Proc, Rpl32, Slc38a3]
GO:0001889	liver development	GO_BiologicalProcess-EBI-UniProt-GOA_20.05.2019_00h00	0.0272705	1	0.053467	1	[5, 6, 7]	Group41	4.31034	10	[Aco1, Aldh1a1, Ass1, Ceacam1, Cflar, Hmgcs1, Prkcsh, Proc, Rpl32, Slc38a3]
GO:0071549	cellular response to dexamethasone stimulus	GO_BiologicalProcess-EBI-UniProt-GOA_20.05.2019_00h00	0.0600451	1	0.053467	1	[5, 6, 8, 9]	Group41	5.40541	4	[Ass1, Cflar, Mfn1, Rpl32]
GO:0051180	vitamin transport	GO_BiologicalProcess-EBI-UniProt-GOA_20.05.2019_00h00	0.000888768	0.20175	0.000888768	0.0702126	[4]	Group42	13.1579	5	[Apoa1, Gc, Slc2a2, Slc52a2, Slc5a6]
GO:0035461	vitamin transmembrane transport	GO_BiologicalProcess-EBI-UniProt-GOA_20.05.2019_00h00	0.00188608	0.413052	0.000888768	0.0702126	[5]	Group42	14.8148	4	[Gc, Slc2a2, Slc52a2, Slc5a6]
GO:0090482	vitamin transmembrane transporter activity	GO_BiologicalProcess-EBI-UniProt-GOA_20.05.2019_00h00	0.000850188	0.193843	0.000888768	0.0702126	[6]	Group42	18.1818	4	[Gc, Slc2a2, Slc52a2, Slc5a6]
GO:0002285	lymphocyte activation involved in immune response	GO_BiologicalProcess-EBI-UniProt-GOA_20.05.2019_00h00	0.0683023	1	0.0683023	1	[4, 5]	Group43	4.16667	6	[Ceacam1, Clec4e, Mlh1, Nfkbiz, Slc11a1, Tsc1]
GO:0002286	T cell activation involved in immune response	GO_BiologicalProcess-EBI-UniProt-GOA_20.05.2019_00h00	0.0249631	1	0.0683023	1	[5, 6]	Group43	6.0241	5	[Ceacam1, Clec4e, Nfkbiz, Slc11a1, Tsc1]
GO:0002292	T cell differentiation involved in immune response	GO_BiologicalProcess-EBI-UniProt-GOA_20.05.2019_00h00	0.0924675	1	0.0683023	1	[6, 7, 8, 9, 10, 11]	Group43	5.55556	3	[Clec4e, Nfkbiz, Tsc1]
GO:0008238	exopeptidase activity	GO_BiologicalProcess-EBI-UniProt-GOA_20.05.2019_00h00	0.138847	1	0.112594	1	[7, 8]	Group44	4	4	[Mindy1, Mindy4, Pm20d2, Prepl]
GO:0071108	protein K48-linked deubiquitination	GO_BiologicalProcess-EBI-UniProt-GOA_20.05.2019_00h00	0.0253299	1	0.112594	1	[7, 8, 9, 10]	Group44	9.375	3	[Atxn3, Mindy1, Mindy4]
GO:1990380	Lys48-specific deubiquitinase activity	GO_BiologicalProcess-EBI-UniProt-GOA_20.05.2019_00h00	0.00241867	0.515176	0.112594	1	[8, 9, 10, 11]	Group44	21.4286	3	[Atxn3, Mindy1, Mindy4]
GO:0008625	extrinsic apoptotic signaling pathway via death domain receptors	GO_BiologicalProcess-EBI-UniProt-GOA_20.05.2019_00h00	0.144175	1	0.0579718	1	[5, 6, 7]	Group45	4.54545	3	[Cflar, Dab2ip, Rffl]
GO:0043154	negative regulation of cysteine-type endopeptidase activity involved in apoptotic process	GO_BiologicalProcess-EBI-UniProt-GOA_20.05.2019_00h00	0.0186855	1	0.0579718	1	[6, 7, 8, 9, 10, 11, 12]	Group45	6.49351	5	[Cflar, Fabp1, Pih1d1, Por, Rffl]
GO:2000117	negative regulation of cysteine-type endopeptidase activity	GO_BiologicalProcess-EBI-UniProt-GOA_20.05.2019_00h00	0.0261257	1	0.0579718	1	[8, 9, 10, 11]	Group45	5.95238	5	[Cflar, Fabp1, Pih1d1, Por, Rffl]
GO:0009404	toxin metabolic process	GO_BiologicalProcess-EBI-UniProt-GOA_20.05.2019_00h00	0.0194905	1	0.0183553	1	[3]	Group46	10.3448	3	[N6amt1, Nfe2l2, Pon3]
GO:0072593	reactive oxygen species metabolic process	GO_BiologicalProcess-EBI-UniProt-GOA_20.05.2019_00h00	0.0248117	1	0.0183553	1	[3]	Group46	4.04412	11	[Agxt2, Ass1, Bnip3, Cflar, Cyb5r4, Nfe2l2, Pid1, Plin5, Pon3, Por, Sirpa]
GO:0006801	superoxide metabolic process	GO_BiologicalProcess-EBI-UniProt-GOA_20.05.2019_00h00	0.134979	1	0.0183553	1	[4]	Group46	4.6875	3	[Cyb5r4, Nfe2l2, Pon3]
GO:0006413	translational initiation	GO_BiologicalProcess-EBI-UniProt-GOA_20.05.2019_00h00	0.0845151	1	0.13116	1	[3, 6, 7, 8]	Group47	4.2735	5	[Abce1, Eif2b1, Eif3h, Fmr1, Mtif2]
GO:0008135	translation factor activity, RNA binding	GO_BiologicalProcess-EBI-UniProt-GOA_20.05.2019_00h00	0.138847	1	0.13116	1	[6, 7, 8, 9, 10, 11]	Group47	4	4	[Cpeb1, Eif2b1, Eif3h, Mtif2]
GO:0003743	translation initiation factor activity	GO_BiologicalProcess-EBI-UniProt-GOA_20.05.2019_00h00	0.134979	1	0.13116	1	[4, 7, 8, 9, 10, 11, 12]	Group47	4.6875	3	[Eif2b1, Eif3h, Mtif2]
GO:0032606	type I interferon production	GO_BiologicalProcess-EBI-UniProt-GOA_20.05.2019_00h00	0.0135488	1	0.0236213	1	[3]	Group48	7.04225	5	[Hbp1, Irak1, Polr3c, Pqbp1, Traf3ip1]
GO:0032479	regulation of type I interferon production	GO_BiologicalProcess-EBI-UniProt-GOA_20.05.2019_00h00	0.0120746	1	0.0236213	1	[4, 5]	Group48	7.24638	5	[Hbp1, Irak1, Polr3c, Pqbp1, Traf3ip1]
GO:0032481	positive regulation of type I interferon production	GO_BiologicalProcess-EBI-UniProt-GOA_20.05.2019_00h00	0.0173236	1	0.0236213	1	[4, 5, 6]	Group48	8	4	[Hbp1, Irak1, Polr3c, Pqbp1]
GO:0050688	regulation of defense response to virus	GO_BiologicalProcess-EBI-UniProt-GOA_20.05.2019_00h00	0.117241	1	0.0236213	1	[3, 4, 5, 6, 7]	Group48	5	3	[Dtx3l, Pqbp1, Traf3ip1]
GO:0043038	amino acid activation	GO_BiologicalProcess-EBI-UniProt-GOA_20.05.2019_00h00	0.0185111	1	0.0339359	1	[4, 5, 7]	Group49	7.84314	4	[Cars, Iars, Pars2, Yars2]
GO:0043039	tRNA aminoacylation	GO_BiologicalProcess-EBI-UniProt-GOA_20.05.2019_00h00	0.0173236	1	0.0339359	1	[5, 6, 8, 9]	Group49	8	4	[Cars, Iars, Pars2, Yars2]
GO:0006399	tRNA metabolic process	GO_BiologicalProcess-EBI-UniProt-GOA_20.05.2019_00h00	0.0330309	1	0.0339359	1	[7, 8]	Group49	4.30108	8	[Cars, Iars, Mto1, Pars2, Trmt1, Trpt1, Tyw1, Yars2]
GO:0006418	tRNA aminoacylation for protein translation	GO_BiologicalProcess-EBI-UniProt-GOA_20.05.2019_00h00	0.0130552	1	0.0339359	1	[6, 7, 8, 9, 10]	Group49	8.69565	4	[Cars, Iars, Pars2, Yars2]
GO:0045834	positive regulation of lipid metabolic process	GO_BiologicalProcess-EBI-UniProt-GOA_20.05.2019_00h00	0.0683023	1	0.143841	0.719203	[3, 4, 5, 6]	Group50	4.16667	6	[Adora1, Apoa1, Fabp1, Hsd17b13, Plin5, Por]
GO:1901264	carbohydrate derivative transport	GO_BiologicalProcess-EBI-UniProt-GOA_20.05.2019_00h00	0.0196503	1	0.143841	0.719203	[5]	Group50	6.41026	5	[Adora1, Fabp1, Slc17a2, Slc25a23, Slc37a1]
GO:1903793	positive regulation of anion transport	GO_BiologicalProcess-EBI-UniProt-GOA_20.05.2019_00h00	0.144175	1	0.143841	0.719203	[4, 5, 6, 7]	Group50	4.54545	3	[Apoa1, Slc17a2, Slc38a3]
GO:0055081	anion homeostasis	GO_BiologicalProcess-EBI-UniProt-GOA_20.05.2019_00h00	0.108726	1	0.143841	0.719203	[6]	Group50	5.17241	3	[Adora1, Apoa1, Slc17a2]
GO:0042594	response to starvation	GO_BiologicalProcess-EBI-UniProt-GOA_20.05.2019_00h00	0.0435731	1	0.0591707	1	[3, 5]	Group51	4.10959	9	[Alb, Dnajc15, Eif2b1, Klf10, Nfe2l2, Nprl3, Rpl17, Slc38a3, Ulk2]
GO:0031669	cellular response to nutrient levels	GO_BiologicalProcess-EBI-UniProt-GOA_20.05.2019_00h00	0.0197285	1	0.0591707	1	[4, 5]	Group51	4.28016	11	[Alb, Ccl5, Dnajc15, Klf10, Mfn1, Nfe2l2, Nprl3, Pawr, Rpl17, Slc38a3, Tsc1]
GO:0009267	cellular response to starvation	GO_BiologicalProcess-EBI-UniProt-GOA_20.05.2019_00h00	0.0297432	1	0.0591707	1	[4, 5, 6]	Group51	4.69799	7	[Alb, Dnajc15, Klf10, Nfe2l2, Nprl3, Rpl17, Slc38a3]
GO:1990928	response to amino acid starvation	GO_BiologicalProcess-EBI-UniProt-GOA_20.05.2019_00h00	0.0773244	1	0.0591707	1	[4, 6]	Group51	6	3	[Eif2b1, Nprl3, Rpl17]
GO:1903201	regulation of oxidative stress-induced cell death	GO_BiologicalProcess-EBI-UniProt-GOA_20.05.2019_00h00	0.182826	0.365653	0.0591707	1	[4, 5, 6, 7]	Group51	4.05405	3	[Nfe2l2, Pawr, Tsc1]
GO:0034698	response to gonadotropin	GO_BiologicalProcess-EBI-UniProt-GOA_20.05.2019_00h00	0.000331485	0.0798878	0.0070365	0.513665	[4, 5]	Group52	10.6061	7	[Alas1, Fdx1, Fmr1, Hmgcs1, Pawr, Por, Tf]
GO:0014074	response to purine-containing compound	GO_BiologicalProcess-EBI-UniProt-GOA_20.05.2019_00h00	0.0453047	1	0.0070365	0.513665	[5]	Group52	4.05405	9	[Alas1, Ass1, Atp5po, Bsg, Fdx1, Gpd1, Hmgcs1, Pklr, Tf]
GO:0032354	response to follicle-stimulating hormone	GO_BiologicalProcess-EBI-UniProt-GOA_20.05.2019_00h00	0.00400454	0.816926	0.0070365	0.513665	[5, 6]	Group52	12.1212	4	[Hmgcs1, Pawr, Por, Tf]
GO:0071371	cellular response to gonadotropin stimulus	GO_BiologicalProcess-EBI-UniProt-GOA_20.05.2019_00h00	0.00607353	1	0.0070365	0.513665	[5, 6]	Group52	10.8108	4	[Hmgcs1, Pawr, Por, Tf]
GO:0071372	cellular response to follicle-stimulating hormone stimulus	GO_BiologicalProcess-EBI-UniProt-GOA_20.05.2019_00h00	0.00163199	0.359039	0.0070365	0.513665	[6, 7]	Group52	15.3846	4	[Hmgcs1, Pawr, Por, Tf]
GO:0045833	negative regulation of lipid metabolic process	GO_BiologicalProcess-EBI-UniProt-GOA_20.05.2019_00h00	0.0700856	1	0.0305693	1	[3, 4, 5, 6]	Group53	5.12821	4	[Adora1, Ceacam1, Dab2ip, Plin5]
GO:0045834	positive regulation of lipid metabolic process	GO_BiologicalProcess-EBI-UniProt-GOA_20.05.2019_00h00	0.0683023	1	0.0305693	1	[3, 4, 5, 6]	Group53	4.16667	6	[Adora1, Apoa1, Fabp1, Hsd17b13, Plin5, Por]
GO:0050994	regulation of lipid catabolic process	GO_BiologicalProcess-EBI-UniProt-GOA_20.05.2019_00h00	0.100463	1	0.0305693	1	[4, 5, 6]	Group53	5.35714	3	[Adora1, Fabp1, Plin5]
GO:1901264	carbohydrate derivative transport	GO_BiologicalProcess-EBI-UniProt-GOA_20.05.2019_00h00	0.0196503	1	0.0305693	1	[5]	Group53	6.41026	5	[Adora1, Fabp1, Slc17a2, Slc25a23, Slc37a1]
GO:0050996	positive regulation of lipid catabolic process	GO_BiologicalProcess-EBI-UniProt-GOA_20.05.2019_00h00	0.0130041	1	0.0305693	1	[4, 5, 6, 7]	Group53	12	3	[Adora1, Fabp1, Plin5]
GO:1902117	positive regulation of organelle assembly	GO_BiologicalProcess-EBI-UniProt-GOA_20.05.2019_00h00	0.0143293	1	0.0680994	1	[3, 4, 5, 6, 7]	Group54	6.94444	5	[Cnot2, Entr1, Numa1, Pqbp1, Tmem67]
GO:0120034	positive regulation of plasma membrane bounded cell projection assembly	GO_BiologicalProcess-EBI-UniProt-GOA_20.05.2019_00h00	0.0460818	1	0.0680994	1	[3, 4, 5, 6, 7, 8]	Group54	5.10204	5	[Entr1, Fmr1, Pqbp1, Tmem67, Zmynd8]
GO:1902017	regulation of cilium assembly	GO_BiologicalProcess-EBI-UniProt-GOA_20.05.2019_00h00	0.0737243	1	0.0680994	1	[4, 5, 6, 7, 8]	Group54	6.12245	3	[Entr1, Pqbp1, Tmem67]
GO:0045724	positive regulation of cilium assembly	GO_BiologicalProcess-EBI-UniProt-GOA_20.05.2019_00h00	0.0144875	1	0.0680994	1	[4, 5, 6, 7, 8, 9]	Group54	11.5385	3	[Entr1, Pqbp1, Tmem67]
GO:1905515	non-motile cilium assembly	GO_BiologicalProcess-EBI-UniProt-GOA_20.05.2019_00h00	0.0964314	1	0.0680994	1	[6, 7]	Group54	5.45455	3	[Csnk1d, Pqbp1, Tmem67]
GO:0032612	interleukin-1 production	GO_BiologicalProcess-EBI-UniProt-GOA_20.05.2019_00h00	0.0568007	1	0.063996	1	[3]	Group55	4.80769	5	[Apoa1, Ceacam1, Hbp1, Nod1, Sirpa]
GO:0032611	interleukin-1 beta production	GO_BiologicalProcess-EBI-UniProt-GOA_20.05.2019_00h00	0.0986447	1	0.063996	1	[4]	Group55	4.54545	4	[Apoa1, Hbp1, Nod1, Sirpa]
GO:0032652	regulation of interleukin-1 production	GO_BiologicalProcess-EBI-UniProt-GOA_20.05.2019_00h00	0.035232	1	0.063996	1	[4, 5]	Group55	5.49451	5	[Apoa1, Ceacam1, Hbp1, Nod1, Sirpa]
GO:0050764	regulation of phagocytosis	GO_BiologicalProcess-EBI-UniProt-GOA_20.05.2019_00h00	0.0606662	1	0.063996	1	[4, 5, 6]	Group55	4.71698	5	[Apoa1, Mbl1, Myo18a, Sirpa, Slc11a1]
GO:0050766	positive regulation of phagocytosis	GO_BiologicalProcess-EBI-UniProt-GOA_20.05.2019_00h00	0.0227389	1	0.063996	1	[3, 4, 5, 6, 7]	Group55	6.17284	5	[Apoa1, Mbl1, Myo18a, Sirpa, Slc11a1]
GO:0032651	regulation of interleukin-1 beta production	GO_BiologicalProcess-EBI-UniProt-GOA_20.05.2019_00h00	0.0649634	1	0.063996	1	[5, 6]	Group55	5.26316	4	[Apoa1, Hbp1, Nod1, Sirpa]
GO:0022600	digestive system process	GO_BiologicalProcess-EBI-UniProt-GOA_20.05.2019_00h00	0.020121	1	0.035445	1	[3]	Group56	5.60748	6	[Aco1, Epb41, Fabp1, Nr1h2, Pawr, Pbld1]
GO:0050892	intestinal absorption	GO_BiologicalProcess-EBI-UniProt-GOA_20.05.2019_00h00	0.0369154	1	0.035445	1	[4]	Group56	8.10811	3	[Aco1, Epb41, Fabp1]
GO:0044058	regulation of digestive system process	GO_BiologicalProcess-EBI-UniProt-GOA_20.05.2019_00h00	0.0924675	1	0.035445	1	[4, 5]	Group56	5.55556	3	[Epb41, Nr1h2, Pawr]
GO:0010039	response to iron ion	GO_BiologicalProcess-EBI-UniProt-GOA_20.05.2019_00h00	0.0885733	1	0.035445	1	[5]	Group56	5.66038	3	[Aco1, Pawr, Tfr2]
GO:0046916	cellular transition metal ion homeostasis	GO_BiologicalProcess-EBI-UniProt-GOA_20.05.2019_00h00	0.0688344	1	0.035445	1	[7, 9]	Group56	4.54545	5	[Aco1, Atp6v1a, Slc11a1, Tf, Tfr2]
GO:0006879	cellular iron ion homeostasis	GO_BiologicalProcess-EBI-UniProt-GOA_20.05.2019_00h00	0.00505546	0.995926	0.035445	1	[8, 10]	Group56	8.92857	5	[Aco1, Atp6v1a, Slc11a1, Tf, Tfr2]
GO:1903578	regulation of ATP metabolic process	GO_BiologicalProcess-EBI-UniProt-GOA_20.05.2019_00h00	0.0925521	1	0.0886603	1	[3, 4]	Group57	4.65116	4	[Dnajc15, Gpd1, Pid1, Slc25a23]
GO:0006119	oxidative phosphorylation	GO_BiologicalProcess-EBI-UniProt-GOA_20.05.2019_00h00	0.0444232	1	0.0886603	1	[3, 4, 6]	Group57	5.15464	5	[Dld, Dnajc15, Mecp2, Ndufv2, Slc25a23]
GO:0045333	cellular respiration	GO_BiologicalProcess-EBI-UniProt-GOA_20.05.2019_00h00	0.0125292	1	0.0886603	1	[4, 5]	Group57	5.16129	8	[Aco1, Bnip3, Dld, Dnajc15, Gpd1, Mecp2, Ndufv2, Slc25a23]
GO:1990542	mitochondrial transmembrane transport	GO_BiologicalProcess-EBI-UniProt-GOA_20.05.2019_00h00	0.168011	0.840053	0.0886603	1	[5]	Group57	4.22535	3	[Dnajc15, Slc25a23, Slc8b1]
GO:0043457	regulation of cellular respiration	GO_BiologicalProcess-EBI-UniProt-GOA_20.05.2019_00h00	0.0253299	1	0.0886603	1	[5, 6]	Group57	9.375	3	[Bnip3, Dnajc15, Slc25a23]
GO:0051560	mitochondrial calcium ion homeostasis	GO_BiologicalProcess-EBI-UniProt-GOA_20.05.2019_00h00	0.0160626	1	0.0886603	1	[8, 10]	Group57	11.1111	3	[Bnip3, Slc25a23, Slc8b1]
GO:0051702	interaction with symbiont	GO_BiologicalProcess-EBI-UniProt-GOA_20.05.2019_00h00	0.134979	1	0.133513	0.934592	[3, 4]	Group58	4.6875	3	[Ccl5, Fmr1, Mbl1]
GO:0051817	modification of morphology or physiology of other organism involved in symbiotic interaction	GO_BiologicalProcess-EBI-UniProt-GOA_20.05.2019_00h00	0.0895754	1	0.133513	0.934592	[4]	Group58	4.70588	4	[Ccl5, Fmr1, Mbl1, Ulk2]
GO:0051851	modification by host of symbiont morphology or physiology	GO_BiologicalProcess-EBI-UniProt-GOA_20.05.2019_00h00	0.12159	1	0.133513	0.934592	[4, 5]	Group58	4.91803	3	[Ccl5, Fmr1, Mbl1]
GO:0019079	viral genome replication	GO_BiologicalProcess-EBI-UniProt-GOA_20.05.2019_00h00	0.0895754	1	0.133513	0.934592	[5, 6]	Group58	4.70588	4	[Bst2, Ccl5, Fmr1, Srpk2]
GO:0045069	regulation of viral genome replication	GO_BiologicalProcess-EBI-UniProt-GOA_20.05.2019_00h00	0.0576632	1	0.133513	0.934592	[6, 7]	Group58	5.47945	4	[Bst2, Ccl5, Fmr1, Srpk2]
GO:0045071	negative regulation of viral genome replication	GO_BiologicalProcess-EBI-UniProt-GOA_20.05.2019_00h00	0.0601102	1	0.133513	0.934592	[5, 6, 7, 8]	Group58	6.66667	3	[Bst2, Ccl5, Srpk2]
GO:0046683	response to organophosphorus	GO_BiologicalProcess-EBI-UniProt-GOA_20.05.2019_00h00	0.0348576	1	0.00691653	0.511823	[4]	Group59	4.25532	8	[Alas1, Ass1, Atp5po, Bsg, Fdx1, Gpd1, Pklr, Tf]
GO:0034698	response to gonadotropin	GO_BiologicalProcess-EBI-UniProt-GOA_20.05.2019_00h00	0.000331485	0.0798878	0.00691653	0.511823	[4, 5]	Group59	10.6061	7	[Alas1, Fdx1, Fmr1, Hmgcs1, Pawr, Por, Tf]
GO:0014074	response to purine-containing compound	GO_BiologicalProcess-EBI-UniProt-GOA_20.05.2019_00h00	0.0453047	1	0.00691653	0.511823	[5]	Group59	4.05405	9	[Alas1, Ass1, Atp5po, Bsg, Fdx1, Gpd1, Hmgcs1, Pklr, Tf]
GO:0051591	response to cAMP	GO_BiologicalProcess-EBI-UniProt-GOA_20.05.2019_00h00	0.010034	1	0.00691653	0.511823	[4, 5, 6]	Group59	5.36913	8	[Alas1, Ass1, Atp5po, Bsg, Fdx1, Gpd1, Pklr, Tf]
GO:0006953	acute-phase response	GO_BiologicalProcess-EBI-UniProt-GOA_20.05.2019_00h00	0.0298241	1	0.00691653	0.511823	[6]	Group59	6.77966	4	[Ass1, Ccl5, Tf, Tfr2]
GO:0071320	cellular response to cAMP	GO_BiologicalProcess-EBI-UniProt-GOA_20.05.2019_00h00	0.0168507	1	0.00691653	0.511823	[5, 6, 7]	Group59	6.66667	5	[Ass1, Atp5po, Fdx1, Gpd1, Tf]
GO:0050000	chromosome localization	GO_BiologicalProcess-EBI-UniProt-GOA_20.05.2019_00h00	0.158339	1	0.10405	1	[4]	Group60	4.34783	3	[Mlh1, Numa1, Sun1]
GO:0007051	spindle organization	GO_BiologicalProcess-EBI-UniProt-GOA_20.05.2019_00h00	0.0412718	1	0.10405	1	[3, 4, 6]	Group60	4.375	7	[Csnk1d, Haus8, Mecp2, Mlh1, Numa1, Sbds, Zfp207]
GO:0051303	establishment of chromosome localization	GO_BiologicalProcess-EBI-UniProt-GOA_20.05.2019_00h00	0.153571	1	0.10405	1	[4, 5]	Group60	4.41176	3	[Mlh1, Numa1, Sun1]
GO:0051225	spindle assembly	GO_BiologicalProcess-EBI-UniProt-GOA_20.05.2019_00h00	0.0460818	1	0.10405	1	[4, 5, 7]	Group60	5.10204	5	[Csnk1d, Haus8, Mlh1, Numa1, Zfp207]
GO:0045143	homologous chromosome segregation	GO_BiologicalProcess-EBI-UniProt-GOA_20.05.2019_00h00	0.139551	1	0.10405	1	[4, 5, 6, 7, 8]	Group60	4.61538	3	[Mlh1, Spata22, Sun1]
GO:0007129	synapsis	GO_BiologicalProcess-EBI-UniProt-GOA_20.05.2019_00h00	0.104562	1	0.10405	1	[4, 5, 6, 7, 8, 9]	Group60	5.26316	3	[Mlh1, Spata22, Sun1]
GO:0006304	DNA modification	GO_BiologicalProcess-EBI-UniProt-GOA_20.05.2019_00h00	0.0688344	1	0.0613039	1	[5, 6, 7]	Group61	4.54545	5	[Ehmt1, Mbd3, Mecp2, N6amt1, Parp2]
GO:0006306	DNA methylation	GO_BiologicalProcess-EBI-UniProt-GOA_20.05.2019_00h00	0.078145	1	0.0613039	1	[4, 5, 6, 7, 8, 9]	Group61	4.93827	4	[Ehmt1, Mbd3, Mecp2, N6amt1]
GO:0006305	DNA alkylation	GO_BiologicalProcess-EBI-UniProt-GOA_20.05.2019_00h00	0.078145	1	0.0613039	1	[6, 7, 8]	Group61	4.93827	4	[Ehmt1, Mbd3, Mecp2, N6amt1]
GO:0044728	DNA methylation or demethylation	GO_BiologicalProcess-EBI-UniProt-GOA_20.05.2019_00h00	0.131738	1	0.0613039	1	[6, 7, 8]	Group61	4.08163	4	[Ehmt1, Mbd3, Mecp2, N6amt1]
GO:0061647	histone H3-K9 modification	GO_BiologicalProcess-EBI-UniProt-GOA_20.05.2019_00h00	0.100463	1	0.0613039	1	[6, 7, 8]	Group61	5.35714	3	[Ehmt1, Mecp2, Pih1d1]
GO:0051567	histone H3-K9 methylation	GO_BiologicalProcess-EBI-UniProt-GOA_20.05.2019_00h00	0.0633931	1	0.0613039	1	[7, 8, 9, 10, 11]	Group61	6.52174	3	[Ehmt1, Mecp2, Pih1d1]
GO:0071867	response to monoamine	GO_BiologicalProcess-EBI-UniProt-GOA_20.05.2019_00h00	0.0633931	1	0.0633931	1	[5]	Group62	6.52174	3	[Fdx1, Pklr, Slc9a1]
GO:0071869	response to catecholamine	GO_BiologicalProcess-EBI-UniProt-GOA_20.05.2019_00h00	0.0537933	1	0.0633931	1	[4, 5, 6]	Group62	6.97674	3	[Fdx1, Pklr, Slc9a1]
GO:0071868	cellular response to monoamine stimulus	GO_BiologicalProcess-EBI-UniProt-GOA_20.05.2019_00h00	0.0344147	1	0.0633931	1	[5, 6]	Group62	8.33333	3	[Fdx1, Pklr, Slc9a1]
GO:0071870	cellular response to catecholamine stimulus	GO_BiologicalProcess-EBI-UniProt-GOA_20.05.2019_00h00	0.0296877	1	0.0633931	1	[5, 6, 7]	Group62	8.82353	3	[Fdx1, Pklr, Slc9a1]
GO:0071871	response to epinephrine	GO_BiologicalProcess-EBI-UniProt-GOA_20.05.2019_00h00	0.00598173	1	0.0633931	1	[5, 6, 7]	Group62	15.7895	3	[Fdx1, Pklr, Slc9a1]
GO:0071872	cellular response to epinephrine stimulus	GO_BiologicalProcess-EBI-UniProt-GOA_20.05.2019_00h00	0.00150568	0.332755	0.0633931	1	[6, 7, 8]	Group62	25	3	[Fdx1, Pklr, Slc9a1]
GO:0031929	TOR signaling	GO_BiologicalProcess-EBI-UniProt-GOA_20.05.2019_00h00	0.00645284	1	0.00335484	0.261678	[4, 5, 6]	Group63	6.36364	7	[Mapkap1, Mlst8, Nprl3, Pih1d1, Stk11, Tsc1, Tsc2]
GO:0032006	regulation of TOR signaling	GO_BiologicalProcess-EBI-UniProt-GOA_20.05.2019_00h00	0.0112087	1	0.00335484	0.261678	[5, 6, 7]	Group63	6.38298	6	[Mlst8, Nprl3, Pih1d1, Stk11, Tsc1, Tsc2]
GO:0038202	TORC1 signaling	GO_BiologicalProcess-EBI-UniProt-GOA_20.05.2019_00h00	0.00496706	0.988444	0.00335484	0.261678	[5, 6, 7]	Group63	11.4286	4	[Mlst8, Nprl3, Pih1d1, Stk11]
GO:0032007	negative regulation of TOR signaling	GO_BiologicalProcess-EBI-UniProt-GOA_20.05.2019_00h00	0.0103413	1	0.00335484	0.261678	[5, 6, 7, 8]	Group63	9.30233	4	[Nprl3, Stk11, Tsc1, Tsc2]
GO:0019209	kinase activator activity	GO_BiologicalProcess-EBI-UniProt-GOA_20.05.2019_00h00	0.114662	1	0.00335484	0.261678	[6, 7, 8, 9, 10]	Group63	4.30108	4	[Ccl5, Mlst8, Stk11, Tom1l1]
GO:0030295	protein kinase activator activity	GO_BiologicalProcess-EBI-UniProt-GOA_20.05.2019_00h00	0.0986447	1	0.00335484	0.261678	[7, 8, 9, 10, 11, 12]	Group63	4.54545	4	[Ccl5, Mlst8, Stk11, Tom1l1]
GO:0032147	activation of protein kinase activity	GO_BiologicalProcess-EBI-UniProt-GOA_20.05.2019_00h00	0.0197384	1	0.00335484	0.261678	[8, 9, 10, 11]	Group63	4	12	[Adora1, Ccl5, Dab2ip, Irak1, Map2k4, Map2k7, Map4k4, Mapk8ip3, Mlst8, Slc11a1, Stk11, Tom1l1]
GO:0031345	negative regulation of cell projection organization	GO_BiologicalProcess-EBI-UniProt-GOA_20.05.2019_00h00	0.00763756	1	0.0353588	1	[4, 5, 6]	Group64	4.92611	10	[Cers2, Gorasp1, Map4k4, Mecp2, Paqr3, Prkcsh, Trak2, Tsc1, Tsc2, Ulk2]
GO:0051961	negative regulation of nervous system development	GO_BiologicalProcess-EBI-UniProt-GOA_20.05.2019_00h00	0.0142106	1	0.0353588	1	[3, 4, 5, 6, 7]	Group64	4.03727	13	[Cers2, Dnajb11, Fmr1, Gorasp1, Id2, Map4k4, Mecp2, Paqr3, Prkcsh, Trak2, Tsc1, Tsc2, Ulk2]
GO:0010771	negative regulation of cell morphogenesis involved in differentiation	GO_BiologicalProcess-EBI-UniProt-GOA_20.05.2019_00h00	0.138847	1	0.0353588	1	[4, 5, 6, 7, 8]	Group64	4	4	[Gorasp1, Trak2, Tsc2, Ulk2]
GO:0050768	negative regulation of neurogenesis	GO_BiologicalProcess-EBI-UniProt-GOA_20.05.2019_00h00	0.0102546	1	0.0353588	1	[4, 5, 6, 7, 8, 9]	Group64	4.27632	13	[Cers2, Dnajb11, Fmr1, Gorasp1, Id2, Map4k4, Mecp2, Paqr3, Prkcsh, Trak2, Tsc1, Tsc2, Ulk2]
GO:0045665	negative regulation of neuron differentiation	GO_BiologicalProcess-EBI-UniProt-GOA_20.05.2019_00h00	0.00334105	0.694938	0.0353588	1	[5, 6, 7, 8, 9, 10]	Group64	4.97925	12	[Cers2, Fmr1, Gorasp1, Id2, Map4k4, Mecp2, Paqr3, Prkcsh, Trak2, Tsc1, Tsc2, Ulk2]
GO:0010977	negative regulation of neuron projection development	GO_BiologicalProcess-EBI-UniProt-GOA_20.05.2019_00h00	0.00238888	0.51122	0.0353588	1	[5, 6, 7, 8, 9, 10, 11, 12]	Group64	5.81395	10	[Cers2, Gorasp1, Map4k4, Mecp2, Paqr3, Prkcsh, Trak2, Tsc1, Tsc2, Ulk2]
GO:0050771	negative regulation of axonogenesis	GO_BiologicalProcess-EBI-UniProt-GOA_20.05.2019_00h00	0.168011	0.840053	0.0353588	1	[5, 6, 7, 8, 9, 10, 11, 12, 13, 14]	Group64	4.22535	3	[Trak2, Tsc2, Ulk2]
GO:0060759	regulation of response to cytokine stimulus	GO_BiologicalProcess-EBI-UniProt-GOA_20.05.2019_00h00	0.0709671	1	0.0216814	1	[3, 4, 5]	Group65	4.5045	5	[Apoa1, Ccl5, Irak1, Lsm14a, Rffl]
GO:0060761	negative regulation of response to cytokine stimulus	GO_BiologicalProcess-EBI-UniProt-GOA_20.05.2019_00h00	0.0924675	1	0.0216814	1	[3, 4, 5, 6]	Group65	5.55556	3	[Apoa1, Ccl5, Rffl]
GO:0034612	response to tumor necrosis factor	GO_BiologicalProcess-EBI-UniProt-GOA_20.05.2019_00h00	0.0145504	1	0.0216814	1	[5]	Group65	4.46429	10	[Adamts13, Apoa1, Ass1, Ccl5, Dab2ip, Gpd1, Map2k7, Nfe2l2, Rffl, Ybx3]
GO:0060191	regulation of lipase activity	GO_BiologicalProcess-EBI-UniProt-GOA_20.05.2019_00h00	0.0486562	1	0.0216814	1	[5]	Group65	5.7971	4	[Apoa1, Ccl5, Plin5, Por]
GO:0001959	regulation of cytokine-mediated signaling pathway	GO_BiologicalProcess-EBI-UniProt-GOA_20.05.2019_00h00	0.0568007	1	0.0216814	1	[4, 5, 6, 7]	Group65	4.80769	5	[Apoa1, Ccl5, Irak1, Lsm14a, Rffl]
GO:0001960	negative regulation of cytokine-mediated signaling pathway	GO_BiologicalProcess-EBI-UniProt-GOA_20.05.2019_00h00	0.0810002	1	0.0216814	1	[4, 5, 6, 7, 8]	Group65	5.88235	3	[Apoa1, Ccl5, Rffl]
GO:0071356	cellular response to tumor necrosis factor	GO_BiologicalProcess-EBI-UniProt-GOA_20.05.2019_00h00	0.0207066	1	0.0216814	1	[6]	Group65	4.4335	9	[Adamts13, Apoa1, Ass1, Ccl5, Dab2ip, Gpd1, Nfe2l2, Rffl, Ybx3]
GO:0097164	ammonium ion metabolic process	GO_BiologicalProcess-EBI-UniProt-GOA_20.05.2019_00h00	0.0207205	1	0.0261061	1	[3]	Group66	4.70588	8	[Aldh7a1, Apoa1, Chpt1, Crat, Gpat4, Mecp2, Pon1, Por]
GO:0006577	amino-acid betaine metabolic process	GO_BiologicalProcess-EBI-UniProt-GOA_20.05.2019_00h00	0.00297906	0.625602	0.0261061	1	[4, 5]	Group66	20	3	[Aldh7a1, Crat, Por]
GO:0006638	neutral lipid metabolic process	GO_BiologicalProcess-EBI-UniProt-GOA_20.05.2019_00h00	0.0845151	1	0.0261061	1	[4, 5]	Group66	4.2735	5	[Apoa1, Ddhd2, Dgkd, Gpat4, Plin5]
GO:0006639	acylglycerol metabolic process	GO_BiologicalProcess-EBI-UniProt-GOA_20.05.2019_00h00	0.0775809	1	0.0261061	1	[5, 6]	Group66	4.38596	5	[Apoa1, Ddhd2, Dgkd, Gpat4, Plin5]
GO:0046470	phosphatidylcholine metabolic process	GO_BiologicalProcess-EBI-UniProt-GOA_20.05.2019_00h00	0.00100305	0.226688	0.0261061	1	[4, 6, 7]	Group66	12.8205	5	[Apoa1, Chpt1, Gpat4, Mecp2, Pon1]
GO:0006641	triglyceride metabolic process	GO_BiologicalProcess-EBI-UniProt-GOA_20.05.2019_00h00	0.117995	1	0.0261061	1	[6, 7]	Group66	4.25532	4	[Apoa1, Ddhd2, Gpat4, Plin5]
GO:0006656	phosphatidylcholine biosynthetic process	GO_BiologicalProcess-EBI-UniProt-GOA_20.05.2019_00h00	0.00598173	1	0.0261061	1	[5, 6, 7, 8]	Group66	15.7895	3	[Apoa1, Chpt1, Gpat4]
GO:0031669	cellular response to nutrient levels	GO_BiologicalProcess-EBI-UniProt-GOA_20.05.2019_00h00	0.0197285	1	0.0106595	0.746162	[4, 5]	Group67	4.28016	11	[Alb, Ccl5, Dnajc15, Klf10, Mfn1, Nfe2l2, Nprl3, Pawr, Rpl17, Slc38a3, Tsc1]
GO:1902882	regulation of response to oxidative stress	GO_BiologicalProcess-EBI-UniProt-GOA_20.05.2019_00h00	0.035232	1	0.0106595	0.746162	[4, 5]	Group67	5.49451	5	[Acox2, Mapkap1, Nfe2l2, Pawr, Tsc1]
GO:1900407	regulation of cellular response to oxidative stress	GO_BiologicalProcess-EBI-UniProt-GOA_20.05.2019_00h00	0.0837639	1	0.0106595	0.746162	[4, 5, 6]	Group67	4.81928	4	[Mapkap1, Nfe2l2, Pawr, Tsc1]
GO:0070301	cellular response to hydrogen peroxide	GO_BiologicalProcess-EBI-UniProt-GOA_20.05.2019_00h00	0.0917649	1	0.0106595	0.746162	[5, 6]	Group67	4.16667	5	[Bnip3, Fabp1, Nfe2l2, Pawr, Sirpa]
GO:1903201	regulation of oxidative stress-induced cell death	GO_BiologicalProcess-EBI-UniProt-GOA_20.05.2019_00h00	0.182826	0.365653	0.0106595	0.746162	[4, 5, 6, 7]	Group67	4.05405	3	[Nfe2l2, Pawr, Tsc1]
GO:0035304	regulation of protein dephosphorylation	GO_BiologicalProcess-EBI-UniProt-GOA_20.05.2019_00h00	0.104533	1	0.0106595	0.746162	[6, 7, 8]	Group67	4	5	[Adora1, Camta1, Mprip, Pawr, Tsc1]
GO:0035306	positive regulation of dephosphorylation	GO_BiologicalProcess-EBI-UniProt-GOA_20.05.2019_00h00	0.104562	1	0.0106595	0.746162	[6, 7, 8]	Group67	5.26316	3	[Adora1, Camta1, Pawr]
GO:0035307	positive regulation of protein dephosphorylation	GO_BiologicalProcess-EBI-UniProt-GOA_20.05.2019_00h00	0.0507618	1	0.0106595	0.746162	[6, 7, 8, 9]	Group67	7.14286	3	[Adora1, Camta1, Pawr]
GO:0045806	negative regulation of endocytosis	GO_BiologicalProcess-EBI-UniProt-GOA_20.05.2019_00h00	0.00802212	1	0.108565	1	[3, 4, 5, 6, 7]	Group68	10	4	[Ankrd13b, Fmr1, Sdcbp, Tsc2]
GO:0002090	regulation of receptor internalization	GO_BiologicalProcess-EBI-UniProt-GOA_20.05.2019_00h00	0.104562	1	0.108565	1	[4, 5, 6, 7, 8]	Group68	5.26316	3	[Ankrd13b, Fmr1, Sdcbp]
GO:0048261	negative regulation of receptor-mediated endocytosis	GO_BiologicalProcess-EBI-UniProt-GOA_20.05.2019_00h00	0.00598173	1	0.108565	1	[4, 5, 6, 7, 8]	Group68	15.7895	3	[Ankrd13b, Fmr1, Sdcbp]
GO:0002091	negative regulation of receptor internalization	GO_BiologicalProcess-EBI-UniProt-GOA_20.05.2019_00h00	0.00114609	0.257871	0.108565	1	[4, 5, 6, 7, 8, 9]	Group68	27.2727	3	[Ankrd13b, Fmr1, Sdcbp]
GO:0010717	regulation of epithelial to mesenchymal transition	GO_BiologicalProcess-EBI-UniProt-GOA_20.05.2019_00h00	0.0754089	1	0.108565	1	[4, 5, 6, 7, 8, 9]	Group68	5	4	[Dab2ip, Pbld1, Sdcbp, Tsc2]
GO:0060996	dendritic spine development	GO_BiologicalProcess-EBI-UniProt-GOA_20.05.2019_00h00	0.0709671	1	0.108565	1	[3, 4, 7, 8, 10, 11, 12]	Group68	4.5045	5	[Fmr1, Mecp2, Mfn1, Tsc2, Zmynd8]
GO:0060998	regulation of dendritic spine development	GO_BiologicalProcess-EBI-UniProt-GOA_20.05.2019_00h00	0.0311195	1	0.108565	1	[4, 5, 8, 9, 10, 11, 12, 13]	Group68	5.68182	5	[Fmr1, Mecp2, Mfn1, Tsc2, Zmynd8]
GO:0060999	positive regulation of dendritic spine development	GO_BiologicalProcess-EBI-UniProt-GOA_20.05.2019_00h00	0.00631377	1	0.108565	1	[4, 5, 6, 7, 8, 9, 10, 11, 12, 13, 14]	Group68	8.47458	5	[Fmr1, Mecp2, Mfn1, Tsc2, Zmynd8]
GO:0015748	organophosphate ester transport	GO_BiologicalProcess-EBI-UniProt-GOA_20.05.2019_00h00	0.0993245	1	0.255939	0.255939	[5]	Group69	4.06504	5	[Ano7, Apoa1, Fabp1, Slc25a23, Slc37a1]
GO:0050994	regulation of lipid catabolic process	GO_BiologicalProcess-EBI-UniProt-GOA_20.05.2019_00h00	0.100463	1	0.255939	0.255939	[4, 5, 6]	Group69	5.35714	3	[Adora1, Fabp1, Plin5]
GO:1901264	carbohydrate derivative transport	GO_BiologicalProcess-EBI-UniProt-GOA_20.05.2019_00h00	0.0196503	1	0.255939	0.255939	[5]	Group69	6.41026	5	[Adora1, Fabp1, Slc17a2, Slc25a23, Slc37a1]
GO:0050996	positive regulation of lipid catabolic process	GO_BiologicalProcess-EBI-UniProt-GOA_20.05.2019_00h00	0.0130041	1	0.255939	0.255939	[4, 5, 6, 7]	Group69	12	3	[Adora1, Fabp1, Plin5]
GO:0015605	organophosphate ester transmembrane transporter activity	GO_BiologicalProcess-EBI-UniProt-GOA_20.05.2019_00h00	0.0194905	1	0.255939	0.255939	[6]	Group69	10.3448	3	[Fabp1, Slc25a23, Slc37a1]
GO:0055081	anion homeostasis	GO_BiologicalProcess-EBI-UniProt-GOA_20.05.2019_00h00	0.108726	1	0.255939	0.255939	[6]	Group69	5.17241	3	[Adora1, Apoa1, Slc17a2]
GO:1901505	carbohydrate derivative transmembrane transporter activity	GO_BiologicalProcess-EBI-UniProt-GOA_20.05.2019_00h00	0.0150942	1	0.255939	0.255939	[6]	Group69	8.33333	4	[Fabp1, Slc17a2, Slc25a23, Slc37a1]
GO:0005548	phospholipid transporter activity	GO_BiologicalProcess-EBI-UniProt-GOA_20.05.2019_00h00	0.163153	0.97892	0.255939	0.255939	[6, 7, 8]	Group69	4.28571	3	[Ano7, Apoa1, Fabp1]
GO:0048147	negative regulation of fibroblast proliferation	GO_BiologicalProcess-EBI-UniProt-GOA_20.05.2019_00h00	0.0213439	1	0.0227092	1	[3, 4, 5, 6]	Group70	10	3	[Dab2ip, Pawr, Tsc2]
GO:1903037	regulation of leukocyte cell-cell adhesion	GO_BiologicalProcess-EBI-UniProt-GOA_20.05.2019_00h00	0.0240013	1	0.0227092	1	[4, 5]	Group70	4.07407	11	[Adk, Ass1, Ccl5, Ceacam1, Il1rl2, Irak1, Nfkbiz, Pawr, Pdcd1lg2, Sirpa, Tmem131l]
GO:0045123	cellular extravasation	GO_BiologicalProcess-EBI-UniProt-GOA_20.05.2019_00h00	0.134979	1	0.0227092	1	[3, 5, 6]	Group70	4.6875	3	[Ccl5, Pawr, Sirpa]
GO:0070555	response to interleukin-1	GO_BiologicalProcess-EBI-UniProt-GOA_20.05.2019_00h00	0.044857	1	0.0227092	1	[5]	Group70	4.29448	7	[Ccl5, Dab2ip, Fmr1, Hbp1, Irak1, Pawr, Sirpa]
GO:1903039	positive regulation of leukocyte cell-cell adhesion	GO_BiologicalProcess-EBI-UniProt-GOA_20.05.2019_00h00	0.0599059	1	0.0227092	1	[4, 5, 6]	Group70	4.14508	8	[Adk, Ccl5, Il1rl2, Irak1, Nfkbiz, Pawr, Pdcd1lg2, Sirpa]
GO:0034341	response to interferon-gamma	GO_BiologicalProcess-EBI-UniProt-GOA_20.05.2019_00h00	0.0244799	1	0.0227092	1	[4, 5, 6, 7]	Group70	4.8951	7	[Adamts13, Ass1, Bst2, Ccl5, Hbp1, Sirpa, Slc11a1]
GO:0070301	cellular response to hydrogen peroxide	GO_BiologicalProcess-EBI-UniProt-GOA_20.05.2019_00h00	0.0917649	1	0.0227092	1	[5, 6]	Group70	4.16667	5	[Bnip3, Fabp1, Nfe2l2, Pawr, Sirpa]
GO:0071347	cellular response to interleukin-1	GO_BiologicalProcess-EBI-UniProt-GOA_20.05.2019_00h00	0.0416251	1	0.0227092	1	[6]	Group70	4.72441	6	[Ccl5, Dab2ip, Hbp1, Irak1, Pawr, Sirpa]
GO:0032088	negative regulation of NF-kappaB transcription factor activity	GO_BiologicalProcess-EBI-UniProt-GOA_20.05.2019_00h00	0.148848	1	0.0227092	1	[3, 4, 5, 8, 9, 10, 11, 12, 13, 14]	Group70	4.47761	3	[Dab2ip, Erbin, Irak1]
GO:0062014	negative regulation of small molecule metabolic process	GO_BiologicalProcess-EBI-UniProt-GOA_20.05.2019_00h00	0.17291	0.691638	0.136801	0.820807	[3, 4, 5]	Group71	4.16667	3	[Ceacam1, Pid1, Plin5]
GO:0045833	negative regulation of lipid metabolic process	GO_BiologicalProcess-EBI-UniProt-GOA_20.05.2019_00h00	0.0700856	1	0.136801	0.820807	[3, 4, 5, 6]	Group71	5.12821	4	[Adora1, Ceacam1, Dab2ip, Plin5]
GO:0050680	negative regulation of epithelial cell proliferation	GO_BiologicalProcess-EBI-UniProt-GOA_20.05.2019_00h00	0.0306863	1	0.136801	0.820807	[3, 4, 5, 6]	Group71	5.08475	6	[Ceacam1, Dab2ip, Nfib, Pbld1, Stk11, Tsc2]
GO:0050994	regulation of lipid catabolic process	GO_BiologicalProcess-EBI-UniProt-GOA_20.05.2019_00h00	0.100463	1	0.136801	0.820807	[4, 5, 6]	Group71	5.35714	3	[Adora1, Fabp1, Plin5]
GO:0050996	positive regulation of lipid catabolic process	GO_BiologicalProcess-EBI-UniProt-GOA_20.05.2019_00h00	0.0130041	1	0.136801	0.820807	[4, 5, 6, 7]	Group71	12	3	[Adora1, Fabp1, Plin5]
GO:1901184	regulation of ERBB signaling pathway	GO_BiologicalProcess-EBI-UniProt-GOA_20.05.2019_00h00	0.125997	1	0.136801	0.820807	[4, 5, 6, 7, 8, 9]	Group71	4.83871	3	[Adora1, Ceacam1, Dab2ip]
GO:0042058	regulation of epidermal growth factor receptor signaling pathway	GO_BiologicalProcess-EBI-UniProt-GOA_20.05.2019_00h00	0.108726	1	0.136801	0.820807	[5, 6, 7, 8, 9, 10]	Group71	5.17241	3	[Adora1, Ceacam1, Dab2ip]
GO:0004712	protein serine/threonine/tyrosine kinase activity	GO_BiologicalProcess-EBI-UniProt-GOA_20.05.2019_00h00	0.0895754	1	0.136801	0.820807	[8, 9]	Group71	4.70588	4	[Adora1, Dab2ip, Map2k4, Map2k7]
GO:0004708	MAP kinase kinase activity	GO_BiologicalProcess-EBI-UniProt-GOA_20.05.2019_00h00	0.0465355	1	0.136801	0.820807	[5, 6, 7, 8, 9, 10, 11, 12, 13, 14]	Group71	5.88235	4	[Adora1, Dab2ip, Map2k4, Map2k7]
GO:0002526	acute inflammatory response	GO_BiologicalProcess-EBI-UniProt-GOA_20.05.2019_00h00	0.0531824	1	0.0161144	1	[5]	Group72	4.44444	6	[Adora1, Alox5ap, Ass1, Ccl5, Tf, Tfr2]
GO:0010039	response to iron ion	GO_BiologicalProcess-EBI-UniProt-GOA_20.05.2019_00h00	0.0885733	1	0.0161144	1	[5]	Group72	5.66038	3	[Aco1, Pawr, Tfr2]
GO:0006953	acute-phase response	GO_BiologicalProcess-EBI-UniProt-GOA_20.05.2019_00h00	0.0298241	1	0.0161144	1	[6]	Group72	6.77966	4	[Ass1, Ccl5, Tf, Tfr2]
GO:0071320	cellular response to cAMP	GO_BiologicalProcess-EBI-UniProt-GOA_20.05.2019_00h00	0.0168507	1	0.0161144	1	[5, 6, 7]	Group72	6.66667	5	[Ass1, Atp5po, Fdx1, Gpd1, Tf]
GO:0006826	iron ion transport	GO_BiologicalProcess-EBI-UniProt-GOA_20.05.2019_00h00	0.03492	1	0.0161144	1	[8]	Group72	6.45161	4	[Slc11a1, Steap4, Tf, Tfr2]
GO:0046916	cellular transition metal ion homeostasis	GO_BiologicalProcess-EBI-UniProt-GOA_20.05.2019_00h00	0.0688344	1	0.0161144	1	[7, 9]	Group72	4.54545	5	[Aco1, Atp6v1a, Slc11a1, Tf, Tfr2]
GO:0055076	transition metal ion homeostasis	GO_BiologicalProcess-EBI-UniProt-GOA_20.05.2019_00h00	0.0191938	1	0.0161144	1	[8]	Group72	5.14706	7	[Aco1, Atp6v1a, Bdh2, Slc11a1, Steap4, Tf, Tfr2]
GO:0034755	iron ion transmembrane transport	GO_BiologicalProcess-EBI-UniProt-GOA_20.05.2019_00h00	0.00909743	1	0.0161144	1	[8, 9]	Group72	13.6364	3	[Slc11a1, Steap4, Tf]
GO:0006879	cellular iron ion homeostasis	GO_BiologicalProcess-EBI-UniProt-GOA_20.05.2019_00h00	0.00505546	0.995926	0.0161144	1	[8, 10]	Group72	8.92857	5	[Aco1, Atp6v1a, Slc11a1, Tf, Tfr2]
GO:0009896	positive regulation of catabolic process	GO_BiologicalProcess-EBI-UniProt-GOA_20.05.2019_00h00	0.000314536	0.0761178	0.000672038	0.053763	[3, 4, 5]	Group73	4.88432	19	[Adora1, Ankib1, Atxn3, Bnip3, Csnk1d, Dab2ip, Dtx3l, Fabp1, Fmr1, Gpd1, Hbp1, Nod1, Plin5, Rnf14, Stk11, Tmem67, Tsc1, Tsc2, Ulk2]
GO:0031331	positive regulation of cellular catabolic process	GO_BiologicalProcess-EBI-UniProt-GOA_20.05.2019_00h00	0.000117154	0.0296398	0.000672038	0.053763	[4, 5, 6]	Group73	5.45455	18	[Ankib1, Atxn3, Bnip3, Csnk1d, Dab2ip, Dtx3l, Fabp1, Fmr1, Gpd1, Hbp1, Nod1, Plin5, Rnf14, Stk11, Tmem67, Tsc1, Tsc2, Ulk2]
GO:0010508	positive regulation of autophagy	GO_BiologicalProcess-EBI-UniProt-GOA_20.05.2019_00h00	0.00894662	1	0.000672038	0.053763	[4, 5, 6, 7]	Group73	5.98291	7	[Bnip3, Hbp1, Nod1, Stk11, Tsc1, Tsc2, Ulk2]
GO:1903362	regulation of cellular protein catabolic process	GO_BiologicalProcess-EBI-UniProt-GOA_20.05.2019_00h00	0.0410604	1	0.000672038	0.053763	[5, 6, 7]	Group73	4.20561	9	[Ankib1, Atxn3, Btrc, Csnk1d, Dab2ip, Fmr1, Rnf14, Sdcbp, Tmem67]
GO:1903364	positive regulation of cellular protein catabolic process	GO_BiologicalProcess-EBI-UniProt-GOA_20.05.2019_00h00	0.0106551	1	0.000672038	0.053763	[5, 6, 7, 8]	Group73	5.78512	7	[Ankib1, Atxn3, Csnk1d, Dab2ip, Fmr1, Rnf14, Tmem67]
GO:1903050	regulation of proteolysis involved in cellular protein catabolic process	GO_BiologicalProcess-EBI-UniProt-GOA_20.05.2019_00h00	0.0119787	1	0.000672038	0.053763	[6, 7, 8]	Group73	4.86486	9	[Ankib1, Atxn3, Btrc, Csnk1d, Dab2ip, Fmr1, Rnf14, Sdcbp, Tmem67]
GO:0061136	regulation of proteasomal protein catabolic process	GO_BiologicalProcess-EBI-UniProt-GOA_20.05.2019_00h00	0.00462649	0.925297	0.000672038	0.053763	[6, 7, 8, 9]	Group73	5.66038	9	[Ankib1, Atxn3, Btrc, Csnk1d, Dab2ip, Fmr1, Rnf14, Sdcbp, Tmem67]
GO:1903052	positive regulation of proteolysis involved in cellular protein catabolic process	GO_BiologicalProcess-EBI-UniProt-GOA_20.05.2019_00h00	0.00501852	0.993666	0.000672038	0.053763	[6, 7, 8, 9]	Group73	6.66667	7	[Ankib1, Atxn3, Csnk1d, Dab2ip, Fmr1, Rnf14, Tmem67]
GO:1901800	positive regulation of proteasomal protein catabolic process	GO_BiologicalProcess-EBI-UniProt-GOA_20.05.2019_00h00	0.0025552	0.539147	0.000672038	0.053763	[6, 7, 8, 9, 10]	Group73	7.52688	7	[Ankib1, Atxn3, Csnk1d, Dab2ip, Fmr1, Rnf14, Tmem67]
GO:0032436	positive regulation of proteasomal ubiquitin-dependent protein catabolic process	GO_BiologicalProcess-EBI-UniProt-GOA_20.05.2019_00h00	0.163153	0.97892	0.000672038	0.053763	[7, 8, 9, 10, 11, 12]	Group73	4.28571	3	[Ankib1, Csnk1d, Rnf14]
GO:0048147	negative regulation of fibroblast proliferation	GO_BiologicalProcess-EBI-UniProt-GOA_20.05.2019_00h00	0.0213439	1	0.0321835	1	[3, 4, 5, 6]	Group74	10	3	[Dab2ip, Pawr, Tsc2]
GO:0050680	negative regulation of epithelial cell proliferation	GO_BiologicalProcess-EBI-UniProt-GOA_20.05.2019_00h00	0.0306863	1	0.0321835	1	[3, 4, 5, 6]	Group74	5.08475	6	[Ceacam1, Dab2ip, Nfib, Pbld1, Stk11, Tsc2]
GO:0045806	negative regulation of endocytosis	GO_BiologicalProcess-EBI-UniProt-GOA_20.05.2019_00h00	0.00802212	1	0.0321835	1	[3, 4, 5, 6, 7]	Group74	10	4	[Ankrd13b, Fmr1, Sdcbp, Tsc2]
GO:0010633	negative regulation of epithelial cell migration	GO_BiologicalProcess-EBI-UniProt-GOA_20.05.2019_00h00	0.13046	1	0.0321835	1	[3, 4, 5, 6, 7, 8]	Group74	4.7619	3	[Dab2ip, Mecp2, Pbld1]
GO:0071347	cellular response to interleukin-1	GO_BiologicalProcess-EBI-UniProt-GOA_20.05.2019_00h00	0.0416251	1	0.0321835	1	[6]	Group74	4.72441	6	[Ccl5, Dab2ip, Hbp1, Irak1, Pawr, Sirpa]
GO:0010717	regulation of epithelial to mesenchymal transition	GO_BiologicalProcess-EBI-UniProt-GOA_20.05.2019_00h00	0.0754089	1	0.0321835	1	[4, 5, 6, 7, 8, 9]	Group74	5	4	[Dab2ip, Pbld1, Sdcbp, Tsc2]
GO:0010719	negative regulation of epithelial to mesenchymal transition	GO_BiologicalProcess-EBI-UniProt-GOA_20.05.2019_00h00	0.00909743	1	0.0321835	1	[3, 4, 5, 6, 7, 8, 9, 10]	Group74	13.6364	3	[Dab2ip, Pbld1, Tsc2]
GO:1901184	regulation of ERBB signaling pathway	GO_BiologicalProcess-EBI-UniProt-GOA_20.05.2019_00h00	0.125997	1	0.0321835	1	[4, 5, 6, 7, 8, 9]	Group74	4.83871	3	[Adora1, Ceacam1, Dab2ip]
GO:0042058	regulation of epidermal growth factor receptor signaling pathway	GO_BiologicalProcess-EBI-UniProt-GOA_20.05.2019_00h00	0.108726	1	0.0321835	1	[5, 6, 7, 8, 9, 10]	Group74	5.17241	3	[Adora1, Ceacam1, Dab2ip]
GO:0043407	negative regulation of MAP kinase activity	GO_BiologicalProcess-EBI-UniProt-GOA_20.05.2019_00h00	0.187841	0.187841	0.0321835	1	[6, 7, 8, 9, 10, 11, 12]	Group74	4	3	[Dab2ip, Paqr3, Tsc2]
GO:0009119	ribonucleoside metabolic process	GO_BiologicalProcess-EBI-UniProt-GOA_20.05.2019_00h00	0.139551	1	0.0683023	1	[5, 6, 7]	Group75	4.61538	3	[Adk, Mfn1, Nt5c3a]
GO:0009141	nucleoside triphosphate metabolic process	GO_BiologicalProcess-EBI-UniProt-GOA_20.05.2019_00h00	0.0606662	1	0.0683023	1	[5, 6, 7]	Group75	4.71698	5	[Adk, Atp5po, Mfn1, Pid1, Pklr]
GO:0042278	purine nucleoside metabolic process	GO_BiologicalProcess-EBI-UniProt-GOA_20.05.2019_00h00	0.108726	1	0.0683023	1	[5, 6, 7]	Group75	5.17241	3	[Adk, Mfn1, Nt5c3a]
GO:0009142	nucleoside triphosphate biosynthetic process	GO_BiologicalProcess-EBI-UniProt-GOA_20.05.2019_00h00	0.0674991	1	0.0683023	1	[6, 7, 8]	Group75	5.19481	4	[Adk, Atp5po, Pid1, Pklr]
GO:0009144	purine nucleoside triphosphate metabolic process	GO_BiologicalProcess-EBI-UniProt-GOA_20.05.2019_00h00	0.0227389	1	0.0683023	1	[6, 7, 8]	Group75	6.17284	5	[Adk, Atp5po, Mfn1, Pid1, Pklr]
GO:0009199	ribonucleoside triphosphate metabolic process	GO_BiologicalProcess-EBI-UniProt-GOA_20.05.2019_00h00	0.0700856	1	0.0683023	1	[6, 7, 8]	Group75	5.12821	4	[Atp5po, Mfn1, Pid1, Pklr]
GO:0046128	purine ribonucleoside metabolic process	GO_BiologicalProcess-EBI-UniProt-GOA_20.05.2019_00h00	0.100463	1	0.0683023	1	[6, 7, 8]	Group75	5.35714	3	[Adk, Mfn1, Nt5c3a]
GO:0006754	ATP biosynthetic process	GO_BiologicalProcess-EBI-UniProt-GOA_20.05.2019_00h00	0.0702015	1	0.0683023	1	[3, 4, 8, 9, 10, 11]	Group75	6.25	3	[Atp5po, Pid1, Pklr]
GO:0009145	purine nucleoside triphosphate biosynthetic process	GO_BiologicalProcess-EBI-UniProt-GOA_20.05.2019_00h00	0.0314703	1	0.0683023	1	[7, 8, 9]	Group75	6.66667	4	[Adk, Atp5po, Pid1, Pklr]
GO:0009201	ribonucleoside triphosphate biosynthetic process	GO_BiologicalProcess-EBI-UniProt-GOA_20.05.2019_00h00	0.144175	1	0.0683023	1	[7, 8, 9]	Group75	4.54545	3	[Atp5po, Pid1, Pklr]
GO:0009205	purine ribonucleoside triphosphate metabolic process	GO_BiologicalProcess-EBI-UniProt-GOA_20.05.2019_00h00	0.0530551	1	0.0683023	1	[7, 8, 9]	Group75	5.6338	4	[Atp5po, Mfn1, Pid1, Pklr]
GO:0009206	purine ribonucleoside triphosphate biosynthetic process	GO_BiologicalProcess-EBI-UniProt-GOA_20.05.2019_00h00	0.112953	1	0.0683023	1	[8, 9, 10]	Group75	5.08475	3	[Atp5po, Pid1, Pklr]
GO:0097164	ammonium ion metabolic process	GO_BiologicalProcess-EBI-UniProt-GOA_20.05.2019_00h00	0.0207205	1	0.0251811	1	[3]	Group76	4.70588	8	[Aldh7a1, Apoa1, Chpt1, Crat, Gpat4, Mecp2, Pon1, Por]
GO:0032370	positive regulation of lipid transport	GO_BiologicalProcess-EBI-UniProt-GOA_20.05.2019_00h00	0.0424524	1	0.0251811	1	[3, 4, 5, 6, 7]	Group76	6.06061	4	[Apoa1, C1qtnf1, Nr1h2, Pon1]
GO:0046470	phosphatidylcholine metabolic process	GO_BiologicalProcess-EBI-UniProt-GOA_20.05.2019_00h00	0.00100305	0.226688	0.0251811	1	[4, 6, 7]	Group76	12.8205	5	[Apoa1, Chpt1, Gpat4, Mecp2, Pon1]
GO:0032371	regulation of sterol transport	GO_BiologicalProcess-EBI-UniProt-GOA_20.05.2019_00h00	0.044958	1	0.0251811	1	[5, 6, 7]	Group76	7.5	3	[Apoa1, Nr1h2, Pon1]
GO:0032373	positive regulation of sterol transport	GO_BiologicalProcess-EBI-UniProt-GOA_20.05.2019_00h00	0.0103101	1	0.0251811	1	[4, 5, 6, 7, 8]	Group76	13.0435	3	[Apoa1, Nr1h2, Pon1]
GO:0006641	triglyceride metabolic process	GO_BiologicalProcess-EBI-UniProt-GOA_20.05.2019_00h00	0.117995	1	0.0251811	1	[6, 7]	Group76	4.25532	4	[Apoa1, Ddhd2, Gpat4, Plin5]
GO:0006656	phosphatidylcholine biosynthetic process	GO_BiologicalProcess-EBI-UniProt-GOA_20.05.2019_00h00	0.00598173	1	0.0251811	1	[5, 6, 7, 8]	Group76	15.7895	3	[Apoa1, Chpt1, Gpat4]
GO:0032374	regulation of cholesterol transport	GO_BiologicalProcess-EBI-UniProt-GOA_20.05.2019_00h00	0.044958	1	0.0251811	1	[6, 7, 8]	Group76	7.5	3	[Apoa1, Nr1h2, Pon1]
GO:0032376	positive regulation of cholesterol transport	GO_BiologicalProcess-EBI-UniProt-GOA_20.05.2019_00h00	0.0103101	1	0.0251811	1	[5, 6, 7, 8, 9]	Group76	13.0435	3	[Apoa1, Nr1h2, Pon1]
GO:0033344	cholesterol efflux	GO_BiologicalProcess-EBI-UniProt-GOA_20.05.2019_00h00	0.00607353	1	0.0251811	1	[7, 8]	Group76	10.8108	4	[Apoa1, Nr1h2, Pon1, Soat2]
GO:0010874	regulation of cholesterol efflux	GO_BiologicalProcess-EBI-UniProt-GOA_20.05.2019_00h00	0.0051118	1	0.0251811	1	[7, 8, 9]	Group76	16.6667	3	[Apoa1, Nr1h2, Pon1]
GO:0010875	positive regulation of cholesterol efflux	GO_BiologicalProcess-EBI-UniProt-GOA_20.05.2019_00h00	0.00192866	0.420447	0.0251811	1	[6, 7, 8, 9, 10]	Group76	23.0769	3	[Apoa1, Nr1h2, Pon1]
GO:0098754	detoxification	GO_BiologicalProcess-EBI-UniProt-GOA_20.05.2019_00h00	0.0111168	1	4.73822e-05	0.00398011	[1, 4]	Group77	5.7377	7	[Alox5ap, Fabp1, Gstk1, Gstt2, Mgst1, Nfe2l2, Pon3]
GO:0006790	sulfur compound metabolic process	GO_BiologicalProcess-EBI-UniProt-GOA_20.05.2019_00h00	0.00381312	0.78169	4.73822e-05	0.00398011	[3]	Group77	4.69314	13	[Acadsb, Acot12, Ciapin1, Dld, Gpat4, Gstk1, Gstt2, Gstz1, Hmgcs1, Mgst1, Mvk, Nfe2l2, Pcyox1]
GO:0051186	cofactor metabolic process	GO_BiologicalProcess-EBI-UniProt-GOA_20.05.2019_00h00	0.00227593	0.489325	4.73822e-05	0.00398011	[3]	Group77	4.42708	17	[Acadsb, Acot12, Alas1, Bdh2, Coasy, Dld, Ftcd, Gpat4, Gstk1, Gstt2, Gstz1, Hmgcs1, Mbip, Mgst1, Mvk, Naxd, Nfe2l2]
GO:0006575	cellular modified amino acid metabolic process	GO_BiologicalProcess-EBI-UniProt-GOA_20.05.2019_00h00	0.000296099	0.0719521	4.73822e-05	0.00398011	[3, 4]	Group77	6.59341	12	[Aldh7a1, Ass1, Crat, Ftcd, Gstk1, Gstt2, Gstz1, Mgst1, Nfe2l2, P4ha2, Pcyox1, Por]
GO:1990748	cellular detoxification	GO_BiologicalProcess-EBI-UniProt-GOA_20.05.2019_00h00	0.020121	1	4.73822e-05	0.00398011	[2, 5]	Group77	5.60748	6	[Alox5ap, Fabp1, Gstk1, Gstt2, Mgst1, Nfe2l2]
GO:0016684	oxidoreductase activity, acting on peroxide as acceptor	GO_BiologicalProcess-EBI-UniProt-GOA_20.05.2019_00h00	0.0298241	1	4.73822e-05	0.00398011	[4]	Group77	6.77966	4	[Alox5ap, Gstk1, Gstt2, Mgst1]
GO:0098869	cellular oxidant detoxification	GO_BiologicalProcess-EBI-UniProt-GOA_20.05.2019_00h00	0.0148764	1	4.73822e-05	0.00398011	[3, 6]	Group77	6	6	[Alox5ap, Fabp1, Gstk1, Gstt2, Mgst1, Nfe2l2]
GO:0006749	glutathione metabolic process	GO_BiologicalProcess-EBI-UniProt-GOA_20.05.2019_00h00	0.00777707	1	4.73822e-05	0.00398011	[4, 5, 6]	Group77	8.06452	5	[Gstk1, Gstt2, Gstz1, Mgst1, Nfe2l2]
GO:0016209	antioxidant activity	GO_BiologicalProcess-EBI-UniProt-GOA_20.05.2019_00h00	0.035232	1	4.73822e-05	0.00398011	[4, 7]	Group77	5.49451	5	[Alox5ap, Fabp1, Gstk1, Gstt2, Mgst1]
GO:0070206	protein trimerization	GO_BiologicalProcess-EBI-UniProt-GOA_20.05.2019_00h00	0.00777707	1	4.73822e-05	0.00398011	[6]	Group77	8.06452	5	[Alox5ap, Ceacam1, Mbl1, Mgst1, Steap4]
GO:0004601	peroxidase activity	GO_BiologicalProcess-EBI-UniProt-GOA_20.05.2019_00h00	0.0223717	1	4.73822e-05	0.00398011	[5, 8]	Group77	7.40741	4	[Alox5ap, Gstk1, Gstt2, Mgst1]
GO:0070207	protein homotrimerization	GO_BiologicalProcess-EBI-UniProt-GOA_20.05.2019_00h00	0.00141157	0.31478	4.73822e-05	0.00398011	[7]	Group77	11.9048	5	[Alox5ap, Ceacam1, Mbl1, Mgst1, Steap4]
GO:0004602	glutathione peroxidase activity	GO_BiologicalProcess-EBI-UniProt-GOA_20.05.2019_00h00	0.000850188	0.193843	4.73822e-05	0.00398011	[6, 9]	Group77	18.1818	4	[Alox5ap, Gstk1, Gstt2, Mgst1]
GO:0006091	generation of precursor metabolites and energy	GO_BiologicalProcess-EBI-UniProt-GOA_20.05.2019_00h00	0.00144952	0.321793	0.00571125	0.434055	[3]	Group78	4.5	18	[Acadsb, Aco1, Bnip3, Ciapin1, Cyb5a, Cyb5r4, Dld, Dnajc15, Etfa, Fdx1, Gaa, Gpd1, Mecp2, Ndufv2, Pklr, Por, Slc25a23, Steap4]
GO:0022900	electron transport chain	GO_BiologicalProcess-EBI-UniProt-GOA_20.05.2019_00h00	2.06376e-05	0.00530386	0.00571125	0.434055	[3, 4]	Group78	8.69565	12	[Acadsb, Ciapin1, Cyb5a, Dld, Dnajc15, Etfa, Fdx1, Gpd1, Mecp2, Ndufv2, Por, Steap4]
GO:1903578	regulation of ATP metabolic process	GO_BiologicalProcess-EBI-UniProt-GOA_20.05.2019_00h00	0.0925521	1	0.00571125	0.434055	[3, 4]	Group78	4.65116	4	[Dnajc15, Gpd1, Pid1, Slc25a23]
GO:0016651	oxidoreductase activity, acting on NAD(P)H	GO_BiologicalProcess-EBI-UniProt-GOA_20.05.2019_00h00	0.0866458	1	0.00571125	0.434055	[4]	Group78	4.7619	4	[Cyb5r4, Dld, Ndufv2, Por]
GO:0006119	oxidative phosphorylation	GO_BiologicalProcess-EBI-UniProt-GOA_20.05.2019_00h00	0.0444232	1	0.00571125	0.434055	[3, 4, 6]	Group78	5.15464	5	[Dld, Dnajc15, Mecp2, Ndufv2, Slc25a23]
GO:0009055	electron transfer activity	GO_BiologicalProcess-EBI-UniProt-GOA_20.05.2019_00h00	0.000206776	0.0512804	0.00571125	0.434055	[4, 5]	Group78	9.87654	8	[Acadsb, Ciapin1, Cyb5a, Dld, Etfa, Fdx1, Por, Steap4]
GO:0045333	cellular respiration	GO_BiologicalProcess-EBI-UniProt-GOA_20.05.2019_00h00	0.0125292	1	0.00571125	0.434055	[4, 5]	Group78	5.16129	8	[Aco1, Bnip3, Dld, Dnajc15, Gpd1, Mecp2, Ndufv2, Slc25a23]
GO:0022904	respiratory electron transport chain	GO_BiologicalProcess-EBI-UniProt-GOA_20.05.2019_00h00	0.0238343	1	0.00571125	0.434055	[4, 5, 6]	Group78	6.09756	5	[Dld, Dnajc15, Gpd1, Mecp2, Ndufv2]
GO:1990542	mitochondrial transmembrane transport	GO_BiologicalProcess-EBI-UniProt-GOA_20.05.2019_00h00	0.168011	0.840053	0.00571125	0.434055	[5]	Group78	4.22535	3	[Dnajc15, Slc25a23, Slc8b1]
GO:0042773	ATP synthesis coupled electron transport	GO_BiologicalProcess-EBI-UniProt-GOA_20.05.2019_00h00	0.0367239	1	0.00571125	0.434055	[4, 5, 6, 7]	Group78	6.34921	4	[Dld, Dnajc15, Mecp2, Ndufv2]
GO:0043457	regulation of cellular respiration	GO_BiologicalProcess-EBI-UniProt-GOA_20.05.2019_00h00	0.0253299	1	0.00571125	0.434055	[5, 6]	Group78	9.375	3	[Bnip3, Dnajc15, Slc25a23]
GO:0042775	mitochondrial ATP synthesis coupled electron transport	GO_BiologicalProcess-EBI-UniProt-GOA_20.05.2019_00h00	0.0331689	1	0.00571125	0.434055	[5, 6, 7, 8]	Group78	6.55738	4	[Dld, Dnajc15, Mecp2, Ndufv2]
GO:0006120	mitochondrial electron transport, NADH to ubiquinone	GO_BiologicalProcess-EBI-UniProt-GOA_20.05.2019_00h00	0.0130041	1	0.00571125	0.434055	[5, 6, 7, 8, 9]	Group78	12	3	[Dld, Dnajc15, Ndufv2]
GO:0050818	regulation of coagulation	GO_BiologicalProcess-EBI-UniProt-GOA_20.05.2019_00h00	0.0273224	1	0.0140015	0.938099	[3, 4]	Group79	5.88235	5	[C1qtnf1, Ceacam1, Nfe2l2, Proc, Serping1]
GO:1900046	regulation of hemostasis	GO_BiologicalProcess-EBI-UniProt-GOA_20.05.2019_00h00	0.0249631	1	0.0140015	0.938099	[2, 3, 4, 5]	Group79	6.0241	5	[C1qtnf1, Ceacam1, Nfe2l2, Proc, Serping1]
GO:0002698	negative regulation of immune effector process	GO_BiologicalProcess-EBI-UniProt-GOA_20.05.2019_00h00	0.0993245	1	0.0140015	0.938099	[3, 4, 5]	Group79	4.06504	5	[Apoa1, Bst2, Ceacam1, Serping1, Traf3ip1]
GO:0034109	homotypic cell-cell adhesion	GO_BiologicalProcess-EBI-UniProt-GOA_20.05.2019_00h00	0.0367239	1	0.0140015	0.938099	[4]	Group79	6.34921	4	[C1qtnf1, Ccl5, Ccm2l, Ceacam1]
GO:0050819	negative regulation of coagulation	GO_BiologicalProcess-EBI-UniProt-GOA_20.05.2019_00h00	0.0210347	1	0.0140015	0.938099	[3, 4, 5]	Group79	7.54717	4	[C1qtnf1, Ceacam1, Proc, Serping1]
GO:1900047	negative regulation of hemostasis	GO_BiologicalProcess-EBI-UniProt-GOA_20.05.2019_00h00	0.019748	1	0.0140015	0.938099	[2, 3, 4, 5, 6]	Group79	7.69231	4	[C1qtnf1, Ceacam1, Proc, Serping1]
GO:0034110	regulation of homotypic cell-cell adhesion	GO_BiologicalProcess-EBI-UniProt-GOA_20.05.2019_00h00	0.00247395	0.524477	0.0140015	0.938099	[4, 5]	Group79	13.7931	4	[C1qtnf1, Ccl5, Ccm2l, Ceacam1]
GO:1903035	negative regulation of response to wounding	GO_BiologicalProcess-EBI-UniProt-GOA_20.05.2019_00h00	0.035232	1	0.0140015	0.938099	[3, 4, 5, 6]	Group79	5.49451	5	[C1qtnf1, Ceacam1, Cers2, Proc, Serping1]
GO:0022408	negative regulation of cell-cell adhesion	GO_BiologicalProcess-EBI-UniProt-GOA_20.05.2019_00h00	0.0149337	1	0.0140015	0.938099	[4, 5, 6]	Group79	5	8	[Apoa1, Ass1, C1qtnf1, Ccm2l, Ceacam1, Pawr, Pdcd1lg2, Tmem131l]
GO:0030193	regulation of blood coagulation	GO_BiologicalProcess-EBI-UniProt-GOA_20.05.2019_00h00	0.0238343	1	0.0140015	0.938099	[3, 4, 5, 6, 7]	Group79	6.09756	5	[C1qtnf1, Ceacam1, Nfe2l2, Proc, Serping1]
GO:0030195	negative regulation of blood coagulation	GO_BiologicalProcess-EBI-UniProt-GOA_20.05.2019_00h00	0.0185111	1	0.0140015	0.938099	[3, 4, 5, 6, 7, 8]	Group79	7.84314	4	[C1qtnf1, Ceacam1, Proc, Serping1]
GO:0061045	negative regulation of wound healing	GO_BiologicalProcess-EBI-UniProt-GOA_20.05.2019_00h00	0.0600451	1	0.0140015	0.938099	[4, 5, 6, 7]	Group79	5.40541	4	[C1qtnf1, Ceacam1, Proc, Serping1]
GO:0034111	negative regulation of homotypic cell-cell adhesion	GO_BiologicalProcess-EBI-UniProt-GOA_20.05.2019_00h00	0.0051118	1	0.0140015	0.938099	[5, 6, 7]	Group79	16.6667	3	[C1qtnf1, Ccm2l, Ceacam1]
GO:0034109	homotypic cell-cell adhesion	GO_BiologicalProcess-EBI-UniProt-GOA_20.05.2019_00h00	0.0367239	1	0.053165	1	[4]	Group80	6.34921	4	[C1qtnf1, Ccl5, Ccm2l, Ceacam1]
GO:0034110	regulation of homotypic cell-cell adhesion	GO_BiologicalProcess-EBI-UniProt-GOA_20.05.2019_00h00	0.00247395	0.524477	0.053165	1	[4, 5]	Group80	13.7931	4	[C1qtnf1, Ccl5, Ccm2l, Ceacam1]
GO:0070664	negative regulation of leukocyte proliferation	GO_BiologicalProcess-EBI-UniProt-GOA_20.05.2019_00h00	0.177849	0.533546	0.053165	1	[3, 4, 5, 6]	Group80	4.10959	3	[Pawr, Pdcd1lg2, Tmem131l]
GO:1903037	regulation of leukocyte cell-cell adhesion	GO_BiologicalProcess-EBI-UniProt-GOA_20.05.2019_00h00	0.0240013	1	0.053165	1	[4, 5]	Group80	4.07407	11	[Adk, Ass1, Ccl5, Ceacam1, Il1rl2, Irak1, Nfkbiz, Pawr, Pdcd1lg2, Sirpa, Tmem131l]
GO:0045123	cellular extravasation	GO_BiologicalProcess-EBI-UniProt-GOA_20.05.2019_00h00	0.134979	1	0.053165	1	[3, 5, 6]	Group80	4.6875	3	[Ccl5, Pawr, Sirpa]
GO:0022408	negative regulation of cell-cell adhesion	GO_BiologicalProcess-EBI-UniProt-GOA_20.05.2019_00h00	0.0149337	1	0.053165	1	[4, 5, 6]	Group80	5	8	[Apoa1, Ass1, C1qtnf1, Ccm2l, Ceacam1, Pawr, Pdcd1lg2, Tmem131l]
GO:0070555	response to interleukin-1	GO_BiologicalProcess-EBI-UniProt-GOA_20.05.2019_00h00	0.044857	1	0.053165	1	[5]	Group80	4.29448	7	[Ccl5, Dab2ip, Fmr1, Hbp1, Irak1, Pawr, Sirpa]
GO:1903039	positive regulation of leukocyte cell-cell adhesion	GO_BiologicalProcess-EBI-UniProt-GOA_20.05.2019_00h00	0.0599059	1	0.053165	1	[4, 5, 6]	Group80	4.14508	8	[Adk, Ccl5, Il1rl2, Irak1, Nfkbiz, Pawr, Pdcd1lg2, Sirpa]
GO:0032945	negative regulation of mononuclear cell proliferation	GO_BiologicalProcess-EBI-UniProt-GOA_20.05.2019_00h00	0.158339	1	0.053165	1	[4, 5, 6, 7]	Group80	4.34783	3	[Pawr, Pdcd1lg2, Tmem131l]
GO:0034111	negative regulation of homotypic cell-cell adhesion	GO_BiologicalProcess-EBI-UniProt-GOA_20.05.2019_00h00	0.0051118	1	0.053165	1	[5, 6, 7]	Group80	16.6667	3	[C1qtnf1, Ccm2l, Ceacam1]
GO:0071347	cellular response to interleukin-1	GO_BiologicalProcess-EBI-UniProt-GOA_20.05.2019_00h00	0.0416251	1	0.053165	1	[6]	Group80	4.72441	6	[Ccl5, Dab2ip, Hbp1, Irak1, Pawr, Sirpa]
GO:1903038	negative regulation of leukocyte cell-cell adhesion	GO_BiologicalProcess-EBI-UniProt-GOA_20.05.2019_00h00	0.0753405	1	0.053165	1	[5, 6, 7]	Group80	4.42478	5	[Ass1, Ceacam1, Pawr, Pdcd1lg2, Tmem131l]
GO:0050672	negative regulation of lymphocyte proliferation	GO_BiologicalProcess-EBI-UniProt-GOA_20.05.2019_00h00	0.158339	1	0.053165	1	[5, 6, 7, 8]	Group80	4.34783	3	[Pawr, Pdcd1lg2, Tmem131l]
GO:0042130	negative regulation of T cell proliferation	GO_BiologicalProcess-EBI-UniProt-GOA_20.05.2019_00h00	0.112953	1	0.053165	1	[6, 7, 8, 9]	Group80	5.08475	3	[Pawr, Pdcd1lg2, Tmem131l]
GO:0009896	positive regulation of catabolic process	GO_BiologicalProcess-EBI-UniProt-GOA_20.05.2019_00h00	0.000314536	0.0761178	7.26035e-05	0.00602609	[3, 4, 5]	Group81	4.88432	19	[Adora1, Ankib1, Atxn3, Bnip3, Csnk1d, Dab2ip, Dtx3l, Fabp1, Fmr1, Gpd1, Hbp1, Nod1, Plin5, Rnf14, Stk11, Tmem67, Tsc1, Tsc2, Ulk2]
GO:0031331	positive regulation of cellular catabolic process	GO_BiologicalProcess-EBI-UniProt-GOA_20.05.2019_00h00	0.000117154	0.0296398	7.26035e-05	0.00602609	[4, 5, 6]	Group81	5.45455	18	[Ankib1, Atxn3, Bnip3, Csnk1d, Dab2ip, Dtx3l, Fabp1, Fmr1, Gpd1, Hbp1, Nod1, Plin5, Rnf14, Stk11, Tmem67, Tsc1, Tsc2, Ulk2]
GO:0031929	TOR signaling	GO_BiologicalProcess-EBI-UniProt-GOA_20.05.2019_00h00	0.00645284	1	7.26035e-05	0.00602609	[4, 5, 6]	Group81	6.36364	7	[Mapkap1, Mlst8, Nprl3, Pih1d1, Stk11, Tsc1, Tsc2]
GO:0010508	positive regulation of autophagy	GO_BiologicalProcess-EBI-UniProt-GOA_20.05.2019_00h00	0.00894662	1	7.26035e-05	0.00602609	[4, 5, 6, 7]	Group81	5.98291	7	[Bnip3, Hbp1, Nod1, Stk11, Tsc1, Tsc2, Ulk2]
GO:0016241	regulation of macroautophagy	GO_BiologicalProcess-EBI-UniProt-GOA_20.05.2019_00h00	0.0709671	1	7.26035e-05	0.00602609	[5, 6, 7]	Group81	4.5045	5	[Bnip3, Nod1, Nprl3, Tsc1, Tsc2]
GO:0032006	regulation of TOR signaling	GO_BiologicalProcess-EBI-UniProt-GOA_20.05.2019_00h00	0.0112087	1	7.26035e-05	0.00602609	[5, 6, 7]	Group81	6.38298	6	[Mlst8, Nprl3, Pih1d1, Stk11, Tsc1, Tsc2]
GO:0032868	response to insulin	GO_BiologicalProcess-EBI-UniProt-GOA_20.05.2019_00h00	0.0147672	1	7.26035e-05	0.00602609	[5, 6, 7]	Group81	4.01235	13	[Alas1, Ccl5, Ceacam1, Cflar, Cpeb1, Dennd4c, Hbp1, Irs3, Pid1, Pklr, Slc9a1, Tsc1, Tsc2]
GO:0038202	TORC1 signaling	GO_BiologicalProcess-EBI-UniProt-GOA_20.05.2019_00h00	0.00496706	0.988444	7.26035e-05	0.00602609	[5, 6, 7]	Group81	11.4286	4	[Mlst8, Nprl3, Pih1d1, Stk11]
GO:1900077	negative regulation of cellular response to insulin stimulus	GO_BiologicalProcess-EBI-UniProt-GOA_20.05.2019_00h00	0.0421878	1	7.26035e-05	0.00602609	[3, 4, 5, 7, 8, 9, 10]	Group81	7.69231	3	[Pid1, Tsc1, Tsc2]
GO:0016239	positive regulation of macroautophagy	GO_BiologicalProcess-EBI-UniProt-GOA_20.05.2019_00h00	0.0251981	1	7.26035e-05	0.00602609	[5, 6, 7, 8]	Group81	7.14286	4	[Bnip3, Nod1, Tsc1, Tsc2]
GO:0032007	negative regulation of TOR signaling	GO_BiologicalProcess-EBI-UniProt-GOA_20.05.2019_00h00	0.0103413	1	7.26035e-05	0.00602609	[5, 6, 7, 8]	Group81	9.30233	4	[Nprl3, Stk11, Tsc1, Tsc2]
GO:0032869	cellular response to insulin stimulus	GO_BiologicalProcess-EBI-UniProt-GOA_20.05.2019_00h00	0.00913428	1	7.26035e-05	0.00602609	[6, 7, 8]	Group81	4.56432	11	[Alas1, Ceacam1, Cflar, Cpeb1, Dennd4c, Irs3, Pid1, Pklr, Slc9a1, Tsc1, Tsc2]
GO:0046626	regulation of insulin receptor signaling pathway	GO_BiologicalProcess-EBI-UniProt-GOA_20.05.2019_00h00	0.148848	1	7.26035e-05	0.00602609	[4, 5, 6, 7, 8, 9, 10]	Group81	4.47761	3	[Pid1, Tsc1, Tsc2]
GO:0046627	negative regulation of insulin receptor signaling pathway	GO_BiologicalProcess-EBI-UniProt-GOA_20.05.2019_00h00	0.0344147	1	7.26035e-05	0.00602609	[4, 5, 6, 7, 8, 9, 10, 11]	Group81	8.33333	3	[Pid1, Tsc1, Tsc2]
GO:0006790	sulfur compound metabolic process	GO_BiologicalProcess-EBI-UniProt-GOA_20.05.2019_00h00	0.00381312	0.78169	0.000327643	0.0268667	[3]	Group82	4.69314	13	[Acadsb, Acot12, Ciapin1, Dld, Gpat4, Gstk1, Gstt2, Gstz1, Hmgcs1, Mgst1, Mvk, Nfe2l2, Pcyox1]
GO:0051186	cofactor metabolic process	GO_BiologicalProcess-EBI-UniProt-GOA_20.05.2019_00h00	0.00227593	0.489325	0.000327643	0.0268667	[3]	Group82	4.42708	17	[Acadsb, Acot12, Alas1, Bdh2, Coasy, Dld, Ftcd, Gpat4, Gstk1, Gstt2, Gstz1, Hmgcs1, Mbip, Mgst1, Mvk, Naxd, Nfe2l2]
GO:0006575	cellular modified amino acid metabolic process	GO_BiologicalProcess-EBI-UniProt-GOA_20.05.2019_00h00	0.000296099	0.0719521	0.000327643	0.0268667	[3, 4]	Group82	6.59341	12	[Aldh7a1, Ass1, Crat, Ftcd, Gstk1, Gstt2, Gstz1, Mgst1, Nfe2l2, P4ha2, Pcyox1, Por]
GO:0035383	thioester metabolic process	GO_BiologicalProcess-EBI-UniProt-GOA_20.05.2019_00h00	0.00737986	1	0.000327643	0.0268667	[3, 4]	Group82	6.97674	6	[Acadsb, Acot12, Dld, Gpat4, Hmgcs1, Mvk]
GO:1990748	cellular detoxification	GO_BiologicalProcess-EBI-UniProt-GOA_20.05.2019_00h00	0.020121	1	0.000327643	0.0268667	[2, 5]	Group82	5.60748	6	[Alox5ap, Fabp1, Gstk1, Gstt2, Mgst1, Nfe2l2]
GO:0006732	coenzyme metabolic process	GO_BiologicalProcess-EBI-UniProt-GOA_20.05.2019_00h00	0.0122248	1	0.000327643	0.0268667	[4]	Group82	4.58716	10	[Acadsb, Acot12, Coasy, Dld, Ftcd, Gpat4, Hmgcs1, Mbip, Mvk, Naxd]
GO:0006720	isoprenoid metabolic process	GO_BiologicalProcess-EBI-UniProt-GOA_20.05.2019_00h00	0.138847	1	0.000327643	0.0268667	[4, 5]	Group82	4	4	[Aldh1a1, Hmgcs1, Lss, Mvk]
GO:0098869	cellular oxidant detoxification	GO_BiologicalProcess-EBI-UniProt-GOA_20.05.2019_00h00	0.0148764	1	0.000327643	0.0268667	[3, 6]	Group82	6	6	[Alox5ap, Fabp1, Gstk1, Gstt2, Mgst1, Nfe2l2]
GO:0006749	glutathione metabolic process	GO_BiologicalProcess-EBI-UniProt-GOA_20.05.2019_00h00	0.00777707	1	0.000327643	0.0268667	[4, 5, 6]	Group82	8.06452	5	[Gstk1, Gstt2, Gstz1, Mgst1, Nfe2l2]
GO:0008299	isoprenoid biosynthetic process	GO_BiologicalProcess-EBI-UniProt-GOA_20.05.2019_00h00	0.0066835	1	0.000327643	0.0268667	[4, 5, 6]	Group82	10.5263	4	[Aldh1a1, Hmgcs1, Lss, Mvk]
GO:0033865	nucleoside bisphosphate metabolic process	GO_BiologicalProcess-EBI-UniProt-GOA_20.05.2019_00h00	0.00451765	0.912566	0.000327643	0.0268667	[5, 6, 7]	Group82	6.79612	7	[Acadsb, Acot12, Coasy, Dld, Gpat4, Hmgcs1, Mvk]
GO:0034032	purine nucleoside bisphosphate metabolic process	GO_BiologicalProcess-EBI-UniProt-GOA_20.05.2019_00h00	0.00451765	0.912566	0.000327643	0.0268667	[5, 6, 7, 8]	Group82	6.79612	7	[Acadsb, Acot12, Coasy, Dld, Gpat4, Hmgcs1, Mvk]
GO:0006637	acyl-CoA metabolic process	GO_BiologicalProcess-EBI-UniProt-GOA_20.05.2019_00h00	0.00737986	1	0.000327643	0.0268667	[4, 5, 6, 7, 8, 9, 10]	Group82	6.97674	6	[Acadsb, Acot12, Dld, Gpat4, Hmgcs1, Mvk]
GO:0033875	ribonucleoside bisphosphate metabolic process	GO_BiologicalProcess-EBI-UniProt-GOA_20.05.2019_00h00	0.00451765	0.912566	0.000327643	0.0268667	[6, 7, 8]	Group82	6.79612	7	[Acadsb, Acot12, Coasy, Dld, Gpat4, Hmgcs1, Mvk]
GO:0006084	acetyl-CoA metabolic process	GO_BiologicalProcess-EBI-UniProt-GOA_20.05.2019_00h00	0.00496706	0.988444	0.000327643	0.0268667	[5, 6, 7, 8, 9, 10, 11]	Group82	11.4286	4	[Acot12, Dld, Hmgcs1, Mvk]
GO:0043500	muscle adaptation	GO_BiologicalProcess-EBI-UniProt-GOA_20.05.2019_00h00	0.101912	1	0.0176712	1	[2, 4]	Group83	4.03226	5	[Adk, Cflar, Parp2, Scn5a, Slc9a1]
GO:0098900	regulation of action potential	GO_BiologicalProcess-EBI-UniProt-GOA_20.05.2019_00h00	0.0120746	1	0.0176712	1	[2, 3, 4, 5]	Group83	7.24638	5	[Fmr1, Pawr, Scn5a, Slc9a1, Slmap]
GO:0045760	positive regulation of action potential	GO_BiologicalProcess-EBI-UniProt-GOA_20.05.2019_00h00	0.00598173	1	0.0176712	1	[2, 3, 4, 5, 6]	Group83	15.7895	3	[Pawr, Scn5a, Slc9a1]
GO:0019228	neuronal action potential	GO_BiologicalProcess-EBI-UniProt-GOA_20.05.2019_00h00	0.0569098	1	0.0176712	1	[4, 5]	Group83	6.81818	3	[Fmr1, Pawr, Scn5a]
GO:0043502	regulation of muscle adaptation	GO_BiologicalProcess-EBI-UniProt-GOA_20.05.2019_00h00	0.138847	1	0.0176712	1	[3, 4, 5, 6]	Group83	4	4	[Adk, Parp2, Scn5a, Slc9a1]
GO:0014742	positive regulation of muscle hypertrophy	GO_BiologicalProcess-EBI-UniProt-GOA_20.05.2019_00h00	0.044958	1	0.0176712	1	[3, 4, 5, 6, 7]	Group83	7.5	3	[Adk, Parp2, Slc9a1]
GO:0010611	regulation of cardiac muscle hypertrophy	GO_BiologicalProcess-EBI-UniProt-GOA_20.05.2019_00h00	0.163153	0.97892	0.0176712	1	[4, 5, 6, 7]	Group83	4.28571	3	[Adk, Parp2, Slc9a1]
GO:0014743	regulation of muscle hypertrophy	GO_BiologicalProcess-EBI-UniProt-GOA_20.05.2019_00h00	0.17291	0.691638	0.0176712	1	[5, 6]	Group83	4.16667	3	[Adk, Parp2, Slc9a1]
GO:0010613	positive regulation of cardiac muscle hypertrophy	GO_BiologicalProcess-EBI-UniProt-GOA_20.05.2019_00h00	0.044958	1	0.0176712	1	[4, 5, 6, 7, 8]	Group83	7.5	3	[Adk, Parp2, Slc9a1]
GO:0086003	cardiac muscle cell contraction	GO_BiologicalProcess-EBI-UniProt-GOA_20.05.2019_00h00	0.158339	1	0.0176712	1	[5, 7]	Group83	4.34783	3	[Adora1, Scn5a, Slc9a1]
GO:0002028	regulation of sodium ion transport	GO_BiologicalProcess-EBI-UniProt-GOA_20.05.2019_00h00	0.0986447	1	0.0176712	1	[6, 7, 8]	Group83	4.54545	4	[Neto2, Scn5a, Slc9a1, Slmap]
GO:0006814	sodium ion transport	GO_BiologicalProcess-EBI-UniProt-GOA_20.05.2019_00h00	0.021171	1	0.0176712	1	[7]	Group83	4.19847	11	[Fabp1, Neto2, Prss30, Scn5a, Slc17a2, Slc22a1, Slc38a3, Slc5a6, Slc8b1, Slc9a1, Slmap]
GO:0035725	sodium ion transmembrane transport	GO_BiologicalProcess-EBI-UniProt-GOA_20.05.2019_00h00	0.00927696	1	0.0176712	1	[8]	Group83	4.78469	10	[Fabp1, Neto2, Prss30, Scn5a, Slc17a2, Slc22a1, Slc5a6, Slc8b1, Slc9a1, Slmap]
GO:1902305	regulation of sodium ion transmembrane transport	GO_BiologicalProcess-EBI-UniProt-GOA_20.05.2019_00h00	0.0298241	1	0.0176712	1	[7, 8, 9]	Group83	6.77966	4	[Neto2, Scn5a, Slc9a1, Slmap]
GO:2000649	regulation of sodium ion transmembrane transporter activity	GO_BiologicalProcess-EBI-UniProt-GOA_20.05.2019_00h00	0.0773244	1	0.0176712	1	[6, 7, 8, 9, 10, 11]	Group83	6	3	[Neto2, Slc9a1, Slmap]
GO:0015081	sodium ion transmembrane transporter activity	GO_BiologicalProcess-EBI-UniProt-GOA_20.05.2019_00h00	0.00789397	1	0.0176712	1	[8, 9, 10]	Group83	4.90196	10	[Fabp1, Neto2, Prss30, Scn5a, Slc17a2, Slc22a1, Slc5a6, Slc8b1, Slc9a1, Slmap]
GO:0010288	response to lead ion	GO_BiologicalProcess-EBI-UniProt-GOA_20.05.2019_00h00	0.0773244	1	0.00862545	0.612407	[5]	Group84	6	3	[Mecp2, Slc17a2, Tf]
GO:0035864	response to potassium ion	GO_BiologicalProcess-EBI-UniProt-GOA_20.05.2019_00h00	0.00140271	0.314206	0.00862545	0.612407	[5]	Group84	16	4	[Adamts13, Fmr1, Mecp2, Slc17a2]
GO:0045806	negative regulation of endocytosis	GO_BiologicalProcess-EBI-UniProt-GOA_20.05.2019_00h00	0.00802212	1	0.00862545	0.612407	[3, 4, 5, 6, 7]	Group84	10	4	[Ankrd13b, Fmr1, Sdcbp, Tsc2]
GO:0071312	cellular response to alkaloid	GO_BiologicalProcess-EBI-UniProt-GOA_20.05.2019_00h00	0.125997	1	0.00862545	0.612407	[5, 6]	Group84	4.83871	3	[Ccl5, Mecp2, Slc17a2]
GO:0016441	posttranscriptional gene silencing	GO_BiologicalProcess-EBI-UniProt-GOA_20.05.2019_00h00	0.163153	0.97892	0.00862545	0.612407	[3, 6, 7, 8]	Group84	4.28571	3	[Fmr1, Mecp2, Zc3h7a]
GO:0008088	axo-dendritic transport	GO_BiologicalProcess-EBI-UniProt-GOA_20.05.2019_00h00	0.0159799	1	0.00862545	0.612407	[6, 7]	Group84	6.75676	5	[Ap3m1, Fmr1, Mapk8ip3, Mecp2, Trak2]
GO:0034644	cellular response to UV	GO_BiologicalProcess-EBI-UniProt-GOA_20.05.2019_00h00	0.177849	0.533546	0.00862545	0.612407	[6, 7]	Group84	4.10959	3	[Fmr1, Stk11, Xpa]
GO:0035194	posttranscriptional gene silencing by RNA	GO_BiologicalProcess-EBI-UniProt-GOA_20.05.2019_00h00	0.163153	0.97892	0.00862545	0.612407	[4, 7, 8, 9]	Group84	4.28571	3	[Fmr1, Mecp2, Zc3h7a]
GO:0098930	axonal transport	GO_BiologicalProcess-EBI-UniProt-GOA_20.05.2019_00h00	0.00631377	1	0.00862545	0.612407	[7, 8]	Group84	8.47458	5	[Ap3m1, Fmr1, Mapk8ip3, Mecp2, Trak2]
GO:0060996	dendritic spine development	GO_BiologicalProcess-EBI-UniProt-GOA_20.05.2019_00h00	0.0709671	1	0.00862545	0.612407	[3, 4, 7, 8, 10, 11, 12]	Group84	4.5045	5	[Fmr1, Mecp2, Mfn1, Tsc2, Zmynd8]
GO:0035195	gene silencing by miRNA	GO_BiologicalProcess-EBI-UniProt-GOA_20.05.2019_00h00	0.13046	1	0.00862545	0.612407	[5, 8, 9, 10]	Group84	4.7619	3	[Fmr1, Mecp2, Zc3h7a]
GO:0048813	dendrite morphogenesis	GO_BiologicalProcess-EBI-UniProt-GOA_20.05.2019_00h00	0.0436404	1	0.00862545	0.612407	[4, 6, 7, 8, 9, 10, 11, 12]	Group84	4.32099	7	[Fmr1, Gorasp1, Mfn1, Pqbp1, Ss18l1, Stk11, Trak2]
GO:0008089	anterograde axonal transport	GO_BiologicalProcess-EBI-UniProt-GOA_20.05.2019_00h00	0.00213189	0.462621	0.00862545	0.612407	[8, 9]	Group84	10.8696	5	[Ap3m1, Fmr1, Mapk8ip3, Mecp2, Trak2]
GO:1900006	positive regulation of dendrite development	GO_BiologicalProcess-EBI-UniProt-GOA_20.05.2019_00h00	0.00556003	1	0.00862545	0.612407	[4, 5, 6, 7, 8, 9, 10, 11, 12, 13]	Group84	6.54206	7	[Dab2ip, Fmr1, Mecp2, Mfn1, Ss18l1, Tsc2, Zmynd8]
GO:0050773	regulation of dendrite development	GO_BiologicalProcess-EBI-UniProt-GOA_20.05.2019_00h00	0.00358774	0.742662	0.00862545	0.612407	[4, 7, 8, 9, 10, 11, 12]	Group84	5.49451	10	[Dab2ip, Fmr1, Gorasp1, Mecp2, Mfn1, Pqbp1, Ss18l1, Stk11, Tsc2, Zmynd8]
GO:0048814	regulation of dendrite morphogenesis	GO_BiologicalProcess-EBI-UniProt-GOA_20.05.2019_00h00	0.0236213	1	0.00862545	0.612407	[5, 6, 7, 8, 9, 10, 11, 12, 13]	Group84	5.40541	6	[Fmr1, Gorasp1, Mfn1, Pqbp1, Ss18l1, Stk11]
GO:0060998	regulation of dendritic spine development	GO_BiologicalProcess-EBI-UniProt-GOA_20.05.2019_00h00	0.0311195	1	0.00862545	0.612407	[4, 5, 8, 9, 10, 11, 12, 13]	Group84	5.68182	5	[Fmr1, Mecp2, Mfn1, Tsc2, Zmynd8]
GO:0060999	positive regulation of dendritic spine development	GO_BiologicalProcess-EBI-UniProt-GOA_20.05.2019_00h00	0.00631377	1	0.00862545	0.612407	[4, 5, 6, 7, 8, 9, 10, 11, 12, 13, 14]	Group84	8.47458	5	[Fmr1, Mecp2, Mfn1, Tsc2, Zmynd8]
GO:0006066	alcohol metabolic process	GO_BiologicalProcess-EBI-UniProt-GOA_20.05.2019_00h00	0.00609614	1	0.0082542	0.594303	[3, 4]	Group85	4.44444	14	[Aldh1a1, Apoa1, Fdx1, Gpd1, Hmgcs1, Lss, Mecp2, Mvk, Pon1, Por, Ppip5k2, Sc5d, Slc17a2, Soat2]
GO:0008202	steroid metabolic process	GO_BiologicalProcess-EBI-UniProt-GOA_20.05.2019_00h00	0.00724136	1	0.0082542	0.594303	[4]	Group85	4.51128	12	[Apoa1, Fdx1, Gc, Hmgcs1, Lss, Mecp2, Mvk, Pon1, Por, Sc5d, Sdr42e1, Soat2]
GO:0006720	isoprenoid metabolic process	GO_BiologicalProcess-EBI-UniProt-GOA_20.05.2019_00h00	0.138847	1	0.0082542	0.594303	[4, 5]	Group85	4	4	[Aldh1a1, Hmgcs1, Lss, Mvk]
GO:0016125	sterol metabolic process	GO_BiologicalProcess-EBI-UniProt-GOA_20.05.2019_00h00	0.00048875	0.114367	0.0082542	0.594303	[4, 5]	Group85	7.82609	9	[Apoa1, Fdx1, Hmgcs1, Lss, Mvk, Pon1, Por, Sc5d, Soat2]
GO:0046165	alcohol biosynthetic process	GO_BiologicalProcess-EBI-UniProt-GOA_20.05.2019_00h00	0.0236697	1	0.0082542	0.594303	[4, 5]	Group85	4.92958	7	[Apoa1, Hmgcs1, Lss, Mvk, Por, Ppip5k2, Sc5d]
GO:1902652	secondary alcohol metabolic process	GO_BiologicalProcess-EBI-UniProt-GOA_20.05.2019_00h00	0.000666503	0.153962	0.0082542	0.594303	[4, 5]	Group85	7.5	9	[Apoa1, Fdx1, Hmgcs1, Lss, Mvk, Pon1, Por, Sc5d, Soat2]
GO:0006694	steroid biosynthetic process	GO_BiologicalProcess-EBI-UniProt-GOA_20.05.2019_00h00	0.00672203	1	0.0082542	0.594303	[5]	Group85	5.7554	8	[Apoa1, Fdx1, Hmgcs1, Lss, Mvk, Por, Sc5d, Sdr42e1]
GO:0008299	isoprenoid biosynthetic process	GO_BiologicalProcess-EBI-UniProt-GOA_20.05.2019_00h00	0.0066835	1	0.0082542	0.594303	[4, 5, 6]	Group85	10.5263	4	[Aldh1a1, Hmgcs1, Lss, Mvk]
GO:0008203	cholesterol metabolic process	GO_BiologicalProcess-EBI-UniProt-GOA_20.05.2019_00h00	0.000266771	0.0650922	0.0082542	0.594303	[5, 6]	Group85	8.49057	9	[Apoa1, Fdx1, Hmgcs1, Lss, Mvk, Pon1, Por, Sc5d, Soat2]
GO:0015918	sterol transport	GO_BiologicalProcess-EBI-UniProt-GOA_20.05.2019_00h00	0.0311195	1	0.0082542	0.594303	[5, 6]	Group85	5.68182	5	[Apoa1, Gramd1a, Nr1h2, Pon1, Soat2]
GO:0016126	sterol biosynthetic process	GO_BiologicalProcess-EBI-UniProt-GOA_20.05.2019_00h00	0.000405027	0.0963963	0.0082542	0.594303	[5, 6]	Group85	12.2449	6	[Apoa1, Hmgcs1, Lss, Mvk, Por, Sc5d]
GO:1902653	secondary alcohol biosynthetic process	GO_BiologicalProcess-EBI-UniProt-GOA_20.05.2019_00h00	0.000222253	0.0546743	0.0082542	0.594303	[5, 6]	Group85	13.6364	6	[Apoa1, Hmgcs1, Lss, Mvk, Por, Sc5d]
GO:0016114	terpenoid biosynthetic process	GO_BiologicalProcess-EBI-UniProt-GOA_20.05.2019_00h00	0.00598173	1	0.0082542	0.594303	[5, 6, 7]	Group85	15.7895	3	[Aldh1a1, Hmgcs1, Lss]
GO:0060192	negative regulation of lipase activity	GO_BiologicalProcess-EBI-UniProt-GOA_20.05.2019_00h00	0.00241867	0.515176	0.0082542	0.594303	[6]	Group85	21.4286	3	[Apoa1, Plin5, Por]
GO:0006695	cholesterol biosynthetic process	GO_BiologicalProcess-EBI-UniProt-GOA_20.05.2019_00h00	0.00019518	0.0485999	0.0082542	0.594303	[6, 7]	Group85	13.9535	6	[Apoa1, Hmgcs1, Lss, Mvk, Por, Sc5d]
GO:0030301	cholesterol transport	GO_BiologicalProcess-EBI-UniProt-GOA_20.05.2019_00h00	0.0196503	1	0.0082542	0.594303	[6, 7]	Group85	6.41026	5	[Apoa1, Gramd1a, Nr1h2, Pon1, Soat2]
GO:0033344	cholesterol efflux	GO_BiologicalProcess-EBI-UniProt-GOA_20.05.2019_00h00	0.00607353	1	0.0082542	0.594303	[7, 8]	Group85	10.8108	4	[Apoa1, Nr1h2, Pon1, Soat2]
GO:0006084	acetyl-CoA metabolic process	GO_BiologicalProcess-EBI-UniProt-GOA_20.05.2019_00h00	0.00496706	0.988444	0.0082542	0.594303	[5, 6, 7, 8, 9, 10, 11]	Group85	11.4286	4	[Acot12, Dld, Hmgcs1, Mvk]
GO:0007018	microtubule-based movement	GO_BiologicalProcess-EBI-UniProt-GOA_20.05.2019_00h00	0.0183193	1	0.0180678	1	[3]	Group86	4.38247	11	[Ap3m1, Arhgap21, Borcs5, Fmr1, Hspb11, Kif13a, Mapk8ip3, Mecp2, Sun1, Traf3ip1, Trak2]
GO:0051648	vesicle localization	GO_BiologicalProcess-EBI-UniProt-GOA_20.05.2019_00h00	0.0613039	1	0.0180678	1	[4]	Group86	4.28571	6	[Ap3m1, Kif13a, Mecp2, Sar1b, Trak2, Ykt6]
GO:0099111	microtubule-based transport	GO_BiologicalProcess-EBI-UniProt-GOA_20.05.2019_00h00	0.000503135	0.11723	0.0180678	1	[4]	Group86	6.62651	11	[Ap3m1, Arhgap21, Borcs5, Fmr1, Hspb11, Kif13a, Mapk8ip3, Mecp2, Sun1, Traf3ip1, Trak2]
GO:0030705	cytoskeleton-dependent intracellular transport	GO_BiologicalProcess-EBI-UniProt-GOA_20.05.2019_00h00	0.000368075	0.0883379	0.0180678	1	[4, 5]	Group86	6.875	11	[Ap3m1, Arhgap21, Borcs5, Fmr1, Hspb11, Kif13a, Mapk8ip3, Mecp2, Sun1, Traf3ip1, Trak2]
GO:0051650	establishment of vesicle localization	GO_BiologicalProcess-EBI-UniProt-GOA_20.05.2019_00h00	0.0377402	1	0.0180678	1	[4, 5]	Group86	4.83871	6	[Ap3m1, Kif13a, Mecp2, Sar1b, Trak2, Ykt6]
GO:0008333	endosome to lysosome transport	GO_BiologicalProcess-EBI-UniProt-GOA_20.05.2019_00h00	0.0633931	1	0.0180678	1	[4, 5, 6]	Group86	6.52174	3	[Dtx3l, Kif13a, Trak2]
GO:0035864	response to potassium ion	GO_BiologicalProcess-EBI-UniProt-GOA_20.05.2019_00h00	0.00140271	0.314206	0.0180678	1	[5]	Group86	16	4	[Adamts13, Fmr1, Mecp2, Slc17a2]
GO:0010970	transport along microtubule	GO_BiologicalProcess-EBI-UniProt-GOA_20.05.2019_00h00	0.000166115	0.0416949	0.0180678	1	[5, 6]	Group86	7.53425	11	[Ap3m1, Arhgap21, Borcs5, Fmr1, Hspb11, Kif13a, Mapk8ip3, Mecp2, Sun1, Traf3ip1, Trak2]
GO:0072384	organelle transport along microtubule	GO_BiologicalProcess-EBI-UniProt-GOA_20.05.2019_00h00	0.000849584	0.194555	0.0180678	1	[4, 5, 6, 7]	Group86	9.09091	7	[Ap3m1, Arhgap21, Borcs5, Kif13a, Mecp2, Sun1, Trak2]
GO:0099518	vesicle cytoskeletal trafficking	GO_BiologicalProcess-EBI-UniProt-GOA_20.05.2019_00h00	0.0185111	1	0.0180678	1	[5, 6]	Group86	7.84314	4	[Ap3m1, Kif13a, Mecp2, Trak2]
GO:0016441	posttranscriptional gene silencing	GO_BiologicalProcess-EBI-UniProt-GOA_20.05.2019_00h00	0.163153	0.97892	0.0180678	1	[3, 6, 7, 8]	Group86	4.28571	3	[Fmr1, Mecp2, Zc3h7a]
GO:0008088	axo-dendritic transport	GO_BiologicalProcess-EBI-UniProt-GOA_20.05.2019_00h00	0.0159799	1	0.0180678	1	[6, 7]	Group86	6.75676	5	[Ap3m1, Fmr1, Mapk8ip3, Mecp2, Trak2]
GO:0047496	vesicle transport along microtubule	GO_BiologicalProcess-EBI-UniProt-GOA_20.05.2019_00h00	0.0121053	1	0.0180678	1	[5, 6, 7, 8]	Group86	8.88889	4	[Ap3m1, Kif13a, Mecp2, Trak2]
GO:0099118	microtubule-based protein transport	GO_BiologicalProcess-EBI-UniProt-GOA_20.05.2019_00h00	0.0885733	1	0.0180678	1	[5, 6, 7, 8]	Group86	5.66038	3	[Hspb11, Mapk8ip3, Traf3ip1]
GO:0035194	posttranscriptional gene silencing by RNA	GO_BiologicalProcess-EBI-UniProt-GOA_20.05.2019_00h00	0.163153	0.97892	0.0180678	1	[4, 7, 8, 9]	Group86	4.28571	3	[Fmr1, Mecp2, Zc3h7a]
GO:0098840	protein transport along microtubule	GO_BiologicalProcess-EBI-UniProt-GOA_20.05.2019_00h00	0.0885733	1	0.0180678	1	[5, 6, 7, 8, 9]	Group86	5.66038	3	[Hspb11, Mapk8ip3, Traf3ip1]
GO:0098930	axonal transport	GO_BiologicalProcess-EBI-UniProt-GOA_20.05.2019_00h00	0.00631377	1	0.0180678	1	[7, 8]	Group86	8.47458	5	[Ap3m1, Fmr1, Mapk8ip3, Mecp2, Trak2]
GO:0035195	gene silencing by miRNA	GO_BiologicalProcess-EBI-UniProt-GOA_20.05.2019_00h00	0.13046	1	0.0180678	1	[5, 8, 9, 10]	Group86	4.7619	3	[Fmr1, Mecp2, Zc3h7a]
GO:0008089	anterograde axonal transport	GO_BiologicalProcess-EBI-UniProt-GOA_20.05.2019_00h00	0.00213189	0.462621	0.0180678	1	[8, 9]	Group86	10.8696	5	[Ap3m1, Fmr1, Mapk8ip3, Mecp2, Trak2]
GO:0004705	JUN kinase activity	GO_BiologicalProcess-EBI-UniProt-GOA_20.05.2019_00h00	0.0674991	1	0.11406	1	[7, 8, 9, 10, 11, 12, 13]	Group87	5.19481	4	[Dab2ip, Map2k4, Map2k7, Mapk8ip3]
GO:0046330	positive regulation of JNK cascade	GO_BiologicalProcess-EBI-UniProt-GOA_20.05.2019_00h00	0.0364987	1	0.11406	1	[7, 8, 9, 10, 11, 12, 13]	Group87	4.87805	6	[Dab2ip, Map2k4, Map2k7, Mapk8ip3, Nod1, Unc5cl]
GO:0043506	regulation of JUN kinase activity	GO_BiologicalProcess-EBI-UniProt-GOA_20.05.2019_00h00	0.0576632	1	0.11406	1	[7, 8, 9, 10, 11, 12, 13, 14]	Group87	5.47945	4	[Dab2ip, Map2k4, Map2k7, Mapk8ip3]
GO:0043507	positive regulation of JUN kinase activity	GO_BiologicalProcess-EBI-UniProt-GOA_20.05.2019_00h00	0.0367239	1	0.11406	1	[7, 8, 9, 10, 11, 12, 13, 14, 15]	Group87	6.34921	4	[Dab2ip, Map2k4, Map2k7, Mapk8ip3]
GO:0007257	activation of JUN kinase activity	GO_BiologicalProcess-EBI-UniProt-GOA_20.05.2019_00h00	0.00247395	0.524477	0.11406	1	[7, 8, 9, 10, 11, 12, 13, 14, 15, 16]	Group87	13.7931	4	[Dab2ip, Map2k4, Map2k7, Mapk8ip3]
GO:0045833	negative regulation of lipid metabolic process	GO_BiologicalProcess-EBI-UniProt-GOA_20.05.2019_00h00	0.0700856	1	0.11406	1	[3, 4, 5, 6]	Group87	5.12821	4	[Adora1, Ceacam1, Dab2ip, Plin5]
GO:0035591	signaling adaptor activity	GO_BiologicalProcess-EBI-UniProt-GOA_20.05.2019_00h00	0.0964314	1	0.11406	1	[4, 5, 6, 7]	Group87	5.45455	3	[Dab2ip, Mapk8ip3, Stap2]
GO:0070304	positive regulation of stress-activated protein kinase signaling cascade	GO_BiologicalProcess-EBI-UniProt-GOA_20.05.2019_00h00	0.0316548	1	0.11406	1	[5, 6, 7, 8]	Group87	4.63576	7	[Dab2ip, Klhdc10, Map2k4, Map2k7, Mapk8ip3, Nod1, Unc5cl]
GO:1901184	regulation of ERBB signaling pathway	GO_BiologicalProcess-EBI-UniProt-GOA_20.05.2019_00h00	0.125997	1	0.11406	1	[4, 5, 6, 7, 8, 9]	Group87	4.83871	3	[Adora1, Ceacam1, Dab2ip]
GO:2001222	regulation of neuron migration	GO_BiologicalProcess-EBI-UniProt-GOA_20.05.2019_00h00	0.0601102	1	0.11406	1	[5, 6, 7, 8, 9]	Group87	6.66667	3	[Camk2g, Dab2ip, Mapk8ip3]
GO:0042058	regulation of epidermal growth factor receptor signaling pathway	GO_BiologicalProcess-EBI-UniProt-GOA_20.05.2019_00h00	0.108726	1	0.11406	1	[5, 6, 7, 8, 9, 10]	Group87	5.17241	3	[Adora1, Ceacam1, Dab2ip]
GO:0019209	kinase activator activity	GO_BiologicalProcess-EBI-UniProt-GOA_20.05.2019_00h00	0.114662	1	0.11406	1	[6, 7, 8, 9, 10]	Group87	4.30108	4	[Ccl5, Mlst8, Stk11, Tom1l1]
GO:0007254	JNK cascade	GO_BiologicalProcess-EBI-UniProt-GOA_20.05.2019_00h00	0.0271536	1	0.11406	1	[6, 7, 8, 10, 11]	Group87	4.46927	8	[Dab2ip, Irak1, Map2k4, Map2k7, Map4k4, Mapk8ip3, Nod1, Unc5cl]
GO:0016909	SAP kinase activity	GO_BiologicalProcess-EBI-UniProt-GOA_20.05.2019_00h00	0.0674991	1	0.11406	1	[6, 7, 8, 10, 11]	Group87	5.19481	4	[Dab2ip, Map2k4, Map2k7, Mapk8ip3]
GO:0004712	protein serine/threonine/tyrosine kinase activity	GO_BiologicalProcess-EBI-UniProt-GOA_20.05.2019_00h00	0.0895754	1	0.11406	1	[8, 9]	Group87	4.70588	4	[Adora1, Dab2ip, Map2k4, Map2k7]
GO:0032874	positive regulation of stress-activated MAPK cascade	GO_BiologicalProcess-EBI-UniProt-GOA_20.05.2019_00h00	0.030689	1	0.11406	1	[6, 7, 8, 9, 10, 11, 12]	Group87	4.66667	7	[Dab2ip, Klhdc10, Map2k4, Map2k7, Mapk8ip3, Nod1, Unc5cl]
GO:0046328	regulation of JNK cascade	GO_BiologicalProcess-EBI-UniProt-GOA_20.05.2019_00h00	0.0473551	1	0.11406	1	[6, 7, 8, 9, 10, 11, 12]	Group87	4.24242	7	[Dab2ip, Map2k4, Map2k7, Map4k4, Mapk8ip3, Nod1, Unc5cl]
GO:0007258	JUN phosphorylation	GO_BiologicalProcess-EBI-UniProt-GOA_20.05.2019_00h00	0.0674991	1	0.11406	1	[7, 8, 9, 11, 12]	Group87	5.19481	4	[Dab2ip, Map2k4, Map2k7, Mapk8ip3]
GO:0004708	MAP kinase kinase activity	GO_BiologicalProcess-EBI-UniProt-GOA_20.05.2019_00h00	0.0465355	1	0.11406	1	[5, 6, 7, 8, 9, 10, 11, 12, 13, 14]	Group87	5.88235	4	[Adora1, Dab2ip, Map2k4, Map2k7]
GO:0030295	protein kinase activator activity	GO_BiologicalProcess-EBI-UniProt-GOA_20.05.2019_00h00	0.0986447	1	0.11406	1	[7, 8, 9, 10, 11, 12]	Group87	4.54545	4	[Ccl5, Mlst8, Stk11, Tom1l1]
GO:0032147	activation of protein kinase activity	GO_BiologicalProcess-EBI-UniProt-GOA_20.05.2019_00h00	0.0197384	1	0.11406	1	[8, 9, 10, 11]	Group87	4	12	[Adora1, Ccl5, Dab2ip, Irak1, Map2k4, Map2k7, Map4k4, Mapk8ip3, Mlst8, Slc11a1, Stk11, Tom1l1]
GO:0070265	necrotic cell death	GO_BiologicalProcess-EBI-UniProt-GOA_20.05.2019_00h00	0.100463	1	0.0340985	1	[3]	Group88	5.35714	3	[Bnip3, Cflar, Ybx3]
GO:0072593	reactive oxygen species metabolic process	GO_BiologicalProcess-EBI-UniProt-GOA_20.05.2019_00h00	0.0248117	1	0.0340985	1	[3]	Group88	4.04412	11	[Agxt2, Ass1, Bnip3, Cflar, Cyb5r4, Nfe2l2, Pid1, Plin5, Pon3, Por, Sirpa]
GO:2001057	reactive nitrogen species metabolic process	GO_BiologicalProcess-EBI-UniProt-GOA_20.05.2019_00h00	0.101759	1	0.0340985	1	[3]	Group88	4.49438	4	[Agxt2, Ass1, Por, Sirpa]
GO:0006801	superoxide metabolic process	GO_BiologicalProcess-EBI-UniProt-GOA_20.05.2019_00h00	0.134979	1	0.0340985	1	[4]	Group88	4.6875	3	[Cyb5r4, Nfe2l2, Pon3]
GO:0071453	cellular response to oxygen levels	GO_BiologicalProcess-EBI-UniProt-GOA_20.05.2019_00h00	0.00645058	1	0.0340985	1	[4]	Group88	5.05051	10	[Atp6v1a, Bnip3, Cflar, Cpeb1, Fabp1, Irak1, Mfn1, Nfe2l2, Slc9a1, Tsc1]
GO:0007006	mitochondrial membrane organization	GO_BiologicalProcess-EBI-UniProt-GOA_20.05.2019_00h00	0.101759	1	0.0340985	1	[4, 5]	Group88	4.49438	4	[Afg3l1, Bnip3, Mfn1, Slc9a1]
GO:0010939	regulation of necrotic cell death	GO_BiologicalProcess-EBI-UniProt-GOA_20.05.2019_00h00	0.0369154	1	0.0340985	1	[4, 5]	Group88	8.10811	3	[Bnip3, Cflar, Ybx3]
GO:0046209	nitric oxide metabolic process	GO_BiologicalProcess-EBI-UniProt-GOA_20.05.2019_00h00	0.0986447	1	0.0340985	1	[4, 5]	Group88	4.54545	4	[Agxt2, Ass1, Por, Sirpa]
GO:2000377	regulation of reactive oxygen species metabolic process	GO_BiologicalProcess-EBI-UniProt-GOA_20.05.2019_00h00	0.0154287	1	0.0340985	1	[4, 5]	Group88	4.66321	9	[Agxt2, Ass1, Bnip3, Cflar, Nfe2l2, Pid1, Plin5, Pon3, Sirpa]
GO:0045123	cellular extravasation	GO_BiologicalProcess-EBI-UniProt-GOA_20.05.2019_00h00	0.134979	1	0.0340985	1	[3, 5, 6]	Group88	4.6875	3	[Ccl5, Pawr, Sirpa]
GO:0000266	mitochondrial fission	GO_BiologicalProcess-EBI-UniProt-GOA_20.05.2019_00h00	0.0344147	1	0.0340985	1	[5]	Group88	8.33333	3	[Bnip3, Ddhd2, Mfn1]
GO:0008053	mitochondrial fusion	GO_BiologicalProcess-EBI-UniProt-GOA_20.05.2019_00h00	0.00909743	1	0.0340985	1	[5]	Group88	13.6364	3	[Afg3l1, Bnip3, Mfn1]
GO:0036294	cellular response to decreased oxygen levels	GO_BiologicalProcess-EBI-UniProt-GOA_20.05.2019_00h00	0.00792861	1	0.0340985	1	[5]	Group88	5.20231	9	[Bnip3, Cflar, Cpeb1, Fabp1, Irak1, Mfn1, Nfe2l2, Slc9a1, Tsc1]
GO:0071456	cellular response to hypoxia	GO_BiologicalProcess-EBI-UniProt-GOA_20.05.2019_00h00	0.014428	1	0.0340985	1	[4, 6]	Group88	5.03145	8	[Bnip3, Cflar, Cpeb1, Fabp1, Irak1, Mfn1, Nfe2l2, Slc9a1]
GO:1900407	regulation of cellular response to oxidative stress	GO_BiologicalProcess-EBI-UniProt-GOA_20.05.2019_00h00	0.0837639	1	0.0340985	1	[4, 5, 6]	Group88	4.81928	4	[Mapkap1, Nfe2l2, Pawr, Tsc1]
GO:2000378	negative regulation of reactive oxygen species metabolic process	GO_BiologicalProcess-EBI-UniProt-GOA_20.05.2019_00h00	0.0486562	1	0.0340985	1	[4, 5, 6]	Group88	5.7971	4	[Bnip3, Cflar, Plin5, Pon3]
GO:2000379	positive regulation of reactive oxygen species metabolic process	GO_BiologicalProcess-EBI-UniProt-GOA_20.05.2019_00h00	0.131738	1	0.0340985	1	[4, 5, 6]	Group88	4.08163	4	[Agxt2, Ass1, Nfe2l2, Pid1]
GO:0045428	regulation of nitric oxide biosynthetic process	GO_BiologicalProcess-EBI-UniProt-GOA_20.05.2019_00h00	0.168011	0.840053	0.0340985	1	[4, 5, 6, 7]	Group88	4.22535	3	[Agxt2, Ass1, Sirpa]
GO:0070301	cellular response to hydrogen peroxide	GO_BiologicalProcess-EBI-UniProt-GOA_20.05.2019_00h00	0.0917649	1	0.0340985	1	[5, 6]	Group88	4.16667	5	[Bnip3, Fabp1, Nfe2l2, Pawr, Sirpa]
GO:0090140	regulation of mitochondrial fission	GO_BiologicalProcess-EBI-UniProt-GOA_20.05.2019_00h00	0.011612	1	0.0340985	1	[4, 5, 6, 7]	Group88	12.5	3	[Bnip3, Ddhd2, Mfn1]
GO:1903201	regulation of oxidative stress-induced cell death	GO_BiologicalProcess-EBI-UniProt-GOA_20.05.2019_00h00	0.182826	0.365653	0.0340985	1	[4, 5, 6, 7]	Group88	4.05405	3	[Nfe2l2, Pawr, Tsc1]
GO:0010822	positive regulation of mitochondrion organization	GO_BiologicalProcess-EBI-UniProt-GOA_20.05.2019_00h00	0.134979	1	0.0340985	1	[5, 6, 7]	Group88	4.6875	3	[Bnip3, Ddhd2, Mfn1]
GO:0010662	regulation of striated muscle cell apoptotic process	GO_BiologicalProcess-EBI-UniProt-GOA_20.05.2019_00h00	0.187841	0.187841	0.0340985	1	[7, 8]	Group88	4	3	[Bnip3, Cflar, Nfe2l2]
GO:0010665	regulation of cardiac muscle cell apoptotic process	GO_BiologicalProcess-EBI-UniProt-GOA_20.05.2019_00h00	0.177849	0.533546	0.0340985	1	[8, 9]	Group88	4.10959	3	[Bnip3, Cflar, Nfe2l2]
GO:1905954	positive regulation of lipid localization	GO_BiologicalProcess-EBI-UniProt-GOA_20.05.2019_00h00	0.0249631	1	0.000618866	0.0501282	[2, 3, 4, 5]	Group89	6.0241	5	[Apoa1, C1qtnf1, Nr1h2, Plin5, Pon1]
GO:0060759	regulation of response to cytokine stimulus	GO_BiologicalProcess-EBI-UniProt-GOA_20.05.2019_00h00	0.0709671	1	0.000618866	0.0501282	[3, 4, 5]	Group89	4.5045	5	[Apoa1, Ccl5, Irak1, Lsm14a, Rffl]
GO:0006638	neutral lipid metabolic process	GO_BiologicalProcess-EBI-UniProt-GOA_20.05.2019_00h00	0.0845151	1	0.000618866	0.0501282	[4, 5]	Group89	4.2735	5	[Apoa1, Ddhd2, Dgkd, Gpat4, Plin5]
GO:0030258	lipid modification	GO_BiologicalProcess-EBI-UniProt-GOA_20.05.2019_00h00	0.00456141	0.916843	0.000618866	0.0501282	[4, 5]	Group89	4.59364	13	[Acadsb, Acox2, Apoa1, Bdh2, Dab2ip, Dgkd, Eci1, Etfa, Fabp1, Hibch, Plin5, Por, Soat2]
GO:0044242	cellular lipid catabolic process	GO_BiologicalProcess-EBI-UniProt-GOA_20.05.2019_00h00	0.00560866	1	0.000618866	0.0501282	[4, 5]	Group89	5.15464	10	[Acadsb, Acox2, Apoa1, Bdh2, Ddhd2, Eci1, Etfa, Fabp1, Hibch, Plin5]
GO:0045834	positive regulation of lipid metabolic process	GO_BiologicalProcess-EBI-UniProt-GOA_20.05.2019_00h00	0.0683023	1	0.000618866	0.0501282	[3, 4, 5, 6]	Group89	4.16667	6	[Adora1, Apoa1, Fabp1, Hsd17b13, Plin5, Por]
GO:0060761	negative regulation of response to cytokine stimulus	GO_BiologicalProcess-EBI-UniProt-GOA_20.05.2019_00h00	0.0924675	1	0.000618866	0.0501282	[3, 4, 5, 6]	Group89	5.55556	3	[Apoa1, Ccl5, Rffl]
GO:0050994	regulation of lipid catabolic process	GO_BiologicalProcess-EBI-UniProt-GOA_20.05.2019_00h00	0.100463	1	0.000618866	0.0501282	[4, 5, 6]	Group89	5.35714	3	[Adora1, Fabp1, Plin5]
GO:0060191	regulation of lipase activity	GO_BiologicalProcess-EBI-UniProt-GOA_20.05.2019_00h00	0.0486562	1	0.000618866	0.0501282	[5]	Group89	5.7971	4	[Apoa1, Ccl5, Plin5, Por]
GO:0001959	regulation of cytokine-mediated signaling pathway	GO_BiologicalProcess-EBI-UniProt-GOA_20.05.2019_00h00	0.0568007	1	0.000618866	0.0501282	[4, 5, 6, 7]	Group89	4.80769	5	[Apoa1, Ccl5, Irak1, Lsm14a, Rffl]
GO:0006639	acylglycerol metabolic process	GO_BiologicalProcess-EBI-UniProt-GOA_20.05.2019_00h00	0.0775809	1	0.000618866	0.0501282	[5, 6]	Group89	4.38596	5	[Apoa1, Ddhd2, Dgkd, Gpat4, Plin5]
GO:0016126	sterol biosynthetic process	GO_BiologicalProcess-EBI-UniProt-GOA_20.05.2019_00h00	0.000405027	0.0963963	0.000618866	0.0501282	[5, 6]	Group89	12.2449	6	[Apoa1, Hmgcs1, Lss, Mvk, Por, Sc5d]
GO:0046461	neutral lipid catabolic process	GO_BiologicalProcess-EBI-UniProt-GOA_20.05.2019_00h00	0.0344147	1	0.000618866	0.0501282	[5, 6]	Group89	8.33333	3	[Apoa1, Ddhd2, Plin5]
GO:0046503	glycerolipid catabolic process	GO_BiologicalProcess-EBI-UniProt-GOA_20.05.2019_00h00	0.0924675	1	0.000618866	0.0501282	[5, 6]	Group89	5.55556	3	[Apoa1, Ddhd2, Plin5]
GO:0046889	positive regulation of lipid biosynthetic process	GO_BiologicalProcess-EBI-UniProt-GOA_20.05.2019_00h00	0.0866458	1	0.000618866	0.0501282	[4, 5, 6, 7]	Group89	4.7619	4	[Apoa1, Hsd17b13, Plin5, Por]
GO:0050996	positive regulation of lipid catabolic process	GO_BiologicalProcess-EBI-UniProt-GOA_20.05.2019_00h00	0.0130041	1	0.000618866	0.0501282	[4, 5, 6, 7]	Group89	12	3	[Adora1, Fabp1, Plin5]
GO:1902653	secondary alcohol biosynthetic process	GO_BiologicalProcess-EBI-UniProt-GOA_20.05.2019_00h00	0.000222253	0.0546743	0.000618866	0.0501282	[5, 6]	Group89	13.6364	6	[Apoa1, Hmgcs1, Lss, Mvk, Por, Sc5d]
GO:0046470	phosphatidylcholine metabolic process	GO_BiologicalProcess-EBI-UniProt-GOA_20.05.2019_00h00	0.00100305	0.226688	0.000618866	0.0501282	[4, 6, 7]	Group89	12.8205	5	[Apoa1, Chpt1, Gpat4, Mecp2, Pon1]
GO:0001960	negative regulation of cytokine-mediated signaling pathway	GO_BiologicalProcess-EBI-UniProt-GOA_20.05.2019_00h00	0.0810002	1	0.000618866	0.0501282	[4, 5, 6, 7, 8]	Group89	5.88235	3	[Apoa1, Ccl5, Rffl]
GO:0055081	anion homeostasis	GO_BiologicalProcess-EBI-UniProt-GOA_20.05.2019_00h00	0.108726	1	0.000618866	0.0501282	[6]	Group89	5.17241	3	[Adora1, Apoa1, Slc17a2]
GO:0060192	negative regulation of lipase activity	GO_BiologicalProcess-EBI-UniProt-GOA_20.05.2019_00h00	0.00241867	0.515176	0.000618866	0.0501282	[6]	Group89	21.4286	3	[Apoa1, Plin5, Por]
GO:0006641	triglyceride metabolic process	GO_BiologicalProcess-EBI-UniProt-GOA_20.05.2019_00h00	0.117995	1	0.000618866	0.0501282	[6, 7]	Group89	4.25532	4	[Apoa1, Ddhd2, Gpat4, Plin5]
GO:0006656	phosphatidylcholine biosynthetic process	GO_BiologicalProcess-EBI-UniProt-GOA_20.05.2019_00h00	0.00598173	1	0.000618866	0.0501282	[5, 6, 7, 8]	Group89	15.7895	3	[Apoa1, Chpt1, Gpat4]
GO:0006695	cholesterol biosynthetic process	GO_BiologicalProcess-EBI-UniProt-GOA_20.05.2019_00h00	0.00019518	0.0485999	0.000618866	0.0501282	[6, 7]	Group89	13.9535	6	[Apoa1, Hmgcs1, Lss, Mvk, Por, Sc5d]
GO:0046464	acylglycerol catabolic process	GO_BiologicalProcess-EBI-UniProt-GOA_20.05.2019_00h00	0.0344147	1	0.000618866	0.0501282	[6, 7]	Group89	8.33333	3	[Apoa1, Ddhd2, Plin5]
GO:0005548	phospholipid transporter activity	GO_BiologicalProcess-EBI-UniProt-GOA_20.05.2019_00h00	0.163153	0.97892	0.000618866	0.0501282	[6, 7, 8]	Group89	4.28571	3	[Ano7, Apoa1, Fabp1]
GO:0019433	triglyceride catabolic process	GO_BiologicalProcess-EBI-UniProt-GOA_20.05.2019_00h00	0.0160626	1	0.000618866	0.0501282	[7, 8]	Group89	11.1111	3	[Apoa1, Ddhd2, Plin5]
GO:0097006	regulation of plasma lipoprotein particle levels	GO_BiologicalProcess-EBI-UniProt-GOA_20.05.2019_00h00	0.0964314	1	0.00348376	0.268249	[2, 3]	Group90	5.45455	3	[Apoa1, Nr1h2, Soat2]
GO:1905954	positive regulation of lipid localization	GO_BiologicalProcess-EBI-UniProt-GOA_20.05.2019_00h00	0.0249631	1	0.00348376	0.268249	[2, 3, 4, 5]	Group90	6.0241	5	[Apoa1, C1qtnf1, Nr1h2, Plin5, Pon1]
GO:0071827	plasma lipoprotein particle organization	GO_BiologicalProcess-EBI-UniProt-GOA_20.05.2019_00h00	0.0177302	1	0.00348376	0.268249	[2, 4, 5]	Group90	10.7143	3	[Apoa1, Nr1h2, Soat2]
GO:0071825	protein-lipid complex subunit organization	GO_BiologicalProcess-EBI-UniProt-GOA_20.05.2019_00h00	0.0274625	1	0.00348376	0.268249	[4]	Group90	9.09091	3	[Apoa1, Nr1h2, Soat2]
GO:0016125	sterol metabolic process	GO_BiologicalProcess-EBI-UniProt-GOA_20.05.2019_00h00	0.00048875	0.114367	0.00348376	0.268249	[4, 5]	Group90	7.82609	9	[Apoa1, Fdx1, Hmgcs1, Lss, Mvk, Pon1, Por, Sc5d, Soat2]
GO:0034377	plasma lipoprotein particle assembly	GO_BiologicalProcess-EBI-UniProt-GOA_20.05.2019_00h00	0.00432296	0.87756	0.00348376	0.268249	[3, 4, 5, 6]	Group90	17.6471	3	[Apoa1, Nr1h2, Soat2]
GO:1902652	secondary alcohol metabolic process	GO_BiologicalProcess-EBI-UniProt-GOA_20.05.2019_00h00	0.000666503	0.153962	0.00348376	0.268249	[4, 5]	Group90	7.5	9	[Apoa1, Fdx1, Hmgcs1, Lss, Mvk, Pon1, Por, Sc5d, Soat2]
GO:0032370	positive regulation of lipid transport	GO_BiologicalProcess-EBI-UniProt-GOA_20.05.2019_00h00	0.0424524	1	0.00348376	0.268249	[3, 4, 5, 6, 7]	Group90	6.06061	4	[Apoa1, C1qtnf1, Nr1h2, Pon1]
GO:0060191	regulation of lipase activity	GO_BiologicalProcess-EBI-UniProt-GOA_20.05.2019_00h00	0.0486562	1	0.00348376	0.268249	[5]	Group90	5.7971	4	[Apoa1, Ccl5, Plin5, Por]
GO:0065005	protein-lipid complex assembly	GO_BiologicalProcess-EBI-UniProt-GOA_20.05.2019_00h00	0.00909743	1	0.00348376	0.268249	[5]	Group90	13.6364	3	[Apoa1, Nr1h2, Soat2]
GO:0008203	cholesterol metabolic process	GO_BiologicalProcess-EBI-UniProt-GOA_20.05.2019_00h00	0.000266771	0.0650922	0.00348376	0.268249	[5, 6]	Group90	8.49057	9	[Apoa1, Fdx1, Hmgcs1, Lss, Mvk, Pon1, Por, Sc5d, Soat2]
GO:0015918	sterol transport	GO_BiologicalProcess-EBI-UniProt-GOA_20.05.2019_00h00	0.0311195	1	0.00348376	0.268249	[5, 6]	Group90	5.68182	5	[Apoa1, Gramd1a, Nr1h2, Pon1, Soat2]
GO:0046461	neutral lipid catabolic process	GO_BiologicalProcess-EBI-UniProt-GOA_20.05.2019_00h00	0.0344147	1	0.00348376	0.268249	[5, 6]	Group90	8.33333	3	[Apoa1, Ddhd2, Plin5]
GO:0046503	glycerolipid catabolic process	GO_BiologicalProcess-EBI-UniProt-GOA_20.05.2019_00h00	0.0924675	1	0.00348376	0.268249	[5, 6]	Group90	5.55556	3	[Apoa1, Ddhd2, Plin5]
GO:0046889	positive regulation of lipid biosynthetic process	GO_BiologicalProcess-EBI-UniProt-GOA_20.05.2019_00h00	0.0866458	1	0.00348376	0.268249	[4, 5, 6, 7]	Group90	4.7619	4	[Apoa1, Hsd17b13, Plin5, Por]
GO:0046470	phosphatidylcholine metabolic process	GO_BiologicalProcess-EBI-UniProt-GOA_20.05.2019_00h00	0.00100305	0.226688	0.00348376	0.268249	[4, 6, 7]	Group90	12.8205	5	[Apoa1, Chpt1, Gpat4, Mecp2, Pon1]
GO:0032371	regulation of sterol transport	GO_BiologicalProcess-EBI-UniProt-GOA_20.05.2019_00h00	0.044958	1	0.00348376	0.268249	[5, 6, 7]	Group90	7.5	3	[Apoa1, Nr1h2, Pon1]
GO:0032373	positive regulation of sterol transport	GO_BiologicalProcess-EBI-UniProt-GOA_20.05.2019_00h00	0.0103101	1	0.00348376	0.268249	[4, 5, 6, 7, 8]	Group90	13.0435	3	[Apoa1, Nr1h2, Pon1]
GO:0060192	negative regulation of lipase activity	GO_BiologicalProcess-EBI-UniProt-GOA_20.05.2019_00h00	0.00241867	0.515176	0.00348376	0.268249	[6]	Group90	21.4286	3	[Apoa1, Plin5, Por]
GO:0006641	triglyceride metabolic process	GO_BiologicalProcess-EBI-UniProt-GOA_20.05.2019_00h00	0.117995	1	0.00348376	0.268249	[6, 7]	Group90	4.25532	4	[Apoa1, Ddhd2, Gpat4, Plin5]
GO:0030301	cholesterol transport	GO_BiologicalProcess-EBI-UniProt-GOA_20.05.2019_00h00	0.0196503	1	0.00348376	0.268249	[6, 7]	Group90	6.41026	5	[Apoa1, Gramd1a, Nr1h2, Pon1, Soat2]
GO:0046464	acylglycerol catabolic process	GO_BiologicalProcess-EBI-UniProt-GOA_20.05.2019_00h00	0.0344147	1	0.00348376	0.268249	[6, 7]	Group90	8.33333	3	[Apoa1, Ddhd2, Plin5]
GO:0032374	regulation of cholesterol transport	GO_BiologicalProcess-EBI-UniProt-GOA_20.05.2019_00h00	0.044958	1	0.00348376	0.268249	[6, 7, 8]	Group90	7.5	3	[Apoa1, Nr1h2, Pon1]
GO:0032376	positive regulation of cholesterol transport	GO_BiologicalProcess-EBI-UniProt-GOA_20.05.2019_00h00	0.0103101	1	0.00348376	0.268249	[5, 6, 7, 8, 9]	Group90	13.0435	3	[Apoa1, Nr1h2, Pon1]
GO:0019433	triglyceride catabolic process	GO_BiologicalProcess-EBI-UniProt-GOA_20.05.2019_00h00	0.0160626	1	0.00348376	0.268249	[7, 8]	Group90	11.1111	3	[Apoa1, Ddhd2, Plin5]
GO:0033344	cholesterol efflux	GO_BiologicalProcess-EBI-UniProt-GOA_20.05.2019_00h00	0.00607353	1	0.00348376	0.268249	[7, 8]	Group90	10.8108	4	[Apoa1, Nr1h2, Pon1, Soat2]
GO:0010874	regulation of cholesterol efflux	GO_BiologicalProcess-EBI-UniProt-GOA_20.05.2019_00h00	0.0051118	1	0.00348376	0.268249	[7, 8, 9]	Group90	16.6667	3	[Apoa1, Nr1h2, Pon1]
GO:0010875	positive regulation of cholesterol efflux	GO_BiologicalProcess-EBI-UniProt-GOA_20.05.2019_00h00	0.00192866	0.420447	0.00348376	0.268249	[6, 7, 8, 9, 10]	Group90	23.0769	3	[Apoa1, Nr1h2, Pon1]
GO:0006082	organic acid metabolic process	GO_BiologicalProcess-EBI-UniProt-GOA_20.05.2019_00h00	1.05783e-06	0.000275037	2.51885e-05	0.00214102	[3]	Group91	4.43038	42	[Acadsb, Aco1, Acot12, Acox2, Agxt2, Aldh1a1, Alox5ap, Amdhd1, Amdhd2, Ass1, Bdh2, Cars, Ceacam1, Crat, Dld, Eci1, Etfa, Fabp1, Fah, Ftcd, Gne, Gpat4, Gpd1, Gstz1, Hibch, Hpd, Iars, Itih3, Mecp2, N6amt1, P4ha2, Pars2, Pcyox1, Pklr, Plin5, Pon1, Pon3, Por, Sc5d, Slc17a2, Tdh, Yars2]
GO:0044282	small molecule catabolic process	GO_BiologicalProcess-EBI-UniProt-GOA_20.05.2019_00h00	2.0995e-06	0.000543771	2.51885e-05	0.00214102	[3]	Group91	6.52174	21	[Acadsb, Acox2, Agxt2, Aldh1a1, Amdhd1, Amdhd2, Bdh2, Eci1, Etfa, Fabp1, Fah, Ftcd, Gale, Gstz1, Hibch, Hpd, Pcyox1, Plin5, Pon1, Pon3, Tdh]
GO:0016054	organic acid catabolic process	GO_BiologicalProcess-EBI-UniProt-GOA_20.05.2019_00h00	1.14058e-07	2.99971e-05	2.51885e-05	0.00214102	[4]	Group91	8.52018	19	[Acadsb, Acox2, Agxt2, Amdhd1, Amdhd2, Bdh2, Eci1, Etfa, Fabp1, Fah, Ftcd, Gstz1, Hibch, Hpd, Pcyox1, Plin5, Pon1, Pon3, Tdh]
GO:0016627	oxidoreductase activity, acting on the CH-CH group of donors	GO_BiologicalProcess-EBI-UniProt-GOA_20.05.2019_00h00	0.0964314	1	2.51885e-05	0.00214102	[4]	Group91	5.45455	3	[Acadsb, Acox2, Bdh2]
GO:0042737	drug catabolic process	GO_BiologicalProcess-EBI-UniProt-GOA_20.05.2019_00h00	0.0757458	1	2.51885e-05	0.00214102	[4]	Group91	4.05405	6	[Aldh1a1, Amdhd2, Fah, Gstz1, Hpd, Por]
GO:0043436	oxoacid metabolic process	GO_BiologicalProcess-EBI-UniProt-GOA_20.05.2019_00h00	6.66426e-07	0.000173937	2.51885e-05	0.00214102	[4]	Group91	4.52586	42	[Acadsb, Aco1, Acot12, Acox2, Agxt2, Aldh1a1, Alox5ap, Amdhd1, Amdhd2, Ass1, Bdh2, Cars, Ceacam1, Crat, Dld, Eci1, Etfa, Fabp1, Fah, Ftcd, Gne, Gpat4, Gpd1, Gstz1, Hibch, Hpd, Iars, Itih3, Mecp2, N6amt1, P4ha2, Pars2, Pcyox1, Pklr, Plin5, Pon1, Pon3, Por, Sc5d, Slc17a2, Tdh, Yars2]
GO:0006520	cellular amino acid metabolic process	GO_BiologicalProcess-EBI-UniProt-GOA_20.05.2019_00h00	0.000117655	0.0296491	2.51885e-05	0.00214102	[3, 4, 6]	Group91	5.88235	16	[Agxt2, Amdhd1, Ass1, Cars, Fah, Ftcd, Gstz1, Hibch, Hpd, Iars, Mecp2, P4ha2, Pars2, Pcyox1, Tdh, Yars2]
GO:0030258	lipid modification	GO_BiologicalProcess-EBI-UniProt-GOA_20.05.2019_00h00	0.00456141	0.916843	2.51885e-05	0.00214102	[4, 5]	Group91	4.59364	13	[Acadsb, Acox2, Apoa1, Bdh2, Dab2ip, Dgkd, Eci1, Etfa, Fabp1, Hibch, Plin5, Por, Soat2]
GO:0044242	cellular lipid catabolic process	GO_BiologicalProcess-EBI-UniProt-GOA_20.05.2019_00h00	0.00560866	1	2.51885e-05	0.00214102	[4, 5]	Group91	5.15464	10	[Acadsb, Acox2, Apoa1, Bdh2, Ddhd2, Eci1, Etfa, Fabp1, Hibch, Plin5]
GO:0045834	positive regulation of lipid metabolic process	GO_BiologicalProcess-EBI-UniProt-GOA_20.05.2019_00h00	0.0683023	1	2.51885e-05	0.00214102	[3, 4, 5, 6]	Group91	4.16667	6	[Adora1, Apoa1, Fabp1, Hsd17b13, Plin5, Por]
GO:0034440	lipid oxidation	GO_BiologicalProcess-EBI-UniProt-GOA_20.05.2019_00h00	0.000214777	0.0530498	2.51885e-05	0.00214102	[3, 5, 6]	Group91	8.73786	9	[Acadsb, Acox2, Bdh2, Eci1, Etfa, Fabp1, Hibch, Plin5, Por]
GO:0019752	carboxylic acid metabolic process	GO_BiologicalProcess-EBI-UniProt-GOA_20.05.2019_00h00	2.13874e-07	5.60351e-05	2.51885e-05	0.00214102	[5]	Group91	4.70325	42	[Acadsb, Aco1, Acot12, Acox2, Agxt2, Aldh1a1, Alox5ap, Amdhd1, Amdhd2, Ass1, Bdh2, Cars, Ceacam1, Crat, Dld, Eci1, Etfa, Fabp1, Fah, Ftcd, Gne, Gpat4, Gpd1, Gstz1, Hibch, Hpd, Iars, Itih3, Mecp2, N6amt1, P4ha2, Pars2, Pcyox1, Pklr, Plin5, Pon1, Pon3, Por, Sc5d, Slc17a2, Tdh, Yars2]
GO:0006631	fatty acid metabolic process	GO_BiologicalProcess-EBI-UniProt-GOA_20.05.2019_00h00	0.00331479	0.692791	2.51885e-05	0.00214102	[4, 5, 7]	Group91	4.3956	16	[Acadsb, Acot12, Acox2, Alox5ap, Bdh2, Ceacam1, Crat, Dld, Eci1, Etfa, Fabp1, Gpat4, Hibch, Plin5, Por, Sc5d]
GO:0009072	aromatic amino acid family metabolic process	GO_BiologicalProcess-EBI-UniProt-GOA_20.05.2019_00h00	0.00039313	0.093958	2.51885e-05	0.00214102	[4, 5, 7]	Group91	15.625	5	[Amdhd1, Fah, Ftcd, Gstz1, Hpd]
GO:1901605	alpha-amino acid metabolic process	GO_BiologicalProcess-EBI-UniProt-GOA_20.05.2019_00h00	0.00219653	0.474451	2.51885e-05	0.00214102	[4, 5, 7]	Group91	5.52764	11	[Agxt2, Amdhd1, Ass1, Fah, Ftcd, Gstz1, Hibch, Hpd, Mecp2, P4ha2, Tdh]
GO:0009063	cellular amino acid catabolic process	GO_BiologicalProcess-EBI-UniProt-GOA_20.05.2019_00h00	0.000214777	0.0530498	2.51885e-05	0.00214102	[4, 5, 6, 7]	Group91	8.73786	9	[Agxt2, Amdhd1, Fah, Ftcd, Gstz1, Hibch, Hpd, Pcyox1, Tdh]
GO:0046395	carboxylic acid catabolic process	GO_BiologicalProcess-EBI-UniProt-GOA_20.05.2019_00h00	1.14058e-07	2.99971e-05	2.51885e-05	0.00214102	[5, 6]	Group91	8.52018	19	[Acadsb, Acox2, Agxt2, Amdhd1, Amdhd2, Bdh2, Eci1, Etfa, Fabp1, Fah, Ftcd, Gstz1, Hibch, Hpd, Pcyox1, Plin5, Pon1, Pon3, Tdh]
GO:0046461	neutral lipid catabolic process	GO_BiologicalProcess-EBI-UniProt-GOA_20.05.2019_00h00	0.0344147	1	2.51885e-05	0.00214102	[5, 6]	Group91	8.33333	3	[Apoa1, Ddhd2, Plin5]
GO:0046503	glycerolipid catabolic process	GO_BiologicalProcess-EBI-UniProt-GOA_20.05.2019_00h00	0.0924675	1	2.51885e-05	0.00214102	[5, 6]	Group91	5.55556	3	[Apoa1, Ddhd2, Plin5]
GO:0019395	fatty acid oxidation	GO_BiologicalProcess-EBI-UniProt-GOA_20.05.2019_00h00	0.000185029	0.0462574	2.51885e-05	0.00214102	[4, 5, 6, 7, 8]	Group91	8.91089	9	[Acadsb, Acox2, Bdh2, Eci1, Etfa, Fabp1, Hibch, Plin5, Por]
GO:0032787	monocarboxylic acid metabolic process	GO_BiologicalProcess-EBI-UniProt-GOA_20.05.2019_00h00	0.000473675	0.111314	2.51885e-05	0.00214102	[6]	Group91	4.33213	24	[Acadsb, Acot12, Acox2, Agxt2, Aldh1a1, Alox5ap, Bdh2, Ceacam1, Crat, Dld, Eci1, Etfa, Fabp1, Fah, Ftcd, Gpat4, Gpd1, Hibch, N6amt1, Pklr, Plin5, Pon3, Por, Sc5d]
GO:0043648	dicarboxylic acid metabolic process	GO_BiologicalProcess-EBI-UniProt-GOA_20.05.2019_00h00	0.138847	1	2.51885e-05	0.00214102	[6]	Group91	4	4	[Amdhd1, Ass1, Dld, Ftcd]
GO:0006570	tyrosine metabolic process	GO_BiologicalProcess-EBI-UniProt-GOA_20.05.2019_00h00	0.000406671	0.096381	2.51885e-05	0.00214102	[5, 6, 8]	Group91	37.5	3	[Fah, Gstz1, Hpd]
GO:0009064	glutamine family amino acid metabolic process	GO_BiologicalProcess-EBI-UniProt-GOA_20.05.2019_00h00	0.0168507	1	2.51885e-05	0.00214102	[5, 6, 8]	Group91	6.66667	5	[Amdhd1, Ass1, Fah, Ftcd, Mecp2]
GO:1902221	erythrose 4-phosphate/phosphoenolpyruvate family amino acid metabolic process	GO_BiologicalProcess-EBI-UniProt-GOA_20.05.2019_00h00	0.000406671	0.096381	2.51885e-05	0.00214102	[5, 6, 8]	Group91	37.5	3	[Fah, Gstz1, Hpd]
GO:0006558	L-phenylalanine metabolic process	GO_BiologicalProcess-EBI-UniProt-GOA_20.05.2019_00h00	0.000406671	0.096381	2.51885e-05	0.00214102	[4, 5, 6, 7, 8, 9]	Group91	37.5	3	[Fah, Gstz1, Hpd]
GO:0006641	triglyceride metabolic process	GO_BiologicalProcess-EBI-UniProt-GOA_20.05.2019_00h00	0.117995	1	2.51885e-05	0.00214102	[6, 7]	Group91	4.25532	4	[Apoa1, Ddhd2, Gpat4, Plin5]
GO:0009062	fatty acid catabolic process	GO_BiologicalProcess-EBI-UniProt-GOA_20.05.2019_00h00	0.000614451	0.142553	2.51885e-05	0.00214102	[5, 6, 7, 8]	Group91	8.42105	8	[Acadsb, Acox2, Bdh2, Eci1, Etfa, Fabp1, Hibch, Plin5]
GO:0009074	aromatic amino acid family catabolic process	GO_BiologicalProcess-EBI-UniProt-GOA_20.05.2019_00h00	3.68234e-05	0.00938996	2.51885e-05	0.00214102	[5, 6, 7, 8]	Group91	25	5	[Amdhd1, Fah, Ftcd, Gstz1, Hpd]
GO:0046464	acylglycerol catabolic process	GO_BiologicalProcess-EBI-UniProt-GOA_20.05.2019_00h00	0.0344147	1	2.51885e-05	0.00214102	[6, 7]	Group91	8.33333	3	[Apoa1, Ddhd2, Plin5]
GO:0072329	monocarboxylic acid catabolic process	GO_BiologicalProcess-EBI-UniProt-GOA_20.05.2019_00h00	1.71783e-05	0.00443199	2.51885e-05	0.00214102	[6, 7]	Group91	9.64912	11	[Acadsb, Acox2, Agxt2, Bdh2, Eci1, Etfa, Fabp1, Fah, Hibch, Plin5, Pon3]
GO:1901606	alpha-amino acid catabolic process	GO_BiologicalProcess-EBI-UniProt-GOA_20.05.2019_00h00	0.000460123	0.108589	2.51885e-05	0.00214102	[5, 6, 7, 8]	Group91	8.79121	8	[Agxt2, Amdhd1, Fah, Ftcd, Gstz1, Hibch, Hpd, Tdh]
GO:0006635	fatty acid beta-oxidation	GO_BiologicalProcess-EBI-UniProt-GOA_20.05.2019_00h00	8.1247e-05	0.0206367	2.51885e-05	0.00214102	[5, 6, 7, 8, 9]	Group91	11.2676	8	[Acadsb, Acox2, Bdh2, Eci1, Etfa, Fabp1, Hibch, Plin5]
GO:0006559	L-phenylalanine catabolic process	GO_BiologicalProcess-EBI-UniProt-GOA_20.05.2019_00h00	0.000257974	0.0632035	2.51885e-05	0.00214102	[5, 6, 7, 8, 9, 10]	Group91	42.8571	3	[Fah, Gstz1, Hpd]
GO:0006572	tyrosine catabolic process	GO_BiologicalProcess-EBI-UniProt-GOA_20.05.2019_00h00	3.08292e-05	0.00789227	2.51885e-05	0.00214102	[6, 7, 8, 9]	Group91	75	3	[Fah, Gstz1, Hpd]
GO:0019433	triglyceride catabolic process	GO_BiologicalProcess-EBI-UniProt-GOA_20.05.2019_00h00	0.0160626	1	2.51885e-05	0.00214102	[7, 8]	Group91	11.1111	3	[Apoa1, Ddhd2, Plin5]
GO:1902222	erythrose 4-phosphate/phosphoenolpyruvate family amino acid catabolic process	GO_BiologicalProcess-EBI-UniProt-GOA_20.05.2019_00h00	0.000257974	0.0632035	2.51885e-05	0.00214102	[6, 7, 8, 9]	Group91	42.8571	3	[Fah, Gstz1, Hpd]

## Sheet: S5
Comparison of KEGG pathways of DAS in the TZ and LQ populations before SC treatment
ID	Term	Ontology Source	Term PValue	Term PValue Corrected with Bonferroni step down	Group PValue	Group PValue Corrected with Bonferroni step down	GOLevels	GOGroups	% Associated Genes	Nr. Genes	Associated Genes Found
KEGG:00520	Amino sugar and nucleotide sugar metabolism	KEGG_20.05.2019	0.0120885	0.24177	0.0120885	0.108796	[-1]	Group00	8.33333	4	[Amdhd2, Cyb5r4, Gale, Gne]
KEGG:04610	Complement and coagulation cascades	KEGG_20.05.2019	0.0695333	0.4172	0.0695333	0.278133	[-1]	Group01	4.81928	4	[Masp1, Mbl1, Proc, Serping1]
KEGG:00100	Steroid biosynthesis	KEGG_20.05.2019	0.00498528	0.134603	0.00498528	0.0797645	[-1]	Group02	15.7895	3	[Lss, Sc5d, Soat2]
KEGG:05133	Pertussis	KEGG_20.05.2019	0.160374	0.160374	0.160374	0.320749	[-1]	Group03	4.05405	3	[Irak1, Nod1, Serping1]
KEGG:05231	Choline metabolism in cancer	KEGG_20.05.2019	0.0104432	0.229751	0.0104432	0.125319	[-1]	Group04	6.06061	6	[Chpt1, Dgkd, Ralgds, Slc22a1, Tsc1, Tsc2]
KEGG:00340	Histidine metabolism	KEGG_20.05.2019	0.00972627	0.233431	0.00972627	0.126442	[-1]	Group05	12.5	3	[Aldh7a1, Amdhd1, Ftcd]
KEGG:00350	Tyrosine metabolism	KEGG_20.05.2019	0.0382483	0.573724	0.0382483	0.267738	[-1]	Group06	7.5	3	[Fah, Gstz1, Hpd]
KEGG:00900	Terpenoid backbone biosynthesis	KEGG_20.05.2019	0.0086272	0.21568	0.0086272	0.120781	[-1]	Group07	13.0435	3	[Hmgcs1, Mvk, Pcyox1]
KEGG:00970	Aminoacyl-tRNA biosynthesis	KEGG_20.05.2019	0.0398294	0.557612	0.0398294	0.238977	[-1]	Group08	5.7971	4	[Cars, Iars, Pars2, Yars2]
KEGG:03320	PPAR signaling pathway	KEGG_20.05.2019	0.0184589	0.332261	0.0184589	0.147671	[-1]	Group09	6.09756	5	[Acox2, Apoa1, Fabp1, Pck2, Plin5]
KEGG:04141	Protein processing in endoplasmic reticulum	KEGG_20.05.2019	0.0117014	0.245728	0.0117014	0.117014	[-1]	Group10	4.87805	8	[Atxn3, Dnajb11, Man1a1, Map2k7, Nfe2l2, Prkcsh, Sar1b, Tram1]
KEGG:04146	Peroxisome	KEGG_20.05.2019	0.00596908	0.155196	0.00596908	0.0895362	[-1]	Group11	6.81818	6	[Acox2, Crat, Gstk1, Mvk, Pex1, Pxmp4]
KEGG:04530	Tight junction	KEGG_20.05.2019	0.040076	0.520988	0.040076	0.20038	[-1]	Group12	4.11765	7	[Cldn14, Igsf5, Map2k7, Mpdz, Stk11, Tjp1, Ybx3]
KEGG:00561	Glycerolipid metabolism	KEGG_20.05.2019	0.10938	0.328139	0.0113051	0.124356	[-1]	Group13	4.83871	3	[Aldh7a1, Dgkd, Gpat4]
KEGG:00564	Glycerophospholipid metabolism	KEGG_20.05.2019	0.0104432	0.229751	0.0113051	0.124356	[-1]	Group13	6.06061	6	[Chpt1, Dgkd, Etnk1, Gpat4, Gpd1, Pnpla7]
KEGG:04620	Toll-like receptor signaling pathway	KEGG_20.05.2019	0.101923	0.407692	0.100521	0.301563	[-1]	Group14	4.21053	4	[Ccl5, Irak1, Map2k4, Map2k7]
KEGG:04664	Fc epsilon RI signaling pathway	KEGG_20.05.2019	0.138301	0.276602	0.100521	0.301563	[-1]	Group14	4.34783	3	[Alox5ap, Map2k4, Map2k7]
KEGG:04668	TNF signaling pathway	KEGG_20.05.2019	0.056704	0.510336	0.100521	0.301563	[-1]	Group14	4.5045	5	[Ccl5, Cflar, Dab2ip, Map2k4, Map2k7]
KEGG:00480	Glutathione metabolism	KEGG_20.05.2019	0.138301	0.276602	0.309941	0.309941	[-1]	Group15	4.34783	3	[Gstk1, Gstt2, Mgst1]
KEGG:00980	Metabolism of xenobiotics by cytochrome P450	KEGG_20.05.2019	0.160374	0.160374	0.309941	0.309941	[-1]	Group15	4.05405	3	[Gstk1, Gstt2, Mgst1]
KEGG:00982	Drug metabolism	KEGG_20.05.2019	0.0473938	0.473938	0.309941	0.309941	[-1]	Group15	5.47945	4	[Fmo5, Gstk1, Gstt2, Mgst1]
KEGG:00010	Glycolysis / Gluconeogenesis	KEGG_20.05.2019	0.0454329	0.499762	0.000354213	0.00637583	[-1]	Group16	5.55556	4	[Aldh7a1, Dld, Pck2, Pklr]
KEGG:00020	Citrate cycle (TCA cycle)	KEGG_20.05.2019	0.0232073	0.394524	0.000354213	0.00637583	[-1]	Group16	9.09091	3	[Aco1, Dld, Pck2]
KEGG:00071	Fatty acid degradation	KEGG_20.05.2019	0.0571692	0.457354	0.000354213	0.00637583	[-1]	Group16	6.38298	3	[Acadsb, Aldh7a1, Eci1]
KEGG:00260	Glycine, serine and threonine metabolism	KEGG_20.05.2019	0.000832205	0.0241339	0.000354213	0.00637583	[-1]	Group16	12.5	5	[Agxt2, Alas1, Aldh7a1, Dld, Tdh]
KEGG:00280	Valine, leucine and isoleucine degradation	KEGG_20.05.2019	0.000583421	0.018086	0.000354213	0.00637583	[-1]	Group16	10.7143	6	[Acadsb, Agxt2, Aldh7a1, Dld, Hibch, Hmgcs1]
KEGG:00310	Lysine degradation	KEGG_20.05.2019	0.101598	0.507991	0.000354213	0.00637583	[-1]	Group16	5	3	[Aldh7a1, Dld, Ehmt1]
KEGG:00620	Pyruvate metabolism	KEGG_20.05.2019	0.000739211	0.0221763	0.000354213	0.00637583	[-1]	Group16	12.8205	5	[Acot12, Aldh7a1, Dld, Pck2, Pklr]
KEGG:04068	FoxO signaling pathway	KEGG_20.05.2019	0.0126964	0.241232	0.000824021	0.0140084	[-1]	Group17	5.22388	7	[Bnip3, Fbxo25, Irs3, Pck2, Sgk2, Sgk3, Stk11]
KEGG:04136	Autophagy	KEGG_20.05.2019	0.0232073	0.394524	0.000824021	0.0140084	[-1]	Group17	9.09091	3	[Atg4c, Mlst8, Ulk2]
KEGG:04140	Autophagy	KEGG_20.05.2019	0.00088742	0.0248477	0.000824021	0.0140084	[-1]	Group17	6.71642	9	[Atg4c, Bnip3, Cflar, Irs3, Mlst8, Stk11, Tsc1, Tsc2, Ulk2]
KEGG:04150	mTOR signaling pathway	KEGG_20.05.2019	0.00981901	0.225837	0.000824021	0.0140084	[-1]	Group17	5.03145	8	[Atp6v1a, Mapkap1, Mlst8, Nprl3, Stk11, Tsc1, Tsc2, Ulk2]
KEGG:04211	Longevity regulating pathway	KEGG_20.05.2019	0.0253299	0.405278	0.000824021	0.0140084	[-1]	Group17	5.61798	5	[Ehmt1, Irs3, Stk11, Tsc1, Tsc2]
KEGG:04910	Insulin signaling pathway	KEGG_20.05.2019	0.0445312	0.534374	0.000824021	0.0140084	[-1]	Group17	4.34783	6	[Exoc7, Irs3, Pck2, Pklr, Tsc1, Tsc2]
KEGG:04920	Adipocytokine signaling pathway	KEGG_20.05.2019	0.160374	0.160374	0.000824021	0.0140084	[-1]	Group17	4.05405	3	[Irs3, Pck2, Stk11]
KEGG:04930	Type II diabetes mellitus	KEGG_20.05.2019	0.0664027	0.464819	0.000824021	0.0140084	[-1]	Group17	6	3	[Irs3, Pklr, Slc2a2]

## Sheet: S6
Comparison of Immune System Process of DAS in the TZ and LQ populations after SC treatment
ID	Term	Ontology Source	Term PValue	Term PValue Corrected with Bonferroni step down	Group PValue	Group PValue Corrected with Bonferroni step down	GOLevels	GOGroups	% Associated Genes	Nr. Genes	Associated Genes Found
GO:0042116	macrophage activation	GO_ImmuneSystemProcess-EBI-UniProt-GOA_20.05.2019_00h00	0.0313311	0.156655	0.0313311	0.0626621	[3]	Group0	4.87805	4	[Jmjd6, Myo18a, Slc11a1, Tlr6]
GO:0048821	erythrocyte development	GO_ImmuneSystemProcess-EBI-UniProt-GOA_20.05.2019_00h00	0.0084183	0.084183	0.00808825	0.032353	[4, 6]	Group1	10.3448	3	[Bcl6, Jmjd6, Tal1]
GO:0061515	myeloid cell development	GO_ImmuneSystemProcess-EBI-UniProt-GOA_20.05.2019_00h00	0.00808825	0.0889708	0.00808825	0.032353	[5]	Group1	7.27273	4	[Abi1, Bcl6, Jmjd6, Tal1]
GO:0006956	complement activation	GO_ImmuneSystemProcess-EBI-UniProt-GOA_20.05.2019_00h00	0.00186513	0.0261119	0.0123121	0.0369363	[2, 3, 4, 5]	Group2	8.06452	5	[C5, Crp, Mbl1, Rgcc, Serping1]
GO:0019724	B cell mediated immunity	GO_ImmuneSystemProcess-EBI-UniProt-GOA_20.05.2019_00h00	0.0244488	0.146693	0.0123121	0.0369363	[4]	Group2	4.38596	5	[Bcl6, C5, Crp, Mbl1, Serping1]
GO:0002455	humoral immune response mediated by circulating immunoglobulin	GO_ImmuneSystemProcess-EBI-UniProt-GOA_20.05.2019_00h00	0.0066241	0.0794892	0.0123121	0.0369363	[3, 6]	Group2	7.69231	4	[C5, Crp, Mbl1, Serping1]
GO:0006958	complement activation, classical pathway	GO_ImmuneSystemProcess-EBI-UniProt-GOA_20.05.2019_00h00	0.00303954	0.039514	0.0123121	0.0369363	[3, 4, 5, 6, 7]	Group2	9.52381	4	[C5, Crp, Mbl1, Serping1]
GO:0016064	immunoglobulin mediated immune response	GO_ImmuneSystemProcess-EBI-UniProt-GOA_20.05.2019_00h00	0.0244488	0.146693	0.0123121	0.0369363	[5]	Group2	4.38596	5	[Bcl6, C5, Crp, Mbl1, Serping1]
GO:0050672	negative regulation of lymphocyte proliferation	GO_ImmuneSystemProcess-EBI-UniProt-GOA_20.05.2019_00h00	0.080945	0.16189	0.112706	0.112706	[4, 5]	Group3	4.34783	3	[Lgals9, Pawr, Tmem131l]
GO:0050868	negative regulation of T cell activation	GO_ImmuneSystemProcess-EBI-UniProt-GOA_20.05.2019_00h00	0.0170197	0.136158	0.112706	0.112706	[4, 5]	Group3	4.80769	5	[Bcl6, Lgals9, Pawr, Ptpn2, Tmem131l]
GO:1902106	negative regulation of leukocyte differentiation	GO_ImmuneSystemProcess-EBI-UniProt-GOA_20.05.2019_00h00	0.0983133	0.0983133	0.112706	0.112706	[3, 4, 5, 6]	Group3	4	3	[Bcl6, Ptpn2, Tmem131l]
GO:0042130	negative regulation of T cell proliferation	GO_ImmuneSystemProcess-EBI-UniProt-GOA_20.05.2019_00h00	0.0554644	0.221858	0.112706	0.112706	[5, 6]	Group3	5.08475	3	[Lgals9, Pawr, Tmem131l]
GO:0045620	negative regulation of lymphocyte differentiation	GO_ImmuneSystemProcess-EBI-UniProt-GOA_20.05.2019_00h00	0.02321	0.16247	0.112706	0.112706	[4, 5, 6, 7]	Group3	7.14286	3	[Bcl6, Ptpn2, Tmem131l]
GO:0033077	T cell differentiation in thymus	GO_ImmuneSystemProcess-EBI-UniProt-GOA_20.05.2019_00h00	0.0651113	0.195334	0.112706	0.112706	[5, 7]	Group3	4.7619	3	[Jmjd6, Ptpn2, Tmem131l]
GO:0045581	negative regulation of T cell differentiation	GO_ImmuneSystemProcess-EBI-UniProt-GOA_20.05.2019_00h00	0.0141955	0.127759	0.112706	0.112706	[5, 6, 7, 8]	Group3	8.57143	3	[Bcl6, Ptpn2, Tmem131l]

## Sheet: S7
Comparison of Molecular Function of DAS in the TZ and LQ populations after SC treatment
ID	Term	Ontology Source	Term PValue	Term PValue Corrected with Bonferroni step down	Group PValue	Group PValue Corrected with Bonferroni step down	GOLevels	GOGroups	% Associated Genes	Nr. Genes	Associated Genes Found
GO:0002039	p53 binding	GO_MolecularFunction-EBI-UniProt-GOA_20.05.2019_00h00	0.0160792	0.321584	0.0160792	0.192951	[3]	Group00	5.68182	5	[Banp, G6pc, Rnf125, Rnf20, Ybx1]
GO:0005537	mannose binding	GO_MolecularFunction-EBI-UniProt-GOA_20.05.2019_00h00	0.00564156	0.203096	0.00564156	0.124114	[4]	Group01	13.6364	3	[Bsg, Lman1, Mbl1]
GO:0016879	ligase activity, forming carbon-nitrogen bonds	GO_MolecularFunction-EBI-UniProt-GOA_20.05.2019_00h00	0.0415162	0.498195	0.0415162	0.33213	[3]	Group02	6.52174	3	[Ass1, Mthfd1, Ttll10]
GO:0019205	nucleobase-containing compound kinase activity	GO_MolecularFunction-EBI-UniProt-GOA_20.05.2019_00h00	0.0309686	0.43356	0.0309686	0.278717	[5]	Group03	7.31707	3	[Ak2, Dguok, Nme3]
GO:0032452	histone demethylase activity	GO_MolecularFunction-EBI-UniProt-GOA_20.05.2019_00h00	0.00812067	0.24362	0.00812067	0.154293	[3]	Group04	12	3	[Jmjd6, Kdm1b, Kdm6a]
GO:0035091	phosphatidylinositol binding	GO_MolecularFunction-EBI-UniProt-GOA_20.05.2019_00h00	0.00733869	0.227499	0.00733869	0.146774	[4, 5]	Group05	4.16667	10	[Esyt2, Hs1bp3, Iqgap2, Mbl1, Mppe1, Osbpl8, Ttpa, Wdfy3, Wipi1, Wipi2]
GO:0043394	proteoglycan binding	GO_MolecularFunction-EBI-UniProt-GOA_20.05.2019_00h00	0.0160746	0.337567	0.0160746	0.20897	[3]	Group06	9.375	3	[Col5a1, Hrg, Lipc]
GO:0043621	protein self-association	GO_MolecularFunction-EBI-UniProt-GOA_20.05.2019_00h00	0.0160604	0.353328	0.0160604	0.224845	[3]	Group07	6.89655	4	[Dyrk1a, Lzts3, Proc, Tcf4]
GO:0005548	phospholipid transporter activity	GO_MolecularFunction-EBI-UniProt-GOA_20.05.2019_00h00	0.112496	0.224993	0.112496	0.224993	[3]	Group08	4.28571	3	[Atp11b, Osbpl8, Stard10]
GO:0046915	transition metal ion transmembrane transporter activity	GO_MolecularFunction-EBI-UniProt-GOA_20.05.2019_00h00	0.0589041	0.471232	0.0589041	0.29452	[6, 7]	Group09	5.66038	3	[Slc11a1, Slc39a5, Tf]
GO:0051287	NAD binding	GO_MolecularFunction-EBI-UniProt-GOA_20.05.2019_00h00	0.105449	0.421794	0.105449	0.316346	[4, 5]	Group10	4.41176	3	[Aldh1a7, Bdh2, Grhpr]
GO:0090482	vitamin transmembrane transporter activity	GO_MolecularFunction-EBI-UniProt-GOA_20.05.2019_00h00	0.00564156	0.203096	0.00564156	0.124114	[3]	Group11	13.6364	3	[Gc, Slc2a2, Slc5a6]
GO:0004521	endoribonuclease activity	GO_MolecularFunction-EBI-UniProt-GOA_20.05.2019_00h00	0.130862	0.130862	0.130862	0.130862	[4, 6]	Group12	4	3	[Abce1, Apex1, Drosha]
GO:0016645	oxidoreductase activity, acting on the CH-NH group of donors	GO_MolecularFunction-EBI-UniProt-GOA_20.05.2019_00h00	0.0174678	0.331888	0.0174678	0.192146	[3]	Group13	9.09091	3	[Aldh1l1, Mthfd1, Paox]
GO:0016667	oxidoreductase activity, acting on a sulfur group of donors	GO_MolecularFunction-EBI-UniProt-GOA_20.05.2019_00h00	0.0616275	0.431392	0.0616275	0.24651	[3]	Group14	5.55556	3	[Enox2, Msrb2, Txndc17]
GO:0016763	transferase activity, transferring pentosyl groups	GO_MolecularFunction-EBI-UniProt-GOA_20.05.2019_00h00	0.0103551	0.279587	0.0103551	0.186391	[4]	Group15	7.84314	4	[Large2, Parp2, Rxylt1, Upp2]
GO:0016830	carbon-carbon lyase activity	GO_MolecularFunction-EBI-UniProt-GOA_20.05.2019_00h00	0.0616275	0.431392	0.0616275	0.24651	[3]	Group16	5.55556	3	[Acmsd, Hdc, Pisd]
GO:0016831	carboxy-lyase activity	GO_MolecularFunction-EBI-UniProt-GOA_20.05.2019_00h00	0.025415	0.406639	0.0616275	0.24651	[4]	Group16	7.89474	3	[Acmsd, Hdc, Pisd]
GO:0016903	oxidoreductase activity, acting on the aldehyde or oxo group of donors	GO_MolecularFunction-EBI-UniProt-GOA_20.05.2019_00h00	0.0118238	0.283771	0.0118238	0.18918	[3]	Group17	7.54717	4	[Aldh1a7, Aldh1l1, Aldh6a1, Dhtkd1]
GO:0016620	oxidoreductase activity, acting on the aldehyde or oxo group of donors, NAD or NADP as acceptor	GO_MolecularFunction-EBI-UniProt-GOA_20.05.2019_00h00	0.0272009	0.408014	0.0118238	0.18918	[4]	Group17	7.69231	3	[Aldh1a7, Aldh1l1, Aldh6a1]
GO:0032934	sterol binding	GO_MolecularFunction-EBI-UniProt-GOA_20.05.2019_00h00	0.0536334	0.482701	0.0536334	0.321801	[4]	Group18	5.88235	3	[Crp, Osbpl8, Tspo]
GO:0015485	cholesterol binding	GO_MolecularFunction-EBI-UniProt-GOA_20.05.2019_00h00	0.0371055	0.482371	0.0536334	0.321801	[4, 5]	Group18	6.81818	3	[Crp, Osbpl8, Tspo]
GO:0050660	flavin adenine dinucleotide binding	GO_MolecularFunction-EBI-UniProt-GOA_20.05.2019_00h00	0.0191364	0.344455	0.020727	0.20727	[4, 5]	Group19	5.43478	5	[Acadvl, Etfa, Fmo1, Kdm1b, Por]
GO:0050661	NADP binding	GO_MolecularFunction-EBI-UniProt-GOA_20.05.2019_00h00	0.0672469	0.403481	0.020727	0.20727	[4, 5]	Group19	5.35714	3	[Fmo1, Grhpr, Por]
GO:0046332	SMAD binding	GO_MolecularFunction-EBI-UniProt-GOA_20.05.2019_00h00	0.0417937	0.459731	0.0417937	0.292556	[3]	Group20	5.12821	4	[Drosha, Foxa2, Ldlrad4, Rgcc]
GO:0070412	R-SMAD binding	GO_MolecularFunction-EBI-UniProt-GOA_20.05.2019_00h00	0.00640847	0.217888	0.0417937	0.292556	[4]	Group20	13.0435	3	[Drosha, Ldlrad4, Rgcc]
GO:0008194	UDP-glycosyltransferase activity	GO_MolecularFunction-EBI-UniProt-GOA_20.05.2019_00h00	0.0071629	0.236376	0.0071629	0.150421	[4]	Group21	4.79042	8	[B3galnt2, Large2, Ndst2, Pigc, Pigp, Rxylt1, Ugt3a2, Wdfy3]
GO:0008375	acetylglucosaminyltransferase activity	GO_MolecularFunction-EBI-UniProt-GOA_20.05.2019_00h00	0.0110737	0.287917	0.0071629	0.150421	[5]	Group21	7.69231	4	[B3galnt2, Ndst2, Pigc, Pigp]
GO:0016790	thiolester hydrolase activity	GO_MolecularFunction-EBI-UniProt-GOA_20.05.2019_00h00	0.00567318	0.198561	0.00492642	0.113308	[4]	Group22	9.30233	4	[Acot12, Aldh6a1, Ces1e, Pnkd]
GO:0000062	fatty-acyl-CoA binding	GO_MolecularFunction-EBI-UniProt-GOA_20.05.2019_00h00	0.011149	0.278725	0.00492642	0.113308	[3, 4, 6, 7, 8]	Group22	10.7143	3	[Acadvl, Acot12, Aldh6a1]
GO:0016810	hydrolase activity, acting on carbon-nitrogen (but not peptide) bonds	GO_MolecularFunction-EBI-UniProt-GOA_20.05.2019_00h00	0.02448	0.416159	0.0111304	0.189218	[3]	Group23	4.51128	6	[Acy1, Adal, Adat1, Hdac2, Mthfd1, Suds3]
GO:0019213	deacetylase activity	GO_MolecularFunction-EBI-UniProt-GOA_20.05.2019_00h00	0.0536334	0.482701	0.0111304	0.189218	[3]	Group23	5.88235	3	[Hdac2, Ndst2, Suds3]
GO:0016814	hydrolase activity, acting on carbon-nitrogen (but not peptide) bonds, in cyclic amidines	GO_MolecularFunction-EBI-UniProt-GOA_20.05.2019_00h00	0.0134832	0.310113	0.0111304	0.189218	[4]	Group23	10	3	[Adal, Adat1, Mthfd1]
GO:0016298	lipase activity	GO_MolecularFunction-EBI-UniProt-GOA_20.05.2019_00h00	0.00529708	0.195992	0.0150925	0.226387	[4]	Group24	4.66321	9	[Ces1e, Ces4a, Lipc, Lmf1, Mgll, Pla1a, Plaa, Pnpla7, Por]
GO:0052689	carboxylic ester hydrolase activity	GO_MolecularFunction-EBI-UniProt-GOA_20.05.2019_00h00	0.00220174	0.0880697	0.0150925	0.226387	[4]	Group24	5.32544	9	[Acot12, Ces1e, Ces4a, Lipc, Lmf1, Mgll, Pla1a, Plaa, Pnpla7]
GO:0060191	regulation of lipase activity	GO_MolecularFunction-EBI-UniProt-GOA_20.05.2019_00h00	0.10895	0.326851	0.0150925	0.226387	[4, 5]	Group24	4.34783	3	[Lmf1, Plaa, Por]
GO:0004806	triglyceride lipase activity	GO_MolecularFunction-EBI-UniProt-GOA_20.05.2019_00h00	0.00214325	0.0878734	0.0150925	0.226387	[5]	Group24	12.1212	4	[Ces1e, Ces4a, Lipc, Lmf1]
GO:0004536	deoxyribonuclease activity	GO_MolecularFunction-EBI-UniProt-GOA_20.05.2019_00h00	0.101992	0.509962	0.000572924	0.0137502	[3, 5]	Group25	4.47761	3	[Apex1, Aptx, Ptbp1]
GO:0003684	damaged DNA binding	GO_MolecularFunction-EBI-UniProt-GOA_20.05.2019_00h00	0.0110737	0.287917	0.000572924	0.0137502	[5]	Group25	7.69231	4	[Apex1, Aptx, Rpa2, Xpc]
GO:0003697	single-stranded DNA binding	GO_MolecularFunction-EBI-UniProt-GOA_20.05.2019_00h00	0.00250507	0.0976978	0.000572924	0.0137502	[5]	Group25	6.36364	7	[Aptx, Hnrnpk, Ptbp1, Rnf138, Rpa2, Xpc, Ybx1]
GO:0003725	double-stranded RNA binding	GO_MolecularFunction-EBI-UniProt-GOA_20.05.2019_00h00	0.00890308	0.258189	0.000572924	0.0137502	[5]	Group25	6.57895	5	[Aptx, Ddx1, Drosha, Eif4h, Strbp]
GO:0003727	single-stranded RNA binding	GO_MolecularFunction-EBI-UniProt-GOA_20.05.2019_00h00	0.00358512	0.136234	0.000572924	0.0137502	[5]	Group25	6.81818	6	[Cirbp, Ddx1, Eif4h, Jmjd6, Strbp, Zc3h14]
GO:0004527	exonuclease activity	GO_MolecularFunction-EBI-UniProt-GOA_20.05.2019_00h00	0.0451761	0.451761	0.000572924	0.0137502	[5]	Group25	5	4	[Apex1, Aptx, Ddx1, Polg]
GO:0016769	transferase activity, transferring nitrogenous groups	GO_MolecularFunction-EBI-UniProt-GOA_20.05.2019_00h00	0.00906794	0.253902	4.29602e-06	0.0001074	[3]	Group26	11.5385	3	[Gpt, Gpt2, Kyat3]
GO:0019842	vitamin binding	GO_MolecularFunction-EBI-UniProt-GOA_20.05.2019_00h00	0.000501537	0.0210646	4.29602e-06	0.0001074	[3]	Group26	6.56934	9	[Dhtkd1, Gc, Gpt, Gpt2, Hdc, Kyat3, Pnpo, Sds, Ttpa]
GO:0050662	coenzyme binding	GO_MolecularFunction-EBI-UniProt-GOA_20.05.2019_00h00	7.55444e-06	0.00033995	4.29602e-06	0.0001074	[3]	Group26	5.64263	18	[Acadvl, Acat1, Acot12, Aldh1a7, Aldh6a1, Bdh2, Dhtkd1, Etfa, Fmo1, Gpt, Gpt2, Grhpr, Hdc, Kdm1b, Kyat3, Pnpo, Por, Sds]
GO:0070279	vitamin B6 binding	GO_MolecularFunction-EBI-UniProt-GOA_20.05.2019_00h00	0.000406068	0.0174609	4.29602e-06	0.0001074	[3, 4]	Group26	10.3448	6	[Gpt, Gpt2, Hdc, Kyat3, Pnpo, Sds]
GO:0008483	transaminase activity	GO_MolecularFunction-EBI-UniProt-GOA_20.05.2019_00h00	0.0072345	0.231504	4.29602e-06	0.0001074	[4]	Group26	12.5	3	[Gpt, Gpt2, Kyat3]
GO:0030170	pyridoxal phosphate binding	GO_MolecularFunction-EBI-UniProt-GOA_20.05.2019_00h00	0.000334954	0.014738	4.29602e-06	0.0001074	[4, 5]	Group26	10.7143	6	[Gpt, Gpt2, Hdc, Kyat3, Pnpo, Sds]

## Sheet: S8
Comparison of Cellular Component of DAS in the TZ and LQ populations after SC treatment
ID	Term	Ontology Source	Term PValue	Term PValue Corrected with Bonferroni step down	Group PValue	Group PValue Corrected with Bonferroni step down	GOLevels	GOGroups	% Associated Genes	Nr. Genes	Associated Genes Found
GO:0000118	histone deacetylase complex	GO_CellularComponent-EBI-UniProt-GOA_20.05.2019_00h00	0.114176	0.114176	0.114176	0.114176	[3, 5, 6, 7, 8, 9, 10, 11, 12]	Group00	4.34783	3	[Hdac2, Suds3, Tal1]
GO:0005844	polysome	GO_CellularComponent-EBI-UniProt-GOA_20.05.2019_00h00	0.0768043	0.384022	0.0768043	0.307217	[3]	Group01	5.17241	3	[Atxn2, Eif4h, Unk]
GO:0005902	microvillus	GO_CellularComponent-EBI-UniProt-GOA_20.05.2019_00h00	0.018263	0.255682	0.018263	0.18263	[5, 6]	Group02	5.61798	5	[Icam2, Iqgap2, Itgav, Lipc, Stard10]
GO:0030117	membrane coat	GO_CellularComponent-EBI-UniProt-GOA_20.05.2019_00h00	0.0683975	0.410385	0.0683975	0.341988	[3, 4, 5, 6, 7]	Group03	4.44444	4	[Ap3m1, Chmp2a, Eps15l1, Pdcd6]
GO:0030175	filopodium	GO_CellularComponent-EBI-UniProt-GOA_20.05.2019_00h00	0.0254334	0.279768	0.0254334	0.203467	[5, 6]	Group04	5.15464	5	[Abi1, Crp, Iqgap2, Itgav, Rufy3]
GO:0070971	endoplasmic reticulum exit site	GO_CellularComponent-EBI-UniProt-GOA_20.05.2019_00h00	0.00333457	0.0600223	0.00333457	0.0433494	[4, 5, 6, 7, 8, 9]	Group05	16.6667	3	[Mia3, Mppe1, Pdcd6]
GO:1904949	ATPase complex	GO_CellularComponent-EBI-UniProt-GOA_20.05.2019_00h00	0.042863	0.300041	0.042863	0.300041	[3]	Group06	5.19481	4	[Arid1b, Bptf, Hdac2, Nfrkb]
GO:0070603	SWI/SNF superfamily-type complex	GO_CellularComponent-EBI-UniProt-GOA_20.05.2019_00h00	0.0363177	0.326859	0.042863	0.300041	[4, 5, 6, 7, 8, 9, 10, 11, 12, 13]	Group06	5.47945	4	[Arid1b, Bptf, Hdac2, Nfrkb]
GO:0035869	ciliary transition zone	GO_CellularComponent-EBI-UniProt-GOA_20.05.2019_00h00	0.099885	0.19977	0.0530161	0.318096	[3, 4, 5, 6, 7]	Group07	4.61538	3	[Fam161a, Lca5, Nek4]
GO:0036064	ciliary basal body	GO_CellularComponent-EBI-UniProt-GOA_20.05.2019_00h00	0.0212341	0.254809	0.0530161	0.318096	[3, 4, 5, 6, 7, 8, 9, 10]	Group07	4.7619	6	[Fam161a, Lca5, Nek4, Ofd1, Poc1b, Tbc1d7]
GO:0036464	cytoplasmic ribonucleoprotein granule	GO_CellularComponent-EBI-UniProt-GOA_20.05.2019_00h00	0.0118773	0.201914	0.0118773	0.130651	[4, 5, 6, 7, 8]	Group08	4.18605	9	[Atxn2, Cirbp, Dcp1a, Dcp1b, Ddx1, Hnrnpk, Pqbp1, Psmc3, Ybx1]
GO:0010494	cytoplasmic stress granule	GO_CellularComponent-EBI-UniProt-GOA_20.05.2019_00h00	0.000455209	0.00910417	0.0118773	0.130651	[5, 6, 7, 8, 9]	Group08	10.3448	6	[Atxn2, Cirbp, Ddx1, Hnrnpk, Pqbp1, Ybx1]
GO:0044438	microbody part	GO_CellularComponent-EBI-UniProt-GOA_20.05.2019_00h00	0.099885	0.19977	0.099885	0.19977	[3, 4, 5, 6, 7, 8]	Group09	4.61538	3	[Abcd1, Paox, Pex11g]
GO:0044439	peroxisomal part	GO_CellularComponent-EBI-UniProt-GOA_20.05.2019_00h00	0.099885	0.19977	0.099885	0.19977	[4, 5, 6, 7, 8, 9]	Group09	4.61538	3	[Abcd1, Paox, Pex11g]
GO:0048770	pigment granule	GO_CellularComponent-EBI-UniProt-GOA_20.05.2019_00h00	0.0775349	0.31014	0.0775349	0.232605	[5, 6, 7, 8]	Group10	4.25532	4	[Atp1b3, Bsg, Nap1l1, Sec22b]
GO:0042470	melanosome	GO_CellularComponent-EBI-UniProt-GOA_20.05.2019_00h00	0.0775349	0.31014	0.0775349	0.232605	[6, 7, 8, 9]	Group10	4.25532	4	[Atp1b3, Bsg, Nap1l1, Sec22b]
GO:0120103	centriolar subdistal appendage	GO_CellularComponent-EBI-UniProt-GOA_20.05.2019_00h00	4.81951e-05	0.00106029	0.0110712	0.132854	[2, 3, 4, 5, 6, 7]	Group11	60	3	[Cntrl, Kif2a, Odf2]
GO:0005814	centriole	GO_CellularComponent-EBI-UniProt-GOA_20.05.2019_00h00	0.0379077	0.303262	0.0110712	0.132854	[4, 5, 6, 7, 8, 9, 10, 11]	Group11	4.62963	5	[Kif2a, Odf2, Ofd1, Pcnt, Poc1b]
GO:0000407	phagophore assembly site	GO_CellularComponent-EBI-UniProt-GOA_20.05.2019_00h00	0.000261483	0.00549115	0.00121764	0.017047	[4, 5, 6, 7]	Group12	14.7059	5	[Atg101, Trappc8, Ulk2, Wipi1, Wipi2]
GO:0034045	phagophore assembly site membrane	GO_CellularComponent-EBI-UniProt-GOA_20.05.2019_00h00	0.00234698	0.0445927	0.00121764	0.017047	[3, 4, 5, 6, 7, 8]	Group12	18.75	3	[Ulk2, Wipi1, Wipi2]
GO:0005776	autophagosome	GO_CellularComponent-EBI-UniProt-GOA_20.05.2019_00h00	0.042863	0.300041	0.00121764	0.017047	[5, 6, 7, 8]	Group12	5.19481	4	[Peg3, Wdfy3, Wipi1, Wipi2]
GO:0005793	endoplasmic reticulum-Golgi intermediate compartment	GO_CellularComponent-EBI-UniProt-GOA_20.05.2019_00h00	0.0923191	0.276957	0.0241984	0.217786	[4, 5, 6, 7]	Group13	4	4	[Lman1, Mppe1, Ptpn2, Sec22b]
GO:0030660	Golgi-associated vesicle membrane	GO_CellularComponent-EBI-UniProt-GOA_20.05.2019_00h00	0.0332778	0.332778	0.0241984	0.217786	[3, 4, 5, 6, 7, 8, 9]	Group13	5.6338	4	[Pdcd6, Sec22b, Sppl2a, Uso1]
GO:0033116	endoplasmic reticulum-Golgi intermediate compartment membrane	GO_CellularComponent-EBI-UniProt-GOA_20.05.2019_00h00	0.0200104	0.260136	0.0241984	0.217786	[4, 5, 6, 7, 8]	Group13	8.82353	3	[Lman1, Mppe1, Sec22b]
GO:0012507	ER to Golgi transport vesicle membrane	GO_CellularComponent-EBI-UniProt-GOA_20.05.2019_00h00	0.0142707	0.228331	0.0241984	0.217786	[4, 5, 6, 7, 8, 9, 10, 11]	Group13	10	3	[Pdcd6, Sec22b, Uso1]
GO:0030134	COPII-coated ER to Golgi transport vesicle	GO_CellularComponent-EBI-UniProt-GOA_20.05.2019_00h00	0.0153161	0.229741	0.0241984	0.217786	[6, 7, 8, 9]	Group13	7.14286	4	[Lman1, Pdcd6, Sec22b, Uso1]

## Sheet: S9
Comparison of Biological Process of DAS in the TZ and LQ populations after SC treatment
ID	Term	Ontology Source	Term PValue	Term PValue Corrected with Bonferroni step down	Group PValue	Group PValue Corrected with Bonferroni step down	GOLevels	GOGroups	% Associated Genes	Nr. Genes	Associated Genes Found
GO:0000045	autophagosome assembly	GO_BiologicalProcess-EBI-UniProt-GOA_20.05.2019_00h00	0.00876113	1	0.000786997	0.0448588	[5, 6, 7]	Group63	5.82524	6	[Atg101, Sec22b, Trappc8, Ulk2, Wipi1, Wipi2]
GO:0000422	autophagy of mitochondrion	GO_BiologicalProcess-EBI-UniProt-GOA_20.05.2019_00h00	0.0186353	1	0.000786997	0.0448588	[4, 5, 6]	Group63	6.77966	4	[Parl, Tspo, Wipi1, Wipi2]
GO:0001704	formation of primary germ layer	GO_BiologicalProcess-EBI-UniProt-GOA_20.05.2019_00h00	0.0456607	1	0.0266882	0.907397	[3, 4, 5, 6, 7]	Group43	4.42478	5	[Col5a1, Itgav, Kdm6a, Pofut2, Tal1]
GO:0001707	mesoderm formation	GO_BiologicalProcess-EBI-UniProt-GOA_20.05.2019_00h00	0.134926	0.269853	0.0266882	0.907397	[4, 5, 6, 7, 8]	Group43	4.05405	3	[Kdm6a, Pofut2, Tal1]
GO:0001818	negative regulation of cytokine production	GO_BiologicalProcess-EBI-UniProt-GOA_20.05.2019_00h00	0.0161685	1	0.0161685	0.695244	[3, 4, 5]	Group23	4	9	[Abcd1, Bcl6, Lgals9, Ndrg2, Rgcc, Rnf125, Slc11a1, Tlr6, Tspo]
GO:0001837	epithelial to mesenchymal transition	GO_BiologicalProcess-EBI-UniProt-GOA_20.05.2019_00h00	0.00727763	0.895148	0.002573	0.136369	[5, 6, 7, 8]	Group54	5.38462	7	[Foxa2, Hdac2, Ldlrad4, Pbld1, Pdcd6, Pofut2, Rgcc]
GO:0002183	cytoplasmic translational initiation	GO_BiologicalProcess-EBI-UniProt-GOA_20.05.2019_00h00	0.0236864	1	0.0236864	0.85271	[4, 7, 8, 9]	Group25	8.33333	3	[Eif3c, Eif4h, Rpl13a]
GO:0002455	humoral immune response mediated by circulating immunoglobulin	GO_BiologicalProcess-EBI-UniProt-GOA_20.05.2019_00h00	0.0121642	1	0.028453	0.938949	[4, 7]	Group51	7.69231	4	[C5, Crp, Mbl1, Serping1]
GO:0004521	endoribonuclease activity	GO_BiologicalProcess-EBI-UniProt-GOA_20.05.2019_00h00	0.138869	0.138869	0.138869	0.277737	[8, 9]	Group27	4	3	[Abce1, Apex1, Drosha]
GO:0004527	exonuclease activity	GO_BiologicalProcess-EBI-UniProt-GOA_20.05.2019_00h00	0.0491323	1	0.0165944	0.696965	[7, 8]	Group49	5	4	[Apex1, Aptx, Ddx1, Polg]
GO:0004536	deoxyribonuclease activity	GO_BiologicalProcess-EBI-UniProt-GOA_20.05.2019_00h00	0.108504	0.976537	0.0165944	0.696965	[5, 6, 7, 8]	Group49	4.47761	3	[Apex1, Aptx, Ptbp1]
GO:0005548	phospholipid transporter activity	GO_BiologicalProcess-EBI-UniProt-GOA_20.05.2019_00h00	0.119566	0.717394	0.0196476	0.746607	[6, 7, 8]	Group46	4.28571	3	[Atp11b, Osbpl8, Stard10]
GO:0006081	cellular aldehyde metabolic process	GO_BiologicalProcess-EBI-UniProt-GOA_20.05.2019_00h00	0.0910271	1	0.0910271	1	[3]	Group29	4.83871	3	[Grhpr, Pnkd, Pnpo]
GO:0006084	acetyl-CoA metabolic process	GO_BiologicalProcess-EBI-UniProt-GOA_20.05.2019_00h00	0.0219857	1	1.63604e-07	1.0307e-05	[5, 6, 7, 8, 9, 10, 11]	Group70	8.57143	3	[Acat1, Acot12, Mvk]
GO:0006094	gluconeogenesis	GO_BiologicalProcess-EBI-UniProt-GOA_20.05.2019_00h00	0.101364	1	0.131024	0.524095	[6, 7]	Group39	4.61538	3	[G6pc, Ptpn2, Sds]
GO:0006119	oxidative phosphorylation	GO_BiologicalProcess-EBI-UniProt-GOA_20.05.2019_00h00	0.0863305	1	0.161319	0.161319	[3, 4, 6]	Group52	4.12371	4	[Abcd1, Ak2, Dnajc15, Ndufv2]
GO:0006163	purine nucleotide metabolic process	GO_BiologicalProcess-EBI-UniProt-GOA_20.05.2019_00h00	0.00278357	0.414752	0.000180725	0.0104821	[5, 6, 7, 8]	Group68	4.04624	14	[Abcd1, Acat1, Acot12, Ak2, Atp5pd, Dguok, Dhtkd1, Mthfd1, Mvk, Nme3, Nudt4, Nudt9, Pid1, Slc25a13]
GO:0006164	purine nucleotide biosynthetic process	GO_BiologicalProcess-EBI-UniProt-GOA_20.05.2019_00h00	0.0279276	1	0.000180725	0.0104821	[6, 7, 8, 9]	Group68	4.11765	7	[Acat1, Ak2, Atp5pd, Mthfd1, Nme3, Pid1, Slc25a13]
GO:0006195	purine nucleotide catabolic process	GO_BiologicalProcess-EBI-UniProt-GOA_20.05.2019_00h00	0.00211173	0.331542	0.000180725	0.0104821	[6, 7, 8, 9]	Group68	12.5	4	[Abcd1, Acat1, Nudt4, Nudt9]
GO:0006284	base-excision repair	GO_BiologicalProcess-EBI-UniProt-GOA_20.05.2019_00h00	0.00481994	0.650692	0.00878214	0.421543	[6, 7, 8]	Group56	10	4	[Apex1, Parp2, Polg, Rpa2]
GO:0006304	DNA modification	GO_BiologicalProcess-EBI-UniProt-GOA_20.05.2019_00h00	0.0414654	1	0.00878214	0.421543	[5, 6, 7]	Group56	4.54545	5	[Apex1, Ascc3, Kdm1b, N6amt1, Parp2]
GO:0006378	mRNA polyadenylation	GO_BiologicalProcess-EBI-UniProt-GOA_20.05.2019_00h00	0.0129834	1	0.00097176	0.0544186	[7, 8, 9, 10]	Group61	7.54717	4	[Cpsf2, Fip1l1, Rnf20, Zc3h14]
GO:0006401	RNA catabolic process	GO_BiologicalProcess-EBI-UniProt-GOA_20.05.2019_00h00	0.0116628	1	1.63604e-07	1.0307e-05	[5, 6, 7]	Group70	4.22535	9	[Apex1, Cirbp, Dcp1a, Dcp1b, Drosha, Ptbp1, Slc11a1, Ybx1, Zc3h14]
GO:0006402	mRNA catabolic process	GO_BiologicalProcess-EBI-UniProt-GOA_20.05.2019_00h00	0.0158345	1	1.63604e-07	1.0307e-05	[5, 6, 7, 8]	Group70	4.27807	8	[Apex1, Cirbp, Dcp1a, Dcp1b, Ptbp1, Slc11a1, Ybx1, Zc3h14]
GO:0006476	protein deacetylation	GO_BiologicalProcess-EBI-UniProt-GOA_20.05.2019_00h00	0.0171311	1	0.0132257	0.595154	[7, 8]	Group58	5.74713	5	[Bcl6, Dyrk1a, Hdac2, Suds3, Tada2a]
GO:0006482	protein demethylation	GO_BiologicalProcess-EBI-UniProt-GOA_20.05.2019_00h00	0.012015	1	0.0292039	0.934524	[3, 7, 8]	Group55	10.7143	3	[Jmjd6, Kdm1b, Kdm6a]
GO:0006493	protein O-linked glycosylation	GO_BiologicalProcess-EBI-UniProt-GOA_20.05.2019_00h00	0.0166082	1	0.0166082	0.680936	[5, 7, 8]	Group19	7.01754	4	[B3galnt2, Large2, Pofut2, Rxylt1]
GO:0006497	protein lipidation	GO_BiologicalProcess-EBI-UniProt-GOA_20.05.2019_00h00	0.0231228	1	0.000786997	0.0448588	[6, 7]	Group63	5.31915	5	[Mppe1, Pigc, Pigp, Wipi1, Wipi2]
GO:0006505	GPI anchor metabolic process	GO_BiologicalProcess-EBI-UniProt-GOA_20.05.2019_00h00	0.0203543	1	0.000786997	0.0448588	[6, 7, 8]	Group63	8.82353	3	[Mppe1, Pigc, Pigp]
GO:0006506	GPI anchor biosynthetic process	GO_BiologicalProcess-EBI-UniProt-GOA_20.05.2019_00h00	0.0187923	1	0.000786997	0.0448588	[6, 7, 8, 9]	Group63	9.09091	3	[Mppe1, Pigc, Pigp]
GO:0006520	cellular amino acid metabolic process	GO_BiologicalProcess-EBI-UniProt-GOA_20.05.2019_00h00	0.000901473	0.155955	2.95778e-06	0.000183382	[3, 4, 6]	Group69	4.77941	13	[Acat1, Acmsd, Acy1, Aldh6a1, Ass1, Cars2, Fah, Gamt, Gpt, Hdc, Kyat3, Mthfd1, Sds]
GO:0006576	cellular biogenic amine metabolic process	GO_BiologicalProcess-EBI-UniProt-GOA_20.05.2019_00h00	0.0601196	1	2.95778e-06	0.000183382	[5, 6]	Group69	5.76923	3	[Acmsd, Hdc, Paox]
GO:0006633	fatty acid biosynthetic process	GO_BiologicalProcess-EBI-UniProt-GOA_20.05.2019_00h00	0.0189532	1	2.49348e-05	0.00152102	[5, 6, 7, 8]	Group67	4.91803	6	[Abcd1, Acadvl, Acot12, Lipc, Mgll, Prkab2]
GO:0006635	fatty acid beta-oxidation	GO_BiologicalProcess-EBI-UniProt-GOA_20.05.2019_00h00	0.00138291	0.224032	2.95778e-06	0.000183382	[5, 6, 7, 8, 9]	Group69	8.4507	6	[Abcd1, Acadvl, Acat1, Bdh2, Echdc2, Etfa]
GO:0006637	acyl-CoA metabolic process	GO_BiologicalProcess-EBI-UniProt-GOA_20.05.2019_00h00	0.061009	1	0.000180725	0.0104821	[4, 5, 6, 7, 8, 9, 10]	Group68	4.65116	4	[Abcd1, Acat1, Acot12, Mvk]
GO:0006641	triglyceride metabolic process	GO_BiologicalProcess-EBI-UniProt-GOA_20.05.2019_00h00	0.078982	1	2.49348e-05	0.00152102	[6, 7]	Group67	4.25532	4	[G6pc, Lipc, Lmf1, Mgll]
GO:0006695	cholesterol biosynthetic process	GO_BiologicalProcess-EBI-UniProt-GOA_20.05.2019_00h00	0.0375219	1	0.00584622	0.298157	[6, 7]	Group64	6.97674	3	[Mvk, Por, Sc5d]
GO:0006732	coenzyme metabolic process	GO_BiologicalProcess-EBI-UniProt-GOA_20.05.2019_00h00	0.0134083	1	1.63604e-07	1.0307e-05	[4]	Group70	4.12844	9	[Abcd1, Acat1, Acot12, Aldh1l1, Gamt, Mmadhc, Mthfd1, Mvk, Pnpo]
GO:0006754	ATP biosynthetic process	GO_BiologicalProcess-EBI-UniProt-GOA_20.05.2019_00h00	0.0494298	1	0.000180725	0.0104821	[3, 4, 8, 9, 10, 11]	Group68	6.25	3	[Atp5pd, Pid1, Slc25a13]
GO:0006766	vitamin metabolic process	GO_BiologicalProcess-EBI-UniProt-GOA_20.05.2019_00h00	0.0354884	1	0.00653943	0.320432	[3]	Group53	5.55556	4	[Gc, Mmadhc, Pnpo, Ttpa]
GO:0006826	iron ion transport	GO_BiologicalProcess-EBI-UniProt-GOA_20.05.2019_00h00	0.0910271	1	0.0759684	1	[8]	Group40	4.83871	3	[Hrg, Slc11a1, Tf]
GO:0006879	cellular iron ion homeostasis	GO_BiologicalProcess-EBI-UniProt-GOA_20.05.2019_00h00	0.0717931	1	0.0759684	1	[8, 10]	Group40	5.35714	3	[Aco1, Slc11a1, Tf]
GO:0006888	endoplasmic reticulum to Golgi vesicle-mediated transport	GO_BiologicalProcess-EBI-UniProt-GOA_20.05.2019_00h00	0.000277603	0.0494133	0.00465605	0.242115	[4, 5, 6]	Group33	7.31707	9	[Lman1, Lmf1, Mia3, Mppe1, Nrbp2, Pdcd6, Sec22b, Trappc8, Uso1]
GO:0006903	vesicle targeting	GO_BiologicalProcess-EBI-UniProt-GOA_20.05.2019_00h00	0.0254564	1	0.0254564	0.890974	[2, 5, 6]	Group24	8.10811	3	[Pdcd6, Scrib, Wipi1]
GO:0006953	acute-phase response	GO_BiologicalProcess-EBI-UniProt-GOA_20.05.2019_00h00	0.00341694	0.495456	2.49348e-05	0.00152102	[6]	Group67	8.47458	5	[Ass1, Crp, Hnrnpk, Itih4, Tf]
GO:0006956	complement activation	GO_BiologicalProcess-EBI-UniProt-GOA_20.05.2019_00h00	0.0042363	0.588846	0.028453	0.938949	[3, 4, 5, 6, 7]	Group51	8.06452	5	[C5, Crp, Mbl1, Rgcc, Serping1]
GO:0006958	complement activation, classical pathway	GO_BiologicalProcess-EBI-UniProt-GOA_20.05.2019_00h00	0.00574719	0.764376	0.028453	0.938949	[4, 5, 6, 7, 8]	Group51	9.52381	4	[C5, Crp, Mbl1, Serping1]
GO:0007492	endoderm development	GO_BiologicalProcess-EBI-UniProt-GOA_20.05.2019_00h00	0.134926	0.269853	0.0266882	0.907397	[4]	Group43	4.05405	3	[Bptf, Col5a1, Itgav]
GO:0007596	blood coagulation	GO_BiologicalProcess-EBI-UniProt-GOA_20.05.2019_00h00	0.0202714	1	0.0681583	1	[3, 5]	Group62	4.40252	7	[C1qtnf1, Foxa2, Hrg, Pawr, Plg, Proc, Serping1]
GO:0007599	hemostasis	GO_BiologicalProcess-EBI-UniProt-GOA_20.05.2019_00h00	0.0215392	1	0.0681583	1	[4]	Group62	4.34783	7	[C1qtnf1, Foxa2, Hrg, Pawr, Plg, Proc, Serping1]
GO:0008202	steroid metabolic process	GO_BiologicalProcess-EBI-UniProt-GOA_20.05.2019_00h00	0.00653039	0.848951	0.00584622	0.298157	[4]	Group64	4.13534	11	[Acadvl, G6pc, Gc, Hsd17b14, Lipc, Lmf1, Mvk, Por, Sc5d, Sdr42e1, Tspo]
GO:0008203	cholesterol metabolic process	GO_BiologicalProcess-EBI-UniProt-GOA_20.05.2019_00h00	0.010019	1	0.00584622	0.298157	[5, 6]	Group64	5.66038	6	[Acadvl, Lipc, Lmf1, Mvk, Por, Sc5d]
GO:0008214	protein dealkylation	GO_BiologicalProcess-EBI-UniProt-GOA_20.05.2019_00h00	0.012015	1	0.0292039	0.934524	[6, 7]	Group55	10.7143	3	[Jmjd6, Kdm1b, Kdm6a]
GO:0008347	glial cell migration	GO_BiologicalProcess-EBI-UniProt-GOA_20.05.2019_00h00	0.0573529	1	0.104705	1	[4, 5, 6, 7, 8]	Group38	5.88235	3	[Cers2, Scrib, Tspo]
GO:0008652	cellular amino acid biosynthetic process	GO_BiologicalProcess-EBI-UniProt-GOA_20.05.2019_00h00	0.112145	0.897164	2.95778e-06	0.000183382	[4, 5, 6, 7]	Group69	4.41176	3	[Ass1, Gamt, Mthfd1]
GO:0009062	fatty acid catabolic process	GO_BiologicalProcess-EBI-UniProt-GOA_20.05.2019_00h00	0.00596375	0.787215	1.63604e-07	1.0307e-05	[5, 6, 7, 8]	Group70	6.31579	6	[Abcd1, Acadvl, Acat1, Bdh2, Echdc2, Etfa]
GO:0009063	cellular amino acid catabolic process	GO_BiologicalProcess-EBI-UniProt-GOA_20.05.2019_00h00	0.00201629	0.318574	2.95778e-06	0.000183382	[4, 5, 6, 7]	Group69	6.79612	7	[Acat1, Acmsd, Aldh6a1, Fah, Gpt, Hdc, Sds]
GO:0009066	aspartate family amino acid metabolic process	GO_BiologicalProcess-EBI-UniProt-GOA_20.05.2019_00h00	0.0375219	1	2.95778e-06	0.000183382	[5, 6, 8]	Group69	6.97674	3	[Ass1, Mthfd1, Sds]
GO:0009072	aromatic amino acid family metabolic process	GO_BiologicalProcess-EBI-UniProt-GOA_20.05.2019_00h00	0.00211173	0.331542	6.44048e-05	0.00379988	[4, 5, 7]	Group66	12.5	4	[Acmsd, Fah, Hdc, Mthfd1]
GO:0009074	aromatic amino acid family catabolic process	GO_BiologicalProcess-EBI-UniProt-GOA_20.05.2019_00h00	0.00462572	0.63835	2.95778e-06	0.000183382	[5, 6, 7, 8]	Group69	15	3	[Acmsd, Fah, Hdc]
GO:0009108	coenzyme biosynthetic process	GO_BiologicalProcess-EBI-UniProt-GOA_20.05.2019_00h00	0.0428368	1	0.0184434	0.737736	[5]	Group47	4.5045	5	[Acat1, Aldh1l1, Mmadhc, Mthfd1, Pnpo]
GO:0009109	coenzyme catabolic process	GO_BiologicalProcess-EBI-UniProt-GOA_20.05.2019_00h00	0.00239071	0.37056	6.44048e-05	0.00379988	[5]	Group66	18.75	3	[Abcd1, Acat1, Aldh1l1]
GO:0009112	nucleobase metabolic process	GO_BiologicalProcess-EBI-UniProt-GOA_20.05.2019_00h00	0.0332265	1	0.0332265	1	[4, 5, 6]	Group26	7.31707	3	[Ak2, Aldh6a1, Mthfd1]
GO:0009116	nucleoside metabolic process	GO_BiologicalProcess-EBI-UniProt-GOA_20.05.2019_00h00	0.0171311	1	5.81985e-05	0.00349191	[4, 5, 6]	Group60	5.74713	5	[Adal, Dguok, Gamt, Nme3, Upp2]
GO:0009119	ribonucleoside metabolic process	GO_BiologicalProcess-EBI-UniProt-GOA_20.05.2019_00h00	0.101364	1	5.81985e-05	0.00349191	[5, 6, 7]	Group60	4.61538	3	[Adal, Gamt, Nme3]
GO:0009123	nucleoside monophosphate metabolic process	GO_BiologicalProcess-EBI-UniProt-GOA_20.05.2019_00h00	0.112145	0.897164	0.000180725	0.0104821	[5, 6, 7]	Group68	4.41176	3	[Ak2, Dguok, Upp2]
GO:0009141	nucleoside triphosphate metabolic process	GO_BiologicalProcess-EBI-UniProt-GOA_20.05.2019_00h00	0.010019	1	0.000180725	0.0104821	[5, 6, 7]	Group68	5.66038	6	[Ak2, Atp5pd, Dguok, Nme3, Pid1, Slc25a13]
GO:0009142	nucleoside triphosphate biosynthetic process	GO_BiologicalProcess-EBI-UniProt-GOA_20.05.2019_00h00	0.0437209	1	0.000180725	0.0104821	[6, 7, 8]	Group68	5.19481	4	[Atp5pd, Nme3, Pid1, Slc25a13]
GO:0009144	purine nucleoside triphosphate metabolic process	GO_BiologicalProcess-EBI-UniProt-GOA_20.05.2019_00h00	0.00271708	0.412997	0.000180725	0.0104821	[6, 7, 8]	Group68	7.40741	6	[Ak2, Atp5pd, Dguok, Nme3, Pid1, Slc25a13]
GO:0009145	purine nucleoside triphosphate biosynthetic process	GO_BiologicalProcess-EBI-UniProt-GOA_20.05.2019_00h00	0.0197038	1	0.000180725	0.0104821	[7, 8, 9]	Group68	6.66667	4	[Atp5pd, Nme3, Pid1, Slc25a13]
GO:0009154	purine ribonucleotide catabolic process	GO_BiologicalProcess-EBI-UniProt-GOA_20.05.2019_00h00	0.00110251	0.183016	1.63604e-07	1.0307e-05	[6, 7, 8, 9, 10]	Group70	14.8148	4	[Abcd1, Acat1, Nudt4, Nudt9]
GO:0009166	nucleotide catabolic process	GO_BiologicalProcess-EBI-UniProt-GOA_20.05.2019_00h00	0.00136224	0.222046	1.63604e-07	1.0307e-05	[6, 7, 8]	Group70	10.4167	5	[Abcd1, Acat1, Nudt4, Nudt9, Upp2]
GO:0009199	ribonucleoside triphosphate metabolic process	GO_BiologicalProcess-EBI-UniProt-GOA_20.05.2019_00h00	0.0454854	1	0.000180725	0.0104821	[6, 7, 8]	Group68	5.12821	4	[Atp5pd, Nme3, Pid1, Slc25a13]
GO:0009201	ribonucleoside triphosphate biosynthetic process	GO_BiologicalProcess-EBI-UniProt-GOA_20.05.2019_00h00	0.0269033	1	0.000180725	0.0104821	[7, 8, 9]	Group68	6.06061	4	[Atp5pd, Nme3, Pid1, Slc25a13]
GO:0009205	purine ribonucleoside triphosphate metabolic process	GO_BiologicalProcess-EBI-UniProt-GOA_20.05.2019_00h00	0.0339599	1	0.000180725	0.0104821	[7, 8, 9]	Group68	5.6338	4	[Atp5pd, Nme3, Pid1, Slc25a13]
GO:0009206	purine ribonucleoside triphosphate biosynthetic process	GO_BiologicalProcess-EBI-UniProt-GOA_20.05.2019_00h00	0.0186353	1	0.000180725	0.0104821	[8, 9, 10]	Group68	6.77966	4	[Atp5pd, Nme3, Pid1, Slc25a13]
GO:0009260	ribonucleotide biosynthetic process	GO_BiologicalProcess-EBI-UniProt-GOA_20.05.2019_00h00	0.031981	1	1.63604e-07	1.0307e-05	[6, 7, 8, 9]	Group70	4	7	[Acat1, Ak2, Atp5pd, Nme3, Pid1, Slc25a13, Upp2]
GO:0009261	ribonucleotide catabolic process	GO_BiologicalProcess-EBI-UniProt-GOA_20.05.2019_00h00	0.00126901	0.209387	1.63604e-07	1.0307e-05	[5, 6, 7, 8, 9]	Group70	14.2857	4	[Abcd1, Acat1, Nudt4, Nudt9]
GO:0009267	cellular response to starvation	GO_BiologicalProcess-EBI-UniProt-GOA_20.05.2019_00h00	0.0441535	1	0.000786997	0.0448588	[4, 5, 6]	Group63	4.02685	6	[Dnajc15, Fbxo22, Peg3, Slc39a5, Wipi1, Wipi2]
GO:0009308	amine metabolic process	GO_BiologicalProcess-EBI-UniProt-GOA_20.05.2019_00h00	0.078982	1	2.95778e-06	0.000183382	[4]	Group69	4.25532	4	[Acmsd, Hdc, Paox, Pnkd]
GO:0010288	response to lead ion	GO_BiologicalProcess-EBI-UniProt-GOA_20.05.2019_00h00	0.0546486	1	2.49348e-05	0.00152102	[5]	Group67	6	3	[Crp, Slc17a2, Tf]
GO:0010332	response to gamma radiation	GO_BiologicalProcess-EBI-UniProt-GOA_20.05.2019_00h00	0.138869	0.138869	0.133726	0.401179	[5]	Group36	4	3	[Polg, Rpl13a, Yap1]
GO:0010633	negative regulation of epithelial cell migration	GO_BiologicalProcess-EBI-UniProt-GOA_20.05.2019_00h00	0.0944218	1	0.002573	0.136369	[3, 4, 5, 6, 7, 8]	Group54	4.7619	3	[Hrg, Pbld1, Rgcc]
GO:0010717	regulation of epithelial to mesenchymal transition	GO_BiologicalProcess-EBI-UniProt-GOA_20.05.2019_00h00	0.00255191	0.392995	0.002573	0.136369	[4, 5, 6, 7, 8, 9]	Group54	7.5	6	[Foxa2, Hdac2, Ldlrad4, Pbld1, Pofut2, Rgcc]
GO:0010719	negative regulation of epithelial to mesenchymal transition	GO_BiologicalProcess-EBI-UniProt-GOA_20.05.2019_00h00	0.00609245	0.798111	0.002573	0.136369	[3, 4, 5, 6, 7, 8, 9, 10]	Group54	13.6364	3	[Foxa2, Ldlrad4, Pbld1]
GO:0010869	regulation of receptor biosynthetic process	GO_BiologicalProcess-EBI-UniProt-GOA_20.05.2019_00h00	0.00239071	0.37056	0.0350118	1	[4, 5, 6, 7]	Group44	18.75	3	[Hdac2, Hnrnpk, Itgav]
GO:0010883	regulation of lipid storage	GO_BiologicalProcess-EBI-UniProt-GOA_20.05.2019_00h00	0.0203543	1	0.085927	1	[3, 4, 5]	Group57	8.82353	3	[Itgav, Osbpl8, Ptpn2]
GO:0010888	negative regulation of lipid storage	GO_BiologicalProcess-EBI-UniProt-GOA_20.05.2019_00h00	0.00098833	0.168016	0.085927	1	[3, 4, 5, 6]	Group57	25	3	[Itgav, Osbpl8, Ptpn2]
GO:0014009	glial cell proliferation	GO_BiologicalProcess-EBI-UniProt-GOA_20.05.2019_00h00	0.0811612	1	0.104705	1	[2, 6, 7, 8]	Group38	5.08475	3	[Cers2, Nap1l1, Tspo]
GO:0015748	organophosphate ester transport	GO_BiologicalProcess-EBI-UniProt-GOA_20.05.2019_00h00	0.0196476	1	0.0196476	0.746607	[5]	Group46	4.87805	6	[Abcd1, Atp11b, G6pc, Osbpl8, Pqlc1, Stard10]
GO:0015914	phospholipid transport	GO_BiologicalProcess-EBI-UniProt-GOA_20.05.2019_00h00	0.0719615	1	0.0196476	0.746607	[5, 6, 7]	Group46	4.3956	4	[Atp11b, Osbpl8, Pqlc1, Stard10]
GO:0016042	lipid catabolic process	GO_BiologicalProcess-EBI-UniProt-GOA_20.05.2019_00h00	0.00100232	0.169392	2.95778e-06	0.000183382	[4]	Group69	4.51613	14	[Abcd1, Acadvl, Acat1, Bdh2, Ces1e, Ces4a, Echdc2, Etfa, Gpcpd1, Hsd17b14, Lipc, Mgll, Pla1a, Pnpla7]
GO:0016053	organic acid biosynthetic process	GO_BiologicalProcess-EBI-UniProt-GOA_20.05.2019_00h00	0.00290515	0.427057	1.63604e-07	1.0307e-05	[4]	Group70	4.37956	12	[Abcd1, Acadvl, Acmsd, Acot12, Aldh1l1, Ass1, Gamt, Lipc, Mgll, Mthfd1, Prkab2, Sds]
GO:0016054	organic acid catabolic process	GO_BiologicalProcess-EBI-UniProt-GOA_20.05.2019_00h00	0.000134682	0.0243775	2.95778e-06	0.000183382	[4]	Group69	5.8296	13	[Abcd1, Acadvl, Acat1, Acmsd, Aldh1l1, Aldh6a1, Bdh2, Echdc2, Etfa, Fah, Gpt, Hdc, Sds]
GO:0016064	immunoglobulin mediated immune response	GO_BiologicalProcess-EBI-UniProt-GOA_20.05.2019_00h00	0.0471133	1	0.028453	0.938949	[6]	Group51	4.38596	5	[Bcl6, C5, Crp, Mbl1, Serping1]
GO:0016125	sterol metabolic process	GO_BiologicalProcess-EBI-UniProt-GOA_20.05.2019_00h00	0.0145569	1	0.00584622	0.298157	[4, 5]	Group64	5.21739	6	[Acadvl, Lipc, Lmf1, Mvk, Por, Sc5d]
GO:0016126	sterol biosynthetic process	GO_BiologicalProcess-EBI-UniProt-GOA_20.05.2019_00h00	0.0520073	1	0.00584622	0.298157	[5, 6]	Group64	6.12245	3	[Mvk, Por, Sc5d]
GO:0016236	macroautophagy	GO_BiologicalProcess-EBI-UniProt-GOA_20.05.2019_00h00	0.00720435	0.89334	0.000786997	0.0448588	[4, 5]	Group63	4.56853	9	[Atg101, Nrbp2, Plaa, Sec22b, Trappc8, Ulk2, Wdfy3, Wipi1, Wipi2]
GO:0016575	histone deacetylation	GO_BiologicalProcess-EBI-UniProt-GOA_20.05.2019_00h00	0.0296092	1	0.0132257	0.595154	[6, 7, 8, 9]	Group58	5.88235	4	[Bcl6, Hdac2, Suds3, Tada2a]
GO:0016577	histone demethylation	GO_BiologicalProcess-EBI-UniProt-GOA_20.05.2019_00h00	0.00977906	1	0.0292039	0.934524	[4, 6, 7, 8, 9]	Group55	11.5385	3	[Jmjd6, Kdm1b, Kdm6a]
GO:0016620	oxidoreductase activity, acting on the aldehyde or oxo group of donors, NAD or NADP as acceptor	GO_BiologicalProcess-EBI-UniProt-GOA_20.05.2019_00h00	0.0292039	1	0.0129834	0.597235	[5]	Group32	7.69231	3	[Aldh1a7, Aldh1l1, Aldh6a1]
GO:0016645	oxidoreductase activity, acting on the CH-NH group of donors	GO_BiologicalProcess-EBI-UniProt-GOA_20.05.2019_00h00	0.0187923	1	6.44048e-05	0.00379988	[4]	Group66	9.09091	3	[Aldh1l1, Mthfd1, Paox]
GO:0016667	oxidoreductase activity, acting on a sulfur group of donors	GO_BiologicalProcess-EBI-UniProt-GOA_20.05.2019_00h00	0.0658366	1	0.0658366	1	[4]	Group00	5.55556	3	[Enox2, Msrb2, Txndc17]
GO:0016903	oxidoreductase activity, acting on the aldehyde or oxo group of donors	GO_BiologicalProcess-EBI-UniProt-GOA_20.05.2019_00h00	0.0129834	1	0.0129834	0.597235	[4]	Group32	7.54717	4	[Aldh1a7, Aldh1l1, Aldh6a1, Dhtkd1]
GO:0019205	nucleobase-containing compound kinase activity	GO_BiologicalProcess-EBI-UniProt-GOA_20.05.2019_00h00	0.0332265	1	0.000180725	0.0104821	[7]	Group68	7.31707	3	[Ak2, Dguok, Nme3]
GO:0019218	regulation of steroid metabolic process	GO_BiologicalProcess-EBI-UniProt-GOA_20.05.2019_00h00	0.0163697	1	0.00584622	0.298157	[5, 6]	Group64	5.81395	5	[Acadvl, Lmf1, Mvk, Por, Tspo]
GO:0019319	hexose biosynthetic process	GO_BiologicalProcess-EBI-UniProt-GOA_20.05.2019_00h00	0.108504	0.976537	0.131024	0.524095	[5, 6]	Group39	4.47761	3	[G6pc, Ptpn2, Sds]
GO:0019395	fatty acid oxidation	GO_BiologicalProcess-EBI-UniProt-GOA_20.05.2019_00h00	0.00180181	0.28829	2.95778e-06	0.000183382	[4, 5, 6, 7, 8]	Group69	6.93069	7	[Abcd1, Acadvl, Acat1, Bdh2, Echdc2, Etfa, Por]
GO:0019439	aromatic compound catabolic process	GO_BiologicalProcess-EBI-UniProt-GOA_20.05.2019_00h00	3.68643e-05	0.00674617	1.63604e-07	1.0307e-05	[4]	Group70	4.97382	19	[Abcd1, Acat1, Acmsd, Adal, Aldh1l1, Apex1, Cirbp, Dcp1a, Dcp1b, Drosha, Fah, Hdc, Nudt4, Nudt9, Ptbp1, Slc11a1, Upp2, Ybx1, Zc3h14]
GO:0019724	B cell mediated immunity	GO_BiologicalProcess-EBI-UniProt-GOA_20.05.2019_00h00	0.0471133	1	0.028453	0.938949	[5]	Group51	4.38596	5	[Bcl6, C5, Crp, Mbl1, Serping1]
GO:0019915	lipid storage	GO_BiologicalProcess-EBI-UniProt-GOA_20.05.2019_00h00	0.0910271	1	0.085927	1	[3, 4]	Group57	4.83871	3	[Itgav, Osbpl8, Ptpn2]
GO:0022408	negative regulation of cell-cell adhesion	GO_BiologicalProcess-EBI-UniProt-GOA_20.05.2019_00h00	0.00656164	0.83989	0.0430241	1	[4, 5, 6]	Group65	5	8	[Ass1, Bcl6, C1qtnf1, Lgals9, Pawr, Ptpn2, Rgcc, Tmem131l]
GO:0030193	regulation of blood coagulation	GO_BiologicalProcess-EBI-UniProt-GOA_20.05.2019_00h00	0.00289014	0.427741	0.0681583	1	[3, 4, 5, 6, 7]	Group62	7.31707	6	[C1qtnf1, Foxa2, Hrg, Plg, Proc, Serping1]
GO:0030195	negative regulation of blood coagulation	GO_BiologicalProcess-EBI-UniProt-GOA_20.05.2019_00h00	0.00179219	0.288542	0.0681583	1	[3, 4, 5, 6, 7, 8]	Group62	9.80392	5	[C1qtnf1, Hrg, Plg, Proc, Serping1]
GO:0030336	negative regulation of cell migration	GO_BiologicalProcess-EBI-UniProt-GOA_20.05.2019_00h00	0.00860353	1	0.002573	0.136369	[4, 5, 6, 7]	Group54	4.1841	10	[Apex1, C5, Cers2, Epha1, Hrg, Ldlrad4, Osbpl8, Pbld1, Rgcc, Rnf20]
GO:0031123	RNA 3'-end processing	GO_BiologicalProcess-EBI-UniProt-GOA_20.05.2019_00h00	0.0375129	1	0.00185415	0.101978	[6, 7, 8]	Group50	4.6729	5	[Cpsf2, Fip1l1, Ints14, Rnf20, Zc3h14]
GO:0031124	mRNA 3'-end processing	GO_BiologicalProcess-EBI-UniProt-GOA_20.05.2019_00h00	0.0282369	1	0.00097176	0.0544186	[7, 8, 9]	Group61	5.97015	4	[Cpsf2, Fip1l1, Rnf20, Zc3h14]
GO:0031397	negative regulation of protein ubiquitination	GO_BiologicalProcess-EBI-UniProt-GOA_20.05.2019_00h00	0.127162	0.508648	0.127162	0.63581	[7, 8, 9, 10, 11]	Group18	4.16667	3	[Bag5, Plaa, Tspo]
GO:0031398	positive regulation of protein ubiquitination	GO_BiologicalProcess-EBI-UniProt-GOA_20.05.2019_00h00	0.0939988	1	0.0939988	1	[7, 8, 9, 10, 11]	Group22	4	4	[Fbxo4, Pdcd6, Rnf20, Tbc1d7]
GO:0032026	response to magnesium ion	GO_BiologicalProcess-EBI-UniProt-GOA_20.05.2019_00h00	0.0187923	1	0.0187923	0.732898	[5]	Group28	9.09091	3	[Lipc, Slc17a2, Slc41a1]
GO:0032233	positive regulation of actin filament bundle assembly	GO_BiologicalProcess-EBI-UniProt-GOA_20.05.2019_00h00	0.108504	0.976537	0.108504	0.868033	[3, 4, 5, 6, 7, 8, 9, 10]	Group34	4.47761	3	[Epha1, Rgcc, Sorbs3]
GO:0032354	response to follicle-stimulating hormone	GO_BiologicalProcess-EBI-UniProt-GOA_20.05.2019_00h00	0.0187923	1	0.10491	0.944191	[5, 6]	Group48	9.09091	3	[Pawr, Por, Tf]
GO:0032451	demethylase activity	GO_BiologicalProcess-EBI-UniProt-GOA_20.05.2019_00h00	0.0254564	1	0.0292039	0.934524	[3]	Group55	8.10811	3	[Jmjd6, Kdm1b, Kdm6a]
GO:0032452	histone demethylase activity	GO_BiologicalProcess-EBI-UniProt-GOA_20.05.2019_00h00	0.00876055	1	0.0292039	0.934524	[4, 5, 7, 8, 9, 10]	Group55	12	3	[Jmjd6, Kdm1b, Kdm6a]
GO:0032479	regulation of type I interferon production	GO_BiologicalProcess-EBI-UniProt-GOA_20.05.2019_00h00	0.115833	0.810831	0.123342	0.740054	[4, 5]	Group30	4.34783	3	[Irak1, Pqbp1, Rnf125]
GO:0032507	maintenance of protein location in cell	GO_BiologicalProcess-EBI-UniProt-GOA_20.05.2019_00h00	0.131024	0.393071	0.131024	0.524095	[3, 4, 5]	Group01	4.10959	3	[Ciz1, Epb41l3, Tspo]
GO:0032606	type I interferon production	GO_BiologicalProcess-EBI-UniProt-GOA_20.05.2019_00h00	0.123342	0.616712	0.123342	0.740054	[3]	Group30	4.22535	3	[Irak1, Pqbp1, Rnf125]
GO:0032623	interleukin-2 production	GO_BiologicalProcess-EBI-UniProt-GOA_20.05.2019_00h00	0.0717931	1	0.0717931	1	[3]	Group02	5.35714	3	[Il1rap, Pawr, Slc11a1]
GO:0032800	receptor biosynthetic process	GO_BiologicalProcess-EBI-UniProt-GOA_20.05.2019_00h00	0.00398206	0.56147	0.0350118	1	[5, 6]	Group44	15.7895	3	[Hdac2, Hnrnpk, Itgav]
GO:0032945	negative regulation of mononuclear cell proliferation	GO_BiologicalProcess-EBI-UniProt-GOA_20.05.2019_00h00	0.115833	0.810831	0.0430241	1	[4, 5, 6, 7]	Group65	4.34783	3	[Lgals9, Pawr, Tmem131l]
GO:0032964	collagen biosynthetic process	GO_BiologicalProcess-EBI-UniProt-GOA_20.05.2019_00h00	0.0629478	1	0.0629478	1	[3]	Group03	5.66038	3	[Col5a1, Rap1a, Rgcc]
GO:0033013	tetrapyrrole metabolic process	GO_BiologicalProcess-EBI-UniProt-GOA_20.05.2019_00h00	0.0601196	1	0.0184434	0.737736	[4]	Group47	5.76923	3	[Bdh2, Mmadhc, Tmem14c]
GO:0033077	T cell differentiation in thymus	GO_BiologicalProcess-EBI-UniProt-GOA_20.05.2019_00h00	0.0944218	1	0.0430241	1	[6, 7, 8, 9, 10, 11]	Group65	4.7619	3	[Jmjd6, Ptpn2, Tmem131l]
GO:0033119	negative regulation of RNA splicing	GO_BiologicalProcess-EBI-UniProt-GOA_20.05.2019_00h00	0.00977906	1	1.63604e-07	1.0307e-05	[5, 6, 7, 8, 9, 10]	Group70	11.5385	3	[Dyrk1a, Hnrnpk, Ptbp1]
GO:0033120	positive regulation of RNA splicing	GO_BiologicalProcess-EBI-UniProt-GOA_20.05.2019_00h00	0.00362627	0.514931	1.63604e-07	1.0307e-05	[5, 6, 7, 8, 9, 10]	Group70	10.8108	4	[Cirbp, Dyrk1a, Hnrnpk, Slc39a5]
GO:0033209	tumor necrosis factor-mediated signaling pathway	GO_BiologicalProcess-EBI-UniProt-GOA_20.05.2019_00h00	0.0843958	1	0.0843958	1	[5, 6, 7]	Group04	5	3	[Plvap, Ptpn2, Txndc17]
GO:0034381	plasma lipoprotein particle clearance	GO_BiologicalProcess-EBI-UniProt-GOA_20.05.2019_00h00	0.00265108	0.405615	2.49348e-05	0.00152102	[2, 3, 4]	Group67	11.7647	4	[Crp, Hnrnpk, Lipc, Lmf1]
GO:0034383	low-density lipoprotein particle clearance	GO_BiologicalProcess-EBI-UniProt-GOA_20.05.2019_00h00	0.00691824	0.871699	2.49348e-05	0.00152102	[3, 4, 5]	Group67	13.0435	3	[Crp, Hnrnpk, Lipc]
GO:0034404	nucleobase-containing small molecule biosynthetic process	GO_BiologicalProcess-EBI-UniProt-GOA_20.05.2019_00h00	0.000357251	0.0632334	5.81985e-05	0.00349191	[4, 5, 6]	Group60	9.09091	7	[Abcd1, Acat1, Adal, Nme3, Nudt4, Nudt9, Upp2]
GO:0034440	lipid oxidation	GO_BiologicalProcess-EBI-UniProt-GOA_20.05.2019_00h00	0.00201629	0.318574	2.95778e-06	0.000183382	[3, 5, 6]	Group69	6.79612	7	[Abcd1, Acadvl, Acat1, Bdh2, Echdc2, Etfa, Por]
GO:0034497	protein localization to phagophore assembly site	GO_BiologicalProcess-EBI-UniProt-GOA_20.05.2019_00h00	0.00098833	0.168016	0.00589854	0.294927	[5, 6, 7, 8]	Group45	25	3	[Trappc8, Wipi1, Wipi2]
GO:0034644	cellular response to UV	GO_BiologicalProcess-EBI-UniProt-GOA_20.05.2019_00h00	0.131024	0.393071	0.131024	0.524095	[6, 7]	Group05	4.10959	3	[Peg3, Rpl13a, Xpc]
GO:0034655	nucleobase-containing compound catabolic process	GO_BiologicalProcess-EBI-UniProt-GOA_20.05.2019_00h00	0.000360518	0.0634512	1.63604e-07	1.0307e-05	[4, 5]	Group70	4.79233	15	[Abcd1, Acat1, Adal, Apex1, Cirbp, Dcp1a, Dcp1b, Drosha, Nudt4, Nudt9, Ptbp1, Slc11a1, Upp2, Ybx1, Zc3h14]
GO:0034698	response to gonadotropin	GO_BiologicalProcess-EBI-UniProt-GOA_20.05.2019_00h00	0.10491	1	0.10491	0.944191	[4, 5]	Group48	4.54545	3	[Pawr, Por, Tf]
GO:0035306	positive regulation of dephosphorylation	GO_BiologicalProcess-EBI-UniProt-GOA_20.05.2019_00h00	0.0748589	1	0.0748589	1	[6, 7, 8]	Group31	5.26316	3	[Camta1, Pawr, Peg3]
GO:0035307	positive regulation of protein dephosphorylation	GO_BiologicalProcess-EBI-UniProt-GOA_20.05.2019_00h00	0.0353403	1	0.0748589	1	[6, 7, 8, 9]	Group31	7.14286	3	[Camta1, Pawr, Peg3]
GO:0035329	hippo signaling	GO_BiologicalProcess-EBI-UniProt-GOA_20.05.2019_00h00	0.0145205	1	0.0145205	0.6389	[4, 5, 6]	Group06	10	3	[Mark3, Wwc1, Yap1]
GO:0035383	thioester metabolic process	GO_BiologicalProcess-EBI-UniProt-GOA_20.05.2019_00h00	0.061009	1	1.63604e-07	1.0307e-05	[3, 4]	Group70	4.65116	4	[Abcd1, Acat1, Acot12, Mvk]
GO:0035461	vitamin transmembrane transport	GO_BiologicalProcess-EBI-UniProt-GOA_20.05.2019_00h00	0.0108636	1	0.00653943	0.320432	[5]	Group53	11.1111	3	[Gc, Slc2a2, Slc5a6]
GO:0035601	protein deacylation	GO_BiologicalProcess-EBI-UniProt-GOA_20.05.2019_00h00	0.0260578	1	0.0132257	0.595154	[6, 7]	Group58	5.15464	5	[Bcl6, Dyrk1a, Hdac2, Suds3, Tada2a]
GO:0042116	macrophage activation	GO_BiologicalProcess-EBI-UniProt-GOA_20.05.2019_00h00	0.0529358	1	0.0337072	1	[4, 5]	Group42	4.87805	4	[Jmjd6, Myo18a, Slc11a1, Tlr6]
GO:0042130	negative regulation of T cell proliferation	GO_BiologicalProcess-EBI-UniProt-GOA_20.05.2019_00h00	0.0811612	1	0.0430241	1	[6, 7, 8, 9]	Group65	5.08475	3	[Lgals9, Pawr, Tmem131l]
GO:0042133	neurotransmitter metabolic process	GO_BiologicalProcess-EBI-UniProt-GOA_20.05.2019_00h00	0.0173314	1	0.0198668	0.735072	[3, 4]	Group59	4.54545	7	[Aldh6a1, Ass1, Crp, Hdc, Por, Tlr6, Tspo]
GO:0042157	lipoprotein metabolic process	GO_BiologicalProcess-EBI-UniProt-GOA_20.05.2019_00h00	0.0302932	1	0.000786997	0.0448588	[4, 5]	Group63	4.41176	6	[Itgav, Mppe1, Pigc, Pigp, Wipi1, Wipi2]
GO:0042158	lipoprotein biosynthetic process	GO_BiologicalProcess-EBI-UniProt-GOA_20.05.2019_00h00	0.0270866	1	0.000786997	0.0448588	[5, 6]	Group63	5.10204	5	[Mppe1, Pigc, Pigp, Wipi1, Wipi2]
GO:0042278	purine nucleoside metabolic process	GO_BiologicalProcess-EBI-UniProt-GOA_20.05.2019_00h00	0.0176035	1	5.81985e-05	0.00349191	[5, 6, 7]	Group60	6.89655	4	[Adal, Dguok, Gamt, Nme3]
GO:0042398	cellular modified amino acid biosynthetic process	GO_BiologicalProcess-EBI-UniProt-GOA_20.05.2019_00h00	0.0375219	1	6.44048e-05	0.00379988	[5]	Group66	6.97674	3	[Aldh1l1, Gamt, Mthfd1]
GO:0042594	response to starvation	GO_BiologicalProcess-EBI-UniProt-GOA_20.05.2019_00h00	0.0137795	1	0.00589854	0.294927	[3, 5]	Group45	4.10959	9	[Acat1, Dnajc15, Fbxo22, Gcgr, Peg3, Slc39a5, Ulk2, Wipi1, Wipi2]
GO:0042730	fibrinolysis	GO_BiologicalProcess-EBI-UniProt-GOA_20.05.2019_00h00	0.00609245	0.798111	0.0681583	1	[4, 5, 6, 7, 8, 9]	Group62	13.6364	3	[Hrg, Plg, Serping1]
GO:0042737	drug catabolic process	GO_BiologicalProcess-EBI-UniProt-GOA_20.05.2019_00h00	0.0429677	1	0.0429677	1	[4]	Group07	4.05405	6	[Acat1, Adal, Aldh1a7, Fah, Paox, Por]
GO:0042982	amyloid precursor protein metabolic process	GO_BiologicalProcess-EBI-UniProt-GOA_20.05.2019_00h00	0.0978679	1	0.0978679	1	[4, 5]	Group08	4.6875	3	[Dyrk1a, Pawr, Psen2]
GO:0043484	regulation of RNA splicing	GO_BiologicalProcess-EBI-UniProt-GOA_20.05.2019_00h00	0.0258336	1	1.63604e-07	1.0307e-05	[5, 6, 7, 8, 9]	Group70	4.58015	6	[Cirbp, Dyrk1a, Hnrnpk, Jmjd6, Ptbp1, Slc39a5]
GO:0043487	regulation of RNA stability	GO_BiologicalProcess-EBI-UniProt-GOA_20.05.2019_00h00	0.00659131	0.837097	1.63604e-07	1.0307e-05	[3, 5, 6, 7, 8]	Group70	6.18557	6	[Apex1, Cirbp, Ptbp1, Slc11a1, Ybx1, Zc3h14]
GO:0043488	regulation of mRNA stability	GO_BiologicalProcess-EBI-UniProt-GOA_20.05.2019_00h00	0.00484091	0.648682	1.63604e-07	1.0307e-05	[4, 6, 7, 8, 9, 10]	Group70	6.59341	6	[Apex1, Cirbp, Ptbp1, Slc11a1, Ybx1, Zc3h14]
GO:0043489	RNA stabilization	GO_BiologicalProcess-EBI-UniProt-GOA_20.05.2019_00h00	0.00990796	1	1.63604e-07	1.0307e-05	[4, 6, 7, 8, 9, 10]	Group70	8.16327	4	[Cirbp, Ptbp1, Slc11a1, Ybx1]
GO:0043631	RNA polyadenylation	GO_BiologicalProcess-EBI-UniProt-GOA_20.05.2019_00h00	0.0147253	1	0.00097176	0.0544186	[6, 7]	Group61	7.27273	4	[Cpsf2, Fip1l1, Rnf20, Zc3h14]
GO:0043648	dicarboxylic acid metabolic process	GO_BiologicalProcess-EBI-UniProt-GOA_20.05.2019_00h00	0.0292209	1	2.95778e-06	0.000183382	[6]	Group69	5	5	[Acmsd, Aldh1l1, Ass1, Grhpr, Mthfd1]
GO:0044106	cellular amine metabolic process	GO_BiologicalProcess-EBI-UniProt-GOA_20.05.2019_00h00	0.0631236	1	2.95778e-06	0.000183382	[4, 5]	Group69	4.5977	4	[Acmsd, Hdc, Paox, Pnkd]
GO:0044242	cellular lipid catabolic process	GO_BiologicalProcess-EBI-UniProt-GOA_20.05.2019_00h00	0.00653943	0.843587	1.63604e-07	1.0307e-05	[4, 5]	Group70	4.63918	9	[Abcd1, Acadvl, Acat1, Bdh2, Echdc2, Etfa, Gpcpd1, Lipc, Mgll]
GO:0044270	cellular nitrogen compound catabolic process	GO_BiologicalProcess-EBI-UniProt-GOA_20.05.2019_00h00	5.83581e-06	0.00108546	1.63604e-07	1.0307e-05	[4]	Group70	5.46448	20	[Abcd1, Acat1, Acmsd, Adal, Aldh1l1, Aldh6a1, Apex1, Cirbp, Dcp1a, Dcp1b, Drosha, Hdc, Nudt4, Nudt9, Por, Ptbp1, Slc11a1, Upp2, Ybx1, Zc3h14]
GO:0044282	small molecule catabolic process	GO_BiologicalProcess-EBI-UniProt-GOA_20.05.2019_00h00	0.000153238	0.0275828	2.95778e-06	0.000183382	[3]	Group69	4.96894	16	[Abcd1, Acadvl, Acat1, Acmsd, Adal, Aldh1a7, Aldh1l1, Aldh6a1, Bdh2, Echdc2, Etfa, Fah, Gpt, Hdc, Pnkd, Sds]
GO:0044283	small molecule biosynthetic process	GO_BiologicalProcess-EBI-UniProt-GOA_20.05.2019_00h00	4.90961e-05	0.00893549	2.49348e-05	0.00152102	[3]	Group67	4.2328	24	[Abcd1, Acadvl, Acat1, Acmsd, Acot12, Adal, Aldh1l1, Ass1, G6pc, Gamt, Lipc, Mgll, Mthfd1, Mvk, Nme3, Nudt4, Nudt9, Pnpo, Por, Prkab2, Ptpn2, Sc5d, Sds, Upp2]
GO:0044843	cell cycle G1/S phase transition	GO_BiologicalProcess-EBI-UniProt-GOA_20.05.2019_00h00	0.0384261	1	0.00878214	0.421543	[4, 5]	Group56	4.16667	6	[Apex1, Bach1, Cirbp, Rgcc, Rhou, Rpa2]
GO:0045428	regulation of nitric oxide biosynthetic process	GO_BiologicalProcess-EBI-UniProt-GOA_20.05.2019_00h00	0.123342	0.616712	2.49348e-05	0.00152102	[4, 5, 6, 7]	Group67	4.22535	3	[Ass1, Crp, Tspo]
GO:0045581	negative regulation of T cell differentiation	GO_BiologicalProcess-EBI-UniProt-GOA_20.05.2019_00h00	0.0219857	1	0.0430241	1	[6, 7, 8, 9, 10, 11, 12]	Group65	8.57143	3	[Bcl6, Ptpn2, Tmem131l]
GO:0045620	negative regulation of lymphocyte differentiation	GO_BiologicalProcess-EBI-UniProt-GOA_20.05.2019_00h00	0.0353403	1	0.0430241	1	[5, 6, 7, 8, 9, 10, 11]	Group65	7.14286	3	[Bcl6, Ptpn2, Tmem131l]
GO:0046128	purine ribonucleoside metabolic process	GO_BiologicalProcess-EBI-UniProt-GOA_20.05.2019_00h00	0.0717931	1	5.81985e-05	0.00349191	[6, 7, 8]	Group60	5.35714	3	[Adal, Gamt, Nme3]
GO:0046209	nitric oxide metabolic process	GO_BiologicalProcess-EBI-UniProt-GOA_20.05.2019_00h00	0.0179157	1	0.00584622	0.298157	[4, 5]	Group64	5.68182	5	[Ass1, Crp, Por, Tlr6, Tspo]
GO:0046324	regulation of glucose import	GO_BiologicalProcess-EBI-UniProt-GOA_20.05.2019_00h00	0.0944218	1	0.085927	1	[6, 7, 10, 11]	Group57	4.7619	3	[Osbpl8, Pid1, Rap1a]
GO:0046364	monosaccharide biosynthetic process	GO_BiologicalProcess-EBI-UniProt-GOA_20.05.2019_00h00	0.131024	0.393071	0.131024	0.524095	[4, 5]	Group39	4.10959	3	[G6pc, Ptpn2, Sds]
GO:0046394	carboxylic acid biosynthetic process	GO_BiologicalProcess-EBI-UniProt-GOA_20.05.2019_00h00	0.00273715	0.410573	1.63604e-07	1.0307e-05	[5, 6]	Group70	4.41176	12	[Abcd1, Acadvl, Acmsd, Acot12, Aldh1l1, Ass1, Gamt, Lipc, Mgll, Mthfd1, Prkab2, Sds]
GO:0046395	carboxylic acid catabolic process	GO_BiologicalProcess-EBI-UniProt-GOA_20.05.2019_00h00	0.000134682	0.0243775	2.95778e-06	0.000183382	[5, 6]	Group69	5.8296	13	[Abcd1, Acadvl, Acat1, Acmsd, Aldh1l1, Aldh6a1, Bdh2, Echdc2, Etfa, Fah, Gpt, Hdc, Sds]
GO:0046434	organophosphate catabolic process	GO_BiologicalProcess-EBI-UniProt-GOA_20.05.2019_00h00	0.00473365	0.643777	1.63604e-07	1.0307e-05	[4, 5]	Group70	5.83333	7	[Abcd1, Acat1, Gpcpd1, Lipc, Nudt4, Nudt9, Upp2]
GO:0046503	glycerolipid catabolic process	GO_BiologicalProcess-EBI-UniProt-GOA_20.05.2019_00h00	0.0658366	1	2.95778e-06	0.000183382	[5, 6]	Group69	5.55556	3	[Gpcpd1, Lipc, Mgll]
GO:0046626	regulation of insulin receptor signaling pathway	GO_BiologicalProcess-EBI-UniProt-GOA_20.05.2019_00h00	0.0282369	1	0.085927	1	[4, 5, 6, 7, 8, 9, 10]	Group57	5.97015	4	[Osbpl8, Pid1, Ptpn2, Ybx1]
GO:0046627	negative regulation of insulin receptor signaling pathway	GO_BiologicalProcess-EBI-UniProt-GOA_20.05.2019_00h00	0.0236864	1	0.085927	1	[4, 5, 6, 7, 8, 9, 10, 11]	Group57	8.33333	3	[Pid1, Ptpn2, Ybx1]
GO:0046700	heterocycle catabolic process	GO_BiologicalProcess-EBI-UniProt-GOA_20.05.2019_00h00	2.76277e-05	0.0050835	1.63604e-07	1.0307e-05	[4]	Group70	5.08021	19	[Abcd1, Acat1, Acmsd, Adal, Aldh1l1, Aldh6a1, Apex1, Cirbp, Dcp1a, Dcp1b, Drosha, Hdc, Nudt4, Nudt9, Ptbp1, Slc11a1, Upp2, Ybx1, Zc3h14]
GO:0046915	transition metal ion transmembrane transporter activity	GO_BiologicalProcess-EBI-UniProt-GOA_20.05.2019_00h00	0.0629478	1	0.0759684	1	[8, 9, 10]	Group40	5.66038	3	[Slc11a1, Slc39a5, Tf]
GO:0048024	regulation of mRNA splicing, via spliceosome	GO_BiologicalProcess-EBI-UniProt-GOA_20.05.2019_00h00	0.00692246	0.865307	1.63604e-07	1.0307e-05	[6, 7, 8, 9, 10, 11, 12]	Group70	6.12245	6	[Cirbp, Dyrk1a, Hnrnpk, Jmjd6, Ptbp1, Slc39a5]
GO:0048025	negative regulation of mRNA splicing, via spliceosome	GO_BiologicalProcess-EBI-UniProt-GOA_20.05.2019_00h00	0.00609245	0.798111	1.63604e-07	1.0307e-05	[6, 7, 8, 9, 10, 11, 12, 13]	Group70	13.6364	3	[Dyrk1a, Hnrnpk, Ptbp1]
GO:0048193	Golgi vesicle transport	GO_BiologicalProcess-EBI-UniProt-GOA_20.05.2019_00h00	0.00465605	0.637879	0.00465605	0.242115	[5]	Group33	4.33071	11	[Lman1, Lmf1, Mia3, Mppe1, Myo18a, Nrbp2, Pdcd6, Sec22b, Trappc8, Uso1, Wipi1]
GO:0048255	mRNA stabilization	GO_BiologicalProcess-EBI-UniProt-GOA_20.05.2019_00h00	0.00734947	0.896636	1.63604e-07	1.0307e-05	[5, 6, 7, 8, 9, 10, 11]	Group70	8.88889	4	[Cirbp, Ptbp1, Slc11a1, Ybx1]
GO:0048821	erythrocyte development	GO_BiologicalProcess-EBI-UniProt-GOA_20.05.2019_00h00	0.0132337	1	0.0132257	0.595154	[5, 6, 7, 8, 9, 10]	Group58	10.3448	3	[Bcl6, Jmjd6, Tal1]
GO:0050672	negative regulation of lymphocyte proliferation	GO_BiologicalProcess-EBI-UniProt-GOA_20.05.2019_00h00	0.115833	0.810831	0.0430241	1	[5, 6, 7, 8]	Group65	4.34783	3	[Lgals9, Pawr, Tmem131l]
GO:0050684	regulation of mRNA processing	GO_BiologicalProcess-EBI-UniProt-GOA_20.05.2019_00h00	0.00106508	0.177868	1.63604e-07	1.0307e-05	[5, 6, 7, 8, 9]	Group70	6.08108	9	[Cirbp, Dyrk1a, Hnrnpk, Jmjd6, Ptbp1, Rnf20, Slc39a5, Srpk2, Zc3h14]
GO:0050686	negative regulation of mRNA processing	GO_BiologicalProcess-EBI-UniProt-GOA_20.05.2019_00h00	0.0010136	0.170285	1.63604e-07	1.0307e-05	[5, 6, 7, 8, 9, 10]	Group70	11.1111	5	[Dyrk1a, Hnrnpk, Ptbp1, Rnf20, Zc3h14]
GO:0050764	regulation of phagocytosis	GO_BiologicalProcess-EBI-UniProt-GOA_20.05.2019_00h00	0.036249	1	0.0337072	1	[4, 5, 6]	Group42	4.71698	5	[Itgav, Mbl1, Myo18a, Rap1a, Slc11a1]
GO:0050766	positive regulation of phagocytosis	GO_BiologicalProcess-EBI-UniProt-GOA_20.05.2019_00h00	0.0510145	1	0.0337072	1	[3, 4, 5, 6, 7]	Group42	4.93827	4	[Mbl1, Myo18a, Rap1a, Slc11a1]
GO:0050810	regulation of steroid biosynthetic process	GO_BiologicalProcess-EBI-UniProt-GOA_20.05.2019_00h00	0.0978679	1	0.00584622	0.298157	[5, 6, 7]	Group64	4.6875	3	[Mvk, Por, Tspo]
GO:0050818	regulation of coagulation	GO_BiologicalProcess-EBI-UniProt-GOA_20.05.2019_00h00	0.00345893	0.498086	0.0681583	1	[3, 4]	Group62	7.05882	6	[C1qtnf1, Foxa2, Hrg, Plg, Proc, Serping1]
GO:0050819	negative regulation of coagulation	GO_BiologicalProcess-EBI-UniProt-GOA_20.05.2019_00h00	0.00212919	0.332153	0.0681583	1	[3, 4, 5]	Group62	9.43396	5	[C1qtnf1, Hrg, Plg, Proc, Serping1]
GO:0050868	negative regulation of T cell activation	GO_BiologicalProcess-EBI-UniProt-GOA_20.05.2019_00h00	0.033801	1	0.0430241	1	[5, 6, 7, 8]	Group65	4.80769	5	[Bcl6, Lgals9, Pawr, Ptpn2, Tmem131l]
GO:0050922	negative regulation of chemotaxis	GO_BiologicalProcess-EBI-UniProt-GOA_20.05.2019_00h00	0.0687854	1	0.0687854	1	[3, 4, 5, 6]	Group09	5.45455	3	[C5, Hrg, Ptpn2]
GO:0051180	vitamin transport	GO_BiologicalProcess-EBI-UniProt-GOA_20.05.2019_00h00	0.00399886	0.55984	0.00653943	0.320432	[4]	Group53	10.5263	4	[Gc, Slc2a2, Slc5a6, Ttpa]
GO:0051181	cofactor transport	GO_BiologicalProcess-EBI-UniProt-GOA_20.05.2019_00h00	0.0494298	1	0.0494298	1	[4]	Group10	6.25	3	[Hrg, Slc25a47, Slc5a6]
GO:0051187	cofactor catabolic process	GO_BiologicalProcess-EBI-UniProt-GOA_20.05.2019_00h00	0.10491	1	1.63604e-07	1.0307e-05	[4]	Group70	4.54545	3	[Abcd1, Acat1, Aldh1l1]
GO:0051188	cofactor biosynthetic process	GO_BiologicalProcess-EBI-UniProt-GOA_20.05.2019_00h00	0.0242381	1	1.63604e-07	1.0307e-05	[4]	Group70	4.24242	7	[Acat1, Aldh1l1, Bdh2, Mmadhc, Mthfd1, Pnpo, Tmem14c]
GO:0051496	positive regulation of stress fiber assembly	GO_BiologicalProcess-EBI-UniProt-GOA_20.05.2019_00h00	0.0717931	1	0.108504	0.868033	[4, 5, 6, 7, 8, 9, 10, 11, 12]	Group34	5.35714	3	[Epha1, Rgcc, Sorbs3]
GO:0051591	response to cAMP	GO_BiologicalProcess-EBI-UniProt-GOA_20.05.2019_00h00	0.0441535	1	0.0441535	1	[4, 5, 6]	Group35	4.02685	6	[Apex1, Ass1, Bsg, Rap1a, Rpl13a, Tf]
GO:0060191	regulation of lipase activity	GO_BiologicalProcess-EBI-UniProt-GOA_20.05.2019_00h00	0.115833	0.810831	0.00584622	0.298157	[5]	Group64	4.34783	3	[Lmf1, Plaa, Por]
GO:0060998	regulation of dendritic spine development	GO_BiologicalProcess-EBI-UniProt-GOA_20.05.2019_00h00	0.0652764	1	0.0350118	1	[4, 5, 8, 9, 10, 11, 12, 13]	Group44	4.54545	4	[Caprin2, Hdac2, Hnrnpk, Lzts3]
GO:0061013	regulation of mRNA catabolic process	GO_BiologicalProcess-EBI-UniProt-GOA_20.05.2019_00h00	0.0145569	1	1.63604e-07	1.0307e-05	[5, 6, 7, 8, 9]	Group70	5.21739	6	[Apex1, Cirbp, Ptbp1, Slc11a1, Ybx1, Zc3h14]
GO:0061041	regulation of wound healing	GO_BiologicalProcess-EBI-UniProt-GOA_20.05.2019_00h00	0.0331968	1	0.0681583	1	[5, 6]	Group62	4.31655	6	[C1qtnf1, Foxa2, Hrg, Plg, Proc, Serping1]
GO:0061045	negative regulation of wound healing	GO_BiologicalProcess-EBI-UniProt-GOA_20.05.2019_00h00	0.00893169	1	0.0681583	1	[4, 5, 6, 7]	Group62	6.75676	5	[C1qtnf1, Hrg, Plg, Proc, Serping1]
GO:0061515	myeloid cell development	GO_BiologicalProcess-EBI-UniProt-GOA_20.05.2019_00h00	0.0147253	1	0.0102821	0.483258	[4, 5, 6, 7, 8, 9]	Group41	7.27273	4	[Abi1, Bcl6, Jmjd6, Tal1]
GO:0061726	mitochondrion disassembly	GO_BiologicalProcess-EBI-UniProt-GOA_20.05.2019_00h00	0.0186353	1	0.000786997	0.0448588	[5]	Group63	6.77966	4	[Parl, Tspo, Wipi1, Wipi2]
GO:0062014	negative regulation of small molecule metabolic process	GO_BiologicalProcess-EBI-UniProt-GOA_20.05.2019_00h00	0.127162	0.508648	0.127162	0.63581	[3, 4, 5]	Group11	4.16667	3	[Acadvl, Acmsd, Pid1]
GO:0070664	negative regulation of leukocyte proliferation	GO_BiologicalProcess-EBI-UniProt-GOA_20.05.2019_00h00	0.131024	0.393071	0.0430241	1	[3, 4, 5, 6]	Group65	4.10959	3	[Lgals9, Pawr, Tmem131l]
GO:0070897	transcription preinitiation complex assembly	GO_BiologicalProcess-EBI-UniProt-GOA_20.05.2019_00h00	0.0332265	1	0.0332265	1	[6, 7, 8, 9, 10, 11]	Group12	7.31707	3	[Gtf3c3, Pih1d1, Psmc3]
GO:0071320	cellular response to cAMP	GO_BiologicalProcess-EBI-UniProt-GOA_20.05.2019_00h00	0.0094385	1	0.0441535	1	[5, 6, 7]	Group35	6.66667	5	[Apex1, Ass1, Rap1a, Rpl13a, Tf]
GO:0071371	cellular response to gonadotropin stimulus	GO_BiologicalProcess-EBI-UniProt-GOA_20.05.2019_00h00	0.0254564	1	0.10491	0.944191	[5, 6]	Group48	8.10811	3	[Pawr, Por, Tf]
GO:0071372	cellular response to follicle-stimulating hormone stimulus	GO_BiologicalProcess-EBI-UniProt-GOA_20.05.2019_00h00	0.00977906	1	0.10491	0.944191	[6, 7]	Group48	11.5385	3	[Pawr, Por, Tf]
GO:0071479	cellular response to ionizing radiation	GO_BiologicalProcess-EBI-UniProt-GOA_20.05.2019_00h00	0.138869	0.138869	0.133726	0.401179	[5, 6]	Group36	4	3	[Fbxo4, Rpl13a, Yap1]
GO:0072329	monocarboxylic acid catabolic process	GO_BiologicalProcess-EBI-UniProt-GOA_20.05.2019_00h00	0.00357069	0.510608	2.95778e-06	0.000183382	[6, 7]	Group69	6.14035	7	[Abcd1, Acadvl, Acat1, Bdh2, Echdc2, Etfa, Fah]
GO:0072330	monocarboxylic acid biosynthetic process	GO_BiologicalProcess-EBI-UniProt-GOA_20.05.2019_00h00	0.0264089	1	2.95778e-06	0.000183382	[6, 7]	Group69	4.16667	7	[Abcd1, Acadvl, Acot12, Lipc, Mgll, Prkab2, Sds]
GO:0072348	sulfur compound transport	GO_BiologicalProcess-EBI-UniProt-GOA_20.05.2019_00h00	0.0444688	1	0.0444688	1	[4]	Group13	6.52174	3	[Abcd1, Slc26a8, Slc5a6]
GO:0072350	tricarboxylic acid metabolic process	GO_BiologicalProcess-EBI-UniProt-GOA_20.05.2019_00h00	0.00239071	0.37056	0.00239071	0.129098	[6]	Group14	18.75	3	[Aco1, Ass1, Slc17a2]
GO:0072521	purine-containing compound metabolic process	GO_BiologicalProcess-EBI-UniProt-GOA_20.05.2019_00h00	0.000385483	0.0674596	1.63604e-07	1.0307e-05	[4]	Group70	4.41558	17	[Abcd1, Acat1, Acot12, Adal, Ak2, Atp5pd, Dguok, Dhtkd1, G6pc, Gamt, Mthfd1, Mvk, Nme3, Nudt4, Nudt9, Pid1, Slc25a13]
GO:0072522	purine-containing compound biosynthetic process	GO_BiologicalProcess-EBI-UniProt-GOA_20.05.2019_00h00	0.0120656	1	0.000180725	0.0104821	[5]	Group68	4.49438	8	[Acat1, Adal, Ak2, Atp5pd, Mthfd1, Nme3, Pid1, Slc25a13]
GO:0072523	purine-containing compound catabolic process	GO_BiologicalProcess-EBI-UniProt-GOA_20.05.2019_00h00	0.000913669	0.157151	1.63604e-07	1.0307e-05	[5]	Group70	11.3636	5	[Abcd1, Acat1, Adal, Nudt4, Nudt9]
GO:0072527	pyrimidine-containing compound metabolic process	GO_BiologicalProcess-EBI-UniProt-GOA_20.05.2019_00h00	0.119566	0.717394	5.81985e-05	0.00349191	[4]	Group60	4.28571	3	[Aldh6a1, Nme3, Upp2]
GO:0090181	regulation of cholesterol metabolic process	GO_BiologicalProcess-EBI-UniProt-GOA_20.05.2019_00h00	0.00126901	0.209387	0.00584622	0.298157	[4, 5, 6, 7]	Group64	14.2857	4	[Acadvl, Lmf1, Mvk, Por]
GO:0090311	regulation of protein deacetylation	GO_BiologicalProcess-EBI-UniProt-GOA_20.05.2019_00h00	0.0311809	1	0.0132257	0.595154	[6, 7, 8, 9]	Group58	7.5	3	[Bcl6, Dyrk1a, Tada2a]
GO:0090342	regulation of cell aging	GO_BiologicalProcess-EBI-UniProt-GOA_20.05.2019_00h00	0.0272956	1	0.0430241	1	[3, 4]	Group65	7.89474	3	[Bcl6, Nek4, Pawr]
GO:0090398	cellular senescence	GO_BiologicalProcess-EBI-UniProt-GOA_20.05.2019_00h00	0.0687854	1	0.0430241	1	[4]	Group65	5.45455	3	[Bcl6, Nek4, Pawr]
GO:0090482	vitamin transmembrane transporter activity	GO_BiologicalProcess-EBI-UniProt-GOA_20.05.2019_00h00	0.00609245	0.798111	0.00653943	0.320432	[6]	Group53	13.6364	3	[Gc, Slc2a2, Slc5a6]
GO:0097006	regulation of plasma lipoprotein particle levels	GO_BiologicalProcess-EBI-UniProt-GOA_20.05.2019_00h00	0.0147253	1	2.49348e-05	0.00152102	[2, 3]	Group67	7.27273	4	[Crp, Hnrnpk, Lipc, Lmf1]
GO:0098659	inorganic cation import across plasma membrane	GO_BiologicalProcess-EBI-UniProt-GOA_20.05.2019_00h00	0.0719615	1	0.0719615	1	[7, 8]	Group37	4.3956	4	[Atp1b3, Pawr, Slc17a2, Slc39a5]
GO:0098732	macromolecule deacylation	GO_BiologicalProcess-EBI-UniProt-GOA_20.05.2019_00h00	0.0270866	1	0.0132257	0.595154	[5]	Group58	5.10204	5	[Bcl6, Dyrk1a, Hdac2, Suds3, Tada2a]
GO:0098781	ncRNA transcription	GO_BiologicalProcess-EBI-UniProt-GOA_20.05.2019_00h00	0.0332265	1	0.0332265	1	[6, 7, 8, 9, 10]	Group15	7.31707	3	[Ice1, Pih1d1, Rpa2]
GO:0099587	inorganic ion import across plasma membrane	GO_BiologicalProcess-EBI-UniProt-GOA_20.05.2019_00h00	0.0719615	1	0.0719615	1	[6, 7]	Group37	4.3956	4	[Atp1b3, Pawr, Slc17a2, Slc39a5]
GO:0140056	organelle localization by membrane tethering	GO_BiologicalProcess-EBI-UniProt-GOA_20.05.2019_00h00	0.115833	0.810831	0.115833	0.810831	[3, 4]	Group16	4.34783	3	[Esyt2, Psen2, Uso1]
GO:1900046	regulation of hemostasis	GO_BiologicalProcess-EBI-UniProt-GOA_20.05.2019_00h00	0.00307131	0.448412	0.0681583	1	[2, 3, 4, 5]	Group62	7.22892	6	[C1qtnf1, Foxa2, Hrg, Plg, Proc, Serping1]
GO:1900047	negative regulation of hemostasis	GO_BiologicalProcess-EBI-UniProt-GOA_20.05.2019_00h00	0.00195539	0.310906	0.0681583	1	[2, 3, 4, 5, 6]	Group62	9.61539	5	[C1qtnf1, Hrg, Plg, Proc, Serping1]
GO:1900076	regulation of cellular response to insulin stimulus	GO_BiologicalProcess-EBI-UniProt-GOA_20.05.2019_00h00	0.0116637	1	0.085927	1	[3, 4, 7, 8, 9]	Group57	6.32911	5	[Osbpl8, Pid1, Ptpn2, Uso1, Ybx1]
GO:1900077	negative regulation of cellular response to insulin stimulus	GO_BiologicalProcess-EBI-UniProt-GOA_20.05.2019_00h00	0.0292039	1	0.085927	1	[3, 4, 5, 7, 8, 9, 10]	Group57	7.69231	3	[Pid1, Ptpn2, Ybx1]
GO:1901292	nucleoside phosphate catabolic process	GO_BiologicalProcess-EBI-UniProt-GOA_20.05.2019_00h00	0.00271817	0.410444	1.63604e-07	1.0307e-05	[5, 6, 7]	Group70	8.92857	5	[Abcd1, Acat1, Nudt4, Nudt9, Upp2]
GO:1901361	organic cyclic compound catabolic process	GO_BiologicalProcess-EBI-UniProt-GOA_20.05.2019_00h00	1.19003e-05	0.00220156	1.63604e-07	1.0307e-05	[4]	Group70	5.03597	21	[Abcd1, Acat1, Acmsd, Adal, Aldh1l1, Aldh6a1, Apex1, Cirbp, Dcp1a, Dcp1b, Drosha, Fah, Hdc, Hsd17b14, Nudt4, Nudt9, Ptbp1, Slc11a1, Upp2, Ybx1, Zc3h14]
GO:1901605	alpha-amino acid metabolic process	GO_BiologicalProcess-EBI-UniProt-GOA_20.05.2019_00h00	0.000682897	0.118824	6.44048e-05	0.00379988	[4, 5, 7]	Group66	5.52764	11	[Acat1, Acmsd, Aldh6a1, Ass1, Fah, Gamt, Gpt, Hdc, Kyat3, Mthfd1, Sds]
GO:1901606	alpha-amino acid catabolic process	GO_BiologicalProcess-EBI-UniProt-GOA_20.05.2019_00h00	0.000980508	0.167667	2.95778e-06	0.000183382	[5, 6, 7, 8]	Group69	7.69231	7	[Acat1, Acmsd, Aldh6a1, Fah, Gpt, Hdc, Sds]
GO:1901607	alpha-amino acid biosynthetic process	GO_BiologicalProcess-EBI-UniProt-GOA_20.05.2019_00h00	0.0978679	1	2.95778e-06	0.000183382	[5, 6, 7, 8]	Group69	4.6875	3	[Ass1, Gamt, Mthfd1]
GO:1901657	glycosyl compound metabolic process	GO_BiologicalProcess-EBI-UniProt-GOA_20.05.2019_00h00	0.0123927	1	1.63604e-07	1.0307e-05	[4]	Group70	5.40541	6	[Adal, Dguok, Gamt, Nme3, Slc17a2, Upp2]
GO:1901983	regulation of protein acetylation	GO_BiologicalProcess-EBI-UniProt-GOA_20.05.2019_00h00	0.115833	0.810831	0.0132257	0.595154	[6, 7, 8, 9]	Group58	4.34783	3	[Hdac2, Pih1d1, Tada2a]
GO:1902106	negative regulation of leukocyte differentiation	GO_BiologicalProcess-EBI-UniProt-GOA_20.05.2019_00h00	0.138869	0.138869	0.0430241	1	[4, 5, 6, 7, 8, 9, 10]	Group65	4	3	[Bcl6, Ptpn2, Tmem131l]
GO:1902116	negative regulation of organelle assembly	GO_BiologicalProcess-EBI-UniProt-GOA_20.05.2019_00h00	0.0494298	1	0.0494298	1	[4, 5, 6, 7]	Group17	6.25	3	[Chmp2a, Sec22b, Tbc1d7]
GO:1902369	negative regulation of RNA catabolic process	GO_BiologicalProcess-EBI-UniProt-GOA_20.05.2019_00h00	0.0176035	1	1.63604e-07	1.0307e-05	[5, 6, 7, 8, 9]	Group70	6.89655	4	[Cirbp, Ptbp1, Slc11a1, Ybx1]
GO:1902373	negative regulation of mRNA catabolic process	GO_BiologicalProcess-EBI-UniProt-GOA_20.05.2019_00h00	0.0129834	1	1.63604e-07	1.0307e-05	[5, 6, 7, 8, 9, 10]	Group70	7.54717	4	[Cirbp, Ptbp1, Slc11a1, Ybx1]
GO:1902652	secondary alcohol metabolic process	GO_BiologicalProcess-EBI-UniProt-GOA_20.05.2019_00h00	0.017615	1	0.00584622	0.298157	[4, 5]	Group64	5	6	[Acadvl, Lipc, Lmf1, Mvk, Por, Sc5d]
GO:1902653	secondary alcohol biosynthetic process	GO_BiologicalProcess-EBI-UniProt-GOA_20.05.2019_00h00	0.0397709	1	0.00584622	0.298157	[5, 6]	Group64	6.81818	3	[Mvk, Por, Sc5d]
GO:1902806	regulation of cell cycle G1/S phase transition	GO_BiologicalProcess-EBI-UniProt-GOA_20.05.2019_00h00	0.083845	1	0.00878214	0.421543	[5, 6, 7]	Group56	4.16667	4	[Apex1, Cirbp, Rgcc, Rpa2]
GO:1903008	organelle disassembly	GO_BiologicalProcess-EBI-UniProt-GOA_20.05.2019_00h00	0.056895	1	0.000786997	0.0448588	[4]	Group63	4.7619	4	[Parl, Tspo, Wipi1, Wipi2]
GO:1903035	negative regulation of response to wounding	GO_BiologicalProcess-EBI-UniProt-GOA_20.05.2019_00h00	0.00484091	0.648682	0.0681583	1	[3, 4, 5, 6]	Group62	6.59341	6	[C1qtnf1, Cers2, Hrg, Plg, Proc, Serping1]
GO:1903038	negative regulation of leukocyte cell-cell adhesion	GO_BiologicalProcess-EBI-UniProt-GOA_20.05.2019_00h00	0.0134444	1	0.0430241	1	[5, 6, 7]	Group65	5.30973	6	[Ass1, Bcl6, Lgals9, Pawr, Ptpn2, Tmem131l]
GO:1903311	regulation of mRNA metabolic process	GO_BiologicalProcess-EBI-UniProt-GOA_20.05.2019_00h00	0.00135677	0.222511	1.63604e-07	1.0307e-05	[5, 6, 7, 8]	Group70	4.8	12	[Apex1, Cirbp, Dyrk1a, Hnrnpk, Jmjd6, Ptbp1, Rnf20, Slc11a1, Slc39a5, Srpk2, Ybx1, Zc3h14]
GO:1903312	negative regulation of mRNA metabolic process	GO_BiologicalProcess-EBI-UniProt-GOA_20.05.2019_00h00	0.000268323	0.0480298	1.63604e-07	1.0307e-05	[5, 6, 7, 8, 9]	Group70	8.24742	8	[Cirbp, Dyrk1a, Hnrnpk, Ptbp1, Rnf20, Slc11a1, Ybx1, Zc3h14]
GO:1903578	regulation of ATP metabolic process	GO_BiologicalProcess-EBI-UniProt-GOA_20.05.2019_00h00	0.061009	1	0.0198668	0.735072	[3, 4]	Group59	4.65116	4	[Abcd1, Dnajc15, Pid1, Tspo]
GO:1903579	negative regulation of ATP metabolic process	GO_BiologicalProcess-EBI-UniProt-GOA_20.05.2019_00h00	0.00691824	0.871699	0.0198668	0.735072	[3, 4, 5]	Group59	13.0435	3	[Dnajc15, Pid1, Tspo]
GO:1905037	autophagosome organization	GO_BiologicalProcess-EBI-UniProt-GOA_20.05.2019_00h00	0.010019	1	0.000786997	0.0448588	[5, 6]	Group63	5.66038	6	[Atg101, Sec22b, Trappc8, Ulk2, Wipi1, Wipi2]
GO:1905269	positive regulation of chromatin organization	GO_BiologicalProcess-EBI-UniProt-GOA_20.05.2019_00h00	0.017615	1	0.0132257	0.595154	[4, 5, 6, 7, 8]	Group58	5	6	[Bcl6, Pih1d1, Pphln1, Rnf20, Tada2a, Tal1]
GO:1905953	negative regulation of lipid localization	GO_BiologicalProcess-EBI-UniProt-GOA_20.05.2019_00h00	0.0187923	1	0.085927	1	[2, 3, 4, 5]	Group57	9.09091	3	[Itgav, Osbpl8, Ptpn2]
GO:1990542	mitochondrial transmembrane transport	GO_BiologicalProcess-EBI-UniProt-GOA_20.05.2019_00h00	0.123342	0.616712	0.123342	0.740054	[5]	Group20	4.22535	3	[Dnajc15, Psen2, Slc25a13]
GO:2000378	negative regulation of reactive oxygen species metabolic process	GO_BiologicalProcess-EBI-UniProt-GOA_20.05.2019_00h00	0.115833	0.810831	0.0198668	0.735072	[4, 5, 6]	Group59	4.34783	3	[Abcd1, Crp, Tspo]
GO:2000379	positive regulation of reactive oxygen species metabolic process	GO_BiologicalProcess-EBI-UniProt-GOA_20.05.2019_00h00	0.0888515	1	0.161319	0.161319	[4, 5, 6]	Group52	4.08163	4	[Ass1, Crp, Pid1, Tspo]
GO:2000573	positive regulation of DNA biosynthetic process	GO_BiologicalProcess-EBI-UniProt-GOA_20.05.2019_00h00	0.123342	0.616712	0.123342	0.740054	[5, 6, 7, 8, 9]	Group21	4.22535	3	[Fbxo4, Map2k7, Rgcc]
GO:2000756	regulation of peptidyl-lysine acetylation	GO_BiologicalProcess-EBI-UniProt-GOA_20.05.2019_00h00	0.0687854	1	0.0132257	0.595154	[7, 8, 9, 10]	Group58	5.45455	3	[Hdac2, Pih1d1, Tada2a]
GO:2000772	regulation of cellular senescence	GO_BiologicalProcess-EBI-UniProt-GOA_20.05.2019_00h00	0.0172994	1	0.0430241	1	[4, 5, 6]	Group65	9.375	3	[Bcl6, Nek4, Pawr]
GO:2001057	reactive nitrogen species metabolic process	GO_BiologicalProcess-EBI-UniProt-GOA_20.05.2019_00h00	0.0187237	1	0.00584622	0.298157	[3]	Group64	5.61798	5	[Ass1, Crp, Por, Tlr6, Tspo]
GO:2001252	positive regulation of chromosome organization	GO_BiologicalProcess-EBI-UniProt-GOA_20.05.2019_00h00	0.0136486	1	0.0132257	0.595154	[5, 6, 7]	Group58	4.3956	8	[Bcl6, Fbxo4, Map2k7, Pih1d1, Pphln1, Rnf20, Tada2a, Tal1]

[truncated: 1 more sheets: S10]
