# Supplementary material for: Comparative transcriptomes reveal geographic differences in the ability of the liver of plateau zokors (Eospalax baileyi) to respond and adapt to toxic plants
Source: BMC Genomics. 2023 Sep 6;24:529. doi: 10.1186/s12864-023-09642-5 (PMC10483729; doi:10.1186/s12864-023-09642-5)
Supplement: Supplementary file 8 — Additional file 8: Information about compounds supposedly identified in Stellera chamaejasme. [file 12864_2023_9642_MOESM8_ESM.xlsx]

## Sheet: Sheet1
Additional file 8: Information about compounds supposedly identified in Stellera chamaejasme
Peak (No)	Time (min)	Molecular formula	Observed mass	Adduct peak	Identification compounds
1	3.020	C21H24O10	435.1	M-H+	(-)-Epiafzelechin-7-O-β-D-glucopyranoside
2	3.830	C32H26O10	569.1		Chamaejasmenin B
3	5.599	C33H28O10	583.2		Enchanmaejasmin A/7-Methoxychamaejasmine A/Chamaejasmine C
4	4.758	C15H14O5	273.1	M-H+	(+)-Epiafzelechin
5	12.717	C36H32O15	703.2	M-H+	Neochamaejasmine A-O-glucopyranoside/Neochamaejasmine B-O-glucopyranoside
6	9.728	C30H24O10	543.1	M-H+	Jiaxiol/Xinranol
7	14.221	C30H22O10	541.1	M-H+	Chamaechromone
8	15.045	C15H10O5	269		Apigenin
9	12.520	C20H20O5	339.1	M-H+	Sophoraflavanone B
10	11.899	C31H24O10	555.1		7-Methoxylchamaejasmine/7-Methoxylneochamaejasmine A
11	16.720	C30H22O10	541.1	M-H+	Neochamaejasmine A/Neochamaejasmine B/Chamaejasmine
12	5.710	C43H32O12	729.1	M-COOH+	Mohsenone
13	3.830	C15H16O8	323.1	M-H+	Skimmin
14	3.382	C20H24O12	455.1	M-H+	O-[β-D-Xylopyranosy(1→6)-β-D-glucopyranosyl]-7-hydroxycoumarin
15	6.065	C9H6O3	161		Umbelliferone
16	0.755	C10H8O4	191	M-H+	Scopletin
17	15.517	C25H22O12	513.1	M-H+	Daphnoretin-7-O-glucoside
18	4.412	C21H16O8	395.1		Iisodaphnoretin B
19	12.387	C19H12O7	351.1	M-H+	Daphnoretin
20	17.082	C21H30O3	329.2		Hydroxyprogesterone
21	6.795	C35H50O9	613.2		Stelleramacrin B
22	7.747	C26H34O11	521.2		Isolariciresinol-9'-O-β-D-glucopyranoside
23	7.660	C26H36O11	523.2		Secoisolariciresinol-β-D-glucoside
24	6.575	C26H32O11	519.2		Pinoresinol-β-D-glucopyranoside
25	7.078	C22H24O7	399.1	M-H+	Aschantin
26	4.270	C22H26O8	417.2	M-H+	Lirioresinol B
27	11.529	C20H22O6	357.1	M-H+	Pinoresinol
28	3.586	C29H44O19	695.2		4-(3-Hydroxy-l-Z-propenyl)-2,6-dimethoxyphenyl-6-O-β-D-glucopyranosyl-β-D-glucopyranoside
29	0.550	C23H34O14	533.2		Syringinoside
30	5.961	C17H24O9	371.1		Syringin
31	24.176	C10H13N5O5	282.1	M-H+	Guanosine
32	0.503	C20H22O8	389.1		Polydatin
